# Supplementary material for: Phylogenetic analysis of the origin and spread of plague in Madagascar
Source: PLoS Negl Trop Dis. 2023 May 1;17(5):e0010362. doi: 10.1371/journal.pntd.0010362 (PMC10174576; doi:10.1371/journal.pntd.0010362)
Supplement: S1 Table — (CSV) [file pntd.0010362.s001.csv]

Name	ID Enterobase	Country	District	Collection Year	Source Type	Accession number SRA/NCBI	Reference
53/91	YER_CA7722AA_AS	Madagascar	Mahajanga I	1991	Invertebrates	SRR651088	1
154/98 B	YER_CA7720AA_AS	Madagascar	Mahajanga Rural	1998	Human	SRR651089	1
IP275	YER_CA7724AA_AS	Madagascar	Haute Matsiatra	1995	Human	SRR9418199	2
MG05-1020	YER_CA7732AA_AS	Madagascar	Ambalavao	2005	Human	GCA_000169635	2
Yp2856	YER_CA9566AA_AS	Madagascar	Fenoarivo-Afovoany	2003	Human	SRR4175416	3
Yp2905	YER_CA9567AA_AS	Madagascar	Fenoarivo-Afovoany	2004	Human	SRR4175417	3
Yp2871	YER_CA9571AA_AS	Madagascar	Fenoarivo-Afovoany	2004	Human	SRR4175421	3
Yp2872	YER_CA9580AA_AS	Madagascar	Fenoarivo-Afovoany	2004	Human	SRR4175430	3
Yp2947	YER_CA9575AA_AS	Madagascar	Fenoarivo-Afovoany	2006	Human	SRR4175425	3
Yp2963	YER_CA9591AA_AS	Madagascar	Fenoarivo-Afovoany	2006	Human	SRR4175441	3
Yp2979	YER_CA9565AA_AS	Madagascar	Fenoarivo-Afovoany	2006	Rodent	SRR4175415	3
Yp2983	YER_CA9572AA_AS	Madagascar	Fenoarivo-Afovoany	2007	Human	SRR4175422	3
Yp3014	YER_CA9577AA_AS	Madagascar	Fenoarivo-Afovoany	2007	Human	SRR4175427	3
Yp2991	YER_CA9581AA_AS	Madagascar	Fenoarivo-Afovoany	2007	Human	SRR4175431	3
Yp3016	YER_CA9587AA_AS	Madagascar	Fenoarivo-Afovoany	2007	Human	SRR4175437	3
Yp3017	YER_CA9594AA_AS	Madagascar	Fenoarivo-Afovoany	2007	Human	SRR4175444	3
Yp3009	YER_CA9564AA_AS	Madagascar	Fenoarivo-Afovoany	2007	Invertebrates	SRR4175414	3
Yp3010	YER_CA9568AA_AS	Madagascar	Fenoarivo-Afovoany	2007	Invertebrates	SRR4175418	3
Yp3026	YER_CA9576AA_AS	Madagascar	Fenoarivo-Afovoany	2008	Human	SRR4175426	3
Yp3034	YER_CA9578AA_AS	Madagascar	Fenoarivo-Afovoany	2008	Human	SRR4175428	3
Yp3023	YER_CA9585AA_AS	Madagascar	Fenoarivo-Afovoany	2008	Human	SRR4175435	3
Yp3019	YER_CA9593AA_AS	Madagascar	Fenoarivo-Afovoany	2008	Human	SRR4175443	3
Yp3048	YER_CA9570AA_AS	Madagascar	Fenoarivo-Afovoany	2009	Human	SRR4175420	3
Yp3041	YER_CA9573AA_AS	Madagascar	Fenoarivo-Afovoany	2009	Human	SRR4175423	3
Yp3044	YER_CA9586AA_AS	Madagascar	Fenoarivo-Afovoany	2009	Human	SRR4175436	3
Yp3045	YER_CA9588AA_AS	Madagascar	Fenoarivo-Afovoany	2009	Human	SRR4175438	3
Yp3042	YER_CA9589AA_AS	Madagascar	Fenoarivo-Afovoany	2009	Human	SRR4175439	3
Yp3043	YER_CA9592AA_AS	Madagascar	Fenoarivo-Afovoany	2009	Human	SRR4175442	3
Yp3050	YER_CA9582AA_AS	Madagascar	Fenoarivo-Afovoany	2010	Human	SRR4175432	3
Yp3069	YER_CA9569AA_AS	Madagascar	Fenoarivo-Afovoany	2011	Human	SRR4175419	3
Yp3059	YER_CA9583AA_AS	Madagascar	Fenoarivo-Afovoany	2011	Human	SRR4175433	3
Yp3078	YER_CA9590AA_AS	Madagascar	Fenoarivo-Afovoany	2011	Human	SRR4175440	3
Yp3079	YER_CA9579AA_AS	Madagascar	Fenoarivo-Afovoany	2012	Human	SRR4175429	3
Yp3083	YER_CA9584AA_AS	Madagascar	Fenoarivo-Afovoany	2012	Human	SRR4175434	3
IP579	YER_CA8868AA_AS	India		1908		ERS12472804
IP529	YER_CA8530AA_AS	Madagascar	Mahabo	1951		ERS12473248
IP674	YER_CA8856AA_AS	Turkey		1952	Human	ERS12472306
IP505	YER_CA8831AA_AS	Turkey		1952		ERS12472298
IP521	YER_CA8826AA_AS	Turkey		1952		ERS12472316
IP656	YER_CA8539AA_AS	Madagascar	Ambositra	1964	Human	ERS12473264
IP304	YER_CA8531AA_AS	Madagascar	Fandriana	1969	Human	ERS12473250
IP1918	YER_CA8834AA_AS	India		1969		ERS12472609
IP630	YER_CA6766AA_AS	Madagascar	Ambositra	1974	Human	SRR21998488
IP1289	YER_CA8550AA_AS	Madagascar	Antanifotsy	1977	Human	ERS12473249
IP600	YER_CA8534AA_AS	Madagascar	Ambositra	1982	Human	ERS12473251
IP658	YER_CA8549AA_AS	Madagascar	Ambositra	1983	Human	ERS12472314
IP643	YER_CA8533AA_AS	Madagascar	Ambositra	1983	Human	ERS12473252
IP657	YER_CA8558AA_AS	Madagascar	Ambositra	1983	Human	ERS12473253
IP601	YER_CA8538AA_AS	Madagascar	Ambatofinandrahana	1984	Human	ERS12473262
IP659	YER_CA8548AA_AS	Madagascar	Ambositra	1986	Human	ERS12472229
IP661	YER_CA8555AA_AS	Madagascar	Ambositra	1988	Human	ERS12473261
IP662	YER_CA8500AA_AS	Madagascar	Ambositra	1989	Human	ERS12472303
IP241	YER_CA8545AA_AS	Madagascar	Ambositra	1989	Human	ERS12472310
IP664	YER_CA8543AA_AS	Madagascar	Ambositra	1990	Human	ERS12473265
IP665	YER_CA8552AA_AS	Madagascar	Ambositra	1990	Human	ERS12473267
IP1086	YER_CA6611AA_AS	Madagascar	Mahajanga I	1991	Human	SRR21998530
IP1087	YER_CA7528AA_AS	Madagascar	Mahajanga I	1991	Human	SRR21998529
IP1089	YER_CA6636AA_AS	Madagascar	Mahajanga I	1991	Human	SRR21998371
IP1092	YER_CA6614AA_AS	Madagascar	Mahajanga I	1991	Human	SRR21998472
IP1093	YER_CA6630AA_AS	Madagascar	Mahajanga I	1991	Human	SRR21998188
IP1094	YER_CA6616AA_AS	Madagascar	Mahajanga I	1991	Human	SRR21998177
IP1095	YER_CA6638AA_AS	Madagascar	Mahajanga I	1991	Human	SRR21998166
IP1132	YER_CA6843AA_AS	Madagascar	Mahajanga II	1991	Human	SRR21998480
IP1515	YER_CA6662AA_AS	Madagascar	Mahajanga I	1991	Human	SRR21998462
IP1516	YER_CA6852AA_AS	Madagascar	Mahajanga I	1991	Human	SRR21998460
IP1517	YER_CA6810AA_AS	Madagascar	Mahajanga I	1991	Human	SRR21998459
IP1518	YER_CA6677AA_AS	Madagascar	Mahajanga I	1991	Human	SRR21998458
IP1519	YER_CA6688AA_AS	Madagascar	Mahajanga II	1991	Human	SRR21998457
IP1531	YER_CA6881AA_AS	Madagascar	Mahajanga I	1991	Human	SRR21998456
IP243	YER_CA6733AA_AS	Madagascar	Mandritsara	1991	Human	SRR21998272
IP634	YER_CA6749AA_AS	Madagascar	Ambositra	1991	Human	SRR21998487
IP1147	YER_CA6618AA_AS	Madagascar	Mahajanga I	1991	Invertebrates	SRR21998191
IP1088	YER_CA6613AA_AS	Madagascar	Mahajanga I	1991	Rodent	SRR21998450
IP1090	YER_CA6621AA_AS	Madagascar	Mahajanga I	1991	Rodent	SRR21998483
IP666	YER_CA8546AA_AS	Madagascar	Ambositra	1992	Human	ERS12472238
IP1096	YER_CA6649AA_AS	Madagascar	Mahajanga I	1992	Human	SRR21998332
IP1097	YER_CA7527AA_AS	Madagascar	Mahajanga II	1992	Human	SRR21998528
IP1098	YER_CA6707AA_AS	Madagascar	Mahajanga I	1992	Human	SRR21998517
IP1099	YER_CA6637AA_AS	Madagascar	Mahajanga I	1992	Human	SRR21998506
IP244	YER_CA6804AA_AS	Madagascar	Antananarivo Renivohitra	1992	Human	SRR21998271
IP249	YER_CA8499AA_AS	Madagascar	Ambositra	1993	Human	ERS12472195
IP668	YER_CA8540AA_AS	Madagascar	Ambositra	1993	Human	ERS12473263
IP1478	YER_CA8498AA_AS	Madagascar	Manandriana	1994	Human	ERS12472291
IP1484	YER_CA8502AA_AS	Madagascar	Ambositra	1994	Human	ERS12472305
IP1522	YER_CA8532AA_AS	Madagascar	Ambositra	1994	Human	ERS12473254
IP1521	YER_CA8561AA_AS	Madagascar	Ambositra	1994	Human	ERS12473257
IP259	YER_CA8541AA_AS	Madagascar	Ambositra	1994	Human	ERS12473266
IP260	YER_CA6709AA_AS	Madagascar	Andapa	1994	Human	SRR21998270
IP261	YER_CA6806AA_AS	Madagascar	Andapa	1994	Human	SRR21998269
IP262	YER_CA6805AA_AS	Madagascar	Andapa	1994	Human	SRR21998268
IP263	YER_CA6710AA_AS	Madagascar	Tsiroanomandidy	1994	Human	SRR21998267
IP264	YER_CA6711AA_AS	Madagascar	Tsiroanomandidy	1994	Human	SRR21998265
IP265	YER_CA6720AA_AS	Madagascar	Tsiroanomandidy	1994	Human	SRR21998264
IP266	YER_CA6786AA_AS	Madagascar	Antananarivo Renivohitra	1994	Human	SRR21998263
IP267	YER_CA6729AA_AS	Madagascar	Antananarivo Renivohitra	1994	Human	SRR21998262
IP268	YER_CA6723AA_AS	Madagascar	Antananarivo Renivohitra	1994	Human	SRR21998261
IP269	YER_CA6790AA_AS	Madagascar	Antananarivo Renivohitra	1994	Rodent	SRR21998260
IP270	YER_CA6724AA_AS	Madagascar	Antananarivo Renivohitra	1994	Rodent	SRR21998259
IP271	YER_CA6824AA_AS	Madagascar	Antananarivo Renivohitra	1994	Rodent	SRR21998258
IP1294	YER_CA8505AA_AS	Madagascar	Manandriana	1995	Human	ERS12472307
IP1498	YER_CA8547AA_AS	Madagascar	Ambositra	1995	Human	ERS12472312
IP1496	YER_CA8542AA_AS	Madagascar	Manandriana	1995	Human	ERS12473235
IP1100	YER_CA6639AA_AS	Madagascar	Mahajanga I	1995	Human	SRR21998318
IP1102	YER_CA6645AA_AS	Madagascar	Mahajanga I	1995	Human	SRR21998307
IP1104	YER_CA6620AA_AS	Madagascar	Mahajanga I	1995	Human	SRR21998296
IP1105	YER_CA6633AA_AS	Madagascar	Mahajanga II	1995	Human	SRR21998253
IP1107	YER_CA6643AA_AS	Madagascar	Mahajanga I	1995	Human	SRR21998242
IP1108	YER_CA6641AA_AS	Madagascar	Mahajanga I	1995	Human	SRR21998231
IP1109	YER_CA6708AA_AS	Madagascar	Mahajanga I	1995	Human	SRR21998461
IP1110	YER_CA6617AA_AS	Madagascar	Mahajanga I	1995	Human	SRR21998449
IP1111	YER_CA6653AA_AS	Madagascar	Mahajanga I	1995	Human	SRR21998438
IP1113	YER_CA6648AA_AS	Madagascar	Mahajanga I	1995	Human	SRR21998207
IP1114	YER_CA6650AA_AS	Madagascar	Mahajanga I	1995	Human	SRR21998196
IP1118	YER_CA6628AA_AS	Madagascar	Mahajanga I	1995	Human	SRR21998393
IP1123	YER_CA6658AA_AS	Madagascar	Mahajanga I	1995	Human	SRR21998288
IP1124	YER_CA6625AA_AS	Madagascar	Mahajanga I	1995	Human	SRR21998277
IP1125	YER_CA6626AA_AS	Madagascar	Mahajanga I	1995	Human	SRR21998266
IP1126	YER_CA6623AA_AS	Madagascar	Mahajanga I	1995	Human	SRR21998496
IP1127	YER_CA6742AA_AS	Madagascar	Antananarivo Renivohitra	1995	Human	SRR21998486
IP1128	YER_CA6796AA_AS	Madagascar	Antananarivo Renivohitra	1995	Human	SRR21998485
IP1143	YER_CA6798AA_AS	Madagascar	Miarinarivo	1995	Human	SRR21998468
IP1144	YER_CA6627AA_AS	Madagascar	Mahajanga I	1995	Human	SRR21998467
IP1146	YER_CA6755AA_AS	Madagascar	Antananarivo Renivohitra	1995	Human	SRR21998192
IP1151	YER_CA6619AA_AS	Madagascar	Mahajanga I	1995	Human	SRR21998187
IP1152	YER_CA6763AA_AS	Madagascar	Antananarivo Renivohitra	1995	Human	SRR21998186
IP1153	YER_CA6791AA_AS	Madagascar	Antananarivo Renivohitra	1995	Human	SRR21998185
IP1154	YER_CA6640AA_AS	Madagascar	Mahajanga I	1995	Human	SRR21998184
IP1164	YER_CA6870AA_AS	Madagascar	Antananarivo Renivohitra	1995	Human	SRR21998176
IP1399	YER_CA6901AA_AS	Madagascar	Antananarivo Renivohitra	1995	Human	SRR21998304
IP1472	YER_CA6975AA_AS	Madagascar	Antananarivo Renivohitra	1995	Human	SRR21998227
IP1473	YER_CA6949AA_AS	Madagascar	Antananarivo Renivohitra	1995	Human	SRR21998226
IP1474	YER_CA6988AA_AS	Madagascar	Antananarivo Renivohitra	1995	Human	SRR21998466
IP1475	YER_CA6893AA_AS	Madagascar	Antananarivo Renivohitra	1995	Human	SRR21998465
IP1476	YER_CA6915AA_AS	Madagascar	Antananarivo Renivohitra	1995	Human	SRR21998464
IP1477	YER_CA6947AA_AS	Madagascar	Antananarivo Renivohitra	1995	Human	SRR21998463
IP1605	YER_CA6825AA_AS	Madagascar	Mahajanga I	1995	Human	SRR21998453
IP1606	YER_CA6679AA_AS	Madagascar	Mahajanga II	1995	Human	SRR21998452
IP1607	YER_CA6665AA_AS	Madagascar	Mahajanga I	1995	Human	SRR21998451
IP1608	YER_CA6673AA_AS	Madagascar	Mahajanga I	1995	Human	SRR21998448
IP1609	YER_CA6874AA_AS	Madagascar	Mahajanga I	1995	Human	SRR21998447
IP1610	YER_CA6680AA_AS	Madagascar	Mahajanga I	1995	Human	SRR21998446
IP1611	YER_CA6684AA_AS	Madagascar	Mahajanga I	1995	Human	SRR21998445
IP1612	YER_CA6671AA_AS	Madagascar	Mahajanga I	1995	Human	SRR21998444
IP1646	YER_CA6731AA_AS	Madagascar	Mahajanga I	1995	Human	SRR21998216
IP1647	YER_CA6789AA_AS	Madagascar	Mahajanga I	1995	Human	SRR21998215
IP272	YER_CA6809AA_AS	Madagascar	Antananarivo Renivohitra	1995	Human	SRR21998498
IP273	YER_CA6855AA_AS	Madagascar	Antananarivo Renivohitra	1995	Human	SRR21998497
IP274	YER_CA6879AA_AS	Madagascar	Antananarivo Renivohitra	1995	Human	SRR21998495
IP276	YER_CA6811AA_AS	Madagascar	Antananarivo Renivohitra	1995	Human	SRR21998494
IP277	YER_CA6894AA_AS	Madagascar	Antananarivo Renivohitra	1995	Human	SRR21998493
IP278	YER_CA6743AA_AS	Madagascar	Antananarivo Renivohitra	1995	Human	SRR21998492
IP279	YER_CA6783AA_AS	Madagascar	Antananarivo Renivohitra	1995	Human	SRR21998491
IP280	YER_CA6813AA_AS	Madagascar	Antananarivo Renivohitra	1995	Human	SRR21998490
IP285	YER_CA6779AA_AS	Madagascar	Antananarivo Renivohitra	1995	Human	SRR21998489
IP1112	YER_CA6651AA_AS	Madagascar	Mahajanga I	1995	Invertebrates	SRR21998218
IP1116	YER_CA6654AA_AS	Madagascar	Mahajanga I	1995	Invertebrates	SRR21998415
IP1117	YER_CA6615AA_AS	Madagascar	Mahajanga I	1995	Invertebrates	SRR21998404
IP1119	YER_CA6706AA_AS	Madagascar	Mahajanga I	1995	Invertebrates	SRR21998382
IP1120	YER_CA6646AA_AS	Madagascar	Mahajanga I	1995	Invertebrates	SRR21998370
IP1122	YER_CA6655AA_AS	Madagascar	Mahajanga I	1995	Invertebrates	SRR21998348
IP1130	YER_CA6775AA_AS	Madagascar	Antananarivo Renivohitra	1995	Invertebrates	SRR21998482
IP1148	YER_CA6886AA_AS	Madagascar	Mahajanga I	1995	Invertebrates	SRR21998190
IP1161	YER_CA6656AA_AS	Madagascar	Mahajanga I	1995	Invertebrates	SRR21998178
IP1115	YER_CA6652AA_AS	Madagascar	Mahajanga I	1995	Rodent	SRR21998426
IP1121	YER_CA6622AA_AS	Madagascar	Mahajanga I	1995	Rodent	SRR21998359
IP1129	YER_CA6761AA_AS	Madagascar	Antananarivo Renivohitra	1995	Rodent	SRR21998484
IP1131	YER_CA6792AA_AS	Madagascar	Antananarivo Renivohitra	1995	Rodent	SRR21998481
IP1133	YER_CA6727AA_AS	Madagascar	Antananarivo Renivohitra	1995	Rodent	SRR21998479
IP1134	YER_CA6774AA_AS	Madagascar	Antananarivo Renivohitra	1995	Rodent	SRR21998478
IP1135	YER_CA6836AA_AS	Madagascar	Antananarivo Renivohitra	1995	Rodent	SRR21998477
IP1136	YER_CA6819AA_AS	Madagascar	Antananarivo Renivohitra	1995	Rodent	SRR21998476
IP1137	YER_CA6734AA_AS	Madagascar	Antananarivo Renivohitra	1995	Rodent	SRR21998475
IP1138	YER_CA6762AA_AS	Madagascar	Antananarivo Renivohitra	1995	Rodent	SRR21998474
IP1139	YER_CA6773AA_AS	Madagascar	Antananarivo Renivohitra	1995	Rodent	SRR21998473
IP1140	YER_CA6877AA_AS	Madagascar	Antananarivo Renivohitra	1995	Rodent	SRR21998471
IP1141	YER_CA6780AA_AS	Madagascar	Antananarivo Renivohitra	1995	Rodent	SRR21998470
IP1142	YER_CA6754AA_AS	Madagascar	Antananarivo Renivohitra	1995	Rodent	SRR21998469
IP1145	YER_CA6740AA_AS	Madagascar	Antananarivo Renivohitra	1995	Rodent	SRR21998193
IP1149	YER_CA6717AA_AS	Madagascar	Antananarivo Renivohitra	1995	Rodent	SRR21998189
IP1155	YER_CA6768AA_AS	Madagascar	Antananarivo Renivohitra	1995	Rodent	SRR21998183
IP1156	YER_CA6884AA_AS	Madagascar	Antananarivo Renivohitra	1995	Rodent	SRR21998182
IP1157	YER_CA6769AA_AS	Madagascar	Antananarivo Renivohitra	1995	Rodent	SRR21998181
IP1158	YER_CA6719AA_AS	Madagascar	Antananarivo Renivohitra	1995	Rodent	SRR21998180
IP1159	YER_CA6785AA_AS	Madagascar	Antananarivo Renivohitra	1995	Rodent	SRR21998179
IP1165	YER_CA6799AA_AS	Madagascar	Antananarivo Renivohitra	1995	Rodent	SRR21998175
IP1679	YER_CA6866AA_AS	Madagascar	Mahajanga I	1995	Rodent	SRR21998423
IP1680	YER_CA6771AA_AS	Madagascar	Mahajanga I	1995	Rodent	SRR21998422
IP1681	YER_CA7530AA_AS	Madagascar	Mahajanga I	1995	Rodent	SRR21998421
IP1682	YER_CA6896AA_AS	Madagascar	Mahajanga I	1995	Rodent	SRR21998420
IP1349	YER_CA8497AA_AS	Madagascar	Ambositra	1996	Human	ERS12472230
IP1339	YER_CA8496AA_AS	Madagascar	Ambositra	1996	Human	ERS12472294
IP1344	YER_CA8501AA_AS	Madagascar	Manandriana	1996	Human	ERS12472304
IP1296	YER_CA8506AA_AS	Madagascar	Ambositra	1996	Human	ERS12472308
IP1511	YER_CA8557AA_AS	Madagascar	Ambositra	1996	Human	ERS12473255
IP1510	YER_CA8556AA_AS	Madagascar	Ambositra	1996	Human	ERS12473256
IP1302	YER_CA6756AA_AS	Madagascar	Miarinarivo	1996	Human	SRR21998174
IP1303	YER_CA6750AA_AS	Madagascar	Soavinandriana	1996	Human	SRR21998173
IP1304	YER_CA6752AA_AS	Madagascar	Soavinandriana	1996	Human	SRR21998172
IP1305	YER_CA6738AA_AS	Madagascar	Anjozorobe	1996	Human	SRR21998171
IP1306	YER_CA6635AA_AS	Madagascar	Mahajanga I	1996	Human	SRR21998170
IP1307	YER_CA6722AA_AS	Madagascar	Anjozorobe	1996	Human	SRR21998169
IP1311	YER_CA6782AA_AS	Madagascar	Soavinandriana	1996	Human	SRR21998168
IP1312	YER_CA6758AA_AS	Madagascar	Antanifotsy	1996	Human	SRR21998167
IP1313	YER_CA6767AA_AS	Madagascar	Antanifotsy	1996	Human	SRR21998165
IP1317	YER_CA6797AA_AS	Madagascar	Betafo	1996	Human	SRR21998163
IP1318	YER_CA6644AA_AS	Madagascar	Mahajanga I	1996	Human	SRR21998162
IP1319	YER_CA6735AA_AS	Madagascar	Betafo	1996	Human	SRR21998338
IP1321	YER_CA6777AA_AS	Madagascar	Arivonimamo	1996	Human	SRR21998337
IP1323	YER_CA6898AA_AS	Madagascar	Anjozorobe	1996	Human	SRR21998336
IP1324	YER_CA7535AA_AS	Madagascar	Antanifotsy	1996	Human	SRR21998335
IP1325	YER_CA6899AA_AS	Madagascar	Antananarivo Renivohitra	1996	Human	SRR21998334
IP1326	YER_CA6993AA_AS	Madagascar	Betafo	1996	Human	SRR21998333
IP1327	YER_CA6983AA_AS	Madagascar	Miarinarivo	1996	Human	SRR21998331
IP1328	YER_CA6968AA_AS	Madagascar	Miarinarivo	1996	Human	SRR21998330
IP1329	YER_CA6946AA_AS	Madagascar	Miarinarivo	1996	Human	SRR21998329
IP1330	YER_CA6942AA_AS	Madagascar	Antananarivo Renivohitra	1996	Human	SRR21998328
IP1331	YER_CA6632AA_AS	Madagascar	Mahajanga I	1996	Human	SRR21998327
IP1332	YER_CA6647AA_AS	Madagascar	Mahajanga I	1996	Human	SRR21998326
IP1333	YER_CA6642AA_AS	Madagascar	Mahajanga I	1996	Human	SRR21998325
IP1334	YER_CA6657AA_AS	Madagascar	Mahajanga I	1996	Human	SRR21998324
IP1336	YER_CA6921AA_AS	Madagascar	Soavinandriana	1996	Human	SRR21998323
IP1337	YER_CA6967AA_AS	Madagascar	Soavinandriana	1996	Human	SRR21998322
IP1345	YER_CA6978AA_AS	Madagascar	Antananarivo Renivohitra	1996	Human	SRR21998527
IP1346	YER_CA6972AA_AS	Madagascar	Betafo	1996	Human	SRR21998526
IP1347	YER_CA6974AA_AS	Madagascar	Antanifotsy	1996	Human	SRR21998525
IP1348	YER_CA6920AA_AS	Madagascar	Betafo	1996	Human	SRR21998524
IP1351	YER_CA6936AA_AS	Madagascar	Antananarivo Renivohitra	1996	Human	SRR21998522
IP1362	YER_CA6918AA_AS	Madagascar	Antsirabe II	1996	Human	SRR21998511
IP1372	YER_CA6914AA_AS	Madagascar	Antananarivo Renivohitra	1996	Human	SRR21998505
IP1382	YER_CA6634AA_AS	Madagascar	Mahajanga I	1996	Human	SRR21998320
IP1384	YER_CA6992AA_AS	Madagascar	Miarinarivo	1996	Human	SRR21998317
IP1385	YER_CA6661AA_AS	Madagascar	Mahajanga I	1996	Human	SRR21998316
IP1386	YER_CA6659AA_AS	Madagascar	Mahajanga I	1996	Human	SRR21998315
IP1387	YER_CA6713AA_AS	Madagascar	Mahajanga I	1996	Human	SRR21998314
IP1388	YER_CA6954AA_AS	Madagascar	Miarinarivo	1996	Human	SRR21998313
IP1389	YER_CA6660AA_AS	Madagascar	Mahajanga I	1996	Human	SRR21998312
IP1391	YER_CA6957AA_AS	Madagascar	Faratsiho	1996	Human	SRR21998311
IP1394	YER_CA6781AA_AS	Madagascar	Mahajanga I	1996	Human	SRR21998309
IP1395	YER_CA6669AA_AS	Madagascar	Mahajanga I	1996	Human	SRR21998308
IP1396	YER_CA6744AA_AS	Madagascar	Mahajanga I	1996	Human	SRR21998306
IP1397	YER_CA6932AA_AS	Madagascar	Antananarivo Renivohitra	1996	Human	SRR21998305
IP1400	YER_CA6770AA_AS	Madagascar	Antananarivo Renivohitra	1996	Human	SRR21998303
IP1401	YER_CA7522AA_AS	Madagascar	Mahajanga I	1996	Human	SRR21998302
IP1402	YER_CA6668AA_AS	Madagascar	Mahajanga I	1996	Human	SRR21998301
IP1403	YER_CA6664AA_AS	Madagascar	Mahajanga I	1996	Human	SRR21998300
IP1404	YER_CA6689AA_AS	Madagascar	Mahajanga I	1996	Human	SRR21998299
IP1405	YER_CA6672AA_AS	Madagascar	Mahajanga I	1996	Human	SRR21998298
IP1406	YER_CA6694AA_AS	Madagascar	Mahajanga I	1996	Human	SRR21998297
IP1407	YER_CA6705AA_AS	Madagascar	Mahajanga I	1996	Human	SRR21998295
IP1408	YER_CA6698AA_AS	Madagascar	Mahajanga I	1996	Human	SRR21998294
IP1409	YER_CA6700AA_AS	Madagascar	Mahajanga I	1996	Human	SRR21998293
IP1410	YER_CA6704AA_AS	Madagascar	Mahajanga I	1996	Human	SRR21998292
IP1411	YER_CA6697AA_AS	Madagascar	Mahajanga I	1996	Human	SRR21998291
IP1412	YER_CA6683AA_AS	Madagascar	Mahajanga I	1996	Human	SRR21998290
IP1413	YER_CA6663AA_AS	Madagascar	Mahajanga I	1996	Human	SRR21998257
IP1414	YER_CA6682AA_AS	Madagascar	Mahajanga I	1996	Human	SRR21998256
IP1415	YER_CA6681AA_AS	Madagascar	Mahajanga I	1996	Human	SRR21998255
IP1416	YER_CA6703AA_AS	Madagascar	Mahajanga I	1996	Human	SRR21998254
IP1417	YER_CA6948AA_AS	Madagascar	Antsirabe II	1996	Human	SRR21998252
IP1418	YER_CA6678AA_AS	Madagascar	Mahajanga I	1996	Human	SRR21998251
IP1419	YER_CA6693AA_AS	Madagascar	Mahajanga I	1996	Human	SRR21998250
IP1420	YER_CA6696AA_AS	Madagascar	Mahajanga I	1996	Human	SRR21998249
IP1421	YER_CA6702AA_AS	Madagascar	Mahajanga I	1996	Human	SRR21998248
IP1422	YER_CA6690AA_AS	Madagascar	Mahajanga I	1996	Human	SRR21998247
IP1423	YER_CA6667AA_AS	Madagascar	Mahajanga I	1996	Human	SRR21998246
IP1447	YER_CA6958AA_AS	Madagascar	Antananarivo Renivohitra	1996	Human	SRR21998245
IP1451	YER_CA6950AA_AS	Madagascar	Soavinandriana	1996	Human	SRR21998243
IP1452	YER_CA6934AA_AS	Madagascar	Antananarivo Renivohitra	1996	Human	SRR21998241
IP1453	YER_CA6923AA_AS	Madagascar	Anjozorobe	1996	Human	SRR21998240
IP1455	YER_CA6686AA_AS	Madagascar	Mahajanga I	1996	Human	SRR21998239
IP1456	YER_CA6691AA_AS	Madagascar	Mahajanga I	1996	Human	SRR21998238
IP1457	YER_CA6674AA_AS	Madagascar	Mahajanga I	1996	Human	SRR21998237
IP1458	YER_CA6695AA_AS	Madagascar	Mahajanga I	1996	Human	SRR21998236
IP1459	YER_CA6902AA_AS	Madagascar	Betafo	1996	Human	SRR21998235
IP1460	YER_CA6981AA_AS	Madagascar	Arivonimamo	1996	Human	SRR21998234
IP1461	YER_CA6687AA_AS	Madagascar	Mahajanga I	1996	Human	SRR21998233
IP1462	YER_CA6969AA_AS	Madagascar	Tsiroanomandidy	1996	Human	SRR21998232
IP1463	YER_CA6931AA_AS	Madagascar	Antanifotsy	1996	Human	SRR21998230
IP1470	YER_CA6917AA_AS	Madagascar	Betafo	1996	Human	SRR21998229
IP1471	YER_CA6959AA_AS	Madagascar	Betafo	1996	Human	SRR21998228
IP1613	YER_CA6699AA_AS	Madagascar	Mahajanga I	1996	Human	SRR21998443
IP1796	YER_CA6845AA_AS	Madagascar	Miarinarivo	1996	Human	SRR21998367
IP2247	YER_CA6831AA_AS	Madagascar	Soavinandriana	1996	Human	SRR21998273
IP1355	YER_CA6935AA_AS	Madagascar	Antananarivo Renivohitra	1996	Invertebrates	SRR21998518
IP1359	YER_CA6966AA_AS	Madagascar	Antananarivo Renivohitra	1996	Invertebrates	SRR21998513
IP1373	YER_CA6909AA_AS	Madagascar	Antananarivo Renivohitra	1996	Invertebrates	SRR21998504
IP1377	YER_CA6951AA_AS	Madagascar	Antananarivo Renivohitra	1996	Invertebrates	SRR21998502
IP1378	YER_CA6973AA_AS	Madagascar	Antananarivo Renivohitra	1996	Invertebrates	SRR21998501
IP1379	YER_CA6977AA_AS	Madagascar	Antananarivo Renivohitra	1996	Invertebrates	SRR21998500
IP1380	YER_CA6985AA_AS	Madagascar	Antananarivo Renivohitra	1996	Invertebrates	SRR21998499
IP1381	YER_CA6960AA_AS	Madagascar	Antananarivo Renivohitra	1996	Invertebrates	SRR21998321
IP1383	YER_CA6943AA_AS	Madagascar	Antananarivo Renivohitra	1996	Invertebrates	SRR21998319
IP1534	YER_CA6910AA_AS	Madagascar	Antananarivo Renivohitra	1996	Invertebrates	SRR21998454
IP1513	YER_CA8544AA_AS	Madagascar	Ambohimahasoa	1996	Rodent	ERS12472197
IP1316	YER_CA6718AA_AS	Madagascar	Antananarivo Renivohitra	1996	Rodent	SRR21998164
IP1350	YER_CA6913AA_AS	Madagascar	Antananarivo Renivohitra	1996	Rodent	SRR21998523
IP1352	YER_CA6906AA_AS	Madagascar	Antananarivo Renivohitra	1996	Rodent	SRR21998521
IP1353	YER_CA6991AA_AS	Madagascar	Antananarivo Renivohitra	1996	Rodent	SRR21998520
IP1354	YER_CA6965AA_AS	Madagascar	Antananarivo Renivohitra	1996	Rodent	SRR21998519
IP1356	YER_CA6907AA_AS	Madagascar	Antananarivo Renivohitra	1996	Rodent	SRR21998516
IP1357	YER_CA6989AA_AS	Madagascar	Antananarivo Renivohitra	1996	Rodent	SRR21998515
IP1358	YER_CA6916AA_AS	Madagascar	Antananarivo Renivohitra	1996	Rodent	SRR21998514
IP1360	YER_CA6927AA_AS	Madagascar	Antananarivo Renivohitra	1996	Rodent	SRR21998512
IP1366	YER_CA6924AA_AS	Madagascar	Antananarivo Renivohitra	1996	Rodent	SRR21998510
IP1367	YER_CA6961AA_AS	Madagascar	Antananarivo Renivohitra	1996	Rodent	SRR21998509
IP1368	YER_CA6971AA_AS	Madagascar	Antananarivo Renivohitra	1996	Rodent	SRR21998508
IP1371	YER_CA6912AA_AS	Madagascar	Antananarivo Renivohitra	1996	Rodent	SRR21998507
IP1376	YER_CA6928AA_AS	Madagascar	Antananarivo Renivohitra	1996	Rodent	SRR21998503
IP1393	YER_CA6908AA_AS	Madagascar	Antananarivo Renivohitra	1996	Rodent	SRR21998310
IP1448	YER_CA6963AA_AS	Madagascar	Antananarivo Renivohitra	1996	Rodent	SRR21998244
IP1533	YER_CA6976AA_AS	Madagascar	Antananarivo Renivohitra	1996	Rodent	SRR21998455
IP1596	YER_CA8559AA_AS	Madagascar	Manandriana	1997	Human	ERS12473259
IP1614	YER_CA6692AA_AS	Madagascar	Mahajanga I	1997	Human	SRR21998442
IP1615	YER_CA6701AA_AS	Madagascar	Mahajanga I	1997	Human	SRR21998441
IP1616	YER_CA6675AA_AS	Madagascar	Mahajanga I	1997	Human	SRR21998440
IP1617	YER_CA6670AA_AS	Madagascar	Mahajanga I	1997	Human	SRR21998439
IP1618	YER_CA6666AA_AS	Madagascar	Mahajanga I	1997	Human	SRR21998437
IP1619	YER_CA6685AA_AS	Madagascar	Mahajanga I	1997	Human	SRR21998436
IP1620	YER_CA6676AA_AS	Madagascar	Mahajanga I	1997	Human	SRR21998435
IP1621	YER_CA6788AA_AS	Madagascar	Mahajanga I	1997	Human	SRR21998225
IP1622	YER_CA6726AA_AS	Madagascar	Mahajanga I	1997	Human	SRR21998224
IP1623	YER_CA6753AA_AS	Madagascar	Mahajanga I	1997	Human	SRR21998223
IP1624	YER_CA6745AA_AS	Madagascar	Mahajanga I	1997	Human	SRR21998222
IP1625	YER_CA6730AA_AS	Madagascar	Mahajanga I	1997	Human	SRR21998221
IP1659	YER_CA6984AA_AS	Madagascar	Antananarivo Renivohitra	1997	Human	SRR21998204
IP1660	YER_CA6953AA_AS	Madagascar	Antananarivo Renivohitra	1997	Human	SRR21998203
IP1668	YER_CA6911AA_AS	Madagascar	Antananarivo Renivohitra	1997	Human	SRR21998194
IP1676	YER_CA7529AA_AS	Madagascar	Antananarivo Renivohitra	1997	Human	SRR21998427
IP1677	YER_CA6925AA_AS	Madagascar	Antananarivo Renivohitra	1997	Human	SRR21998425
IP1678	YER_CA6941AA_AS	Madagascar	Antananarivo Renivohitra	1997	Human	SRR21998424
IP1683	YER_CA6848AA_AS	Madagascar	Mahajanga I	1997	Human	SRR21998419
IP1718	YER_CA6872AA_AS	Madagascar	Ambatolampy	1997	Human	SRR21998396
IP1720	YER_CA6869AA_AS	Madagascar	Ambatolampy	1997	Human	SRR21998394
IP1721	YER_CA6856AA_AS	Madagascar	Ambatolampy	1997	Human	SRR21998392
IP1722	YER_CA6832AA_AS	Madagascar	Ambatolampy	1997	Human	SRR21998391
IP1723	YER_CA6871AA_AS	Madagascar	Ambatolampy	1997	Human	SRR21998390
IP1811	YER_CA6838AA_AS	Madagascar	Ambositra	1997	Human	SRR21998365
IP1851	YER_CA6814AA_AS	Madagascar	Anjozorobe	1997	Human	SRR21998361
IP2232	YER_CA6823AA_AS	Madagascar	Mahajanga I	1997	Human	SRR21998286
IP2233	YER_CA6850AA_AS	Madagascar	Soavinandriana	1997	Human	SRR21998285
IP2235	YER_CA6827AA_AS	Madagascar	Manjakandriana	1997	Human	SRR21998284
IP2236	YER_CA6841AA_AS	Madagascar	Mahajanga I	1997	Human	SRR21998283
IP2238	YER_CA6890AA_AS	Madagascar	Mahajanga I	1997	Human	SRR21998282
IP2239	YER_CA6888AA_AS	Madagascar	Mahajanga I	1997	Human	SRR21998281
IP2241	YER_CA6878AA_AS	Madagascar	Mahajanga I	1997	Human	SRR21998280
IP2242	YER_CA6862AA_AS	Madagascar	Mahajanga I	1997	Human	SRR21998279
IP2243	YER_CA6868AA_AS	Madagascar	Mahajanga I	1997	Human	SRR21998278
IP2244	YER_CA6876AA_AS	Madagascar	Antananarivo Renivohitra	1997	Human	SRR21998276
IP2245	YER_CA6812AA_AS	Madagascar	Mahajanga I	1997	Human	SRR21998275
IP2246	YER_CA6854AA_AS	Madagascar	Ambositra	1997	Human	SRR21998274
IP1652	YER_CA6979AA_AS	Madagascar	Antananarivo Renivohitra	1997	Invertebrates	SRR21998212
IP1653	YER_CA6933AA_AS	Madagascar	Antananarivo Renivohitra	1997	Invertebrates	SRR21998211
IP1657	YER_CA6940AA_AS	Madagascar	Antananarivo Renivohitra	1997	Invertebrates	SRR21998206
IP1658	YER_CA6952AA_AS	Madagascar	Antananarivo Renivohitra	1997	Invertebrates	SRR21998205
IP1663	YER_CA6930AA_AS	Madagascar	Antananarivo Renivohitra	1997	Invertebrates	SRR21998200
IP1664	YER_CA6926AA_AS	Madagascar	Antananarivo Renivohitra	1997	Invertebrates	SRR21998199
IP1665	YER_CA6945AA_AS	Madagascar	Antananarivo Renivohitra	1997	Invertebrates	SRR21998198
IP1666	YER_CA6905AA_AS	Madagascar	Antananarivo Renivohitra	1997	Invertebrates	SRR21998197
IP1667	YER_CA6904AA_AS	Madagascar	Antananarivo Renivohitra	1997	Invertebrates	SRR21998195
IP1673	YER_CA6922AA_AS	Madagascar	Antananarivo Renivohitra	1997	Invertebrates	SRR21998430
IP1674	YER_CA6964AA_AS	Madagascar	Antananarivo Renivohitra	1997	Invertebrates	SRR21998429
IP1675	YER_CA6955AA_AS	Madagascar	Antananarivo Renivohitra	1997	Invertebrates	SRR21998428
IP1626	YER_CA6760AA_AS	Madagascar	Mahajanga I	1997	Rodent	SRR21998220
IP1627	YER_CA6716AA_AS	Madagascar	Mahajanga I	1997	Rodent	SRR21998219
IP1650	YER_CA6944AA_AS	Madagascar	Antananarivo Renivohitra	1997	Rodent	SRR21998214
IP1651	YER_CA6987AA_AS	Madagascar	Antananarivo Renivohitra	1997	Rodent	SRR21998213
IP1654	YER_CA6880AA_AS	Madagascar	Antananarivo Renivohitra	1997	Rodent	SRR21998210
IP1655	YER_CA6980AA_AS	Madagascar	Antananarivo Renivohitra	1997	Rodent	SRR21998209
IP1656	YER_CA6939AA_AS	Madagascar	Antananarivo Renivohitra	1997	Rodent	SRR21998208
IP1661	YER_CA6956AA_AS	Madagascar	Antananarivo Renivohitra	1997	Rodent	SRR21998202
IP1662	YER_CA6962AA_AS	Madagascar	Antananarivo Renivohitra	1997	Rodent	SRR21998201
IP2231	YER_CA8220AA_AS	Madagascar	Mahajanga I	1997	Rodent	SRR21998287
IP1600	YER_CA8514AA_AS	Madagascar	Ambositra	1998	Human	ERS12472309
IP1719	YER_CA6747AA_AS	Madagascar	Antananarivo Renivohitra	1998	Human	SRR21998395
IP1731	YER_CA6808AA_AS	Madagascar	Manjakandriana	1998	Human	SRR21998388
IP1732	YER_CA6882AA_AS	Madagascar	Manjakandriana	1998	Human	SRR21998387
IP1733	YER_CA6725AA_AS	Madagascar	Mahajanga I	1998	Human	SRR21998386
IP1798	YER_CA7536AA_AS	Madagascar	Antananarivo Renivohitra	1998	Human	SRR21998366
IP2226	YER_CA6816AA_AS	Madagascar	Soavinandriana	1998	Human	SRR21998342
IP2227	YER_CA6807AA_AS	Madagascar	Mahajanga I	1998	Human	SRR21998341
IP2228	YER_CA6828AA_AS	Madagascar	Mahajanga I	1998	Human	SRR21998340
IP2229	YER_CA6847AA_AS	Madagascar	Miarinarivo	1998	Human	SRR21998339
IP2230	YER_CA6818AA_AS	Madagascar	Manjakandriana	1998	Human	SRR21998289
IP1644	YER_CA6938AA_AS	Madagascar	Antananarivo Renivohitra	1998	Invertebrates	SRR21998217
IP1670	YER_CA6986AA_AS	Madagascar	Antananarivo Renivohitra	1998	Invertebrates	SRR21998433
IP1671	YER_CA6919AA_AS	Madagascar	Antananarivo Renivohitra	1998	Invertebrates	SRR21998432
IP1672	YER_CA6929AA_AS	Madagascar	Antananarivo Renivohitra	1998	Invertebrates	SRR21998431
IP1700	YER_CA6903AA_AS	Madagascar	Antananarivo Renivohitra	1998	Invertebrates	SRR21998414
IP1701	YER_CA6970AA_AS	Madagascar	Antananarivo Renivohitra	1998	Invertebrates	SRR21998413
IP1704	YER_CA6840AA_AS	Madagascar	Antananarivo Renivohitra	1998	Invertebrates	SRR21998410
IP1706	YER_CA6842AA_AS	Madagascar	Antananarivo Renivohitra	1998	Invertebrates	SRR21998408
IP1708	YER_CA6889AA_AS	Madagascar	Antananarivo Renivohitra	1998	Invertebrates	SRR21998406
IP1709	YER_CA6830AA_AS	Madagascar	Antananarivo Renivohitra	1998	Invertebrates	SRR21998405
IP1710	YER_CA6757AA_AS	Madagascar	Mahajanga I	1998	Invertebrates	SRR21998403
IP1711	YER_CA6714AA_AS	Madagascar	Mahajanga I	1998	Invertebrates	SRR21998402
IP1712	YER_CA6721AA_AS	Madagascar	Mahajanga I	1998	Invertebrates	SRR21998401
IP1734	YER_CA6865AA_AS	Madagascar	Antananarivo Renivohitra	1998	Invertebrates	SRR21998385
IP1736	YER_CA6857AA_AS	Madagascar	Antananarivo Renivohitra	1998	Invertebrates	SRR21998383
IP2224	YER_CA6859AA_AS	Madagascar	Mahajanga I	1998	Invertebrates	SRR21998344
IP2225	YER_CA6820AA_AS	Madagascar	Mahajanga I	1998	Invertebrates	SRR21998343
IP1601	YER_CA8537AA_AS	Madagascar	Ambositra	1998	Rodent	ERS12473258
IP1599	YER_CA8536AA_AS	Madagascar	Ambositra	1998	Rodent	ERS12473260
IP1669	YER_CA6937AA_AS	Madagascar	Antananarivo Renivohitra	1998	Rodent	SRR21998434
IP1697	YER_CA6787AA_AS	Madagascar	Mahajanga I	1998	Rodent	SRR21998418
IP1698	YER_CA6778AA_AS	Madagascar	Mahajanga I	1998	Rodent	SRR21998417
IP1699	YER_CA6990AA_AS	Madagascar	Antananarivo Renivohitra	1998	Rodent	SRR21998416
IP1702	YER_CA6858AA_AS	Madagascar	Antananarivo Renivohitra	1998	Rodent	SRR21998412
IP1703	YER_CA6839AA_AS	Madagascar	Antananarivo Renivohitra	1998	Rodent	SRR21998411
IP1705	YER_CA6837AA_AS	Madagascar	Antananarivo Renivohitra	1998	Rodent	SRR21998409
IP1707	YER_CA6864AA_AS	Madagascar	Antananarivo Renivohitra	1998	Rodent	SRR21998407
IP1713	YER_CA6764AA_AS	Madagascar	Mahajanga I	1998	Rodent	SRR21998400
IP1714	YER_CA6732AA_AS	Madagascar	Mahajanga I	1998	Rodent	SRR21998399
IP1716	YER_CA6715AA_AS	Madagascar	Mahajanga I	1998	Rodent	SRR21998398
IP1717	YER_CA6712AA_AS	Madagascar	Mahajanga I	1998	Rodent	SRR21998397
IP1735	YER_CA6885AA_AS	Madagascar	Antananarivo Renivohitra	1998	Rodent	SRR21998384
IP1725	YER_CA6863AA_AS	Madagascar	Antananarivo Renivohitra	1999	Human	SRR21998389
IP1775	YER_CA7526AA_AS	Madagascar	Antananarivo Renivohitra	1999	Human	SRR21998380
IP1783	YER_CA6891AA_AS	Madagascar	Bealanana	1999	Human	SRR21998377
IP1785	YER_CA6846AA_AS	Madagascar	Manjakandriana	1999	Human	SRR21998376
IP1788	YER_CA6821AA_AS	Madagascar	Betafo	1999	Human	SRR21998373
IP1789	YER_CA7533AA_AS	Madagascar	Miarinarivo	1999	Human	SRR21998372
IP1793	YER_CA7532AA_AS	Madagascar	Antananarivo Renivohitra	1999	Human	SRR21998369
IP1850	YER_CA7534AA_AS	Madagascar	Manjakandriana	1999	Human	SRR21998362
IP1858	YER_CA6815AA_AS	Madagascar	Betafo	1999	Human	SRR21998358
IP2217	YER_CA6875AA_AS	Madagascar	Miarinarivo	1999	Human	SRR21998349
IP2218	YER_CA6849AA_AS	Madagascar	Fianarantsoa I	1999	Human	SRR21998347
IP2219	YER_CA6851AA_AS	Madagascar	Mahajanga I	1999	Human	SRR21998346
IP2220	YER_CA6895AA_AS	Madagascar	Mahajanga I	1999	Human	SRR21998345
IP1774	YER_CA6759AA_AS	Madagascar	Vondrozo	2000	Human	SRR21998381
IP1779	YER_CA6794AA_AS	Madagascar	Manjakandriana	2000	Human	SRR21998379
IP1780	YER_CA6736AA_AS	Madagascar	Ambositra	2000	Human	SRR21998378
IP1786	YER_CA6746AA_AS	Madagascar	Soavinandriana	2000	Human	SRR21998375
IP1787	YER_CA6795AA_AS	Madagascar	Ambositra	2000	Human	SRR21998374
IP1795	YER_CA6751AA_AS	Madagascar	Miarinarivo	2000	Human	SRR21998368
IP1817	YER_CA6741AA_AS	Madagascar	Ambositra	2000	Human	SRR21998364
IP1845	YER_CA6765AA_AS	Madagascar	Miarinarivo	2000	Human	SRR21998363
IP1854	YER_CA6728AA_AS	Madagascar	Miarinarivo	2000	Human	SRR21998360
IP2216	YER_CA6817AA_AS	Madagascar	Antananarivo Renivohitra	2000	Human	SRR21998350
IP2212	YER_CA6861AA_AS	Madagascar	Antananarivo Renivohitra	2000	Invertebrates	SRR21998354
IP2214	YER_CA6887AA_AS	Madagascar	Antananarivo Renivohitra	2000	Invertebrates	SRR21998352
IP2213	YER_CA6822AA_AS	Madagascar	Antananarivo Renivohitra	2000	Rodent	SRR21998353
IP2215	YER_CA6883AA_AS	Madagascar	Antananarivo Renivohitra	2000	Rodent	SRR21998351
IP2210	YER_CA6829AA_AS	Madagascar	Miarinarivo	2001	Human	SRR21998356
IP2211	YER_CA6892AA_AS	Madagascar	Antananarivo Renivohitra	2001	Human	SRR21998355
IP2208	YER_CA6833AA_AS	Madagascar	Mahajanga I	2014	Rodent	SRR21998357
References
1. Vogler AJ, Chan F, Nottingham R, Andersen G, Drees K, BeckstromSternberg SM, et al. A decade of plague in Mahajanga, Madagascar: Insights into the global maritime spread of pandemic plague. MBio. 2013;41:1�10.
2.Morelli G, Song Y, Mazzoni CJ, Eppinger M, Wagner DM, Feldkamp M, et al. Europe PMC Funders Group Phylogenetic diversity and historical patterns of pandemic spread of Yersinia pestis. Nat Genet. 2010;4212:1140�3
3. Vogler A J, Andrianaivoarimanana V, Telfer S, Hall C, Sahl J W, Hepp C M, et al. Temporal phylogeography of Yersinia pestis in Madagascar: Insights into the longterm maintenance of plague. PLoS neglected tropical diseases. 2017; 119, e0005887
