# Supplementary material for: Phylogenetic analysis of the origin and spread of plague in Madagascar
Source: PLoS Negl Trop Dis. 2023 May 1;17(5):e0010362. doi: 10.1371/journal.pntd.0010362 (PMC10174576; doi:10.1371/journal.pntd.0010362)
Supplement: S3 Table — (CSV) [file pntd.0010362.s003.csv]

Position in reference	Ancestral SNP State	Derived SNP State	Reference
20401	C	G	1
22682	G	A	2
24930	G	A	2
52376	C	T	2
56766	T	C	2
63210	A	G	2
77519	G	T	2
86617	G	A	2
97414	T	A	2
102519	A	G	2
116301	A	T	2
144726	G	A	2
157215	C	T	2
171641	G	A	3, 4
187365	C	T	2
193804	G	A	2
199378	G	A	2
232640	G	A	2
264671	G	A	2
278372	C	T	1, 3, 4
317016	G	A	2
319353	C	T	2
334580	A	G	2
367794	C	T	2
368379	C	T	3
405290	G	A	2
410478	C	A	2
420544	C	T	2
421770	G	A	2
435838	C	T	5
443675	C	T	1, 3, 4
455290	A	G	1
486737	T	C	2
488508	T	G	3, 4
510779	T	A	2
524611	G	A	2
559188	C	T	1, 3, 4
569377	G	A	2
573262	T	C	2
583692	C	T	2
606155	T	A	1, 3, 4
606374	G	A	3, 4
636120	T	G	2
647344	A	C	3
709503	C	T	2
734391	C	T	2
742102	A	C	2
777894	G	A	2
788894	G	T	2
800631	C	A	2
805205	G	A	3, 4
808488	A	C	2
812303	A	G	5
819899	C	T	4
860565	A	C	2
880088	C	T	2
883401	T	C	2
911354	T	C	1, 3, 4
928266	G	A	2
940590	G	A	2
945033	T	C	2
965291	G	A	3
1019231	C	T	2
1027352	C	T	2
1031220	C	T	2
1032416	C	T	2
1097296	C	T	2
1098112	A	T	2
1143043	C	T	2
1179222	C	A	2
1205798	C	T	3
1249035	C	T	2
1301393	C	T	2
1337859	G	A	2
1348724	C	T	3, 4
1354956	C	T	2
1355526	G	T	5
1356448	C	T	2
1362266	A	C	1, 3, 4
1371194	C	T	2
1387705	A	G	2
1390477	C	T	2
1448305	C	T	2
1477711	C	T	2
1483916	G	T	2
1495082	C	T	2
1505007	C	T	2
1518912	C	T	2
1526648	G	T	2
1539852	C	T	2
1567185	C	T	1
1567185	C	T	3, 4
1569898	C	T	2
1570952	C	T	5
1587123	A	C	2
1605152	G	A	3
1632446	T	A	3, 4
1635039	A	G	1, 3, 4
1673035	T	G	2
1709270	C	T	2
1730274	T	A	2
1750751	C	T	2
1764050	T	A	2
1768207	A	T	2
1777083	C	T	2
1779306	C	A	2
1780902	C	T	5
1783007	T	C	1, 3, 4
1785396	C	A	3
1790788	C	T	2
1791464	T	C	3, 4
1799000	C	T	2
1865446	A	G	2
1891952	T	C	2
1902978	G	A	5
1915008	G	T	2
1950363	A	G	3, 4
1956139	G	T	2
1958515	C	T	3
1997865	G	T	2
2000338	G	A	2
2011337	C	T	2
2021480	C	T	2
2022322	G	A	2
2088874	C	A	2
2258957	G	A	2
2261325	T	A	1, 3, 4
2263664	G	A	2
2272343	G	T	2
2274467	G	A	5
2301508	G	T	2
2332994	C	A	2
2393962	T	C	5
2407118	T	G	2
2421153	T	G	1, 3, 4
2469939	C	T	2
2532931	G	A	2
2540495	C	T	2
2575621	G	T	2
2668833	G	A	2
2681067	A	G	5
2709130	A	C	2
2727750	G	A	2
2728627	T	C	2
2732085	G	A	2
2745401	G	A	2
2751086	G	A	1, 3, 4
2768041	A	G	2
2839659	G	A	1
2871320	G	T	1, 3, 4
2871439	A	C	3, 4
2872109	T	A	5
2873673	G	A	2
2898136	G	A	2
2899068	G	A	1, 3, 4
2902611	G	A	2
2972852	A	T	2
3037913	C	T	2
3071787	C	T	1, 3, 4
3085743	G	A	2
3146638	T	G	2
3188566	C	A	2
3209650	G	A	2
3210210	C	T	3, 4
3224274	C	A	2
3254954	T	A	2
3260882	C	T	2
3298519	C	A	2
3324378	G	A	2
3328493	A	C	1, 3, 4
3352157	G	A	2
3361495	G	A	3, 4
3370778	C	T	2
3402332	G	A	2
3422625	G	A	2
3438397	C	A	2
3459570	G	T	2
3464856	C	A	2
3476034	G	A	2
3477296	G	A	2
3490108	G	A	5
3525070	C	T	3
3531011	A	C	2
3533308	C	T	1, 3, 4
3557628	G	A	5
3587425	T	A	2
3618315	T	G	2
3632036	C	T	2
3638935	C	T	2
3739955	C	A	3
3792519	G	A	2
3795438	T	C	2
3859818	A	G	2
3890852	A	C	2
3897676	G	A	1, 3, 4
3917382	G	C	1
3918640	G	A	2
3926933	T	C	3, 4
3927008	A	G	1, 3, 4
3985663	G	A	2
3986765	T	C	2
4067141	C	T	2
4075977	G	T	2
4125988	T	A	2
4160225	A	T	5
4186689	A	C	2
4247539	C	A	2
4275851	C	A	2
4334184	C	T	2
4354919	G	A	2
4358726	G	A	2
4380406	G	T	2
4404925	G	A	2
4409865	G	T	2
4460559	G	A	2
4477784	C	T	2
4479879	A	C	3
4500423	G	A	2
4510729	G	A	2
4545787	T	A	5
4559266	C	A	2
4592451	G	T	2
4628365	G	A	2
4635545	G	A	2
4637847	T	C	2
4644083	G	T	2
References
1. Cui Y, Yu C, Yan Y, Li D, Li Y, Jombart T, et al. Historical variations in mutation rate in an epidemic pathogen, Yersinia pestis. Proc Natl Acad Sci U S A. 2013;1102:577–82
2. Vogler A J, Andrianaivoarimanana V, Telfer S, Hall C, Sahl J W, Hepp C M, et al. Temporal phylogeography of Yersinia pestis in Madagascar: Insights into the longterm maintenance of plague. PLoS neglected tropical diseases. 2017; 119, e0005887
3.Morelli G, Song Y, Mazzoni CJ, Eppinger M, Wagner DM, Feldkamp M, et al. Europe PMC Funders Group Phylogenetic diversity and historical patterns of pandemic spread of Yersinia pestis. Nat Genet. 2010;4212:1140–3
4. Vogler AJ, Chan F, Wagner DM, Roumagnac P, Lee J, Nera R, et al. Phylogeography and molecular epidemiology of Yersinia pestis in Madagascar. PLoS Negl Trop Dis. 2011;59.
5. Vogler AJ, Chan F, Nottingham R, Andersen G, Drees K, BeckstromSternberg SM, et al. A decade of plague in Mahajanga, Madagascar: Insights into the global maritime spread of pandemic plague. MBio. 2013;41:1–10.
