# Supplementary material for: Phylogenetic analysis of the origin and spread of plague in Madagascar
Source: PLoS Negl Trop Dis. 2023 May 1;17(5):e0010362. doi: 10.1371/journal.pntd.0010362 (PMC10174576; doi:10.1371/journal.pntd.0010362)
Supplement: S1 Appendix — (XML) [file pntd.0010362.s004.xml]

<?xml version="1.0" encoding="UTF-8" standalone="no"?><beast beautitemplate='MultiTypeBirthDeath' beautistatus='' namespace="beast.core:beast.evolution.alignment:beast.evolution.tree.coalescent:beast.core.util:beast.evolution.nuc:beast.evolution.operators:beast.evolution.sitemodel:beast.evolution.substitutionmodel:beast.evolution.likelihood" required="" version="2.6">


    <data id="2locations" name="taxa">
                                <sequence id="seq_IP1086_1991_Mahajanga1" spec="Sequence" taxon="IP1086_1991_Mahajanga" totalcount="4" value="TCTGGCCGCAACACGGAAAAGCAAATCACCCCCGCGGGACTGTAACCCGGCCGAGTAGGCTCTACCGCGCTAGCGTACCGTGACAGGCTGCCGCCGCGCGGGCCTGCCCGGCCGCACCCACAGGGCGTCCGCCCAGATCCTGAGCCTCGTGACCCAACCCAAGTGGCGGATCCACCTGCTAGTAGGAGTCCCCCCCCTCCTGTCCCAGCCCGCCGGGCCCCACTACCAAGGCCTGCATCACTCCCCTGGCCCACCGGGACGCCTGCCTCGGACCCCCGACGCCCGCCCAAGCTATGCCCTGTACTACCCTACGTCCCGGTCTGCCCCCCACTCTCGGCGGAGCGCGCGGCACCCCGCGGCGCCCAGGCCCGTCGCGCTGGGCGTGGCCTCCCTTACCCAAGCAGGCGGAAGTTGCCTATTCGGAGCAGGTGTCGGGTAGTTAATCACTGGGGGAGAGGGGGAGCAGCATCGCCGTCTGGTGGATTCTCCTGGCTACGTCGCTGGAGGCCCGGGCCGCCAGGAGCACGGGATTCGCGAGTTCGACCATGGGAGAGGGGGGTACGGCGCGTCCCCCCCGGCTTCTCACCACCTCCGCCGGGGGGGCTCGACGATGTTAGGCATGTGGTGAGTGTC"/>
                                <sequence id="seq_IP1092_1991_Mahajanga1" spec="Sequence" taxon="IP1092_1991_Mahajanga" totalcount="4" value="TCTGGCCGCAACACGGAAAAGCAAATCACCCCCGCGGGACTGTAACCCGGCCGAGTAGGCTCTACCGCGCTAGCGTACCGTGACAAGCTGCCGCCGCGAGGGCCTGCCCGGCCGCACCCACAGGGCGTCCGCCCAGATCCTGAGCCTCGTGACCCAACCCAAGTGGCGGATCCACCTGCTAGTTGGAGTCCCCCCCCTCCTGTCCCAGCCCACCGGGCCCCACTACCAAGGCCTGCATCACTCCCCTGGCCCACCGGGACGCCTGCCTCGGACCCCCGACGCCCGCCCAAGCTATGCCCTGTACTACCCTACGTCCCGGTCTGCCCCCCACTCTCGGCGGAGCGC--GGCACCCCGCGGCGCCCAGGCCCGTCGCGCTGGGCGTGGCCTCCCTTACCCAAGCAGGCGGAAGTTGCCTATTCGGAGCAGGTGTCGGGTAGTTAATCACTGGGGGAGAGGGGGAGCAGCATCGCCGTCTGGTGGATTCTCCTGGCTACGTCGCTGGAGGCCCGGGCCGCCAGGAGCACGGGATTCGCGAGTTCGACCATGGGAGAGGGGGGTACGGCGCGTCCCCCCCGGCTTCTCACCACCTCCGCCGGGGGGGCTCGACGATGTTAGGCATGTGGTGAGTGTC"/>
                                <sequence id="seq_IP1094_1991_Mahajanga1" spec="Sequence" taxon="IP1094_1991_Mahajanga" totalcount="4" value="TCTGGCCGCAACACGGAAAAGCAAATCACCCCCGCGGGACTGTAACCCGGCCGAGTAGGCTCTACCGCGCTAGCGTACCGTGACAGGCTGCCGCCGCGAGGGCCTGCCCGGCCGCACCCACAGGGCGTCCGCCCAGATCCTGAGCCTCGTGACCCAACCCAAGTGGCGGATCCACCTGCTAGTTGGAGTCCCCCCCCTCCTGTCCCAGCCCACCGGGCCCCACTACCAAGGCCTGCATCACTCCCCTGGCCCACCGGGACGCCTGCCTCGGACCCCCGACGCCCGCCCAAGCTATGCCCTGTACTACCCTACGTCCCGGTCTGCCCCCCACTCTCGGCGGAGCGCGCGGCACCCCGCGGCGCCCAGGCCCGTCGCGCTGGGCGTGGCCTCCCTTACCCAAGCAGGCGGAAGTTGCCTATTCGGAGCAGGTGTCGGGTAGTTAATCACTGGGGGAGAGGGGGAGCAGCATCGCCGTCTGGTGGATTCTCCTGGCTACGTCGCTGGAGGCCCGGGCCGCCAGGAGCACGGGATTCGCGAGTTCGACCATGGGAGAGGGGGGTACGGCGCGTCCCCCCCGGCTTCTCACCACCTCCGCCGGGGGGGCTCGACGATGTTAGGCATGTGGTGAGTGTC"/>
                                <sequence id="seq_IP1110_1995_Mahajanga1" spec="Sequence" taxon="IP1110_1995_Mahajanga" totalcount="4" value="TCTGGCCTTAACACGGAAAAACATATCACCCCCGCGGGACTGTAACCCGGCCGAGTAGGCTCTACCGCGCTAGCGTACCGTGACAGGCTGCCGCCGCGAGGGCCTGCCCGGCCGCACCCACAGGGCGTCCGCCCAGATCCTGAGCCTCGTGACCCAACCCAAGTGGCGGATCCACCTGCTAGTTGGAGTCCCCCCCCTCCTGTCCCAGCCCACCGGGCCCCACTACCAAGGCCTGCATCACTCCCCTGGCCCACCGGGACGCCTGCCTCGGACCCCCGACGCCCGCCCAAGCTATGCCCTGTACTACCCTACGTCCCGGTCTGCCCCCCACTCTCGGCGGAGCGCGCGGCACCCCGCGGCGCCCAGGCCCGTCGCGCTGGGCGTGGCCTCCCTTACCCAAGCAGGCGGAAGTTGCCTATTCGGAGCAGGTGTCGGGTAGTTAATCACTGGGGGAGAGGGGGAGCAGCATCGCCGTCTGGTGGATTCTCCTGGCTACGTCGCTGGAGGCCCGGGCCGCCAGGAGCACGGGATTCGCGAGTTCGACCATGGGAGAGGGGGGTACGGCGCGTCCCCCCCGGCTTCTCACCACCTCCGCCGGGGGGGCTCGACGATGTTAGGCATGTGGTGAGTGTC"/>
                                <sequence id="seq_IP1151_1995_Mahajanga1" spec="Sequence" taxon="IP1151_1995_Mahajanga" totalcount="4" value="TCTGGCCTTAACACGGAAAAACATATCACCCCCGCGGGACTGTAACCCGGCCGAGTAGGCTCTACCGCGCTAGCGTACCGTGACAGGCTGCCGCCGCGAGGGCCTGCCCGGCCGCACCCACAGGGCGTCCGCCCAGATCCTGAGCCTCGTGACCCAACCCAAGTGGCGGATCCACCTGCTAGTTGGAGTCCCCCCCCTCCTGTCCCAGCCCACCGGGCCCCACTACCAAGGCCTGCATCACTCCCCTGGCCCACCGGGACGCCTGCCTCGGACCCCCGACGCCCGCCCAAGCTATGCCCTGTACTACCCTACGTCCCGGTCTGCCCCCCACTCTCGGCGGAGCGCGCGGCACCCCGCGGCGCCCAGGCCCGTCGCGCTGGGCGTGGCCTCCCTTACCCAAGCAGGCGGAAGTTGCCTATTCGGAGCAGGTGTCGGGTAGTTAATCACTGGGGGAGAGGGGGAGCAGCATCGCCGTCTGGTGGATTCTCCTGGCTACGTCGCTGGAGGCCCGGGCCGCCAGGAGCACGGGATTCGCGAGTTCGACCATGGGAGAGGGGGGTACGGCGCGTCCCCCCCGGCTTCTCACCACCTCCGCCGGGGGGGCTCGACGATGTTAGGCATGTGGTGAGTGTC"/>
                                <sequence id="seq_IP1104_1995_Mahajanga1" spec="Sequence" taxon="IP1104_1995_Mahajanga" totalcount="4" value="TCTGGCCTTAACACGGAAAAACATATCACCCCCGCGGGACTGTAACCCGGCCGAGTAGGCTCTACCGCGCTAGCGTACCGTGACAGGCTGCCGCCGCGAGGGCCTGCCCGGCCGCACCCACAGGGCGTCCGCCCAGATCCTGAGCCTCGTGACCCAACCCAAGTGGCGGATCCACCTGCTAGTTGGAGTCCCCCCCCTCCTGTCCCAGCCCACCGGGCCCCACTACCAAGGCCTGCATCACTCCCCTGGCCCACCGGGACGCCTGCCTCGGACCCCCGACGCCCGCCCAAGCTATGCCCTGTACTACCCTACGTCCCGGTCTGCCCCCCACTCTCGGCGGAGCGCGCGGCACCCCGCGGCGCCCAGGCCCGTCGCGCTGGGCGTGGCCTCCCTTACCCAAGCAGGCGGAAGTTGCCTATTCGGAGCAGGTGTCGGGTAGTTAATCACTGGGGGAGAGGGGGAGCAGCATCGCCGTCTGGTGGATTCTCCTGGCTACGTCGCTGGAGGCCCGGGCCGCCAGGAGCACGGGATTCGCGAGTTCGACCATGGGAGAGGGGGGTACGGCGCGTCCCCCCCGGCTTCTCACCACCTCCGCCGGGGGGGCTCGACGATGTTAGGCATGTGGTGAGTGTC"/>
                                <sequence id="seq_IP1126_1995_Mahajanga1" spec="Sequence" taxon="IP1126_1995_Mahajanga" totalcount="4" value="TCTGGCCTTAACACGGAAAAACATATCACCCCCGCGGGACTGTAACCCGGCCGAGTAGGCTCTACCGCGCTAGCGTACCGTGACAGGCTGCCGCCGCGAGGGCCTGCCCGGCCGCACCCACAGGGCGTCCGCCCAGATCCTGAGCCTCGTGACCCAACCCAAGTGGCGGATCCACCTGCTAGTTGGAGTCCCCCCCCTCCTGTCCCAGCC---CGGGCCCCACTACCAAGGCCTGCATCACTCCCCTGGCCCACCGGGACGCCTGCCTCGGACCCCCGACGCCCGCCCAAGCTATGCCCTGTACTACCCTACGTCCCGGTCTGCCCCCCACTCTCGGCGGAGCGCGCGGCACCCCGCGGCGCCCAGGCCCGTCGCGCTGGGCGTGGCCTCCCTTACCCAAGCAGGCGGAAGTTGCCTATTCGGAGCAGGTGTCGGGTAGTTAATCACTGGGGGAGAGGGGGAGCAGCATCGCCGTCTGGTGGATTCTCCTGGCTACGTCGCTGGAGGCCCGGGCCGCCAGGAGCACGGGATTCGCGAGTTCGACCATGGGAGAGGGGGGTACGGCGCGTCCCCCCCGGCTTCTCACCACCTCCGCCGGGGGGGCTCGACGATGTTAGGCATGTGGTGAGTGTC"/>
                                <sequence id="seq_IP1124_1995_Mahajanga1" spec="Sequence" taxon="IP1124_1995_Mahajanga" totalcount="4" value="TCTGGCCTTAACACGGAAAAACATATCACCCCCGCGGGACTGTAACCCGGCCGAGTAGGCTCTACCGCGCTAGCGTACCGTGACAGGCTGCCGCCGCGAGGGCCTGCCCGGCCGCACCCACAGGGCGTCCGCCCAGATCCTGAGCCTCGTGACCCAACCCAAGTGGCGGATCCACCTGCTAGTTGGAGTCCCCCCCCTCCTGTCCCAGCCCACCGGGCCCCACTACCAAGGCCTGCATCACTCCCCTGGCCCACCGGGACGCCTGCCTCGGACCCCCGACGCCCGCCCAAGCTATGCCCTGTACTACCCTACGTCCCGGTCTGCCCCCCACTCTCGGCGGAGCGCGCGGCACCCCGCGGCGCCCAGGCCCGTCGCGCTGGGCGTGGCCTCCCTTACCCAAGCAGGCGGAAGTTGCCTATTCGGAGCAGGTGTCGGGTAGTTAATCACTGGGGGAGAGGGGGAGCAGCATCGCCGTCTGGTGGATTCTCCTGGCTACGTCGCTGGAGGCCCGGGCCGCCAGGAGCACGGGATTCGCGAGTTCGACCATGGGAGAGGGGGGTACGGCGCGTCCCCCCCGGCTTCTCACCACCTCCGCCGGGGGGGCTCGACGATGTTAGGCATGTGGTGAGTGTC"/>
                                <sequence id="seq_IP1125_1995_Mahajanga1" spec="Sequence" taxon="IP1125_1995_Mahajanga" totalcount="4" value="TCTGGCCTTAACACGGAAAAACATATCACCCCCGCGGGACTGTAACCCGGCCGAGTAGGCTCTACCGCGCTAGCGTACCGTGACAGGCTGCCGCCGCGAGGGCCTGCCCGGCCGCACCCACAGGGCGTCCGCCCAGATCCTGAGCCTCGTGACCCAACCCAAGTGGCGGATCCACCTGCTAGTTGGAGTCCCCCCCCTCCTGTCCCAGCCCACCGGGCCCCACTACCAAGGCCTGCATCACTCCCCTGGCCCACCGGGACGCCTGCCTCGGACCCCCGACGCCCGCCCAAGCTATGCCCTGTACTACCCTACGTCCCGGTCTGCCCCCCACTCTCGGCGGAGCGCGCGGCACCCCGCGGCGCCCAGGCCCGTCGCGCTGGGCGTGGCCTCCCTTACCCAAGCAGGCGGAAGTTGCCTATTCGGAGCAGGTGTCGGGTAGTTAATCACTGGGGGAGAGGGGGAGCAGCATCGCCGTCTGGTGGATTCTCCTGGCTACGTCGCTGGAGGCCCGGGCCGCCAGGAGCACGGGATTCGCGAGTTCGACCATGGGAGAGGGGGGTACGGCGCGTCCCCCCCGGCTTCTCACCACCTCCGCCGGGGGGGCTCGACGATGTTAGGCATGTGGTGAGTGTC"/>
                                <sequence id="seq_IP1144_1995_Mahajanga1" spec="Sequence" taxon="IP1144_1995_Mahajanga" totalcount="4" value="TCTGGCCTTAACACGGAAAAACATATCACCCC-GCGGGACTGTAACCCGGCCGAGTAGGCTCTACCGCGCTAGCGTACCGTGACAGGCTGCCGCCGCGAGGGCCTGCCCGGCCGCACCCACAGGGCGTCCGCCCAGATCCTGAGCCTCGTGACCCAACCCAAGTGGCGGATCCACCTGCTAGTTGGAGTCCCCCCCCTCCTGTCCCAGCCCAC---GCCCCACTACCAAGGCCTGCATCACTCCCCTGGCCCACCGGGACGCCTGCCTCGGACCCCCGACGCCCGCCCAAGCTATGCCCTGTACTACCCTACGTCCCGGTCTGCCCCCCACTCTCGGCGGAGCGCGCGGCACCCCGCGGCGCCCAGGCCCGTCGCGCTGGGCGTGGCCTCCCTTACCCAAGCAGGCGGAAGTTGCCTATTCGGAGCAGGTGTCGGGTAGTTAATCACTGGGGGAGAGGGGGAGCAGCATCGCCGTCTGGTGGATTCTCCTGGCTACGTCGCTGGAGGCCCGGGCCGCCAGGAGCACGGGATTCGCGAGTTCGACCATGGGAGAGGGGGGTACGGCGCGTCCCCCCCGGCTTCTCACCACCTCCGCCGGGGGGGCTCGACGATGTTAGGCATGTGGTGAGTGTC"/>
                                <sequence id="seq_IP1118_1995_Mahajanga1" spec="Sequence" taxon="IP1118_1995_Mahajanga" totalcount="4" value="TCTGGCCTTAACACGGAAAAACATATCACCCCCGCGGGACTGTAACCCGGCCGAGTAGGCTCTACCGCGCTAGCGTACCGTGACAGGCTGCCGCCGCGAGGGCCTGCCCGGCCGCACCCACAGGGCGTCCGCCCAGATCCTGAGCCTCGTGACCCAACCCAAGTGGCGGATCCACCTGCTAGTTGGAGTCCCCCCCCTCCTGTCCCAGCCCACCGGGCCCCACTACCAAGGCCTGCATCACTCCCCTGGCCCACCGGGACGCCTGCCTCGGACCCCCGACGCCCGCCCAAGCTATGCCCTGTACTACCCTACGTCCCGGTCTGCCCCCCACTCTCGGCGGAGCGCGCGGCACCCCGCGGCGCCCAGGCCCGTCGCGCTGGGCGTGGCCTCCCTTACCCAAGCAGGCGGAAGTTGCCTATTCGGAGCAGGTGTCGGGTAGTTAATCACTGGGGGAGAGGGGGAGCAGCATCGCCGTCTGGTGGATTCTCCTGGCTACGTCGCTGGAGGCCCGGGCCGCCAGGAGCACGGGATTCGCGAGTTCGACCATGGGAGAGGGGGGTACGGCGCGTCCCCCCCGGCTTCTCACCACCTCCGCCGGGGGGGCTCGACGATGTTAGGCATGTGGTGAGTGTC"/>
                                <sequence id="seq_IP1093_1991_Mahajanga1" spec="Sequence" taxon="IP1093_1991_Mahajanga" totalcount="4" value="TCTGGCCGCAACACGGAAAAGCAAATCACCCCCGCGGGACTGTAACCCGGCCGAGTAGGCTCTACCGCGCTAGCGTACCGTGACAGGCTGCCGCCGCGAGGGCCTGCCCGGCCGCACCCACAGGGCGTCCGCCCAGATCCTGAGCCTCGTGACCCAACCCAAGTGGCGGATCCACCTGCTAGTTGGAGTCCCCCCCCTCCTGTCCCAGCCCAC---GCCCCACTACCAAGGCCTGCGTCACTCCCCTGGCCCACCGGGACGCCTGCCTCGGACCCCCGACGCCCGCCCAAGCTATGCCCTGTACTACCCTACGTCCCGGTCTGCCCCCCACTCTCGGCGGAGCGCGCGGCACCCCGCGGCGCCCAGGCCCGTCGCGCTGGGCGTGGCCTCCCTTACCCAAGCAGGCGGAAGTTGCCTATTCGGAGCAGGTGTCGGGTAGTTAATCACTGGGGGAGAGGGGGAGCAGCATCGCCGTCTGGTGGATTCTCCTGGCTACGTCGCTGGAGGCCCGGGCCGCCAGGAGCACGGGATTCGCGAGTTCGACCATGGGAGAGGGGGGTACGGCGCGTCCCCCCCGGCTTCTCACTACCTCCGCCGGGGGGGCTCGACGATGTTAGGCATGTGGTGAGTGTC"/>
                                <sequence id="seq_IP1331_1996_Mahajanga1" spec="Sequence" taxon="IP1331_1996_Mahajanga" totalcount="4" value="TCTGGCCTTAACACGGAAAAACATATCACCCCCGCGGGACTGTAACCCGGCCGAGTAGGCTCTACCGCGCTAGCGTACCGTGACAGGCTGCCGCCGCGAGGGCCTGCCCGGCCGCACCCACAGGGCGTCCGCCCAGATCCTGAGCCTCGTGACCCAACCCAAGTGGCGGATCCACCTGCTAGTTGGAGTCCCCCCCCTCCTGTCCCAGCCCACCGGGCCCCACTACCAAGGCCTGCATCACTCCCCTGGCCCACCGGGACGCCTGCCTCGGACCCCCGACGCCCGCCCAAGCTATGCCCTGTACTACCCTACGTCCCGGTCTGCCCCCCACTCTCGGCGGAGCGCGCGGCACCCCGCGGCGCCCAGGCCCGTCGCGCTGGGCGTGGCCTCCCTTACCCAAGCAGGCGGAAGTTGCCTATTCGGAGCAGGTGTCGGGTAGTTAATCACTGGGGGAGAGGGGGAGCAGCATCGCCGTCTGGTGGATTCTCCTGGCTACGTCGCTGGAGGCCCGGGCCGCCAGGAGCACGGGATTCGCGAGTTCGACCATGGGAGAGGGGGGTACGGCGCGTCCCCCCCGGCTTCTCACCACCTCCGCCGGGGGGGCTCGACGATGTTAGGCATGTGGTGAGTGTC"/>
                                <sequence id="seq_IP1105_1995_Mahajanga1" spec="Sequence" taxon="IP1105_1995_Mahajanga" totalcount="4" value="TCTGGCCGCAACACGGAAAAGCAAATCACCCCCGCGGGACTGTAACCCGGCCGAGTAGGCTCTACCGCGCTAGCGTACCGTGACAGGCTGCCGCCGCGAGGGCCTGCCCGGCCGCACCCACAGGGCGTCCGCCCAGATCCTGAGCCCCGTGACCCAACCCAAGTGGCGGATCCACCTGCTAGTTGGAGTCCCCCCCCTCCTGTCCCAGCCCACCGGGCCCCACTACCAAGGCCTGCATCACTCCCCTGGCCCACCGGGACGCCTGCCTCGGACCCCCGACGCCCGCCCAAGCTATGCCCTGTACTACCCTACGTCCCGGTCTGCCCCCCACTCTCGGCGGAGCGCGCGGCACCCCGCGGCGCCCAGGCCCGTCGCGCTGGGCGTGGCCTCCCTTACCCAAGCAGGCGGAAGTTGCCTATTCGGAGCAGGTGTCGGGTAGTTAATCACTGGGGGAGAGGGGGAGCAGCATCGCCGTCTGGTGGATTCTCCTGGCTACGTCGCTGGAGGCCCGGGCCGCCAGGAGCACGGGATTCGCGAGTTCGACCATGGGAGAGGGGGGTACGGCGCGTCCCCCCCGGCTTCTCACCACCTCCGCCGGGGGGGCTCGACGATGTTAGGCATGTGGTGAGTGTC"/>
                                <sequence id="seq_IP1382_1996_Mahajanga1" spec="Sequence" taxon="IP1382_1996_Mahajanga" totalcount="4" value="TCTGGCCTTAACACGGAAAAACATATCACCCCCGCGGGACTGTAACCCGGCCGAGTAGGCTCTACCGCGCTAGCGTACCGTGACAGGCTGCCGCCGCGAGGGCCTGCCCGGCCGCACCCACAGGGCGTCCGCCCAGATCCTGAGCCTCGTGACCCAACCCAAGTGGCGGATCCACCTGCTAGTTGGAGTCCCCCCCCTCCTGTCCCAGCCCACCGGGCCCCACTACCAAGGCCTGCATCACTCCCCTGGCCCACCGGGACGCCTGCCTCGGACCCCCGACGCCCGCCCAAGCTATGCCCTGTACTACCCTACGTCCCGGTCTGCCCCCCACTCTCGGCGGAGCGCGCGGCACCCCGCGGCGCCCAGGCCCGTCGCGCTGGGCGTGGCCTCCCTTACCCAAGCAGGCGGAAGTTGCCTATTCGGAGCAGGTGTCGGGTAGTTAATCACTGGGGGAGAGGGGGAGCAGCATCGCCGTCTGGTGGATTCTCCTGGCTACGTCGCTGGAGGCCCGGGCCGCCAGGAGCACGGGATTCGCGAGTTCGACCATGGGAGAGGGGGGTACGGCGCGTCCCCCCCGGCTTCTCACCACCTCCGCCGGGGGGGCTCGACGATGTTAGGCATGTGGTGAGTGTC"/>
                                <sequence id="seq_IP1306_1996_Mahajanga1" spec="Sequence" taxon="IP1306_1996_Mahajanga" totalcount="4" value="TCTGGCCTTAACACGGAAAAACATATCACCCCCGCGGGACTGTAACCCGGCCGAGTAGGCTCTACCGCGCTAGCGTACCGTGACAGGCTGCCGCCGCGAGGGCCTGCCCGGCCGCACCCACAGGGCGTCCGCCCAGATCCTGAGCCTCGTGACCCAACCCAAGTGGCGGATCCACCTGCTAGTTGGAGTCCCCCCCCTCCTGTCCCAGCCCACCGGGCCCCACTACCAAGGCCTGCATCACTCCCCTGGCCCACCGGGACGCCTGCCTCGGACCCCCGACGCCCGCCCAAGCTATGCCCTGTACTACCCTACGTCCCGGTCTGCCCCCCACTCTCGGCGGAGCGCGCGGCACCCCGCGGCGCCCAGGCCCGTCGCGCTGGGCGTGGCCTCCCTTACCCAAGCAGGCGGAAGTTGCCTATTCGGAGCAGGTGTCGGGTAGTTAATCACTGGGGGAGAGGGGGAGCAGCATCGCCGTCTGGTGGATTCTCCTGGCTACGTCGCTGGAGGCCCGGGCCGCCAGGAGCACGGGATTCGCGAGTTCGACCATGGGAGAGGGGGGTACGGCGCGTCCCCCCCGGCTTCTCACCACCTCCGCCGGGGGGGCTCGACGATGTTAGGCATGTGGTGAGTGTC"/>
                                <sequence id="seq_IP1089_1991_Mahajanga1" spec="Sequence" taxon="IP1089_1991_Mahajanga" totalcount="4" value="TCTGGCCGCAACACGGAAAAGCAAATCACCCCCGCGGGACTGTAACCCGGCCGAGTAGGCTCTACCGCGCTAGCGTACCGTGACAGGCTGCCGCCGCGAGGGCCTGCCCGGCCGCACCCACAGGGCGTCCGCCCAGATCCTGAGCCTCGTGACCCAACCCAAGTGGCGGATCCACCTGCTAGTTGGAGTCCCCCCCCTCCTGTCCCAGCCCACCGGGCCCCACTACCAAGGCCTGCATCACTCCCCTGGCCCACCGGGACGCCTGCCTCGGACCCCCGACGCCCGCCCAAGCTATGCCCTGTACTACCCTACGTCCCGGTCTGCCCCCCACTCTCGGCGGAGCGCGCGGCACCCCGCGGCGCCCAGGCCCGTCGCGCTGGGCGTGGCCTCCCTTACCCAAGCAGGCGGAAGTTGCCTATTCGGAGCAGGTGTCGGGTAGTTAATCACTGGGGGAGAGGGGGAGCAGCATCGCCGTCTGGTGGATTCTCCTGGCTACGTCGCTGGAGGCCCGGGCCGCCAGGAGCACGGGATTCGCGAGTTCGACCATGGGAGAGGGGGGTACGGCGCGTCCCCCCCGGCTTCTCACCACCTCCGCCGGGGGGGCTCGACGATGTTAGGCATGTGGTGAGTGTC"/>
                                <sequence id="seq_IP1099_1992_Mahajanga1" spec="Sequence" taxon="IP1099_1992_Mahajanga" totalcount="4" value="TCTGGCCGCAACACGGAAAAGCAAATCACCCCCGCGGGACTGTAACCCGGCCGAGTAGGCTCTACCGCGCTAGCGTA-CGTGACAGGCTGCCGCCGCGAGGGCCTGCTCGGCCGCACCCACAGGGCGTCCGCCCAGATCCTGAGCCTCGTGACCCAACCCAAGTGGCGGATCCACCTGCTAGTTGGAGTCCCCCCCCTCCTGTCCCAGCCCACCGGGCCCCACTACCAAGGCCTGCATCACTCCCCTGGCCCACCGGGACGCCTGCCTCGGACCCCCGACGCCCGCCCAAGCTATGCCCTGTACTACCCTACGTCCCGGTCTGCCCCCCACTCTCGGCGGAGCGC--GGCACCCCGCGGCGCCCAGGCCCGTCGCGCTGGGCGTGGCCTCCCTTACCCAAGCAGGCGGAAGTTGCCTATTCGGAGCAGGTGTCGGGTAGTTAATCACTGGGGGAGAGGGGGAGCAGCATCGCCGTCTGGTGGATTCTCCTGGCTACGTCGCTGGAGGCCCGGGCCGCCAGGAGCACGGGATTCGCGAGTTCGACCATGGGAGAGGGGGGTACGGCGCGTCCCCCCCGGCTTCTCACCACCTCCGCCGGGGGGGCTCGACGATGTTAGGCATGTGGTGAGTGTC"/>
                                <sequence id="seq_IP1095_1991_Mahajanga1" spec="Sequence" taxon="IP1095_1991_Mahajanga" totalcount="4" value="TCTGGCCGCAACACGGAAAAGCAAATCACCCCCGCGGGACTGTAACCCGGCCGAGTAGGCTCTACCGCGCTAGCGTACCGTGACAGGCTGCCGCCGCGAGGGCCTGCCCGGCCGCACCCACAGGGCGTCCGCCCAGATCCTGAGCCTCGTGACCCAACCCAAGTGGCGGATCCACCTGCTAGTTGGAGTCCCCCCCCTCCTGTCCCAGCCCACCGGGCCCCACTACCAAGGCCTGCATCACTCCCCTGGCCCACCGGGACGCCTGCCTCGGACCCCCGACGCCCGCCCAAGCTATGCCCTGTACTACCCTACGTCCCGGTCTGCCCCCCACTCTCGGCGGAGCGCGCGGCACCCCGCGGCGCCCAGGCCCGTCGCGCTGGGCGTGGCCTCCCTTACCCAAGCAGGCGGAAGTTGCCTATTCGGAGCAGGTGTCGGGTAGTTAATCACTGGGGGAGAGGGGGAGCAGCATCGCCGTCTGGTGGATTCTCCTGGCTACGTCGCTGGAGGCCCGGGCCGCCAGGAGCACGGGATTCGCGAGTTCGACCATGGGAGAGGGGGGTACGGCGCGTCCCCCCCGGCTTCTCACCACCTCCGCCGGGGGGGCTCGACGATGTTAGGCATGTGGTGAGTGTC"/>
                                <sequence id="seq_IP1100_1995_Mahajanga1" spec="Sequence" taxon="IP1100_1995_Mahajanga" totalcount="4" value="TCTGGCCTTAACACGGAAAAACATATCACCCC-GCGGGACTGTAACCCGGCCGAGTAGGCTCTACCGCGCTAGCGTACCGTGACAGGCTGCCGCCGCGAGGGCCTGCCCGGCCGCACCCACAGGGCGTCCGCCCAGATCCTGAGCCTCGTGACCCAACCCAAGTGGCGGATCCACCTGCTAGTTGGAGTCCCCCCCCTCCTGTCCCAGCCCACCGGGCCCCACTACCAAGGCCTGCATCACTCCCCTGGCCCACCGGGACGCCTGCCTCGGACCCCCGACGCCCGCCCAAGCTATGCCCTGTACTACCCTACGTCCCGGTCTGCCCCCCACTCTCGGCGGAGCGCGCGGCACCCCGCGGCGCCCAGGCCCGTCGCGCTGGGCGTGGCCTCCCTTACCCAAGCAGGCGGAAGTTGCCTATTCGGAGCAGGTGTCGGGTAGTTAATCACTGGGGGAGAGGGGGAGCAGCATCGCCGTCTGGTGGATTCTCCTGGCTACGTCGCTGGAGGCCCGGGCCGCCAGGAGCACGGGATTCGCGAGTTCGACCATGGGAGAGGGGGGTACGGCGCGTCCCCCCCGGCTTCTCACCACCTCCGCCGGGGGGGCTCGACGATGTTAGGCATGTGGTGAGTGTC"/>
                                <sequence id="seq_IP1154_1995_Mahajanga1" spec="Sequence" taxon="IP1154_1995_Mahajanga" totalcount="4" value="TCTGGCCTTAACACGGAAAAACATATCACCCCCGCGGGACTGTAACCCGGCCGAGTAGGCTCTACCGCGCTAGCGTACCGTGACAGGCTGCCGCCGCGAGGGCCTGCCCGGCCGCACCCACAGGGCGTCCGCCCAGATCCTGAGCCTCGTGACCCAACCCAAGTGGCGGATCCACCTGCTAGTTGGAGTCCCCCCCCTCCTGTCCCAGCCCACCGGGCCCCACTACCAAGGCCTGCATCACTCCCCTGGCCCACCGGGACGCCTGCCTCGGACCCCCGACGCCCGCCCAAGCTATGCCCTGTACTACCCTACGTCCCGGTCTGCCCCCCACTCTCGGCGGAGCGCGCGGCACCCCGCGGCGCCCAGGCCCGTCGCGCTGGGCGTGGCCTCCCTTACCCAAGCAGGCGGAAGTTGCCTAT--GGAGCAGGTGTCGGGTAGTTAATCACTGGGGGAGAGGGGGAGCAGCATCGCCGTCTGGTGGATTCTCCTGGCTACGTCGCTGGAGGCCCGGGCCGCCAGGAGCACGGGATTCGCGAGTTCGACCATGGGAGAGGGGGGTACGGCGCGTCCCCCCCGGCTTCTCACCACCTCCGCCGGGGGGGCTCGACGATGTTAGGCATGTGGTGAGTGTC"/>
                                <sequence id="seq_IP1108_1995_Mahajanga1" spec="Sequence" taxon="IP1108_1995_Mahajanga" totalcount="4" value="TCTGGCCTTAACACGGAAAAACATATCACCCCCGCGGGACTGTAACCCGGCCGAGTAGGCTCTACCGCGCTAGCGTACCGTGACAGGCTGCCGCCGCGAGGGCCTGCCCGGCCGCACCCACAGGGCGTCCGCCCAGATCCTGAGCCTCGTGACCCAACCCAAGTGGCGGATCCACCTGCTAGTTGGAGTCCCCCCCCTCCTGTCCCAGCCCACCGGGCCCCACTACCAAGGCCTGCATCACTCCCCTGGCCCACCGGGACGCCTGCCTCGGACCCCCGACGCCCGCCCAAGCTATGCCCTGTACTACCCTACGTCCCGGTCTGCCCCCCACTCTCGGCGGAGCGCGCGGCACCCCGCGGCGCCCAGGCCCGTCGCGCTGGGCGTGGCCTCCCTTACCCAAGCAGGCGGAAGTTGCCTATTCGGAGCAGGTGTCGGGTAGTTAATCACTGGGGGAGAGGGGGAGCAGCATCGCCGTCTGGTGGATTCTCCTGGCTACGTCGCTGGAGGCCCGGGCCGCCAGGAGCACGGGATTCGCGAGTTCGACCATGGGAGAGGGGGGTACGGCGCGTCCCCCCCGGCTTCTCACCACCTCCGCCGGGGGGGCTCGACGATGTTAGGCATGTGGTGAGTGTC"/>
                                <sequence id="seq_IP1333_1996_Mahajanga1" spec="Sequence" taxon="IP1333_1996_Mahajanga" totalcount="4" value="TCTGGCCTTAACACGGAAAAACATATCACCCCCGCGGGACTGTAACCCGGCCGAGTAGGCTCTACCGCGCTAGCGTACCGTGACAGGCTGCCGCCGCGAGGGCCTGCCCGGCCGCACCCACAGGGCGTCCGCCCAGATCCTGAGCCTCGTGACCCAACCCAAGTGGCGGATCCACCTGCTAGTTGGAGTCCCCCCCCTCCTGTCCCAGCCCACCGGGCCCCACTACCAAGGCCTGCATCACTCCCCTGGCCCACCGGGACGCCTGCCTCGGACCCCCGACGCCCGCCCAAGCTATGCCCTGTACTACCCTACGTCCCGGTCTGCCCCCCACTCTCGGCGGAGCGCGCGGCACCCCGCGGCGCCCAGGCCCGTCGCGCTGGGCGTGGCCTCCCTTACCCAAGCAGGCGGAAGTTGCCTATTCGGAGCAGGTGTCGGGTAGTTAATCACTGGGGGAGAGGGGGAGCAGCATCGCCGTCTGGTGGATTCTCCTGGCTACGTCGCTGGAGGCCCGGGCCGCCAGGAGCACGGGATTCGCGAGTTCGACCATGGGAGAGGGGGGTACGGCGCGTCCCCCCCGGCTTCTCACCACCTCCGCCGGGGGGGCTCGACGATGTTAGGCATGTGGTGAGTGTC"/>
                                <sequence id="seq_IP1107_1995_Mahajanga1" spec="Sequence" taxon="IP1107_1995_Mahajanga" totalcount="4" value="TCTGGCCTTAACACGGAAAAACATATCACCCCCGCGGGACTGTAACCCGGCCGAGTAGGCTCTACCGCGCTAGCGTACCGTGACAGGCTGCCGCCGCGAGGGCCTGCCCGGCCGCACCCACAGGGCGTCCGCCCAGATCCTGAGCCTCGTGACCCAACCCAAGTGGCGGATCCACCTGCTAGTTGGAGTCCCCCCCCTCCTGTCCCAGCCCACCGGGCCCCACTACCAAGGCCTGCATCACTCCCCTGGCCCACCGGGACGCCTGCCTCGGACCCCCGACGCCCGCCCAAGCTATGCCCTGTACTACCCTACGTCCCGGTCTGCCCCCCACTCTCGGCGGAGCGCGCGGCACCCCGCGGCGCCCAGGCCCGTCGCGCTGGGCGTGGCCTCCCTTACCCAAGCAGGCGGAAGTTGCCTATTCGGAGCAGGTGTCGGGTAGTTAATCACTGGGGGAGAGGGGGAGCAGCATCGCCGTCTGGTGGATTCTCCTGGCTACGTCGCTGGAGGCCCGGGCCGCCAGGAGCACGGGATTCGCGAGTTCGACCATGGGAGAGGGGGGTACGGCGCGTCCCCCCCGGCTTCTCACCACCTCCGCCGGGGGGGCTCGACGATGTTAGGCATGTGGTGAGTGTC"/>
                                <sequence id="seq_IP1318_1996_Mahajanga1" spec="Sequence" taxon="IP1318_1996_Mahajanga" totalcount="4" value="TCTGGCCTTAACACGGAAAAACATATCACCCCCGCGGGACTGTAACCCGGCCGAGTAGGCTCTACCGCGCTAGCGTACCGTGACAGGCTGCCGCCGCGAGGGCCTGCCCGGCCGCACCCACAGGGCGTCCGCCCAGATCCTGAGCCTCGTGACCCAACCCAAGTGGCGGATCCACCTGCTAGTTGGAGTCCCCCCCCTCCTGTCCCAGCCCACCGGGCCCCACTACCAAGGCCTGCATCACTCCCCTGGCCCACCGGGACGCCTGCCTCGGACCCCCGACGCCCGCCCAAGCTATGCCCTGTACTACCCTACGTCCCGGTCTGCCCCCCACTCTCGGCGGAGCGCGCGGCACCCCGCGGCGCCCAGGCCCGTCGCGCTGGGCGTGGCCTCCCTTACCCAAGCAGGCGGAAGTTGCCTATTCGGAGCAGGTGTCGGGTAGTTAATCACTGGGGGAGAGGGGGAGCAGCATCGCCGTCTGGTGGATTCTCCTGGCTACGTCGCTGGAGGCCCGGGCCGCCAGGAGCACGGGATTCGCGAGTTCGACCATGGGAGAGGGGGGTACGGCGCGTCCCCCCCGGCTTCTCACCACCTCCGCCGGGGGGGCTCGACGATGTTAGGCATGTGGTGAGTGTC"/>
                                <sequence id="seq_IP1102_1995_Mahajanga1" spec="Sequence" taxon="IP1102_1995_Mahajanga" totalcount="4" value="TCTGGCCTTAACACGGAAAAACATATCACCCCCGCGGGACTGTAACCCGGCCGAGTAGGCTCTACCGCGCTAGCGTACCGTGACAGGCTGCCGCCGCGAGGGCCTGCCCGGCCGCACCCACAGGGCGTCCGCCCAGATCCTGAGCCTCGTGACCCAACCCAAGTGGCGGATCCACCTGCTAGTTGGAGTCCCCCCCCTCCTGTCCCAGCCCACCGGGCCCCACTACCAAGGCCTGCATCACTCCCCTGGCCCACCGGGACGCCTGCCTCGGACCCCCGACGCCCGCCCAAGCTATGCCCTGTACTACCCTACGTCCCGGTCTGCCCCCCACTCTCGGCGGAGCGCGCGGCACCCCGCGGCGCCCAGGCCCGTCGCGCTGGGCGTGGCCTCCCTTACCCAAGCAGGCGGAAGTTGCCTATTCGGAGCAGGTGTCGGGTAGTTAATCACTGGGGGAGAGGGGGAGCAGCATCGCCGTCTGGTGGATTCTCCTGGCTACGTCGCTGGAGGCCCGGGCCGCCAGGAGCACGGGATTCGCGAGTTCGACCATGGGAGAGGGGGGTACGGCGCGTCCCCCCCGGCTTCTCACCACCTCCGCCGGGGGGGCTCGACGATGTTAGGCATGTGGTGAGTGTC"/>
                                <sequence id="seq_IP1332_1996_Mahajanga1" spec="Sequence" taxon="IP1332_1996_Mahajanga" totalcount="4" value="TCTGGCCTTAACACGGAAAAACATATCACCCCCGCGGGACTGTAACCCGGCCGAGTAGGCTCTACCGCGCTAGCGTACCGTGACAGGCTGCCGCCGCGAGGGCCTGCCCGGCCGCACCCACAGGGCGTCCGCCCAGATCCTGAGCCTCGTGACCCAACCCAAGTGGCGGATCCACCTGCTAGTTGGAGTCCCCCCCCTCCTGTCCCAGCCCACCGGGCCCCACTACCAAGGCCTGCATCACTCCCCTGGCCCACCGGGACGCCTGCCTCGGACCCCCGACGCCCGCCCAAGCTATGCCCTGTACTACCCTACGTCCCGGTCTGCCCCCCACTCTCGGCGGAGCGCGCGGCACCCCGCGGCGCCCAGGCCCGTCGCGCTGGGCGTGGCCTCCCTTACCCAAGCAGGCGGAAGTTGCCTATTCGGAGCAGGTGTCGGGTAGTTAATCACTGGGGGAGAGGGGGAGCAGCATCGCCGTCTGGTGGATTCTCCTGGCTACGTCGCTGGAGGCCCGGGCCGCCAGGAGCACGGGATTCGCGAGTTCGACCATGGGAGAGGGGGGTACGGCGCGTCCCCCCCGGCTTCTCACCACCTCCGCCGGGGGGGCTCGACGATGTTAGGCATGTGGTGAGTGTC"/>
                                <sequence id="seq_IP1113_1995_Mahajanga1" spec="Sequence" taxon="IP1113_1995_Mahajanga" totalcount="4" value="TCTGGCCTTAACACGGAAAAACATATCACCCCCGCGGGACTGTAACCCGGCCGAGTAGGCTCTACCGCGCTAGCGTACCGTGACAGGCTGCCGCCGCGAGGGCCTGCCCGGCCGCACCCACAGGGCGTCCGCCCAGATCCTGAGCCTCGTGACCCAACCCAAGTGGCGGATCCACCTGCTAGTTGGAGTCCCCCCCCTCCTGTCCCAGCCCACCGGGCCCCACTACCAAGGCCTGCATCACTCCCCTGGCCCACCGGGACGCCTGCCTCGGACCCCCGACGCCCGCCCAAGCTATGCCCTGTACTACCCTACGTCCCGGTCTGCCCCCCACTCTCGGCGGAGCGCGCGGCACCCCGCGGCGCCCAGGCCCGTCGCGCTGGGCGTGGCCTCCCTTACCCAAGCAGGCGGAAGTTGCCTATTCGGAGCAGGTGTCGGGTAGTTAATCACTGGGGGAGAGGGGGAGCAGCATCGCCGTCTGGTGGATTCTCCTGGCTACGTCGCTGGAGGCCCGGGCCGCCAGGAGCACGGGATTCGCGAGTTCGACCATGGGAGAGGGGGGTACGGCGCGTCCCCCCCGGCTTCTCACCACCTCCGCCGGGGGGGCTCGACGATGTTAGGCATGTGGTGAGTGTC"/>
                                <sequence id="seq_IP1096_1992_Mahajanga1" spec="Sequence" taxon="IP1096_1992_Mahajanga" totalcount="4" value="TCTGGCCGCAACACGGAAAAGCAAATCACCCCCGCGGGACTGTAACCCGGCCGAGTAGGCTCTACCGCGCTAGCGTACCGTGACAGGCTGCCGCCGCGAGGGCCTGCCCGGCCGCACCCACAGGGCGTCCGCCCAGATCCTGAGCCTCGTGACCCAACCCAAGTGGCGGATCCACCTGCTAGTTGGAGTCCCCCCCCTCCTGTCCCAGCCCACCGGGCCCCACTACCAAGGCCTGCATCACTCCCCTGGCCCACCGGGACGCCTGCCTCGGACCCCCGACGCCCGCCCAAGCTATGCCCTGTACTACCCTACGTCCCGGTCTGCCCCCCACTCTCGGCGGAGCGCGCGGCACCCCGCGGCGCCCAGGCCCGTCGCGCTGGGCGTGGCCTCCCTTACCCAAGCAGGCGGAAGTTGCCTATTCGGAGCAGGTGTCGGGTAGTTAATCACTGGGGGAGAGGGGGAGCAGCATCGCCGTCTGGTGGATTCTCCTGGCTACGTCGCTGGAGGCCCGGGCCGCCAGGAGCACGGGATTCGCGAGTTCGACCATGGGAGAGGGGGGTACGGCGCGTCCCCCCCGGCTTCTCACCACCTCCGCCGGGGGGGCTCGACGATGTTAGGCATGTGGTGAGTGTC"/>
                                <sequence id="seq_IP1114_1995_Mahajanga1" spec="Sequence" taxon="IP1114_1995_Mahajanga" totalcount="4" value="TCTGGCCTTAACACGGAAAAACATATCACCCCCGCGGGACTGTAACCCGGCCGAGTAGGCTCTACCGCGCTAGCGTACCGTGACAGGCTGCCGCCGCGAGGGCCTGCCCGGCCGCACCCACAGGGCGTCCGCCCAGATCCTGAGCCTCGTGACCCAACCCAAGTGGCGGATCCACCTGCTAGTTGGAGTCCCCCCCCTCCTGTCCCAGCCCACCGGGCCCCACTACCAAGGCCTGCATCACTCCCCTGGCCCACCGGGACGCCTGCCTCGGACCCCCGACGCCCGCCCAAGCTATGCCCTGTACTACCCTACGTCCCGGTCTGCCCCCCACTCTCGGCGGAGCGCGCGGCACCCCGCGGCGCCCAGGCCCGTCGCGCTGGGCGTGGCCTCCCTTACCCAAGCAGGCGGAAGTTGCCTATTCGGAGCAGGTGTCGGGTAGTTAATCACTGGGGGAGAGGGGGAGCAGCATCGCCGTCTGGTGGATTCTCCTGGCTACGTCGCTGGAGGCCCGGGCCGCCAGGAGCACGGGATTCGCGAGTTCGACCATGGGAGAGGGGGGTACGGCGCGTCCCCCCCGGCTTCTCACCACCTCCGCCGGGGGGGCTCGACGATGTTAGGCATGTGGTGAGTGTC"/>
                                <sequence id="seq_IP1111_1995_Mahajanga1" spec="Sequence" taxon="IP1111_1995_Mahajanga" totalcount="4" value="TCTGGCCTTAACACGGAAAAACATATCACCCCCGCGGGACTGTAACCCGGCCGAGTAGGCTCTACCGCGCTAGCGTACCGTGACAGGCTGCCGCCGCGAGGGCCTGCCCGGCCGCACCCACAGGGCGTCCGCCCAGATCCTGAGCCTCGTGACCCAACCCAAGTGGCGGATCCACCTGCTAGTTGGAGTCCCCCCCCTCCTGTCCCAGCCCACCGGGCCCCACTACCAAGGCCTGCATCACTCCCCTGGCCCACCGGGACGCCTGCCTCGGACCCCCGACGCCCGCCCAAGCTATGCCCTGTACTACCCTACGTCCCGGTCTGCCCCCCACTCTCGGCGGAGCGCGCGGCACCCCGCGGCGCCCAGGCCCGTCGCGCTGGGCGTGGCCTCCCTTACCCAAGCAGGCGGAAGTTGCCTATTCGGAGCAGGTGTCGGGTAGTTAATCACTGGGGGAGAGGGGGAGCAGCATCGCCGTCTGGTGGATTCTCCTGGCTACGTCGCTGGAGGCCCGGGCCGCCAGGAGCACGGGATTCGCGAGTTCGACCATGGGAGAGGGGGGTACGGCGCGTCCCCCCCGGCTTCTCACCACCTCCGCCGGGGGGGCTCGACGATGTTAGGCATGTGGTGAGTGTC"/>
                                <sequence id="seq_IP1334_1996_Mahajanga1" spec="Sequence" taxon="IP1334_1996_Mahajanga" totalcount="4" value="TCTGGCCTTAACACGGAAAAACATATCACCCCCGCGGGACTGTAACCCGGCCGAGTAGGCTCTACCGCGCTAGCGTACCGTGACAGGCTGCCGCCGCGAGGGCCTGCCCGGCCGCACCCACAGGGCGTCCGCCCAGATCCTGAGCCTCGTGACCCAACCCAAGTGGCGGATCCACCTGCTAGTTGGAGTCCCCCCCCTCCTGTCCCAGCCCACCGGGCCCCACTACCAAGGCCTGCATCACTCCCCTGGCCCACCGGGACGCCTGCCTCGGACCCCCGACGCCCGCCCAAGCTATGCCCTGTACTACCCTACGTCCCGGTCTGCCCCCCACTCTCGGCGGAGCGCGCGGCACCCCGCGGCGCCCAGGCCCGTCGCGCTGGGCGTGGCCTCCCTTACCCAAGCAGGCGGAAGTTGCCTATTCGGAGCAGGTGTCGGGTAGTTAATCACTGGGGGAGAGGGGGAGCAGCATCGCCGTCTGGTGGATTCTCCTGGCTACGTCGCTGGAGGCCCGGGCCGCCAGGAGCACGGGATTCGCGAGTTCGACCATGGGAGAGGGGGGTACGGCGCGTCCCCCCCGGCTTCTCACCACCTCCGCCGGGGGGGCTCGACGATGTTAGGCATGTGGTGAGTGTC"/>
                                <sequence id="seq_IP1123_1995_Mahajanga1" spec="Sequence" taxon="IP1123_1995_Mahajanga" totalcount="4" value="TCTGGCCTTAACACGGAAAAACATATCACCCCCGCGGGACTGTAACCCGGCCGAGTAGGCTCTACCGCGCTAGCGTACCGTGACAGGCTGCCGCCGCGAGGGCCTGCCCGGCCGCACCCACAGGGCGTCCGCCCAGATCCTGAGCCTCGTGACCCAACCCAAGTGGCGGATCCACCTGCTAGTTGGAGTCCCCCCCCTCCTGTCCCAGCCCACCGGGCCCCACTACCAAGGCCTGCATCACTCCCCTGGCCCACCGGGACGCCTGCCTCGGACCCCCGACGCCCGCCCAAGCTATGCCCTGTACTACCCTACGTCCCGGTCTGCCCCCCACTCTCGGCGGAGCGCGCGGCACCCCGCGGCGCCCAGGCCCGTCGCGCTGGGCGTGGCCTCCCTTACCCAAGCAGGCGGAAGTTGCCTATTCGGAGCAGGTGTCGGGTAGTTAATCACTGGGGGAGAGGGGGAGCAGCATCGCCGTCTGGTGGATTCTCCTGGCTACGTCGCTGGAGGCCCGGGCCGCCAGGAGCACGGGATTCGCGAGTTCGACCATGGGAGAGGGGGGTACGGCGCGTCCCCCCCGGCTTCTCACCACCTCCGCCGGGGGGGCTCGACGATGTTAGGCATGTGGTGAGTGTC"/>
                                <sequence id="seq_IP1386_1996_Mahajanga1" spec="Sequence" taxon="IP1386_1996_Mahajanga" totalcount="4" value="TCTGGCCTTAACACGGAAAAACATATCACCCCCGCGGGACTGTAACCCGGCCGAGTAGGCTCTACCGCGCTAGCGTACCGTGACAGGCTGCCGCCGCGAGGGCCTGCCCGGCCGCACCCACAGGGCGTCCGCCCAGATCCTGAGCCTCGTGACCCAACCCAAGTGGCGGATCCACCTGCTAGTTGGAGTCCCCCCCCTCCTGTCCCAGCCCACCGGGCCCCACTACCAAGGCCTGCATCACTCCCCTGGCCCACCGGGACGCCTGCCTCGGACCCCCGACGCCCGCCCAAGCTATGCCCTGTACTACCCTACGTCCCGGTCTGCCCCCCACTCTCGGCGGAGCGCGCGGCACCCCGCGGCGCCCAGGCCCGTCGCGCTGGGCGTGGCCTCCCTTACCCAAGCAGGCGGAAGTTGCCTATTCGGAGCAGGTGTCGGGTAGTTAATCACTGGGGGAGAGGGGGAGCAGCATCGCCGTCTGGTGGATTCTCCTGGCTACGTCGCTGGAGGCCCGGGCCGCCAGGAGCACGGGATTCGCGAGTTCGACCATGGGAGAGGGGGGTACGGCGCGTCCCCCCCGGCTTCTCACCACCTCCGCCGGGGGGGCTCGACGATGTTAGGCATGTGGTGAGTGTC"/>
                                <sequence id="seq_IP1389_1996_Mahajanga1" spec="Sequence" taxon="IP1389_1996_Mahajanga" totalcount="4" value="TCTGGCCTTAACACGGAAAAACATATCACCCCCGCGGGACTGTAACCCGGCCGAGTAGGCTCTACCGCGCTAGCGTACCGTGACAGGCTGCCGCCGCGAGGGCCTGCCCGGCCGCACCCACAGGGCGTCCGCCCAGATCCTGAGCCTCGTGACCCAACCCAAGTGGCGGATCCACCTGCTAGTTGGAGTCCCCCCCCTCCTGTCCCAGCCCACCGGGCCCCACTACCAAGGCCTGCATCACTCCCCTGGCCCACCGGGACGCCTGCCTCGGACCCCCGACGCCCGCCCAAGCTATGCCCTGTACTACCCTACGTCCCGGTCTGCCCCCCACTCTCGGCGGAGCGCGCGGCACCCCGCGGCGCCCAGGCCCGTCGCGCTGGGCGTGGCCTCCCTTACCCAAGCAGGCGGAAGTTGCCTATTCGGAGCAGGTGTCGGGTAGTTAATCACTGGGGGAGAGGGGGAGCAGCATCGCCGTCTGGTGGATTCTCCTGGCTACGTCGCTGGAGGCCCGGGCCGCCAGGAGCACGGGATTCGCGAGTTCGACCATGGGAGAGGGGGGTACGGCGCGTCCCCCCCGGCTTCTCACCACCTCCGCCGGGGGGGCTCGACGATGTTAGGCATGTGGTGAGTGTC"/>
                                <sequence id="seq_IP1385_1996_Mahajanga1" spec="Sequence" taxon="IP1385_1996_Mahajanga" totalcount="4" value="TCTGGCCTTAACACGGAAAAACATATCACCCCCGCGGGACTGTAACCCGGCCGAGTAGGCTCTACCGCGCTAGCGTACCGTGACAGGCTGCCGCCGCGAGGGCCTGCCCGGCCGCACCCACAGGGCGTCCGCCCAGATCCTGAGCCTCGTGACCCAACCCAAGTGGCGGATCCACCTGCTAGTTGGAGTCCCCCCCCTCCTGTCCCAGCCCACCGGGCCCCACTACCAAGGCCTGCATCACTCCCCTGGCCCACCGGGACGCCTGCCTCGGACCCCCGACGCCCGCCCAAGCTATGCCCTGTACTACCCTACGTCCCGGTCTGCCCCCCACTCTCGGCGGAGCGCGCGGCACCCCGCGGCGCCCAGGCCCGTCGCGCTGGGCGTGGCCTCCCTTACCCAAGCAGGCGGAAGTTGCCTATTCGGAGCAGGTGTCGGGTAGTTAATCACTGGGGGAGAGGGGGAGCAGCATCGCCGTCTGGTGGATTCTCCTGGCTACGTCGCTGGAGGCCCGGGCCGCCAGGAGCACGGGATTCGCGAGTTCGACCATGGGAGAGGGGGGTACGGCGCGTCCCCCCCGGCTTCTCACCACCTCCGCCGGGGGGGCTCGACGATGTTAGGCATGTGGTGAGTGTC"/>
                                <sequence id="seq_IP1515_1991_Mahajanga1" spec="Sequence" taxon="IP1515_1991_Mahajanga" totalcount="4" value="TCTGGCCGCAACACGGAAAAGCAAATCACCCCCGCGGGACTGTAACCCGGCCGAGTAGGCTCTACCGCGCTAGCGTACCGTGACAGGCTGCCGCCGCGAGGGCCTGCCCGGCCGCACCCACAGGGCGTCCGCCCAGATCCTGAGCCTCGTGACCCAACCCAAGTGGCGGATCCACCTGCTAGTTGGAGTCCCCCCCCTCCTGTCCCAGCCCACCGGGCCCCACTACCAAGGCCTGCATCACTCCCCTGGCCCACCGGGACGCCTGCCTCGGACCCCCGACGCCCGCCCAAGCTATGCCCTGTACTACCCTACGTCCCGGTCTGCCCCCCACTCTCGGCGGAGCGCGCGGCACCCCGCGGCGCCCAGGCCCGTCGCGCTGGGCGTGGCCTCCCTTACCCAAGCAGGCGGAAGTTGCCTATTCGGAGCAGGTGTCGGGTAGTTAATCACTGGGGGAGAGGGGGAGCAGCATCGCCGTCTGGTGGATTCTCCTGGCTACGTCGCTGGAGGCCCGGGCCGCCAGGAGCACGGGATTCGCGAGTTCGACCATGGGAGAGGGGGGTACGGCGCGTCCCCCCCGGCTTCTCACCACCTCCGCCGGGGGGGCTCGACGATGTTAGGCATGTGGTGAGTGTC"/>
                                <sequence id="seq_IP1413_1996_Mahajanga1" spec="Sequence" taxon="IP1413_1996_Mahajanga" totalcount="4" value="TCTGGCCTTAACACGGAAAAACATATCACCCCCGCGGGACTGTAACCCGGCCGAGTAGGCTCTACCGCGCTAGCGTACCGTGACAGGCTGCCGCCGCGAGGGCCTGCCCGGCCGCACCCACAGGGCGTCCGCCCAGATCCTGAGCCTCGTGACCCAACCCAAGTGGCGGATCCACCTGCTAGTTGGAGTCCCCCCCCTCCTGTCCCAGCCCACCGGGCCCCACTACCAAGGCCTGCATCACTCCCCTGGCCCACCGGGACGCCTGCCTCGGACCCCCGACGCCCGCCCAAGCTATGCCCTGTACTACCCTACGTCCCGGTCTGCCCCCCACTCTCGGCGGAGCGCGCGGCACCCCGCGGCGCCCAGGCCCGTCGCGCTGGGCGTGGCCTCCCTTACCCAAGCAGGCGGAAGTTGCCTATTCGGAGCAGGTGTCGGGTAGTTAATCACTGGGGGAGAGGGGGAGCAGCATCGCCGTCTGGTGGATTCTCCTGGCTACGTCGCTGGAGGCCCGGGCCGCCAGGAGCACGGGATTCGCGAGTTCGACCATGGGAGAGGGGGGTACGGCGCGTCCCCCCCGGCTTCTCACCACCTCCGCCGGGGGGGCTCGACGATGTTAGGCATGTGGTGAGTGTC"/>
                                <sequence id="seq_IP1403_1996_Mahajanga1" spec="Sequence" taxon="IP1403_1996_Mahajanga" totalcount="4" value="TCTGGCCTTAACACGGAAAAACATATCACCCCCGCGGGACTGTAACCCGGCCGAGTAGGCTCTACCGCGCTAGCGTACCGTGACAGGCTGCCGCCGCGAGGGCCTGCCCGGCCGCACCCACAGGGCGTCCGCCCAGATCCTGAGCCTCGTGACCCAACCCAAGTGGCGGATCCACCTGCTAGTTGGAGTCCCCCCCCTCCTGTCCCAGCCCACCGGGCCCCACTACCAAGGCCTGCATCACTCCCCTGGCCCACCGGGACGCCTGCCTCGGACCCCCGACGCCCGCCCAAGCTATGCCCTGTACTACCCTACGTCCCGGTCTGCCCCCCACTCTCGGCGGAGCGCGCGGCACCCCGCGGCGCCCAGGCCCGTCGCGCTGGGCGTGGCCTCCCTTACCCAAGCAGGCGGAAGTTGCCTATTCGGAGCAGGTGTCGGGTAGTTAATCACTGGGGGAGAGGGGGAGCAGCATCGCCGTCTGGTGGATTCTCCTGGCTACGTCGCTGGAGGCCCGGGCCGCCAGGAGCACGGGATTCGCGAGTTCGACCATGGGAGAGGGGGGTACGGCGCGTCCCCCCCGGCTTCTCACCACCTCCGCCGGGGGGGCTCGACGATGTTAGGCATGTGGTGAGTGTC"/>
                                <sequence id="seq_IP1607_1995_Mahajanga1" spec="Sequence" taxon="IP1607_1995_Mahajanga" totalcount="4" value="TCTGGCCTTAACACGGAAAAACATATCACCCCCGCGGGACTGTAACCCGGCCGAGTAGACTCTACCGCGCTAGCGTACCGTGACAGGCTGCCGCCGCGAGGGCCTGCTCGGCCGCACCCACAGGGCGTCCGCCCAGATCCTGAGCCTCGTGACCCAACCCAAGTGGCGGATCCACCTGCTAGTTGGAGTCCCCCCCCTCCTGTCCCAGCCCACCGGGCCCCACTACCAAGGCCTGCATCACTCCCCTGGCCCACCGGGACGCCTGCCTCGGACCCCCGACGCCCGCCCAAGCTATGCCCTGTACTACCCTACGTCCCGGTCTGCCCCCCACTCTCGGCGGAGCGCGCGGCACCCCGCGGCGCCCAGGCCCGTCGCGCTGGGCGTGGCCTCCCTTACCCAAGCAGGCGGAAGTTGCCTATTCGGAGCAGGTGTCGGGTAGTTAATCACTGGGGGAGAGGGGGAGCAGCATCGCCGTCTGGTGGATTCTCCTGGCTACGTCGCTGGAGGCCCGGGCCGCCAGGAGCACGGGATTCGCGAGTTCGACCATGGGAGAGGGGGGTACGGCGCGTCCCCCCCGGCTTCTCACCACCTCCGCCGGGGGGGCTCGACGATGTTAGGCATGTGGTGAGTGTC"/>
                                <sequence id="seq_IP1618_1997_Mahajanga1" spec="Sequence" taxon="IP1618_1997_Mahajanga" totalcount="4" value="TCTGGCCTTAACACGGAAAAACATATCACCCCCGCGGGACTGTAACCCGGCCGAGTAGGCTCTACCGCGCTAGCGTACCGTGACAGGCTGCCGCCGCGAGGGCCTGCCCGGCCGCACCCACAGGGCGTCCGCCCAGATCCTGAGCCTCGTGACCCAACCCAAGTGGCGGATCCACCTGCTAGTTGGAGTCCCCCCCCTCCTGTCCCAGCCCACCGGGCCCCACTACCAAGGCCTGCATCACTCCCCTGGCCCACCGGGACGCCTGCCTCGGACCCCCGACGCCCGCCCAAGCTATGCCCTGTACTACCTTACGTCCCGGTCTGCCCCCCACTCTCGGCGGAGCGCGCGGCACCCCGCGGCGCCCAGGCCCGTCGCGCTGGGCGTGGCCTCCCTTACCCAAGCAGGCGGAAGTTGCCTATTCGGAGCAGGTGTCGGGTAGTTAATCACTGGGGGAGAGGGGGAGCAGCATCGCCGTCTGGTGGATTCTCCTGGCTACGTCGCTGGAGGCCCGGGCCGCCAGGAGCACGGGATTCGCGAGTTCGACCATGGGAGAGGGGGGTACGGCGCGTCCCCCCCGGCTTCTCACCACCTCCGCCGGGGGGGCTCGACGATGTTAGGCATGTGGTGAGTGTC"/>
                                <sequence id="seq_IP1423_1996_Mahajanga1" spec="Sequence" taxon="IP1423_1996_Mahajanga" totalcount="4" value="TCTGGCCTTAACACGGAAAAACATATCACCCCCGCGGGACTGTAACCCGGCCGAGTAGGCTCTACCGCGCTAGCGTACCGTGACAGGCTGCCGCCGCGAGGGCCTGCCCGGCCGCACCCACAGGGCGTCCGCCCAGATCCTGAGCCTCGTGACCCAACCCAAGTGGCGGATCCACCTGCTAGTTGGAGTCCCCCCCCTCCTGTCCCAGCCCACCGGGCCCCACTACCAAGGCCTGCATCACTCCCCTGGCCCACCGGGACGCCTGCCTCGGACCCCCGACGCCCGCCCAAGCTATGCCCTGTACTACCCTACGTCCCGGTCTGCCCCCCACTCTCGGCGGAGCGCGCGGCACCCCGCGGCGCCCAGGCCCGTCGCGCTGGGCGTGGCCTCCCTTACCCAAGCAGGCGGAAGTTGCCTATTCGGAGCAGGTGTCGGGTAGTTAATCACTGGGGGAGAGGGGGAGCAGCATCGCCGTCTGGTGGATTCTCCTGGCTACGTCGCTGGAGGCCCGGGCCGCCAGGAGCACGGGATTCGCGAGTTCGACCATGGGAGAGGGGGGTACGGCGCGTCCCCCCCGGCTTCTCACCACCTCCGCCGGGGGGGCTCGACGATGTTAGGCATGTGGTGAGTGTC"/>
                                <sequence id="seq_IP1402_1996_Mahajanga1" spec="Sequence" taxon="IP1402_1996_Mahajanga" totalcount="4" value="TCTGGCCTTAACACGGAAAAACATATCACCCCCGCGGGACTGTAACCCGGCCGAGTAGGCTCTACCGCGCTAGCGTACCGTGACAGGCTGCCGCCGCGAGGGCCTGCCCGGCCGCACCCACAGGGCGTCCGCCCAGATCCTGAGCCTCGTGACCCAACCCAAGTGGCGGATCCACCTGCTAGTTGGAGTCCCCCCCCTCCTGTCCCAGCCCACCGGGCCCCACTACCAAGGCCTGCATCACTCCCCTGGCCCACCGGGACGCCTGCCTCGGACCCCCGACGCCCGCCCAAGCTATGCCCTGTACTACCCTACGTCCCGGTCTGCCCCCCACTCTCGGCGGAGCGCGCGGCACCCCGCGGCGCCCAGGCCCGTCGCGCTGGGCGTGGCCTCCCTTACCCAAGCAGGCGGAAGTTGCCTATTCGGAGCAGGTGTCGGGTAGTTAATCACTGGGGGAGAGGGGGAGCAGCATCGCCGTCTGGTGGATTCTCCTGGCTACGTCGCTGGAGGCCCGGGCCGCCAGGAGCACGGGATTCGCGAGTTCGACCATGGGAGAGGGGGGTACGGCGCGTCCCCCCCGGCTTCTCACCACCTCCGCCGGGGGGGCTCGACGATGTTAGGCATGTGGTGAGTGTC"/>
                                <sequence id="seq_IP1395_1996_Mahajanga1" spec="Sequence" taxon="IP1395_1996_Mahajanga" totalcount="4" value="TCTGGCCTTAACACGGAAAAACATATCACCCCCGCGGGACTGTAACCCGGCCGAGTAGGCTCTACCGCGCTAGCGTACCGTGACAGGCTGCCGCCGCGAGGGCCTGCCCGGCCGCACCCACAGGGCGTCCGCCCAGATCCTGAGCCTCGTGACCCAACCCAAGTGGCGGATCCACCTGCTAGTTGGAGTCCCCCCCCTCCTGTCCCAGCCCACCGGGCCCCACTACCAAGGCCTGCATCACTCCCCTGGCCCACCGGGACGCCTGCCTCGGACCCCCGACGCCCGCCCAAGCTATGCCCTGTACTACCCTACGTCCCGGTCTGCCCCCCACTCTCGGCGGAGCGCGCGGCACCCCGCGGCGCCCAGGCCCGTCGCGCTGGGCGTGGCCTCCCTTACCCAAGCAGGCGGAAGTTGCCTATTCGGAGCAGGTGTCGGGTAGTTAATCACTGGGGGAGAGGGGGAGCAGCATCGCCGTCTGGTGGATTCTCCTGGCTACGTCGCTGGAGGCCCGGGCCGCCAGGAGCACGGGATTCGCGAGTTCGACCATGGGAGAGGGGGGTACGGCGCGTCCCCCCCGGCTTCTCACCACCTCCGCCGGGGGGGCTCGACGATGTTAGGCATGTGGTGAGTGTC"/>
                                <sequence id="seq_IP1617_1997_Mahajanga1" spec="Sequence" taxon="IP1617_1997_Mahajanga" totalcount="4" value="TCTGGCCTTAACACGGAAAAACATATCACCCCCGCGGGACTGTAACCCGGCCGAGTAGGCTCTACCGCGCTAGCGTACCGTGACAGGCTGCCGCCGCGAGGGCCTGCCCGGCCGCACCCACAGGGCGTCCGCCCAGATCCTGAGCCTCGTGACCCAACCCAAGTGGCGGATCCACCTGCTAGTTGGAGTCCCCCCCCTCCTGTCCCAGCCCACCGGGCCCCACTACCAAGGCCTGCATCACTCCCCTGGCCCACCGGGACGCCTGCCTCGGACCCCCGACGCCCGCCCAAGCTATGCCCTGTACTACCTTACGTCCCGGTCTGCCCCCCACTCTCGGCGGAGCGCGCGGCACCCCGCGGCGCCCAGGCCCGTCGCGCTGGGCGTGGCCTCCCTTACCCAAGCAGGCGGAAGTTGCCTATTCGGAGCAGGTGTCGGGTAGTTAATCACTGGGGGAGAGGGGGAGCAGCATCGCCGTCTGGTGGATTCTCCTGGCTACGTCGCTGGAGGCCCGGGCCGCCAGGAGCACGGGATTCGCGAGTTCGACCATGGGAGAGGGGGGTACGGCGCGTCCCCCCCGGCTTCTCACCACCTCCGCCGGGGGGGCTCGACGATGTTAGGCATGTGGTGAGTGTC"/>
                                <sequence id="seq_IP1612_1995_Mahajanga1" spec="Sequence" taxon="IP1612_1995_Mahajanga" totalcount="4" value="TCTGGCCTTAACACGGAAAAACATATCACCCCCGCGGGACTGTAACCCGGCCGAGTAGGCTCTACCGCGCTAGCGTACCGTGACAGGCTGCCGCCGCGAGGGCCTGCCCGGCCGCACCCACAGGGCGTCCGCCCAGATCCTGAGCCTCGTGACCCAACCCAAGTGGCGGATCCACCTGCTAGTTGGAGTCCCCCCCCTCCTGTCCCAGCCCACCGGGCCCCACTACCAAGGCCTGCATCACTCCCCTGGCCCACCGGGACGCCTGCCTCGGACCCCCGACGCCCGCCCAAGCTATGCCCTGTACTACCCTACGTCCCGGTCTGCCCCCCACTCTCGGCGGAGCGCGCGGCACCCCGCGGCGCCCAGGCCCGTCGCGCTGGGCGTGGCCTCCCTTACCCAAGCAGGCGGAAGTTGCCTATTCGAAGCAGGTGTCGGGTAGTTAATCACTGGGGGAGAGGGGGAGCAGCATCGCCGTCTGGTGGATTCTCCTGGCTACGTCGCTGGAGGCCCGGGCCGCCAGGAGCACGGGATTCGCGAGTTCGACCATGGGAGAGGGGGGTACGGCGCGTCCCCCCCGGCTTCTCACCACCTCCGCCGGGGGGGCTCGACGATGTTAGGCATGTGGTGAGTGTC"/>
                                <sequence id="seq_IP1405_1996_Mahajanga1" spec="Sequence" taxon="IP1405_1996_Mahajanga" totalcount="4" value="TCTGGCCTTAACACGGAAAAACATATCACCCCCGCGGGACTGTAACCCGGCCGAGTAGGCTCTACCGCGCTAGCGTACCGTGACAGGCTGCCGCCGCGAGGGCCTGCCCGGCCGCACCCACAGGGCGTCCGCCCAGATCCTGAGCCTCGTGACCCAACCCAAGTGGCGGATCCACCTGCTAGTTGGAGTCCCCCCCCTCCTGTCCCAGCCCACCGGGCCCCACTACCAAGGCCTGCATCACTCCCCTGGCCCACCGGGACGCCTGCCTCGGACCCCCGACGCCCGCCCAAGCTATGCCCTGTACTACCCTACGTCCCGGTCTGCCCCCCACTCTCGGCGGAGCGCGCGGCACCCCGCGGCGCCCAGGCCCGTCGCGCTGGGCGTGGCCTCCCTTACCCAAGCAGGCGGAAGTTGCCTATTCGGAGCAGGTGTCGGGTAGTTAATCACTGGGGGAGAGGGGGAGCAGCATCGCCGTCTGGTGGATTCTCCTGGCTACGTCGCTGGAGGCCCGGGCCGCCAGGAGCACGGGATTCGCGAGTTCGACCATGGGAGAGGGGGGTACGGCGCGTCCCCCCCGGCTTCTCACCACCTCCGCCGGGGGGGCTCGACGATGTTAGGCATGTGGTGAGTGTC"/>
                                <sequence id="seq_IP1608_1995_Mahajanga1" spec="Sequence" taxon="IP1608_1995_Mahajanga" totalcount="4" value="TCTGGCCTTAACACGGAAAAACATATCACCCCCGCGGGACTGTAACCCGGCCGAGTAGGCTCTACCGCGCTAGCGTACCGTGACAGGCTGCCGCCGCGAGGGCCTGCCCGGCCGCACCCACAGGGCGTCCGCCCAGATCCTGAGCCTCGTGACCCAACCCAAGTGGCGGATCCACCTGCTAGTTGGAGTCCCCCCCCTCCTGTCCCAGCCCACCGGGCCCCACTACCAAGGCCTGCATCACTCCCCTGGCCCACCGGGACGCCTGCCTCGGACCCCCGACGACCGCCCAAGCTATGCCCTGTACTACCCTACGTCCCGGTCTGCCCCCCACTCTCGGCGGAGCGCGCGGCACCCCGCGGCGCCCAGGCCCGTCGCGCTGGGCGTGGCCTCCCTTACCCAAGCAGGCGGAAGTTGCCTATTCGGAGCAGGTGTCGGGTAGTTAATCACTGGGGGAGAGGGGGAGCAGCATCGCCGTCTGGTGGATTCTCCTGGCTACGTCGCTGGAGGCCCGGGCCGCCAGGAGCACGGGATTCGCGAGTTCGACCATGGGAGAGGGGGGTACGGCGCGTCCCCCCCGGCTTCTCACCACCTCCGCCGGGGGGGCTCGACGATGTTAGGCATGTGGTGAGTGTC"/>
                                <sequence id="seq_IP1457_1996_Mahajanga1" spec="Sequence" taxon="IP1457_1996_Mahajanga" totalcount="4" value="TCTGGCCTTAACACGGAAAAACATATCACCCCCGCGGGACTGTAACCCGGCCGAGTAGGCTCTACCGCGCTAGCGTACCGTGACAGGCTGCCGCCGCGAGGGCCTGCCCGGCCGCACCCACAGGGCGTCCGCCCAGATCCTGAGCCTCGTGACCCAACCCAAGTGGCGGATCCACCTGCTAGTTGGAGTCCCCCCCCTCCTGTCCCAGCCCACCGGGCCCCACTACCAAGGCCTGCATCACTCCCCTGGCCCACCGGGACGCCTGCCTCGGACCCCCGACGCCCGCCCAAGCTATGCCCTGTACTACCCTACGTCCCGGTCTGCCCCCCACTCTCGGCGGAGCGCGCGGCACCCCGCGGCGCCCAGGCCCGTCGCGCTGGGCGTGGCCTCCCTTACCCAAGCAGGCGGAAGTTGCCTATTCGGAGCAGGTGTCGGGTAGTTAATCACTGGGGGAGAGGGGGAGCAGCATCGCCGTCTGGTGGATTCTCCTGGCTACGTCGCTGGAGGCCCGGGCCGCCAGGAGCACGGGATTCGCGAGTTCGACCATGGGAGAGGGGGGTACGGCGCGTCCCCCCCGGCTTCTCACCACCTCCGCCGGGGGGGCTCGACGATGTTAGGCATGTGGTGAGTGTC"/>
                                <sequence id="seq_IP1616_1997_Mahajanga1" spec="Sequence" taxon="IP1616_1997_Mahajanga" totalcount="4" value="TCTGGCCTTAACACGGAAAAACATATCACCCCCGCGGGACTGTAACCCGGCCGAGTAGGCTCTACCGCGCTAGCGTACCGTGACAGGCTGCCGCCGCGAGGGCCTGCCCGGCCGCACCCACAGGGCGTCCGCCCAGATCCTGAGCCTCGTGACCCAACCCAAGTGGCGGATCCACCTGCTAGTTGGAGTCCCCCCCCTCCTGTCCCAGCCCACCGGGCCCCACTACCAAGGCCTGCATCGCTCCCCTGGCCCACCGGGACGCCTGCCTCGGACCCCCGACGCCCGCCCAAGCTATGCCCTGTACTACCCTACGTCCCGGTCTGCCCCCCACTCTCGGCGGAGCGCGCGGCACCCCGCGGCGCCCAGGCCCGTCGCGCTGGGCGTGGCCTCCCTTACCCAAGCAGGCGGAAGTTGCCTATTCGGAGCAGGTGTCGGGTAGTTAATCACTGGGGGAGAGGGGGAGCAGCATCGCCGTCTGGTGGATTCTCCTGGCTACGTCGCTGGAGGCCCGGGCCGCCAGGAGCACGGGATTCGCGAGTTCGACCATGGGAGAGGGGGGTACGGCGCGTCCCCCCCGGCTTCTCACCACCTCCGCCGGGGGGGCTCGACGATGTTAGGCATGTGGTGAGTGTC"/>
                                <sequence id="seq_IP1620_1997_Mahajanga1" spec="Sequence" taxon="IP1620_1997_Mahajanga" totalcount="4" value="TCTGGCCTTAACACGGAAAAACATATCACCCCCGCGGGACTGTAACCCGGCCGAGTAGGCTCTACCGCGCTAGCGTACCGTGACAGGCTGCCGCCGCGAGGGCCTGCCCGGCCGCACCCACAGGGCGTCCGCCCAGATCCTGAGCCTCGTGACCCAACCCAAGTGGCGGATCCACCTGCTAGTTGGAGTCCCCCCCCTCCTGTCCCAGCCCACCGGGCCCCACTACCAAGGCCTGCATCACTCCCCTGGCCCACCGGGACGCCTGCCTCGGACCCCCGACGCCCGCCCAAGCTATGCCCTGTACTACCTTACGTCCCGGTCTGCCCCCCACTCTCGGCGGAGCGCGCGGCACCCCGCGGCGCCCAGGCCCGTCGCGCTGGGCGTGGCCTCCCTTACCCAAGCAGGCGGAAGTTGCCTATTCGGAGCAGGTGTCGGGTAGTTAATCACTGGGGGAGAGGGGGAGCAGCATCGCCGTCTGGTGGATTCTCCTGGCTACGTCGCTGGAGGCCCGGGCCGCCAGGAGCACGGGATTCGCGAGTTCGACCATGGGAGAGGGGGGTACGGCGCGTCCCCCCCGGCTTCTCACCACCTCCGCCGGGGGGGCTCGACGATGTTAGGCATGTGGTGAGTGTC"/>
                                <sequence id="seq_IP1518_1991_Mahajanga1" spec="Sequence" taxon="IP1518_1991_Mahajanga" totalcount="4" value="TCTGGCCGCAACACGGAAAAGCAAAT-ACCCCCGCGGGACTGTAACCCGGCCGAGTAGGCTCTACCGCGCTAGCGTACCGTGACAGGCTGCCGCCGCGAGGGCCTGCCCGGCCGCACCCACAGGGCGTCCGCCCAGATCCTGAGCCTCGTGACCCAACCCAAGTGGCGGATCCACCTGCTAGTTGGAGTCCCCCCCCTCCTGTCCCAGCCCACCGGGCCCCACTACCAAGGCCTGCATCACTCCCCTGGCCCACCGGGACGCCTGCCTCGGACCCCCGACGCCCGCCCAAGCTATGCCCTGTACTACCCTACGTCCCGGTCTGCCCCCCACTCTCGGCGGAGCGCGCGGCACCCCGCGGCGCCCAGGCCCGTCGCGCTGGGCGTGGCCTCCCTTACCCAAGCAGGCGGAAGTTGCCTATTCGGAGCAGGTGTCGGGTAGTTAATCACTGGGGGAGAGGGGGAGCAGCATCGCCGTCTGGTGGATTCTCCTGGCTACGTCGCTGGAGGCCCGGGCCGCCAGGAGCACGGGATTCGCGAGTTCGACCATGGGAGAGGGGGGTACGGCGCGTCCCCCCCGGCTTCTCACCACCTCCGCCGGGGGGGCTCGACGATGTTAGGCATGTGGTGAGTGTC"/>
                                <sequence id="seq_IP1418_1996_Mahajanga1" spec="Sequence" taxon="IP1418_1996_Mahajanga" totalcount="4" value="TCTGGCCTTAACACGGAAAAACATATCACCCCCGCGGGACTGTAACCCGGCCGAGTAGGCTCTACCGCGCTAGCGTACCGTGACAGGCTGCCGCCGCGAGGGCCTGCCCGGCCGCACCCACAGGGCGTCCGCCCAGATCCTGAGCCTCGTGACCCAACCCAAGTGGCGGATCCACCTGCTAGTTGGAGTCCCCCCCCTCCTGTCCCAGCCCACCGGGCCCCACTACCAAGGCCTGCATCACTCCCCTGGCCCACCGGGACGCCTGCCTCGGACCCCCGACGCCCGCCCAAGCTATGCCCTGTACTACCCTACGTCCCGGTCTGCCCCCCACTCTCGGCGGAGCGCGCGGCACCCCGCGGCGCCCAGGCCCGTCGCGCTGGGCGTGGCCTCCCTTACCCAAGCAGGCGGAAGTTGCCTATTCGGAGCAGGTGTCGGGTAGTTAATCACTGGGGGAGAGGGGGAGCAGCATCGCCGTCTGGTGGATTCTCCTGGCTACGTCGCTGGAGGCCCGGGCCGCCAGGAGCACGGGATTCGCGAGTTCGACCATGGGAGAGGGGGGTACGGCGCGTCCCCCCCGGCTTCTCACCACCTCCGCCGGGGGGGCTCGACGATGTTAGGCATGTGGTGAGTGTC"/>
                                <sequence id="seq_IP1606_1995_Mahajanga1" spec="Sequence" taxon="IP1606_1995_Mahajanga" totalcount="4" value="TCTGGCCTTAACACGGAAAAACATATCACCCCCGCGGGACTGTAACCCGGCCGAGTAGGCTCTACCGCGCTAGCGTACCGTGACAGGCTGCCGCCGCGAGGGCCTGCCCGGCCGCACCCACAGGGCGTTCGCCCAGATCCTGAGCCTCGTGACCCAACCCAAGTGGCGGATCCACCTGCTAGTTGGAGTCCCCCCCCTCCTGTCCCAGCCCACCGGGCCCCACTACCAAGGCCTGCATCACTCCCCTGGCCCACCGGGACGCCTGCCTCGGACCCCCGACGCCCGCCCAAGCTATGCCCTGTACTACCCTACGTCCCGGTCTGCCCCCCACTCTCGGCGGAGCGCGCGGCACCCCGCGGCGCCCAGGCCCGTCGCGCTGGGCGTGGCCTCCCTTACCCAAGCAGGCGGAAGTTGCCTATTCGGAGCAGGTGTCGGGTAGTTAATCACTGGGGGAGAGGGGGAGCAGCATCGCCGTCTGGTGGATTCTCCTGGCTACGTCGCTGGAGGCCCGGGCCGCCAGGAGCACGGGATTCGCGAGTTCGACCATGGGAGAGGGGGGTACGGCGCGTCCCCCCCGGCTTCTCACCACCTCCGCCGGGGGGGCTCGACGATGTTAGGCATGTGGTGAGTGTC"/>
                                <sequence id="seq_IP1610_1995_Mahajanga1" spec="Sequence" taxon="IP1610_1995_Mahajanga" totalcount="4" value="TCTGGC-TTAACACGGAAAAACATATCACCCCCGCGGGACTGTAACCCGGCCGAGTAGGCTCTACCGCGCTAGCGTACCGTGACAGGCTGCCGCCGCGAGGGCCTGCCCGGCCGCACCCACAGGGCGTCCGCCCAGATCCTGAGCCTCGTGACCCAACCCAAGTGGCGGATCCACCTGCTAGTTGGAGTCCCCCCCCTCCTGTCCCAGCCCACCGGGCCCCACTACCAAGGCCTGCAT--C-----TGGCCCACCGGGACGCCTGCCTCGGACCCCCGACGCCCGCCCAAGCTATGCCCTGTACTACCCTACGTCCCGGTCTGCCCCCCACTCTCGGCGGAGCGCGCGGCACCCCGCGGCGCCCAGGCCCGTCGCGCTGGGCGTGGCCTCCCTTACCCAAGCAGGCGGAAGTTGCCTATTCGGAGCAGGTGTCGGGTAGTTAATCACTGGGGGAGAGGGGGAGCAGCATCGCCGTCTGGTGGATTCTCCTGGCTACGTCGCTGGAGGCCCGGGCCGCCAGGAGCACGGGATTCGCGAGTTCGACCATGGGAGAGGGGGGTACGGCGCGTCCCCCCCGGCTTCTCACCACCTCCGCCGGGGGGGCTCGACGATGTTAGGCATGTGGTGAGTGTC"/>
                                <sequence id="seq_IP1415_1996_Mahajanga1" spec="Sequence" taxon="IP1415_1996_Mahajanga" totalcount="4" value="TCTGGCCTTAACACGGAAAAACATATCACCCCCGCGGGACTGTAACCCGGCCGAGTAGGCTCTACCGCGCTAGCGTACCGTGACAGGCTGCCGCCGCGAGGGCCTGCCCGGCCGCACCCACAGGGCGTCCGCCCAGATCCTGAGCCTCGTGACCCAACCCAAGTGGCGGATCCACCTGCTAGTTGGAGTCCCCCCCCTCCTGTCCCAGCCCACCGGGCCCCACTACCAAGGCCTGCATCACTCCCCTGGCCCACCGGGACGCCTGCCTCGGACCCCCGACGCCCGCCCAAGCTATGCCCTGTACTACCCTACGTCCCGGTCTGCCCCCCACTCTCGGCGGAGCGCGCGGCACCCCGCGGCGCCCAGGCCCGTCGCGCTGGGCGTGGCCTCCCTTACCCAAGCAGGCGGAAGTTGCCTATTCGGAGCAGGTGTCGGGTAGTTAATCACTGGGGGAGAGGGGGAGCAGCATCGCCGTCTGGTGGATTCTCCTGGCTACGTCGCTGGAGGCCCGGGCCGCCAGGAGCACGGGATTCGCGAGTTCGACCATGGGAGAGGGGGGTACGGCGCGTCCCCCCCGGCTTCTCACCACCTCCGCCGGGGGGGCTCGACGATGTTAGGCATGTGGTGAGTGTC"/>
                                <sequence id="seq_IP1414_1996_Mahajanga1" spec="Sequence" taxon="IP1414_1996_Mahajanga" totalcount="4" value="TCTGGCCTTAACACGGAAAAACATATCACCCCCGCGGGACTGTAACCCGGCCGAGTAGGCTCTACCGCGCTAGCGTACCGTGACAGGCTGCCGCCGCGAGGGCCTGCCCGGCCGCACCCACAGGGCGTCCGCCCAGATCCTGAGCCTCGTGACCCAACCCAAGTGGCGGATCCACCTGCTAGTTGGAGTCCCCCCCCTCCTGTCCCAGCCCACCGGGCCCCACTACCAAGGCCTGCATCACTCCCCTGGCCCACCGGGACGCCTGCCTCGGACCCCCGACGCCCGCCCAAGCTATGCCCTGTACTACCCTACGTCCCGGTCTGCCCCCCACTCTCGGCGGAGCGCGCGGCACCCCGCGGCGCCCAGGCCCGTCGCGCTGGGCGTGGCCTCCCTTACCCAAGCAGGCGGAAGTTGCCTATTCGGAGCAGGTGTCGGGTAGTTAATCACTGGGGGAGAGGGGGAGCAGCATCGCCGTCTGGTGGATTCTCCTGGCTACGTCGCTGGAGGCCCGGGCCGCCAGGAGCACGGGATTCGCGAGTTCGACCATGGGAGAGGGGGGTACGGCGCGTCCCCCCCGGCTTCTCACCACCTCCGCCGGGGGGGCTCGACGATGTTAGGCATGTGGTGAGTGTC"/>
                                <sequence id="seq_IP1412_1996_Mahajanga1" spec="Sequence" taxon="IP1412_1996_Mahajanga" totalcount="4" value="TCTGGCCTTAACACGGAAAAACATATCACCCCCGCGGGACTGTAACCCGGCCGAGTAGGCTCTACCGCGCTAGCGTACCGTGACAGGCTGCCGCCGCGAGGGCCTGCCCGGCCGCACCCACAGGGCGTCCGCCCAGATCCTGAGCCTCGTGACCCAACCCAAGTGGCGGATCCACCTGCTAGTTGGAGTCCCCCCCCTCCTGTCCCAGCCCACCGGGCCCCACTACCAAGGCCTGCATCACTCCCCTGGCCCACCGGGACGCCTGCCTCGGACCCCCGACGCCCGCCCAAGCTATGCCCTGTACTACCCTACGTCCCGGTCTGCCCCCCACTCTCGGCGGAGCGCGCGGCACCCCGCGGCGCCCAGGCCCGTCGCGCTGGGCGTGGCCTCCCTTACCCAAGCAGGCGGAAGTTGCCTATTCGGAGCAGGTGTCGGGTAGTTAATCACTGGGGGAGAGGGGGAGCAGCATCGCCGTCTGGTGGATTCTCCTGGCTACGTCGCTGGAGGCCCGGGCCGCCAGGAGCACGGGATTCGCGAGTTCGACCATGGGAGAGGGGGGTACGGCGCGTCCCCCCCGGCTTCTCACCACCTCCGCCGGGGGGGCTCGACGATGTTAGGCATGTGGTGAGTGTC"/>
                                <sequence id="seq_IP1611_1995_Mahajanga1" spec="Sequence" taxon="IP1611_1995_Mahajanga" totalcount="4" value="TCTGGCCTTAACACGGAAAAACATATCACCCCCGCGGGACTGTAACCCGGCCGAGTAGGCTCTACCGCGCTAGCGTACCGTGACAGG-TGCCGCCGCGAGGGCCTGCCCGGCCGCACCCACAGGGCGTCCGCCCAGATCCTGAGCCTCGTGACCCAACCCAAGTGGCGGATCCACCTGCTAGTTGGAGTCCCCCCCCTCCTGTCCCAGCCCACCGGGCCCCACTACCAAGGCCTGCATCACTCCCCTGGCCCACCGGGACGCCTGCCTCGGACCCCCGACGCCCGCCCAAGCTATGCCCTGTACTACCCTACGTCCCGGTCTGCCCCCCACTCTCGGCGGAGCGCGCGGCACCCCGCGGCGCCCAGGCCCGTCGCGCTGGGCGTGGCCTCCCTTACCCAAGCAGGCGGAAGTTGCCTATTCGAAGCAGGTGTCGGGTAGTTAATCACTGGGGGAGAGGGGGAGCAGCATCGCCGTCTGGTGGATTCTCCTGGCTACGTCGCTGGAGGCCCGGGCCGCCAGGAGCACGGGATTCGCGAGTTCGACCATGGGAGAGGGGGGTACGGCGCGTCCCCCCCGGCTTCTCACCACCTCCGCCGGGGGGGCTCGACGATGTTAGGCATGTGGTGAGTGTC"/>
                                <sequence id="seq_IP1619_1997_Mahajanga1" spec="Sequence" taxon="IP1619_1997_Mahajanga" totalcount="4" value="TCTGGCCTTAACACGGAAAAACATATCACCCCCGCGGGACTGTAACCCGGCCGAGTAGGCTCTACCGCGCTAGCGTACCGTGACAGGCTGCCGCCGCGAGGGCCTGCCCGGCCGCACCCACAGGGCGTCCGCCCAGATCCTGAGCCTCGTGACCCAACCCAAGTGGCGGATCCACCTGCTAGTTGGAGTCCCCCCCCTCCTGTCCCAGCCCACCGGGCCCCACTACCAAGGCCTGCATCACTCCCCTGGCCCACCGGGACGCCTGCCTCGGACACCCGACGCCCGCCCAAGCTATGCCCTGTACTACCTTACGTCCCGGTCTGCCCCCCACTCTCGGCGGAGCGCGCGGCACCCCGCGGCGCCCAGGCCCGTCGCGCTGGGCGTGGCCTCCCTTACCCAAGCAGGCGGAAGTTGCCTATTCGGAGCAGGTGTCGGGTAGTTAATCACTGGGGGAGAGGGGGAGCAGCATCGCCGTCTGGTGGATTCTCCTGGCTACGTCGCTGGAGGCCCGGGCCGCCAGGAGCACGGGATTCGCGAGTTCGACCATGGGAGAGGGGGGTACGGCGCGTCCCCCCCGGCTTCTCACCACCTCCGCCGGGGGGGCTCGACGATGTTAGGCATGTGGTGAGTGTC"/>
                                <sequence id="seq_IP1455_1996_Mahajanga1" spec="Sequence" taxon="IP1455_1996_Mahajanga" totalcount="4" value="TCTGGCCTTAACACGGAAAAACATATCACCCCCGCGGGACTGTAACCCGGCCGAGTAGGCTCTACCGCGCTAGCGTACCGTGACAGGCTGCCGCCGCGAGGGCCTGCCCGGCCGCACCCACAGGGCGTCCGCCCAGATCCTGAGCCTCGTGACCCAACCCAAGTGGCGGATCCACCTGCTAGTTGGAGTCCCCCCCCTCCTGTCCCAGCCCACCGGGCCCCACTACCAAGGCCTGCATCACTCCCCTGGCCCACCGGGACGCCTGCCTCGGACCCCCGACGCCCGCCCAAGCTATGCCCTGTACTACCCTACGTCCCGGTCTGCCCCCCACTCTCGGCGGAGCGCGCGGCACCCCGCGGCGCCCAGGCCCGTCGCGCTGGGCGTGGCCTCCCTTACCCAAGCAGGCGGAAGTTGCCTATTCGGAGCAGGTGTCGGGTAGTTAATCACTGGGGGAGAGGGGGAGCAGCATCGCCGTCTGGTGGATTCTCCTGGCTACGTCGCTGGAGGCCCGGGCCGCCAGGAGCACGGGATTCGCGAGTTCGACCATGGGAGAGGGGGGTACGGCGCGTCCCCCCCGGCTTCTCACCACCTCCGCCGGGGGGGCTCGACGATGTTAGGCATGTGGTGAGTGTC"/>
                                <sequence id="seq_IP1461_1996_Mahajanga1" spec="Sequence" taxon="IP1461_1996_Mahajanga" totalcount="4" value="TCTGGCCTTAACACGGAAAAACATATCACCCCCGCGGGACTGTAACCCGGCCGAGTAGGCTCTACCGCGCTAGCGTACCGTGACAGGCTGCCGCCGCGAGGGCCTGCCCGGCCGCACCCACAGGGCGTCCGCCCAGATCCTGAGCCTCGTGACCCAACCCAAGTGGCGGATCCACCTGCTAGTTGGAGTCCCCCCCCTCCTGTCCCAGCCCACCGGGCCCCACTACCAAGGCCTGCATCACTCCCCTGGCCCACCGGGACGCCTGCCTCGGACCCCCGACGCCCGCCCAAGCTATGCCCTGTACTACCCTACGTCCCGGTCTGCCCCCCACTCTCGGCGGAGCGCGCGGCACCCCGCGGCGCCCAGGCCCGTCGCGCTGGGCGTGGCCTCCCTTACCCAAGCAGGCGGAAGTTGCCTATTCGGAGCAGGTGTCGGGTAGTTAATCACTGGGGGAGAGGGGGAGCAGCATCGCCGTCTGGTGGATTCTCCTGGCTACGTCGCTGGAGGCCCGGGCCGCCAGGAGCACGGGATTCGCGAGTTCGACCATGGGAGAGGGGGGTACGGCGCGTCCCCCCCGGCTTCTCACCACCTCCGCCGGGGGGGCTCGACGATGTTAGGCATGTGGTGAGTGTC"/>
                                <sequence id="seq_IP1519_1991_Mahajanga1" spec="Sequence" taxon="IP1519_1991_Mahajanga" totalcount="4" value="TCTGGCCGCAACAC-GAAAAGCAAATCACCCCCGCGGGACTGTAACCCGGCCGAGTAGGCTCTACCGCGCTAGCGTACAGTGACAGGCTGCCGCCGCGAGGGCCTGCCCGGCCGCACCCACAGGGCGTCCGCCCAGATCCTGAGCCTCGTGACCCAACCCAAGTGGCGGATCCACCTGCTAGTTGGAGTCCCCCCCCTCCTGTCCCAGCCCACCGGGCCCCACTACCAAGGCCTGCATCACTCCCCTGGCCCACCGGGACGCCTGCCTCGGACCCCCGACGCCCGCCCAAGCTATGCCCTGTACTACCCTACGTCCCGGTCTGCCCCCCACTCTCGGCGGAGCGCGCGGCACCCCGCGGCGCCCAGGCCCGTCGCGCTGGGCGTGGCCTCCCTTACCCAAGCAGGCGGAAGTTGC------GGAGCAGGTGTCGGGTAGTTAATCACTGGGGGAGAGGGGGAGCAGCATCGCCGTCTGGTGGATTCTCCTGGCTACGTCGCTGGAGGCCCGGGCCGCCAGGAGCACGGGATTCGCGAGTTCGACCATGGGAGAGGGGGGTACGGCGCGTCCCCCCCGGCTTCTCACCACCTCCGCCGGGGGGGCTCGACGATGTTAGGCATGTGGTGAGTGTC"/>
                                <sequence id="seq_IP1404_1996_Mahajanga1" spec="Sequence" taxon="IP1404_1996_Mahajanga" totalcount="4" value="TCTGGCCTTAACACGGAAAAACATATCACCCCCGCGGGACTGTAACCCGGCCGAGTAGGCTCTACCGCGCTAGCGTACCGTGACAGGCTGCCGCCGCGAGGGCCTGCCCGGCCGCACCCACAGGGCGTCCGCCCAGATCCTGAGCCTCGTGACCCAACCCAAGTGGCGGATCCACCTGCTAGTTGGAGTCCCCCCCCTCCTGTCCCAGCCCACCGGGCCCCACTACCAAGGCCTGCATCACTCCCCTGGCCCACCGGGACGCCTGCCTCGGACCCCCGACGCCCGCCCAAGCTATGCCCTGTACTACCCTACGTCCCGGTCTGCCCCCCACTCTCGGCGGAGCGCGCGGCACCCCGCGGCGCCCAGGCCCGTCGCGCTGGGCGTGGCCTCCCTTACCCAAGCAGGCGGAAGTTGCCTATTCGGAGCAGGTGTCGGGTAGTTAATCACTGGGGGAGAGGGGGAGCAGCATCGCCGTCTGGTGGATTCTCCTGGCTACGTCGCTGGAGGCCCGGGCCGCCAGGAGCACGGGATTCGCGAGTTCGACCATGGGAGAGGGGGGTACGGCGCGTCCCCCCCGGCTTCTCACCACCTCCGCCGGGGGGGCTCGACGATGTTAGGCATGTGGTGAGTGTC"/>
                                <sequence id="seq_IP1422_1996_Mahajanga1" spec="Sequence" taxon="IP1422_1996_Mahajanga" totalcount="4" value="TCTGGCCTTAACACGGAAAAACATATCACCCCCGCGGGACTGTAACCCGGCCGAGTAGGCTCTACCGCGCTAGCGTACCGTGACAGGCTGCCGCCGCGAGGGCCTGCCCGGCCGCACCCACAGGGCGTCCGCCCAGATCCTGAGCCTCGTGACCCAACCCAAGTGGCGGATCCACCTGCTAGTTGGAGTCCCCCCCCTCCTGTCCCAGCCCACCGGGCCCCACTACCAAGGCCTGCATCACTCCCCTGGCCCACCGGGACGCCTGCCTCGGACCCCCGACGCCCGCCCAAGCTATGCCCTGTACTACCCTACGTCCCGGTCTGCCCCCCACTCTCGGCGGAGCGCGCGGCACCCCGCGGCGCCCAGGCCCGTCGCGCTGGGCGTGGCCTCCCTTACCCAAGCAGGCGGAAGTTGCCTATTCGGAGCAGGTGTCGGGTAGTTAATCACTGGGGGAGAGGGGGAGCAGCATCGCCGTCTGGTGGATTCTCCTGGCTACGTCGCTGGAGGCCCGGGCCGCCAGGAGCACGGGATTCGCGAGTTCGACCATGGGAGAGGGGGGTACGGCGCGTCCCCCCCGGCTTCTCACCACCTCCGCCGGGGGGGCTCGACGATGTTAGGCATGAGGTGAGTGTC"/>
                                <sequence id="seq_IP1456_1996_Mahajanga1" spec="Sequence" taxon="IP1456_1996_Mahajanga" totalcount="4" value="TCTGGCCTTAACACGGAAAAACATATCACCCCCGCGGGACTGTAACCCGGCCGAGTAGGCTCTACCGCGCTAGCGTACCGTGACAGGCTGCCGCCGCGAGGGCCTGCCCGGCCGCACCCACAGGGCGTCCGCCCAGATCCTGAGCCTCGTGACCCAACCCAAGTGGCGGATCCACCTGCTAGTTGGAGTCCCCCCCCTCCTGTCCCAGCCCACCGGGCCCCACTACCAAGGCCTGCATCACTCCCCTGGCCCACCGGGACGCCTGCCTCGGACCCCCGACGCCCGCCCAAGCTATGCCCTGTACTACCCTACGTCCCGGTCTGCCCCCCACTCTCGGCGGAGCGCGCGGCACCCCGCGGCGCCCAGGCCCGTCGCGCTGGGCGTGGCCTCCCTTACCCAAGCAGGCGGAAGTTGCCTATTCGGAGCAGGTGTCGGGTAGTTAATCACTGGGGGAGAGGGGGAGCAGCATCGCCGTCTGGTGGATTCTCCTGGCTACGTCGCTGGAGGCCCGGGCCGCCAGGAGCACGGGATTCGCGAGTTCGACCATGGGAGAGGGGGGTACGGCGCGTCCCCCCCGGCTTCTCACCACCTCCGCCGGGGGGGCTCGACGATGTTAGGCATGTGGTGAGTGTC"/>
                                <sequence id="seq_IP1614_1997_Mahajanga1" spec="Sequence" taxon="IP1614_1997_Mahajanga" totalcount="4" value="TCTGGCCTTAACACGGAAAAACATATCACCCCCGCGGGACTGTAACCCGGCCGAGTAGGCTCTACCGCGCTAGCGTACCGTGACAGGCTGCCGCCGCGAGGGCCTGCCCGGCCGCACCCACAGGGCGTCCGCCCAGATCCTGAGCCTCGTGACCCAACCCAAGTGGCGGATCCACCTGCTAGTTGGAGTCCCCCCCCTCCTGTCCCAGCCCACCGGGCCCCACTACCAAGGCCTGCATCACTCCCCTGGCCCACCGGGACGCCTGCCTCGGACCCCCGACGCCCGCCCAAGCTATGCCCTGTACTACCTTACGTCCCGGTCTGCCCCCCACTCTCGGCGGAGCGCGCGGCACCCCGCGGCGCCCAGGCCCGTCGCGCTGGGCGTGGCCTCCCTTACCCAAGCAGGCGGAAGTTGCCTATTCGGAGCAGGTGTCGGGTAGTTAATCACTGGGGGAGAGGGGGAGCAGCATCGCCGTCTGGTGGATTCTCCTGGCTACGTCGCTGGAGGCCCGGGCCGCCAGGAGCACGGGATTCGCGAGTTCGACCATGGGAGAGGGGGGTACGGCGCGTCCCCCCCGGCTTCTCACCACCTCCGCCGGGGGGGCTCGACGATGTTAGGCATGTGGTGAGTGTC"/>
                                <sequence id="seq_IP1419_1996_Mahajanga1" spec="Sequence" taxon="IP1419_1996_Mahajanga" totalcount="4" value="TCTGGCCTTAACACGGAAAAACATATCACCCCCGCGGGACTGTAACCCGGCCGAGTAGGCTCTACCGCGCTAGCGTACCGTGACAGGCTGCCGCCGCGAGGGCCTGCCCGGCCGCACCCACAGGGCGTCCGCCCAGATCCTGAGCCTCGTGACCCAACCCAAGTGGCGGATCCACCTGCTAGTTGGAGTCCCCCCCCTCCTGTCCCAGCCCACCGGGCCCCACTACCAAGGCCTGCATCACTCCCCTGGCCCACCGGGACGCCTGCCTCGGACCCCCGACGCCCGCCCAAGCTATGCCCTGTACTACCCTACGTCCCGGTCTGCCCCCCACTCTCGGCGGAGCGCGCGGCACCCCGCGGCGCCCAGGCCCGTCGCGCTGGGCGTGGCCTCCCTTACCCAAGCAGGCGGAAGTTGCCTATTCGGAGCAGGTGTCGGGTAGTTAATCACTGGGGGAGAGGGGGAGCAGCATCGCCGTCTGGTGGATTCTCCTGGCTACGTCGCTGGAGGCCCGGGCCGCCAGGAGCACGGGATTCGCGAGTTCGACCATGGGAGAGGGGGGTACGGCGCGTCCCCCCCGGCTTCTCACCACCTCCGCCGGGGGGGCTCGACGATGTTAGGCATGTGGTGAGTGTC"/>
                                <sequence id="seq_IP1406_1996_Mahajanga1" spec="Sequence" taxon="IP1406_1996_Mahajanga" totalcount="4" value="TCTGGCCTTAACACGGAAAAACATATCACCCCCGCGGGACTGTAACCCGGCCGAGTAGGCTCTACCGCGCTAGCGTACCGTGACAGGCTGCCGCCGCGAGGGCCTGCCCGGCCGCACCCACAGGGCGTCCGCCCAGATCCTGAGCCTCGTGACCCAACCCAAGTGGCGGATCCACCTGCTAGTTGGAGTCCCCCCCCTCCTGTCCCAGCCCACCGGGCCCCACTACCAAGGCCTGCATCACTCCCCTGGCCCACCGGGACGCCTGCCTCGGACCCCCGACGCCCGCCCAAGCTATGCCCTGTACTACCCTACGTCCCGGTCTGCCCCCCACTCTCGGCGGAGCGCGCGGCACCCCGCGGCGCCCAGGCCCGTCGCGCTGGGCGTGGCCTCCCTTACCCAAGCAGGCGGAAGTTGCCTATTCGGAGCAGGTGTCGGGTAGTTAATCACTGGGGGAGAGGGGGAGCAGCATCGCCGTCTGGTGGATTCTCCTGGCTACGTCGCTGGAGGCCCGGGCCGCCAGGAGCACGGGATTCGCGAGTTCGACCATGGGAGAGGGGGGTACGGCGCGTCCCCCCCGGCTTCTCACCACCTCCGCCGGGGGGGCTCGACGATGTTAGGCATGTGGTGAGTGTC"/>
                                <sequence id="seq_IP1458_1996_Mahajanga1" spec="Sequence" taxon="IP1458_1996_Mahajanga" totalcount="4" value="TCTGGCCTTAACACGGAAAAACATATCACCCCCGCGGGACTGTAACCCGGCCGAGTAGGCTCTACCGCGCTAGCGTACCGTGACAGGCTGCCGCCGCGAGGGCCTGCCCGGCCGCACCCACAGGGCGTCCGCCCAGATCCTGAGCCTCGTGACCCAACCCAAGTGGCGGATCCACCTGCTAGTTGGAGTCCCCCCCCTCCTGTCCCAGCCCACCGGGCCCCACTACCAAGGCCTGCATCACTCCCCTGGCCCACCGGGACGCCTGCCTCGGACCCCCGACGCCCGCCCAAGCTATGCCCTGTACTACCCTACGTCCCGGTCTGCCCCCCACTCTCGGCGGAGCGCGCGGCACCCCGCGGCGCCCAGGCCCGTCGCGCTGGGCGTGGCCTCCCTTACCCAAGCAGGCGGAAGTTGCCTATTCGGAGCAGGTGTCGGGTAGTTAATCACTGGGGGAGAGGGGGAGCAGCATCGCCGTCTGGTGGATTCTCCTGGCTACGTCGCTGGAGGCCCGGGCCGCCAGGAGCACGGGATTCGCGAGTTCGACCATGGGAGAGGGGGGTACGGCGCGTCCCCCCCGGCTTCTCACCACCTCCGCCGGGGGGGCTCGACGATGTTAGGCATGTGGTGAGTGTC"/>
                                <sequence id="seq_IP1420_1996_Mahajanga1" spec="Sequence" taxon="IP1420_1996_Mahajanga" totalcount="4" value="TCTGGCCTTAACACGGAAAAACATATCACCCCCGCGGGACTGTAACCCGGCCGAGTAGGCTCTACCGCGCTAGCGTACCGTGACAGGCTGCCGCCGCGAGGGCCTGCCCGGCCGCACCCACAGGGCGTCCGCCCAGATCCTGAGCCTCGTGACCCAACCCAAGTGGCGGATCCACCTGCTAGTTGGAGTCCCCCCCCTCCTGTCCCAGCCCACCGGGCCCCACTACCAAGGCCTGCATCACTCCCCTGGCCCACCGGGACGCCTGCCTCGGACCCCCGACGCCCGCCCAAGCTATGCCCTGTACTACCCTACGTCCCGGTCTGCCCCCCACTCTCGGCGGAGCGCGCGGCACCCCGCGGCGCCCAGGCCCGTCGCGCTGGGCGTGGCCTCCCTTACCCAAGCAGGCGGAAGTTGCCTATTCGGAGCAGGTGTCGGGTAGTTAATCACTGGGGGAGAGGGGGAGCAGCATCGCCGTCTGGTGGATTCTCCTGGCTACGTCGCTGGAGGCCCGGGCCGCCAGGAGCACGGGATTCGCGAGTTCGACCATGGGAGAGGGGGGTACGGCGCGTCCCCCCCGGCTTCTCACCACCTCCGCCGGGGGGGCTCGACGATGTTAGGCATGTGGTGAGTGTC"/>
                                <sequence id="seq_IP1411_1996_Mahajanga1" spec="Sequence" taxon="IP1411_1996_Mahajanga" totalcount="4" value="TCTGGCCTTAACACGGAAAAACATATCACCCCCGCGGGACTGTAACCCGGCCGAGTAGGCTCTACCGCGCTAGCGTACCGTGACAGGCTGCCGCCGCGAGGGCCTGCCCGGCCGCACCCACAGGGCGTCCGCCCAGATCCTGAGCCTCGTGACCCAACCCAAGTGGCGGATCCACCTGCTAGTTGGAGTCCCCCCCCTCCTGTCCCAGCCCACCGGGCCCCACTACCAAGGCCTGCATCACTCCCCTGGCCCACCGGGACGCCTGCCTCGGACCCCCGACGCCCGCCCAAGCTATGCCCTGTACTACCCTACGTCCCGGTCTGCCCCCCACTCTCGGCGGAGCGCGCGGCACCCCGCGGCGCCCAGGCCCGTCGCGCTGGGCGTGGCCTCCCTTACCCAAGCAGGCGGAAGTTGCCTATTCGGAGCAGGTGTCGGGTAGTTAATCACTGGGGGAGAGGGGGAGCAGCATCGCCGTCTGGTGGATTCTCCTGGCTACGTCGCTGGAGGCCCGGGCCGCCAGGAGCACGGGATTCGCGAGTTCGACCATGGGAGAGGGGGGTACGGCGCGTCCCCCCCGGCTTCTCACCACCTCCGCCGGGGGGGCTCGACGATGTTAGGCATGTGGTGAGTGTC"/>
                                <sequence id="seq_IP1408_1996_Mahajanga1" spec="Sequence" taxon="IP1408_1996_Mahajanga" totalcount="4" value="TCTGGCCTTAACACGGAAAAACATATCACCCCCGCGGGACTGTAACCCGGCCGAGTAGGCTCTACCGCGCTAGCGTACCGTGACAGGCTGCCGCCGCGAGGGCCTGCCCGGCCGCACCCACAGGGCGTCCGCCCAGATCCTGAGCCTCGTGACCCAACCCAAGTGGCGGATCCACCTGCTAGTTGGAGTCCCCCCCCTCCTGTCCCAGCCCACCGGGCCCCACTACCAAGGCCTGCATCACTCCCCTGGCCCACCGGGACGCCTGCCTCGGACCCCCGACGCCCGCCCAAGCTATGCCCTGTACTACCCTACGTCCCGGTCTGCCCCCCACTCTCGGCGGAGCGCGCGGCACCCCGCGGCGCCCAGGCCCGTCGCGCTGGGCGTGGCCTCCCTTACCCAAGCAGGCGGAAGTTGCCTATTCGGAGCAGGTGTCGGGTAGTTAATCACTAGGGGAGAGGGGGAGCAGCATCGCCGTCTGGTGGATTCTCCTGGCTACGTCGCTGGAGGCCCGGGCCGCCAGGAGCACGGGATTCGCGAGTTCGACCATGGGAGAGGGGGGTACGGCGCGTCCCCCCCGGCTTCTCACCACCTCCGCCGGGGGGGCTCGACGATGTTAGGCATGTGGTGAGTGTC"/>
                                <sequence id="seq_IP1613_1996_Mahajanga1" spec="Sequence" taxon="IP1613_1996_Mahajanga" totalcount="4" value="TCTGGCCTTAACACGGAAAAACATATCACCCCCGCGGGACTGTAACCCGGCCGAGTAGGCTCTACCGCGCTAGCGTACCGTGACAGGCTGCCGCCGCGAGGGCCTGCCCGGCCGCACCCACAGGGCGTCCGCCCAGATCCTGAGCCTCGTGACCCAACCCAAGTGGCGGATCCACCTGCTAGTTGGAGTCCCCCCCCTCCTGTCCCAGCCCACCGGGCCCCACTACCAAGGCCTGCATCACTCCCCTGGCCCACCGGGACGCCTGCCTCGGACCCCCGACGCCCGCCCAAGCTATGCCCTGTACTACCCTACGTCCCGGTCTGCCCCCCACTCTCGGCGGAGCGCGCGGCACCCCGCGGCGCCCAGGCCCGTCGCGCTGGGCGTGGCCTCCCTTACCCAAGCAGGCGGAAGTTGCCTATTCGGAGCAGGTGTCGGGTAGTTAATCACTGGGGGAGAGGGGGAGCAGCATCGCCGTCTGGTGGATTCTCCTGGCTACGTCGCTGGAGGCCCGGGCCGCCAGGAGCACGGGATTCGCGAGTTCGACCATGGGAGAGGGGGGTACGGCGCGTCCCCCCCGGCTTCTCACCACCTCCGCCGGGGGGGCTCGACGATGTTAGGCATGTGGTGAGTGTC"/>
                                <sequence id="seq_IP1409_1996_Mahajanga1" spec="Sequence" taxon="IP1409_1996_Mahajanga" totalcount="4" value="TCTGGCCTTAACACGGAAAAACATATCACCCCCGCGGGACTGTAACCCGGCCGAGTAGGCTCTACCGCGCTAGCGTACCGTGACAGGCTGCCGCCGCGAGGGCCTGCCCGGCCGCACCCACAGGGCGTCCGCCCAGATCCTGAGCCTCGTGACCCAACCCAAGTGGCGGATCCACCTGCTAGTTGGAGTCCCCCCCCTCCTGTCCCAGCCCACCGGGCCCCACTACCAAGGCCTGCATCACTCCCCTGGCCCACCGGGACGCCTGCCTCGGACCCCCGACGCCCGCCCAAGCTATGCCCTGTACTACCCTACGTCCCGGTCTGCCCCCCACTCTCGGCGGAGCGCGCGGCACCCCGCGGCGCCCAGGCCCGTCGCGCTGGGCGTGGCCTCCCTTACCCAAGCAGGCGGAAGTTGCCTATTCGGAGCAGGTGTCGGGTAGTTAATCACTGGGGGAGAGGGGGAGCAGCATCGCCGTCTGGTGGATTCTCCTGGCTACGTCGCTGGAGGCCCGGGCCGCCAGGAGCACGGGATTCGCGAGTTCGACCATGGGAGAGGGGGGTACGGCGCGTCCCCCCCGGCTTCTCACCACCTCCGCCGGGGGGGCTCGACGATGTTAGGCATGTGGTGAGTGTC"/>
                                <sequence id="seq_IP1615_1997_Mahajanga1" spec="Sequence" taxon="IP1615_1997_Mahajanga" totalcount="4" value="TCTGGCCTTAACACGGAAAAACATATCACCCCCGCGGGACTGTAACCCGGCCGAGTAGGCTCTACCGCGCTAGCGTACCGTGACAGGCTGCCGCCGCGAGGGCCTGCCCGGCCGCACCCACAGGGCGTCCGCCCAGATCCTGAGCCTCGTGACCCAACCCAAGTGGCGGATCCACCTGCTAGTTGGAGTCCCCCCCCTCCTGTCCCAGCCCACCGGGCCCCACTACCAAGGCCTGCATCACTCCCCTGGCCCACCGGGACGCCTGCCTCGGACCCCCGACGCCCGCCCAAGCTATGCCCTGTACTACCCTACGTCCCGGTCTGCCCCCCACTCTCGGCGGAGCGCGCGGCACCCCGCGGCGCCCAGGCCCGTCGCGCTGGGCGTGGCCTCCCTTACCCAAGCAGGCGGAAGTTGCCTATTCGGAGCAGGTGTCGGGTAGTTAATCACTGGGGGAGAGGGGGAGCAGCATCGCCGTCTGGTGGATTCTCCTGGCTACGTCGCTGGAGGCCCGGGCCGCCAGGAGCACGGGATTCGCAAATTCGACCATGGGAGAGGGGGGTACGGCGCGTCCCCCCCGGCTTCTCACCACCTCCGCCGGGGGGGCTCGACGATGTTAGGCATGTGGTGAGTGTC"/>
                                <sequence id="seq_IP1421_1996_Mahajanga1" spec="Sequence" taxon="IP1421_1996_Mahajanga" totalcount="4" value="TCTGGCCTTAACACGGAAAAACATATCACCCCCGCGGGACTGTAACCCGGCCGAGTAGGCTCTACCGCGCTAGCGTACCGTGACAGGCTGCCGCCGCGAGGGCCTGCCCGGCCGCACCCACAGGGCGTCCGCCCAGATCCTGAGCCTCGTGACCCAACCCAAGTGGCGGATCCACCTGCTAGTTGGAGTCCCCCCCCTCCTGTCCCAGCCCACCGGGCCCCACTACCAAGGCCTGCATCACTCCCCTGGCCCACCGGGACGCCTGCCTCGGACCCCCGACGCCCGCCCAAGCTATGCCCTGTACTACCCTACGTCCCGGTCTGCCCCCCACTCTCGGCGGAGCGCGCGGCACCCCGCGGCGCCCAGGCCCGTCGCGCTGGGCGTGGCCTCCCTTACCCAAGCAGGCGGAAGTTGCCTATTCGGAGCAGGTGTCGGGTAGTTAATCACTGGGGGAGAGGGGGAGCAGCATCGCCGTCTGGTGGATTCTCCTGGCTACGTCGCTGGAGGCCCGGGCCGCCAGGAGCACGGGATTCGCGAGTTCGACCATGGGAGAGGGGGGTACGGCGCGTCCCCCCCGGCTTCTCACCACCTCCGCCGGGGGGGCTCGACGATGTTAGGCATGTGGTGAGTGTC"/>
                                <sequence id="seq_IP1416_1996_Mahajanga1" spec="Sequence" taxon="IP1416_1996_Mahajanga" totalcount="4" value="TCTGGCCTTAACACGGAAAAACATATCACCCCCGCGGGACTGTAACCCGGCCGAGTAGGCTCTACCGCGCTAGCGTACCGTGACAGGCTGCCGCCGCGAGGGCCTGCCCGGCCGCACCCACAGGGCGTCCGCCCAGATCCTGAGCCTCGTGACCCAACCCAAGTGGCGGATCCACCTGCTAGTTGGAGTCCCCCCCCTCCTGTCCCAGCCCACCGGGCCCCACTACCAAGGCCTGCATCACTCCCCTGGCCCACCGGGACGCCTGCCTCGGACCCCCGACGCCCGCCCAAGCTATGCCCTGTACTACCCTACGTCCCGGTCTGCCCCCCACTCTCGGCGGAGCGCGCGGCACCCCGCGGCGCCCAGGCCCGTCGCGCTGGGCGTGGCCTCCCTTACCCAAGCAGGCGGAAGTTGCCTATTCGGAGCAGGTGTCGGGTAGTTAATCACTGGGGGAGAGGGGGAGCAGCATCGCCGTCTGGTGGATTCTCCTGGCTACGTCGCTGGAGGCCCGGGCCGCCAGGAGCACGGGATTCGCGAGTTCGACCATGGGAGAGGGGGGTACGGCGCGTCCCCCCCGGCTTCTCACCACCTCCGCCGGGGGGGCTCGACGATGTTAGGCATGAGGTGAGTGTC"/>
                                <sequence id="seq_IP1410_1996_Mahajanga1" spec="Sequence" taxon="IP1410_1996_Mahajanga" totalcount="4" value="TCTGGCCTTAACACGGAAAAACATATCACCCCCGCGGGACTGTAACCCGGCCGAGTAGGCTCTACCGCGCTAGCGTACCGTGACAGGCTGCCGCCGCGAGGGCCTGCCCGGCCGCACCCACAGGGCGTCCGCCCAGATCCTGAGCCTCGTGACCCAACCCAAGTGGCGGATCCACCTGCTAGTTGGAGTCCCCCCCCTCCTGTCCCAGCCCACCGGGCCCCACTACCAAGGCCTGCATCACTCCCCTGGCCCACCGGGACGCCTGCCTCGGACCCCCGACGCCCGCCCAAGCTATGCCCTGTACTACCCTACGTCCCGGTCTGCCCCCCACTCTCGGCGGAGCGCGCGGCACCCCGCGGCGCCCAGGCCCGTCGCGCTGGGCGTGGCCTCCCTTACCCAAGCAGGCGGAAGTTGCCTATTCGGAGCAGGTGTCGGGTAGTTAATCACTGGGGGAGAGGGGGAGCAGCATCGCCGTCTGGTGGATTCTCCTGGCTACGTCGCTGGAGGCCCGGGCCGCCAGGAGCACGGGATTCGCGAGTTCGACCATGGGAGAGGGGGGTACGGCGCGTCCCCCCCGGCTTCTCACCACCTCCGCCGGGGGGGCTCGACGATGTTAGGCATGTGGTGAGTGTC"/>
                                <sequence id="seq_IP1407_1996_Mahajanga1" spec="Sequence" taxon="IP1407_1996_Mahajanga" totalcount="4" value="TCTGGCCTTAACACGGAAAAACATATCACCCCCGCGGGACTGTAACCCGGCCGAGTAGGCTCTACCGCGCTAGCGTACCGTGACAGGCTGCCGCCGCGAGGGCCTGCCCGGCCGCACCCACAGGGCGTCCGCCCAGATCCTGAGCCTCGTGACCCAACCCAAGTGGCGGATCCACCTGCTAGTTGGAGTCCCCCCCCTCCTGTCCCAGCCCACCGGGCCCCACTACCAAGGCCTGCATCACTCCCCTGGCCCACCGGGACGCCTGCCTCGGACCCCCGACGCCCGCCCAAGCTATGCCCTGTACTACCCTACGTCCCGGTCTGCCCCCCACTCTCGGCGGAGCGCGCGGCACCCCGCGGCGCCCAGGCCCGTCGCGCTGGGCGTGGCCTCCCTTACCCAAGCAGGCGGAAGTTGCCTATTCGGAGCAGGTGTCGGGTAGTTAATCACTGGGGGAGAGGGGGAGCAGCATCGCCGTCTGGTGGATTCTCCTGGCTACGTCGCTGGAGGCCCGGGCCGCCAGGAGCACGGGATTCGCGAGTTCGACCATGGGAGAGGGGGGTACGGCGCGTCCCCCCCGGCTTCTCACCACCTCCGCCGGGGGGGCTCGACGATGTTAGGCATGTGGTGAGTGTC"/>
                                <sequence id="seq_IP1098_1992_Mahajanga1" spec="Sequence" taxon="IP1098_1992_Mahajanga" totalcount="4" value="TCTGGCCGCAACACGGAAAAGCAAATCACCCCCGCGGGACTGTAACCCGGCCGAGTAGGCTCTACCGCGCTAGCGTACCATGACAGGCTGCCGCCGCGAGGGCCTGCCCGGCCGCACCCACAGGGCGTCCGCCCAGATCCTGAGCCTCGTGACCCAACCCAAGTGGCGGATCCACCTGCTAGTTGGAGTCCCCCCCCTCCTGTCCCAGCCCACCGGGCCCCACTACCAAGGCCTGCATCACTCCCCTGGCCCACCGGGACGCCTGCCTCGGACCCCCGACGCCCGCCCAAGCTATGCCCTGTACTACCCTACGTCCCGGTCTGCCCCCCACTCTCGGCGGAGCGC--GGCACCCCGCGGCGCCCAGGCCCGTCGCGCTGGGCGTGGCCTCCCTTACCCAAGCAGGCGGAAGTTGCCTATTCGGAGCAGGTGTCGGGTAGTTAATCACTGGGGGAGAGGGGGAGCAGCATCGCCGTCTGGTGGATTCTCCTGGCTACGTCGCTGGAGGCCCGGGCCGCCAGGAGCACGGGATTCGCGAGTTCGACCATGGGAGAGGGGGGTACGGCGCGTCCCCCCCGGCTTCTCACCACCTCCGCCGGGGGGGCTCGACGATGTTAGGCATGTGGTGAGTGTC"/>
                                <sequence id="seq_IP1109_1995_Mahajanga1" spec="Sequence" taxon="IP1109_1995_Mahajanga" totalcount="4" value="TCTGGCCTTAACACGGAAAAACATATCACCCCCGCGGGACTGTAACCCGGCCGAGTAGGCTCTACCGCGCTAGCGTACCGTGACAGGCTGCCGCCGCGAGGGCCTGCCCGGCCGCACCCACAGGGCGTCCGCCCAGATCCTGAGCCTCGTGACCCAACCCAAGTGGCGGATCCACCTGCTAGTTGGAGTCCCCCCCCTCCTGTCCCAGCCCACCGGGCCCCACTACCAAGGCCTGCATCACTCCCCTGGCCCACCGGGACGCCTGCCTCGGACCCCCGACGCCCGCCCAAGCTATGCCCTGTACTACCCTACGTCCCGGTCTGCCCCCCACTCTCGGCGGAGCGCGCGGCACCCCGCGGCGCCCAGGCCCGTCGCGCTGGGCGTGGCCTCCCTTACCCAAGCAGGCGGAAGTTGCCTATTCGGAGCAGGTGTCGGGTAGTTAATCACTGGGGGAGAGGGGGAGCAGCATCGCCGTCTGGTGGATTCTCCTGGCTACGTCGCTGGAGGCCCGGGCCGCCAGGAGCACGGGATTCGCGAGTTCGACCATGGGAGAGGGGGGTACGGCGCGTCCCCCCCGGCTTCTCACCACCTCCGCCGGGGGGGCTCGACGATGTTAGGCATGTGGTGAGTGTC"/>
                                <sequence id="seq_IP1387_1996_Mahajanga1" spec="Sequence" taxon="IP1387_1996_Mahajanga" totalcount="4" value="TCTGGCCTTAACACGGAAAAACATATCACCCCCGCGGGACTGTAACCCGGCCGAGTAGGCTCTACCGCGCTAGCGTACCGTGACAGGCTGCCGCCGCGAGGGCCTGCCCGGCCGCACCCACAGGGCGTCCGCCCAGATCCTGAGCCTCGTGACCCAACCCAAGTGGCGGATCCACCTGCTAGTTGGAGTCCCCCCCCTCCTGTCCCAGCCCACCGGGCCCCACTACCAAGGCCTGCATCACTCCCCTGGCCCACCGGGACGCCTGCCTCGGACCCCCGACGCCCGCCCAAGCTATGCCCTGTACTACCCTACGTCCCGGTCTGCCCCCCACTCTCGGCGGAGCGCGCGGCACCCCGCGGCGCCCAGGCCCGTCGCGCTGGGCGTGGCCTCCCTTACCCAAGCAGGCGGAAGTTGCCTATTCGGAGCAGGTGTCGGGTAGTTAATCACTGGGGGAGAGGGGGAGCAGCATCGCCGTCTGGTGGATTCTCCTGGCTACGTCGCTGGAGGCCCGGGCCGCCAGGAGCACGGGATTCGCGAGTTCGACCATGGGAGAGGGGGGTACGGCGCGTCCCCCCCGGCTTCTCACCACCTCCGCCGGGGGGGCTCGACGATGTTAGGCATGTGGTGAGTGTC"/>
                                <sequence id="seq_IP265_1994_Highlands1" spec="Sequence" taxon="IP265_1994_Highlands" totalcount="4" value="TCCAGCCGCAGCGTGATACGGCAATTCACCCCCGCGGGACTGTAACCCGGCCGAGTAGGCTCTACCGCGCTAGCGTACCGTGACAGGCTGCCGCCGCGAGGGCCTGCCCGGCCGCACCCACAGGGCGTCTGCCCAGATCCTGAGCCTCGTGACCCAACCCAAGTGGCGGATCCACCTGCTAGTTGGAGTCCCCCCCCTCCTGTCCCAGCCCACCGGGCCCCACTACCAAGGCCTGCATCACTCCCCTGGCCCACCGGGACGCCTGCCTCGGACCCCCGACGCCCGCCCAAGCTATGCCCTGAACTACCCTACGTCCCGGTCTGCCCCCCACTCTCGGCGGAGCGCGCGGCACCCCGCGGCGCCCAGGCCCGTCGCGCTGGGCGTGGCCGCCCTTACCCAAGCAGGCGGAAGTTGCCTATTCGGAGCAGATATCGGGTAGTTAATCACTGGGGGAGAGGGGGAGCAGCATCGCCGTCTGGTGGATTCTACTGGTTACGTCGCTGGAGGCCCGGGCCGCCAGGCGCACGGGATTTGCGAGTTCGACCATGGGAGAGGGGGGTACGGCGCGTCCCCCCTGGCTTCTCACCACCTCCTCCGGGGGGGCTCGACGATGTTAGGCATGTGGTGAGTGTC"/>
                                <sequence id="seq_IP1307_1996_Highlands1" spec="Sequence" taxon="IP1307_1996_Highlands" totalcount="4" value="TCCAGCCGCAGCGTGATACGGCAATTCACCCCCGCGGGACTGTAACCCGGCCGAGTAGGCTCTACCGCGCTAGCGTACCGTGACAGGCTGCCGCCGCGAGGGCCTGCCCGGCCGCACCCACAGGGCGTCCGCCTAGATCCTGAGCCTCGTAACCCAACCCAAGTGGCGGATCCACCTGCTAGTTGGAGTCCCCCCCCTCCTGTCCCAGCCCACCGGGCCCCACTACCAAGGCCTGCATCACTCCCCTGGCCCACCGGGACGCCTGCCTCGGACCCCCGACGCCCGCCCAAGCAGTGCCCTGTACTACCCTACGTCCCGGTCTGCGCCCCACTCTCGGCGGAGCGCGCGGCACCCCGCGGCGCCCAGGCCCGTCGCGCTGGGCGTGGCCTCCCGTACCCAAGCAGGCGGAAGTTGCCTACTCGGAGCAGGTGTCGAGTAGTTAATCACTGGGGGAGAGGGAGAGCAGCATCTCCGTTTGGTGGATTCTCCTGGCTACGTCGCTGGCGGCCCGGGCCGCCAGGAGAATGGGATTCGCGAGTTCGACCATGGGAGAGGAGGGTACGGCGCGTCCCCCCCGGCTTCTCACCACCTCCGCCGGGGGGGCTCGACGACGTTAGGCATGTGGTGAGTGTC"/>
                                <sequence id="seq_IP268_1994_Highlands1" spec="Sequence" taxon="IP268_1994_Highlands" totalcount="4" value="TCTGGCCGCAACACGGAAAAGCAAATCACCCCCGCGGGACTGTAACCCGGCCGAGTAGGCTCTACCGCGCTAGCGTACCGTGACAGGCTGCCGCCGCGAGGGCCTGCCCGGCCGCACCCACAGGGCGTCCGCCCAGATCCTGAGCCCCGTGACCCAACCCAAGTGGCGGATCCACCTGCTAGTTGGAGTCCCCCCCCTCCTGTCCCAGCCCACCGGGCCCCACTACCAAGGCCTGCATCACTCCCCTGGCCCACCGGGACGCCTGCCTCGGACCCCCGACGCCCGCCCAAGCTATGCCCTGTACTACCCTACGTCCCGGTCTGCCCCCCACTCTCGGCGGAGCGCGCGGCACCCCGCGGCGCCCAGGCCCGTCGCGCTGGGCGTGGCCTCCCTTACCCAAGCAGGCGGAAGTTGCCTATTCGGAGCAGGTGTCGGGTAGTTAATCACTGGGGGAGAGGGGGAGCAGCATCGCCGTCTGGTGGATTCTCCTGGCTACGTCGCTGGAGGCCCGGGCCGCCAGGAGCACGGGATTCGCGAGTTCGACCATGGGAGAGGGGGGTACGGCGCGTCCCCCCCGGCTTCTCACCACCTCCGCCGGGGGGGCTCGACGATGTTAGGCATGTGGTGAGTGTC"/>
                                <sequence id="seq_IP1733_1998_Mahajanga1" spec="Sequence" taxon="IP1733_1998_Mahajanga" totalcount="4" value="TCTGGCCTTAACACGGAAAAACATATCACCCCCGCGGGACTGTAACCCGGCCGAGTAGGCTCTACCGCGCTAGCGTACCGTGACAGGCTGCCGCCGCGAGGGCCTGCCCGGCCGCACCCACAGGGCGTCCGCCCAGATCCTGAGCCTCGTGACCCAACCCAAGTGGCGGATCCACCTGCTAGTTGGAGTCCCCCCCCTCCTGTCCCAGCCCACCGGGCCCCACTACCAAGGCCTGCATCACTCCCCTGGCCCACCGGGACGCCTGCCTCGGACCCCCGACGCCCGCCCAAGCTATGCCCTGTACTACCTTACGTCCCGGTCTGCCCCCCACTCTCGGCGGAGCGCGCGGCACCCCGCGGCGCCCAGGCCCGTCGCGCTGGGCGTGGCCTCCCTTACCCAAGCAGGCGGAAGTTGCCTATTCGGAGCAGGTGTCGGGTAGTTAATCACTGGGGGAGAGGGGGAGCAGCATCGCCGTCTGGTGGATTCTCCTGGCTACGTCGCTGGAGGCCCGGGCCGCCAGGAGCACGGGATTCGCGAGTTCGACCATGGGAGAGGGGGGTACGGCGCGTCCCCCCCGGCTTCTCACCACCTCCGCCGGGGGGGCTCGACGATGTTAGGCATGTGGTGAGTGTC"/>
                                <sequence id="seq_IP1622_1997_Mahajanga1" spec="Sequence" taxon="IP1622_1997_Mahajanga" totalcount="4" value="TCTGGCCTTAACACGGAAAAACATATCACCCCCGCGGGACTGTAACCCGGCCGAGTAGGCTCTACCGCGCTAGCGTACCGTGACAGGCTGCCGCCGCGAGGGCCTGCCCGGCCGCACCCACAGGGCGTCCGCCCAGATCCTGAGCCTCGTGACCCAACCCAAGTGGCGGATCCACCTGCTAGTTGGAGTCCCCCCCCTCCTGTCCCAGCCCACCGGGCCCCACTACCAAGGCCTGCATCACTCCCCTGGCCCACCGGGACGCCTGCCTCGGACCCCCGACGCCCGCCCAAGCTATGCCCTGTACTACCTTACGTCCCGGTCTGCCCCCCACTCTCGGCGGAGCGCGCGGCACCCCGCGGCGCCCAGGCCCGTCGCGCTGGGCGTGGCCTCCCTTACCCAAGCAGGCGGAAGTTGCCTATTCGGAGCAGGTGTCGGGTAGTTAATCACTGGGGGAGAGGGGGAGCAGCATCGCCGTCTGGTGGATTCTCCTGGCTACGTCGCTGGAGGCCCGGGCCGCCAGGAGCACGGGATTCGCGAGTTCGACCATGGGAGAGGGGGGTACGGCGCGTCCCCCCCGGCTTCTCACCACCTCCGCCGGGGGGGCTCGACGATGTTAGGCATGTGGTGAGTGTC"/>
                                <sequence id="seq_IP1854_2000_Highlands1" spec="Sequence" taxon="IP1854_2000_Highlands" totalcount="4" value="TCCAGCCGCAGCGTGATACGGCAATTCACCCCCGCGAGACTGTAACCCGGCCGAGTAGGCTCTACCGCGCTAGCGTACCGTGACAGGCTGCCGCTGCGAGGGCCTGCCCGGCCGCACCCACAGGGCGTCCGCCTAGATCCTGAGCCTCGTGACCCAACCCAAGTGGCGGATCCACCCGCTAGTAGGAGTCCCCCCCCTCCTGTCCCAGCCCACCGGGCCCCACTACCAAGGCCTGCATCACTCCCCTGGCCCACCGGGACGCCTGCCTCGGACCCCCGACGCCCGCCCAAGCAGTGCCCGGTACTACCCTACGTCCCGGTCTGCCCCCCACTCTCGGCGGAGCGCGCGGCACCCCGCGGCGCCCAGGCCCGTCGCGCTGGGCGTGGCCTCCCGTACCCAAGCAGGCGGAAGTTGCCTATTCGGAGCCGGTGTCGAGTAGTTAATCACTGGGGGAGAGGGAGAGCAGCATCGCCGTTTGGTGGATTCTCCTGGCTACGTCGCTGGCGGCCCGGGCCGCCAGGAGAACGGGATTCGCGAGTTCGACCATGGGAGAGGAGGGTACGGCGCGTCCCCCCCGGCTTCTCACCACCTCCGCCGGGGGGGCTCGACGACGTTAGGCATGTGGTGAGTGTC"/>
                                <sequence id="seq_IP267_1994_Highlands1" spec="Sequence" taxon="IP267_1994_Highlands" totalcount="4" value="TCTGGCCGCAACACGGAAAAGCAAATCACCCCCGCGGGACTGTAACCCGGCCGAGTAGGCTCTACCGCGCTAGCGTACCGTGACAGGCTGCCGCCGCGAGGGCCTGCCCGGCCGCACCCACAGGGCGTCCGCCCAGATCCTGAGCCCCGTGACCCAACCCAAGTGGCGGATCCACCTGCTAGTTGGAGTCCCCCCCCTCCTGTCCCAGCCCACCGGGCCCCACTACCAAGGCCTGCATCACTCCCCTGGCCCACCGGGACGCCTGCCTCGGACCCCCGACGCCCGCCCAAGCTATGCCCTGTACTACCCTACGTCCCGGTCTGCCCCCCACTCTCGGCGGAGCGCGCGGCACCCCGCGGCGCCCAGGCCCGTCGCGCTGGGCGTGGCCTCCCTTACCCAAGCAGGCGGAAGTTGCCTATTCGGAGCAGGTGTCGGGTAGTTAATCACTGGGGGAGAGGGGGAGCAGCATCGCCGTCTGGTGGATTCTCCTGGCTACGTCGCTGGAGGCCCGGGCCGCCAGGAGCACGGGATTCGCGAGTTCGACCATGGGAGAGGGGGGTACGGCGCGTCCCCCCCGGCTTCTCACCACCTCCGCCGGGGGGGCTCGACGATGTTAGGCATGTGGTGAGTGTC"/>
                                <sequence id="seq_IP1625_1997_Mahajanga1" spec="Sequence" taxon="IP1625_1997_Mahajanga" totalcount="4" value="TCTGGCCTTAACACGGAAAAACATATCACCCCCGCGGGACTGTAACCCGGCCGAGTAGGCTCTACCGCGCTAGCGTACCGTGACAGGCTGCCGCCGCGAGGGCCTGCCCGGCCGCACCCACAGGGCGTCCGCCCAGATCCTGAGCCTCGTGACCCAACCCAAGTGGCGGATCCACCTGCTAGTTGGAGTCCCCCCCCTCCTGTCCCAGCCCACCGGGCCCCACTACCAAGGCCTGCATCACTCCCCTGGCCCACCGGGACGCCTGCCTCGGACCCCCGACGCCCGCCCAAGCTATGCCCTGTACTACCCTACGTCCCGGTCTGCCCCCCACTCTCGGCGGAGCGCGCGGCACCCCGCGGCGCCCAGGCCCGTCGCGCTGGGCGTGGCCTCCCTTACCCAAGCAGGCGGAAGTTGCCTATTCGGAGCAGGTGTCGGGTAGTTAATCACTGGGGGAGAGGGGGAGCAGCATCGCCGTCTGATGGATTCTCCTGGCTACGTCGCTGGAGGCCCGGGCCGCCAGGAGCACGGGATTCGCAAGTTCGACCATGGGAGAGGGGGGTACGGCGCGTCCCCCCCGGCTTCTCACCACCTCCGCCGGGGGGGCTCGACGATGTTAGGCATGTGGTGAGTGTC"/>
                                <sequence id="seq_IP1646_1995_Mahajanga1" spec="Sequence" taxon="IP1646_1995_Mahajanga" totalcount="4" value="TCTGGCCTTAACACGGAAAAACATATCACCCCCGCGGGACTGTAACCCGGCCGAGTAGGCTCTACCGCGCTAGCGTACCGTGACAGGCTGCCGCCGCGAGGGCCTGCCCGGCCGCACCCACAGGGCGTCCGCCCAGATCCTGAGCCTCGTGACCCAACCCAAGTGGCGGATCCACCTGCTAGTTGGAGTCCCCCCCCTCCTGTCCCAGCCCACCGGGCCCCACTACCAAGGCCTGCATCACTCCCCTGGCCCACCGGGACGCCTGCCTCGGACCCCCGACGCCCGCCCAAGCTATGCCCTGTACTACCCTACGTCCCGGTCTGCCCCCCACTCTCGGCGGAGCGCGCGGCACCCCGCGGCGCCCAGGCCCGTCGCGCTGGGCGTGGCCTCCCTTACCCAAGCAGGCGGAAGTTGCCTATTCGGAGCAGGTGTCGGGTAGTTAATCACTGGGGGAGAGGGGGAGCAGCATCGCCGTCTGGTGGATTCTCCTGGCTACGTCGCTGGAGGCCCGGGCCGCCAGGAGCACGGGATTCGCGAGTTCGACCATGGGAGAGGGGGGTACGGCGCGTCCCCCCCGGCTTCTCACCACCTCCGCCGGGGGGGCTCGACGATGTTAGGCATGTGGTGAGTGTC"/>
                                <sequence id="seq_IP1319_1996_Highlands1" spec="Sequence" taxon="IP1319_1996_Highlands" totalcount="4" value="TCCAGCCGCAGCGTGATACGGCAATTCACCCCCGCGGGACTGTAACCCGGCCGAGTAGGCTCTACCGCGCTAGCGTACCGTGACAGGCTACCGCCGCGAGGGCCTGCCCGGCCGCACCCACAGGGCGTCCGCCCAGATCCTGAGCCTTGTGACCCAACCCAAGTGGCGGATCCACCTGCTAGTTGGAGTCCCCCTCCTCCTGTCCCAGCCCACCGGGCCCCACTACCAAGGCCTGCATCACTCCCCTGGTCCACCGGGACGCCTGCCGCGGACCCCCGACGCCCGCCCAAGCTATGACCTGTACTACCCTACGTCCCGGTCTGCCCCCCACTCTCGGCGGAGCGCGCGGCACCCCGCGGCGCCCAGGCCCGTCGCGCTGGGCGTGGCCTCCCTTACCCAAGCAGGCGGAAGTTTCCTATTCGGAGCAGGTGTCGGGTAGTTAATCACTGGGGGAGAGGAGGAGCAGCATCGCCGTCTGGTGGATTCTCCTGGCTACGTCGCTGAAGGCCCGGGCCGCCAGGAGCACGGGATTCGCGAGTTCGACCATGGGAGAGGGGGGTACGGCGCGTCCCCCCCGGCTTTGATCCACCTCCGCCGGGGGGGCTCGACGATGTTAGGCATGTGGTGAGTGTC"/>
                                <sequence id="seq_IP1780_2000_Highlands1" spec="Sequence" taxon="IP1780_2000_Highlands" totalcount="4" value="TCCAGCCGCAGCGTGATACGGCAATTCACCCCCGCGGGACCGTAACCCGGCCGAGTAGGCTCTACCGCGCTAGCGTACCGAGACAGGCTGCCGCCGCGAAGTCCTGCCCTGCCGCATCCACAGGGCGTCCGCCCAGATCCTGAGCCTCGTGACCCTACCCAAGTGGCGGATCCACCTGCTAGTTGGAGTCCCCCCCCTCCTGTCCCAGCCCACCGGGCCCCACTACCAAGGCCTGCATCACTCCCCTGGCCCACCGGGACGCCTGCCTCGGACCCCCGACGCCCGCCCAAGCTATGCCCTGTACTACCCTACGTCCCGGTCTGCCCCCCACTCTCGGCGGAGCGCGCGGCACCTCGCGGTGCCCAGGCCCGTCGCGCTGGGCGTGGCCTCCCTTACCCAAGCAGGCGGAAGATGCCTGTTCGGGGCAGGTGCCGGGTAGTTAATCACTGGGGGAGAGGGGGAGCAGCATCGCCGTCTGGTGGATTCTCCTGGCTACGTCGCTGGAGGCCCGGGCTGCCAGGAGCACGGGATTCGCGAGTTCGACTATGGGAGAGGGGGGTATGGCGTGTCCCCCCCGGCTTCTCACCACCTCCGCCGGAGGGGCTCGACGATGTTAGGCATGTGGTGAGTGTC"/>
                                <sequence id="seq_IP1305_1996_Highlands1" spec="Sequence" taxon="IP1305_1996_Highlands" totalcount="4" value="TCCAGCCGCAGCGTGATACGGCAATTCACCCCCGCGGGACTGTAACCCGGCCGAGTAGGCTCTACCGCGCTAGCGTACCGTGACAGGCTGCCGCCGCGAGGGCCTGCCCGGCCGCACCCACAGGGCGTCCGCCTAGATCCTGAGCCTCGTAACCCAACCCAAGTGGCGGATCCACCTGCTAGTTGGAGTCCCCCCCCTCCTGTCCCAGCCCACCGGGCCCCACTACCAAGGCCTGCATCACTCCCCTGGCCCACCGGGACGCCTGCCTCGGACCCCCGACGCCCGCCCAAGCAGTGCCCTGTACTACCCTACGTCCCGGTCTGCGCCCCACTCTCGGCGGAGCGCGCGGCACCCCGCGGCGCCCAGGCCCGTCGCGCTGGGCGTGGCCTCCCGTACCCAAGCAGGCGGAAGTTGCCTACTCGGAGCAGGTGTCGAGTAGTTAATCACTGGGGGAGAGGGAGAGCAGCATCTCCGTTTGGTGGATTCTCCTGGCTACGTCGCTGGCGGCCCGGGCCGCCAGGAGAATGGGATTCGCGAGTTCGACCATGGGAGAGGAGGGTACGGCGCGTCCCCCCCGGCTTCTCACCACCTCCGCCGGGGGGGCTCGACGACGTTAGGCATGTGGTGAGTGTC"/>
                                <sequence id="seq_IP1817_2000_Highlands1" spec="Sequence" taxon="IP1817_2000_Highlands" totalcount="4" value="TCCGGCCGCAGCGTGGAACAGCAAATCACCCCCGCGGGACTGTAACCCGGCCGAGTAGGCTCTACCGCGCTAGCGTACCGTGACAGGCTGCCGCCGCGAGGGCCTGCCCGGCCGCACCCACAGGGCGTCCGCCCAGATCCTGAGCCTCGTGACCCAACCCAAGTGGCGGATCCACCTGCTAGTTGGAGTCCCCCCCCTCCTGTCCCAGCCCACCGGGCCCCACTACCAAGGCCTGCATCACTCCCCTGGCCCACCGGGACGCCTGCCTCGGACCCCCGACGCCCGCCCAAGCTATGCCCTGTACTACCCTACGTCCCGGTCTGCCCCCCGCTCTCGGCGGAGCGCGCGGTACCCTGCGGCGCCCGGGCCCGTCGCGCTGGGCGTGGCCTCCCTTACCCAAGCAGGCGGAAGTTGCCTATTCGGAGCAGGTGTCGGGTAGTTAATCACTGGGGGAGAGGGGGAGCAGCATCGCCGTCTGGTGGATTCTCCTGGCTACGTCGCTGGAGGCCCGGGCCGCCAGGAGCACGGGATTCGCGAGTTCGACCATGGGAGAGGGGGGTACAGCGCGTCCCCCCCGGCTTCTCACCATCTCCGCCAGGGGGGCTCGACGATGTTAGGCATGTGGTGAGTGTC"/>
                                <sequence id="seq_IP1127_1995_Highlands1" spec="Sequence" taxon="IP1127_1995_Highlands" totalcount="4" value="TCTGGCCGCAACACGGAAAAGCAAATCACCCCCGCGGGACTGTAACCCGGCCGAGTAGGCTCTACCGCGCTAGCGTACCGTGACAGGCTGCCGCCGCGAGGGCCTGCCCGGCCGCACCCACAGGGCGTCCGCCCAGATCCTGAGCCCCGTGACCCAACCCAAGTGGCGGATCCACCTGCTAGTTGGAGTCCCCCCCCTCCTGTCCCAGCCCACCGGGCCCCACTACCAAGGCCTGCATCACTCCCCTGGCCCACCGGGACGCCTGCCTCGGACCCCCGACGCCCGCCCAAGCTATGCCCTGTACTACCCTACGTCCCGGTCTGCCCCCCACTCTCGGCGGAGCGCGCGGCACCCCGCGGCGCCCAGGCCCGTCGCGCTGGGCGTGGCCTCCCTTACCCAAGCAGGCGGAAGTTGCCTATTCGGAGCAGGTGTCGGGTAGTTAATCACTGGGGGAGAGGGGGAGCAGCATCGCCGTCTGGTGGATTCTCCTGGCTACGTCGCTGGAGGCCCGGGCCGCCAGGAGCACGGGATTCGCGAGTTCGACCATGGGAGAGGGGGGTACGGCGCGTCCCCCCCGGCTTCTCACCACCTCCGCCGGGGGGGCTCGACGATGTTAGGCATGTGGTGAGTGTC"/>
                                <sequence id="seq_IP278_1995_Highlands1" spec="Sequence" taxon="IP278_1995_Highlands" totalcount="4" value="TCTGGCCGCAACACGGAAAAGCAAATCACCCCCGCGGGACTGTAACCCGGCCGAGTAGGCTCTACCGCGCTAGCGTACCGTGACAGGCTGCCGCCGCGAGGGCCTGCCCGGCCGCACCCACAGGGCGTCCGCCCAGATCCTGAGCCCCGTGACCCAACCCAAGTGGCGGATCCACCTGCTAGTTGGAGTCCCCCCCCTCCTGTCCCAGCCCACCGGGCCCCACTACCAAGGCCTGCATCACTCCCCTGGCCCACCGGGACGCCTGCCTCGGACCCCCGACGCCCGCCCAAGCTATGCCCTGTACTACCCTACGTCCCGGTCTGCCCCCCACTCTCGGCGGAGCGCGCGGCACCCCGCGGCGCCCAGGCCCGTCGCGCTGGGCGTGGCCTCCCTTACCCAAGCAGGCGGAAGTTGCCTATTCGGAGCAGGTGTCGGGTAGTTAATCACTGGGGGAGAGGGGGAGCAGCATCGCCGTCTGGTGGATTCTCCTGGCTACGTCGCTGGAGGCCCGGGCCGCCAGGAGCACGGGATTCGCGAGTTCGACCATGGGAGAGGGGGGTACGGCGCGTCCCCCCCGGCTTCTCACCACCTCCGCCGGGGGGGCTCGACGATGTTAGGCATGTGGTGAGTGTC"/>
                                <sequence id="seq_IP1396_1996_Mahajanga1" spec="Sequence" taxon="IP1396_1996_Mahajanga" totalcount="4" value="TCTGGCCTTAACACGGAAAAACATATCACCCCCGCGGGACTGTAACCCGGCCGAGTAGGCTCTACCGCGCTAGCGTACCGTGACAGGCTGCCGCCGCGAGGGCCTGCCCGGCCGCACCCACAGGGCGTCCGCCCAGATCCTGAGCCTCGTGACCCAACCCAAGTGGCGGATCCACCTGCTAGTTGGAGTCCCCCCCCTCCTGTCCCAGCCCACCGGGCCCCACTACCAAGGCCTGCATCACTCCCCTGGCCCACCGGGACGCCTGCCTCGGACCCCCGACGCCCGCCCAAGCTATGCCCTGTACTACCCTACGTCCCGGTCTGCCCCCCACTCTCGGCGGAGCGCGCGGCACCCCGCGGCGCCCAGGCCCGTCGCGCTGGGCGTGGCCTCCCTTACCCAAGCAGGCGGAAGTTGCCTATTCGGAGCAGGTGTCGGGTAGTTAATCACTGGGGGAGAGGGGGAGCAGCATCGCCGTCTGGTGGATTCTCCTGGCTACGTCGCTGGAGGCCCGGGCCGCCAGGAGCACGGGATTCGCGAGTTCGACCATGGGAGAGGGGGGTACGGCGCGTCCCCCCCGGCTTCTCACCACCTCCGCCGGGGGGGCTCGACGATGTTAGGCATGTGGTGAGTGTC"/>
                                <sequence id="seq_IP1624_1997_Mahajanga1" spec="Sequence" taxon="IP1624_1997_Mahajanga" totalcount="4" value="TCTGGCCTTAACACGGAAAAACATATCACCCCCGCGGGACTGTAACCCGGCCGAGTAGGCTCTACCGCGCTAGCGTACCGTGACAGGCTGCCGCCGCGAGGGCCTGCCCGGCCGCACCCACAGGGCGTCCGCCCAGATCCTGAGCCTCGTGACCCAACCCAAGTGGCGGATCCACCTGCTAGTTGGAGTCCCCCCCCTCCTGTCCCAGCCCACCGGGCCCCACTACCAAGGCCTGCATCACTCCCCTGGCCCACCGGGACGCCTGCCTCGGACCCCCGACGCCCGCCCAAGCTATGCCCTGTACTACCCTACGTCCCGGTCTGCCCCCCACTCTCGGCGGAGCGCGCGGCACCCCGCGGCGCCCAGGCCCGTCGCGCTGGGCGTGGCCTCCCTTACCCAAGCAGGCGGAAGTTGCCTATTCGGAGCAGGTGTCGGGTAGTTAATCACTGGGGGAGAGGGGGAGCAGCATCGCCGTCTGATGGATTCTCCTGGCTACGTCGCTGGAGGCCCGGGCCGCCAGGAGCACGGGATTCGCAAGTTCGACCATGGGAGAGGGGGGTACGGCGCGTCCCCCCCGGCTTCTCACCACCTCCGCCGGGGGGGCTCGACGATGTTAGGCATGTGGTGAGTGTC"/>
                                <sequence id="seq_IP1786_2000_Highlands1" spec="Sequence" taxon="IP1786_2000_Highlands" totalcount="4" value="TCCGGCCGCAACATGGAACAGCAAATCACCCCCGCGGGACTGTAACCCGGCCGAGTAGGCTCTACCGCGCTAGCGTACCGTGACAGGCTGCCGCCGCGAGGGCCTGCCCGGCCGCACCCACAGGGCGTCCGCCCAGATCCTGAGCCTCGTGACCCAACCCAAGTGGCGGATCCACCTGCTAGTTGGAGTCCCCCCCCTCCTGTCCCAGCCCACCGGGCCCCACTACCAAGGCCTGCATCACTCCCCTGGCCCACCGGGACGCCTGCCTCGGACCCCCGACGCCCGCCCAAGCTATGCCCTGTACTACCCTACGTCCCGGTCTGCCCCCCACTCTCGGCGGAGCGCGCGGCACCCCGCGGCGCCCAGGCCCGTCGCGCTGGGCGTGGCCTCCCTTACCCAAGCAGGCGGAAGTTGCCTATTCGGAGCAGGTGTCGGGTAGTTAATCACTGGGGGAGAGGGGGAGCAGCATCGCCGTCTGGTGGATTCTCCTGGCTACGTCGCTGGAGGCCCGGGCCGCCAGGAGCACGGGATTCGCGAGTTCGACCATGGGAGAGGGGGGTACGGCGCGTCCCCCCCGGCTTCTCACCACCTCCGCCGGGGGAGCTCGACGATGTTAGGCATGTGGTGAGTGTC"/>
                                <sequence id="seq_IP1719_1998_Highlands1" spec="Sequence" taxon="IP1719_1998_Highlands" totalcount="4" value="TCTGGCCTTAACACGGAAAAACATATCACCCCCGCGGGACTGTAACCCGGCCGAGTAGGCTCTACCGCGCTAGCGTACCGTGACAGGCTGCCGCCGCGAGGGCCTGCCCGGCCGCACCCACAGGGCGTCCGCCCAGATCCTGAGCCTCGTGACCCAACCCAAGTGGCGGATCCACCTGCTAGTTGGAGTCCCCCCCCTCCTGTCCCAGCCCACCGGGCCCCACTACCAAGGCCTGCATCACTCCCCTGGCCCACCGGGACGCCTGCCTCGGACCCCCGACGCCCGCCCAAGCTATGCCCTGTACTACCCTACGTCCCGGTCTGCCCCCCACTCTCGGCGGAGCGCGCGGCACCCCGCGGCGCCCAGGCCCGTCGCGCTGGGCGTGGCCTCCCTTACTCAAGCAGGCGGAAGTTGCCTATTCGGAGCAGGTGTCGGGTAGTTAATCACTGGGGGAGAGGGGGAGCAGCATCGCCGTCTGGTGGATTCTCCTGGCTACGTCGCTGGAGGCCCGGGCCGCCAGGAGCACGGGATTCGCGAGTTCGACCATGGGAGAGGGGGGTACGGCGCGTCCCCCCCGGCTTCTCACCACCTCCGCCGGGGGGGCTCGACGATGTTAGGCATGTGGTGAGTGTC"/>
                                <sequence id="seq_IP634_1991_Highlands1" spec="Sequence" taxon="IP634_1991_Highlands" totalcount="4" value="TCCGGCCGCAGCGTGGAACAGCAAATCACCCCCGCGGGACTGTAACCCGGCCGAGTAGGCTCTACCGCGCTAGCGTACCGTGACAGGCTGCCGCCGCGAGGGCCTGCCCGGCCGCACCCACAGGGCGTCCGCCCAGATCCTGAGCCTCGTGACCCAACCCAAGTGGCGGATCCACCTGCTAGTTGGAGTCCCCCCCCTCCTGTCCCAGCCCACCGGGCCCCACTACCAAGGCCTGCATCACTCCCCTGGCCCACCGGGACGCCTGCCTCGGACCCCCGACGCCCGCCCAAACTATGCCCTGTACTACCCTACGTCTCGGTCTGCCCCCCGCTCTCGGCGGAGCGCGCGGTACCCCGCGGCGCCCAGGCCCGTCGCGCTGGGCGTGGCCTCCCTTACCCAAGCAGGCGGAAGTTGCCTATTCGGAGCAGGTGTCGGGTAGTTAATCACTGGGGGAGAGGGGGAGCAGCATCGCCGTCTGGTGGATTCTCCTGGCTACGTCGCTGGAGGCCCGGGCCGCCAGGAGCACGGGATTCGCGAGTTCGACCATGGGAGAGGGGGGTACGGCGCGTCCCCCCCGGCTTCTCACCACCTCCGCCAGGGGGGCTCGACGATGTTAGGCATGTGGCGAGTGTC"/>
                                <sequence id="seq_IP1303_1996_Highlands1" spec="Sequence" taxon="IP1303_1996_Highlands" totalcount="4" value="TCCGGCCGCAACATGGAACAGCAAATCACCCCCGCGGGACTGTAACCCGGCCGAGTAGGCTCTACCGCGCTAGCGTACC-TGACAGGCTGCCGCCGCGAGGGCCTGCCCGGCCGCACCCACAGGGCGTCCGCCCAGATCCTGAGCCTCGTGACCCAACCCAAGTGGCGGATCCACCTGCTAGTTGGAGTCCCCCCCCTCCTGTCCCAGCCCACCGGGCCCCACTACCAAGGCCTGCATCACTCCCCTGGCCCACCGGGACGCCTGCCTCGGACCCCCGACGCCCGCCCAAGCTATGCCCTGTACTACCCTACGTCCCGGTCTGCCCCCCACTCTCGGCGGAGCGCGCGGCACCCCGCGGCGCCCAGGCCCGTCGCGCTGGGCGTGGCCTCCCTTACCCAAGCGGGCGGAAGTTGCCTATTCGGAGCAGGTGTCGGGTAGTTAATCACTGGGGGAGAGGGGGAGCAGCATCGCCGTCTGGTGGATTCTCCTGGCTACGTCGCTGGAGGCCCGGGCCGCCAGGAGCACGGAATTCGCGAGTTCGAACATGGGAGAGGGGGGTACGGCGCGTCCCCCCCGGCTTCTCACCACCTCCGCCGGGGGAGCTCGACGATGTTAGGCATGTGGTGAGTGTC"/>
                                <sequence id="seq_IP1795_2000_Highlands1" spec="Sequence" taxon="IP1795_2000_Highlands" totalcount="4" value="TCCAGCCGCAGCGTGATACGGCAATTCACCCCCGCGGGACTGTAACCCGACCGAGTAGGCTTAGCCGCGCTAGCGTACCGTGGCAGGCTGCCGCCGCGAGGGCCTGCCCGGCCGCACCCACAGGGCGTCCGCCCAGACCCTGAGCCTCGTGACCCAACCTAAGTGGCGGATCCACCTGCTAGTTGGAGTCCCCCCCCTCCTGTCCCAGCCCACCGGGCCCCACTACCAAGGCCTGCATCACTCCCCTGGTCCACCGGGACGCCTGCCTCGGACCCCCGACGCCCGCCCAAGCTATGCCCTGTACTACCCTACGTCCCGGTCTGCCCCCCACTCTCGGCGGAGCGCGCGGCACCCCGCGGCGCCCAGGCCCGTCGCGCTGGGCGTGGCCTCCCTTACCCAAGCAGGCGGAAGTTGCCTATTCGGAGCAGGTGTCGGGTAGTTAATCACTGGGGGAGAGGGGGAGCAGCATCGCCGTCTGGTGGATTCTCCTGGCTACGTCGCTGGAGGCCCGGGCCGCCAGAAGCACGGGATTCGCGAGTTCGACCATGGGAGAGGGGGGTACGGCGCGTCCCCCCCTGCTTCTCACCACCTCCGCCGGGGGGGCTCGACGATGTTAAGCATGTGGTGAGTGTC"/>
                                <sequence id="seq_IP1304_1996_Highlands1" spec="Sequence" taxon="IP1304_1996_Highlands" totalcount="4" value="TCCGGCCGCAACATGGAACAGCAAATCACCCCCGCGGGACTGTAACCCGGCCGAGTAGGCTCTACCGCGCTAGCGTACCGTGACAGGCTGCCGCCGCGAGGGCCTGCCCGGCCGCACCCACAGGGCGTCCGCCCAGATCCTGAGCCTCGTGACCCAACCCAAGTGGCGGATCCACCTGCTAGTTGGAGTCCCCCCCCTCCTGTCCCAGCCCACCGGGCCCCACTACCAAGGCCTGCATCACTCCCCTGGCCCACCGGGACGCCTGCCTCGGACCCCCGACGCCCGCCCAAGCTATGCCCTGTACTACCCTACGTCCCGGTCTGCCCCCCACTCTCGGCGGAGCGCGCGGCACCCCGCGGCGCCCAGGCCCGTCGCGCTGGGCGTGGCCTCCCTTACCCAAGCGGGCGGAAGTTGCCTATTCGGAGCAGGTGTCGGGTAGTTAATCACTGGGGGAGAGGGGGA-CAGCATCGCCGTCTGGTGGATTCTCCTGGCTACGTCGCTGGAGGCCCGGGCCGCCAGGAGCACGGAATTCGCGAGTTCGAACATGGGAGAGGGGGGTACGGCGCGTCCCCCCCGGCTTCTCACCACCTCCGCCGGGGGAGCTCGACGATGTTAGGCATGTGGTGAGTGTC"/>
                                <sequence id="seq_IP1623_1997_Mahajanga1" spec="Sequence" taxon="IP1623_1997_Mahajanga" totalcount="4" value="TCTGGCCTTAACACGGAAAAACATATCACCCCCGCGGGACTGTAACCCGGCCGAGTAGGCTCTACCGCGCTAGCGTACCGTGACAGGCTGCCGCCGCGAGGGCCTGCCCGGCCGCACCCACAGGGCGTCCGCCCAGATCCTGAGCCTCGTGACCCAACCCAAGTGGCGGATCCACCTGCTAGTTGGAGTCCCCCCCCTCCTGTCCCAGCCCACCGGGCCCCACTACCAAGGCCTGCATCACTCCCCTGGCCCACCGGGACGCCTGCCTCGGACCCCCGACGCCCGCCCAAGCTATGCCCTGTACTACCCTACGTCCCGGTCTGCCCCCCACTCTCGGCGGAGCGCGCGGCACCCCGCGGCGCCCAGGCCCGTCGCGCTGGGCGTGGCCTCCCTTACCCAAGCAGGCGGAAGTTGCCTATTCGGAGCAGGTGTCGGGTAGTTAATCACTGGGGGAGAGGGGGAGCAGCATCGCCGTCTGATGGATTCTCCTGGCTACGTCGCTGGAGGCCCGGGCCGCCAGGAGCACGGGATTCGCAAGTTCGACCATGGGAGAGGGGGGTACGGCGCGTCCCCCCCGGCTTCTCACCACCTCCGCCGGGGGGGCTCGACGATGTTAGGCATGTGGTGAGTGTC"/>
                                <sequence id="seq_IP1146_1995_Highlands1" spec="Sequence" taxon="IP1146_1995_Highlands" totalcount="4" value="TCTGGCCGCAACACGGAAAAGCAAATCACCCCCGCGGGACTGTAACCCGGCCGAGTAGGCTCTACCGCGCTAGCGTACCGTGACAGGCTGCCGCCGCGAGGGCCTGCCCGGCCGCACCCACAGGGCGTCCGCCCAGATCCTGAGCCCCGTGACCCAACCCAAGTGGCGGATCCACCTGCTAGTTGGAGTCCCCCCCCTCCTGTCCCAGCCCACCGGGCCCCACTACCAAGGCCTGCATCACTCCCCTGGCCCACCGGGACGCCTGCCTCGGACCCCCGACGCCCGCCCAAGCTATGCCCTGTACTACCCTACGTCCCGGTCTGCCCCCCACTCTCGGCGGAGCGCGCGGCACCCCGCGGCGCCCAGGCCCGTCGCGCTGGGCGTGGCCTCCCTTACCCAAGCAGGCGGAAGTTGCCTATTCGGAGCAGGTGTCGGGTAGTTAATCACTGGGGGAGAGGGGGAGCAGCATCGCCGTCTGGTGGATTCTCCTGGCTACGTCGCTGGAGGCCCGGGCCGCCAGGAGCACGGGATTCGCGAGTTCGACCATGGGAGAGGGGGGTACGGCGCGTCCCCCCCGGCTTCTCACCACCTCCGCCGGGGGGGCTCGACGATGTTAGGCATGTGGTGAGTGTC"/>
                                <sequence id="seq_IP1302_1996_Highlands1" spec="Sequence" taxon="IP1302_1996_Highlands" totalcount="4" value="TCCGGCCGCAACATGGAACAGCAAATCACCCCCGCGGGACTGTAACCCGGCCGAGTAGGCTCTACCGCGCTAGCGTTCCGTGACAGGCTGCCGCCGCGAGGGCCTGCCCGGCCGCACCCACAGGGCGTCCGCCCAGATCCTGAGCCTCGTGACCCAACCCAAGTGGCGGATCCACCTGCTAGTTGGAGTCCCCCCCCTCCTGTCCCAGCCCACCGGGCCCCACTACCAAGGCCTGCATCACTCTCCTGGCCCACCGGGACGCCTGCCTCGGACCCCCGACGCCCGCCCAAGCTATGCCCTGTACTACCCTACGTCCCGGTCTGCCCCCCACTCTCGGCGGAGCGCGCGGCACCCCGCGGCGCCCAGGCCCGTCGCGCTGGGCGTGGCCTCCCTTACCCAAGCAGGCGGAAGTTGCCTATTCGGAGCAGGTGTCGGGTAGTTAATCACTGGGGGAGAGGGGGAGCAGCATCGCCGTCTGGTGGATTCTCCTGGCTACGTCGCTGGAGGCCCGGGCCGCCAGGAGCACGGGATTCGCGAGTTCGACCATGGGAGAGGGGGGTACGGCGCGTCCCCCCCGGCTTCTCACCACCTCCGTCGGGGGGGCTCGACGATGTTAGGCATGTGGTGAGTGTC"/>
                                <sequence id="seq_IP1312_1996_Highlands1" spec="Sequence" taxon="IP1312_1996_Highlands" totalcount="4" value="TCTGGCCGCAACACGGAAAAGCAAATCACCCCCGCGGGACTGTAACCCGGCCGAGTAGGCTCTACCGCGCTAGCGTACCGTGACAGGCTGCCGCCGCGAGGGCCTGCCCGGCCGCACCCACAGGGCGTCCGCCCAGATCCTGAGCCCCGTGACCCAACCCAAGTGGCGGATCCACCTGCTAGTTGGAGTCCCCCCCCTCCTGTCCCAGCCCACCGGGCCCCACTACCGAGGCCTGCATCACTCCCCTGGCCCACCGGGACGCCTGCCTCGGACCCCCGACGCCCGCCCAAGCTATGCCCTGTACTACCCTACGTCCCGGTCTGCCCCCCACTCTCGGCGGAGCGCGCGGCACCCCGCGGCGCCCAGGCCCGTCGCGCTGGGCGTGGCCTCCCTTACCCAAGCAGGCGGAAGTTGCCTATTCGGAGCAGGTGTCGGGTAGTTAATCACTGGGGGAGAGGGGGAGCAGCATCGCCGTCTGGTGGATTCTCCTGGCTACGTCGCTGGAGGCCCGGGCCGCCAGGAGCACGGGATTCGCGAGTTCGACCATGGGAGAGGGGGGTACGGCGCGTCCCCCCCGGCTTCTCACCACCTCCGCCGGGGGGGCTCGACGATGTTAGGCATGTGGTGAGTGTC"/>
                                <sequence id="seq_IP1152_1995_Highlands1" spec="Sequence" taxon="IP1152_1995_Highlands" totalcount="4" value="TCTGGCCTTAACACGGAAAAACATATCACCCCCGCGGGACTGTAACCCGGCCGAGTAGGCTCTACCGCGCTAGCGTACCGTGACAGGCTGCCGCCGCGAGGGCCTGCCCGGCCGCACCCACAGGGCGTCCGCCCAGATCCTGAGCCTCGTGACCCAACCCAAGTGGCGGATCCACCTGCTAGTTGGAGTCCCCCCCCTCCTGTCCCAGCCCACCGGGCCCCACTACCAAGGCCTGCATCACTCCCCTGGCCCACCGGGACGCCTGCCTCGGACCCCCGACGCCCGCCCAAGCTATGCCCTGTACTACCCTACGTCCCGGTCTGCCCCCCACTCTCGGCGGAGCGCGCGGCACCCCGCGGCGCCCAGGCCCGTCGCGCTGGGCGTGGCCTCCCTTACCCAAGCAGGCGGAAGTTGCCTATTCGGAGCAGGTGTCGGGTAGTTAATCACTGGGGGAGAGGGGGAGCAGCATCGCCGTCTGGTGGATTCTCCTGGCTACGTCGCTGGAGGCCCGGGCCGCCAGGAGCACGGGATTCGCGAGTTCGACCATGGGAGAGGGGGGTACGGCGCGTCCCCCCCGGCTTCTCACCACCTCCGCCGGGGGGGCTCGACGATGTTAGGCATGTGGTGAGTGTC"/>
                                <sequence id="seq_IP1845_2000_Highlands1" spec="Sequence" taxon="IP1845_2000_Highlands" totalcount="4" value="TCCGGCCGCAACACGGAACAGCAAATCACCCCCGCGGGACTGTAACCCGGCCGAGTAGGCTCTACCGCGCTAGCGTACCGTGACAGGCTGCCGCCGCGAGGGCCTGCCCGGCCGCACCCACAGGGCGTCCGCCCAGATCCTGAGCCTCGTGACCCAACCCAAGTGGCGGATCCACCTGCTAGTTGGAGTCCCCCCCCTCCTGTCCCAGCCCACCGGGCCCCACTACCAAGGCCTGCATCACTCCCCTGGCCCACCGGGACGCCTGCCTCGGACCCCCGACGCCCGCCCAAGCTATGCCCTGTACTACCCTACGTCCCGGTCTGCCCCCCACTCTCGGCGGAGCGCGCGGCACCCCGCGGCGCCCAGTCCCGTCGCGCTGGGCGTGGCCTCCCTTACCCAAGCAGGCGGAAGTTGCCTATTCGGAGCAGGTGTCGGGTAGTTAATCACTGGGGGAGAGGGGGAGCAGCATCGCCGTCTGGTGGAGTCTCCTGGCTACGTCGCTGGAGGCCCGGGCCGCCAGGAGCACGGGATTCGCGAGTTCGACCATGGGAGAGGGGGGTACGGCGCGTCCCCCCCGGCTTCTCACCACCTCCGCCGGGGGGGCTCGACGATGTTAGGCATGTGGTGGGTGTC"/>
                                <sequence id="seq_IP630_1974_Highlands1" spec="Sequence" taxon="IP630_1974_Highlands" totalcount="4" value="TCCAGCCGCAGCGTGATACGGCAATTCACCCCCGCGGGACTGTAACCCGGCCGAGTAGGCTTAGCCGCGCTAGCGTACCGTGGCAGGCTGCCGCCGCGAGGGCCTGCCCGGCCGCACCCACAGGGCGTCCGCCCAGACCCTGAGCCTCTTGACCCAACCTAAGTGGCGGATCCACCTGCTAGTTGGAGTCCCCCCCCTCCTGTCCTAGCCCACCGGGCCCCACTACCAAGGCCTGCATCACTCCCCTGGTCCACCGGGACGCCTGCCTCGGACCCCCGACGCCCGCCCAAGCTATGCCCTGTACTACCCTACGTCCCGGTCTGCCCCCCACTCTCGGCGGAGCGCGCGGCACCCCGCGGCGCCCAGGCCCGTCGCGCTGGGCGTGGCCTCCCTTACCCAAGCAGGCGGAAGTTGCCTATTCGGAGCAGGTGTCGGGTAGTTAATCACTGGGGGAGAGGGGGAGCAGCATCGCCGTCTGGTGGATTCTCCTGGCTACGTCGCTGGAGGCCCGGGCCGCCAGAAGCACGGGATTCGCGAGTTCGACCATGGGAGAGGGGGGTACGGCGCGTCCCCCCCTGCTTCTCACCACCTCCGCCGGGGGGGCTCGACGATGTTAAGCATGTGGTGAGTGTC"/>
                                <sequence id="seq_IP1313_1996_Highlands1" spec="Sequence" taxon="IP1313_1996_Highlands" totalcount="4" value="TCTGGCCGCAACACGGAAAAGCAAATCACCCCCGCGGGACTGTAACCCGGCCGAGTAGGCTCTACCGCGCTAGCGTACCGTGACAGGCTGCCGCCGCGAGGGCCTGCCCGGCCGCACCCACAGGGCGTCCGCCCAGATCCTGAGCCCCGTGACCCAACCCAAGTGGCGGATCCACCTGCTAGTTGGAGTCCCCCCCCTCCTGTCCCAGCCCACCGGGCCCCACTACCGAGGCCTGCATCACTCCCCTGGCCCACCGGGACGCCTGCCTCGGACCCCCGACGCCCGCCCAAGCTATGCCCTGTACTACCCTACGTCCCGGTCTGCCCCCCACTCTCGGCGGAGCGCGCGGCACCCCGCGGCGCCCAGGCCCGTCGCGCTGGGCGTGGCCTCCCTTACCCAAGCAGGCGGAAGTTGCCTATTCGGAGCAGGTGTCGGGTAGTTAATCACTGGGGGAGAGGGGGAGCAGCATCGCCGTCTGGTGGATTCTCCTGGCTACGTCGCTGGAGGCCCGGGCCGCCAGGAGCACGGGATTCGCGAGTTCGACCATGGGAGAGGGGGGTACGGCGCGTCCCCCCCGGCTTCTCACCACCTCCGCCGGGGGGGCTCGACGATGTTAGGCATGTGGTGAGTGTC"/>
                                <sequence id="seq_IP1400_1996_Highlands1" spec="Sequence" taxon="IP1400_1996_Highlands" totalcount="4" value="TCTGGCCTTAACACGGAAAAACATATCACCCCCGCGGGACTGTAACCCGGCCGAGTAGGCTCTACCGCGCTAGCGTACCGTGACAGGCTGCCGCCGCGAGGGCCTGCCCGGCCGCACCCACAGGGCGTCCGCCCAGATCCTGAGCCTCGTGACCCAACCCAAGTGGCGGATCCACCTGCTAGTTGGAGTCCCCCCCCTCCTGTCCCAGCCCACCGGGCCCCACTACCAAGGCCTGCATCACTCCCCTGGCCCACCGGGACGCCTGCCTCGGACCCCCGACGCCCGCCCAAGCTATGCCCTGTACTACCCTACGTCCCGGTCTGCCCCCCACTCTCGGCGGAGCGCGCGGCACCCCGCGGCGCCCAGGCCCGTCGCGCTGGGCGTGGCCTCCCTTACCCAAGCAGGCGGAAGTTGCCTATTCGGAGCAGGTGTCGGGTAGTTAATCACTGGGGGAGAGGGGGAGCAGCATCGCCGTCTGGTGGATTCTCCTGGCTACGTCGCTGGAGGCCCGGGCCGCCAGGAGCACGGGATTCGCGAGTTCGACCATGGGAGAGGGGGGTACGGCGCGTCCCCCCCGGCTTCTCACCACCTCCGCCGGGGGGGCTCGACGATGTTAGGCATGTGGTGAGTGTC"/>
                                <sequence id="seq_IP1321_1996_Highlands1" spec="Sequence" taxon="IP1321_1996_Highlands" totalcount="4" value="TCCGGCCGCAACATGGAACAGCAAATCACCCCCGCGGGACTGTAACCCGGCCGAGTAGGCTCTACCGCGCTAGCGTACCGTGACAGGCTGCCGCCGCGAGGGCCTGCCCGGCCGCACCCACAGGGCGTCCGCCCAGATCCTGAGCCTCGTGACCCAACCCAAGTGGCGGATCCACCTGCTAGTTGGAGTCCCCCCCCTCCTGTCCCAGCCCACCGGGCCCCACTACCAAGGCCTGCATCACTCTCCTGGCCCACCGGGACGCCTGCCTCGGACCCCCGACGCCCGCCCAAGCTATGCCCTGTACTACCCTACGTCCCAGTCTGCCCCCCACTCTCGGCGGAGCGCGCGGCACCCCGCGGCGCCCAGGCCCGTCGCGCTGGGCGTGGCCTCCCTTACCCAAGCAGGCGGAAGTTGCCTATTCGGAGCAGGTGTCGGGTAGTTAATCACTGGGGGAGAGGGGGAGCAGCATCGCCGTCTGGTGGATTCTCCTGGCTACGTCGCTGGAGGCCCGGGCCGCCAGGAGCACGGGATTCGCGAGTTCGACCATGGGAGAGGGGGGTACGGCGCGTCCCCCCCGGCTTCTCACCACCTCCGTCGGGGGGGCTCGACGATGTTAGGCATGTGGTGAGTGTC"/>
                                <sequence id="seq_IP285_1995_Highlands1" spec="Sequence" taxon="IP285_1995_Highlands" totalcount="4" value="TCTGGCCGCAACACGGAAAAGCAAATCACCCCCGCGGGACTGTAACCCGGCCGAGTAGGCTCTACCGCGCTAGCGTACCGTGACAGGCTGCCGCCGCGAGGGCCTGCCCGGCCGCACCCACAGGGCGTCCGCCCAGATCCTGAGCCCCGTGACCCAACCCAAGTGGCGGATCCACCTGCTAGTTGGAGTCCCCCCCCTCCTGTCCCAGCCCACCGGGCCCCACTACCAAGGCCTGCATCACTCCCCTGGCCCACCGGGACGCCTGCCTCGGACCCCCGACGCCCGCCCAAGCTATGCCCTGTACTACCCTACGTCCCGGTCTGCCCCCCACTCTCGGCGGAGCGCGCGGCACCCCGCGGCGCCCAGGCCCGTCGCGCTGGGCGTGGCCTCCCTTACCCAAGCAGGCGGAAGTTGCCTATTCGGAGCAGGTGTCGGGTAGTTAATCACTGGGGGAGAGGGGGAGCAGCATCGCCGTCTGGTGGATTCTCCTGGCTACGTCGCTGGAGGCCCGGGCCGCCAGGAGCACGGGATTCGCGAGTTCGACCATGGGAGAGGGGGGTACGGCGCGTCCCCCCCGGCTTCTCACCACCTCCGCCGGGGGGGCTCGACGATGTTAGGCATGTGGTGAGTGTC"/>
                                <sequence id="seq_IP1394_1996_Mahajanga1" spec="Sequence" taxon="IP1394_1996_Mahajanga" totalcount="4" value="TCTGGCCTTAACACGGAAAAACATATCACCCCCGCGGGACTGTAACCCGGCCGAGTAGGCTCTACCGCGCTAGCGTACCGTGACAGGCTGCCGCCGCGAGGGCCTGCCCGGCCGCACCCACAGGGCGTCCGCCCAGATCCTGAGCCTCGTGACCCAACCCAAGTGGCGGATCCACCTGCTAGTTGGAGTCCCCCCCCTCCTGTCCCAGCCCACCGGGCCCCACTACCAAGGCCTGCATCACTCCCCTGGCCCACCGGGACGCCTGCCTCGGACCCCCGACGCCCGCCCAAGCTATGCCCTGTACTACCCTACGTCCCGGTCTGCCCCCCACTCTCGGCGGAGCGCGCGGCACCCCGCGGCGCCCAGGCCCGTCGCGCTGGGCGTGGCCTCCCTTACCCAAGCAGGCGGAAGTTGCCTATTCGGAGCAGGTGTCGGGTAGTTAATCACTGGGGGAGAGGGGGAGCAGCATCGCCGTCTGGTGGATTCTCCTGGCTACGTCGCTGGAGGCCCGGGCCGCCAGGAGCACGGGATTCGCGAGTTCGACCATGGGAGAGGGGGGTACGGCGCGTCCCCCCCGGCTTCTCACCACCTCCGCCGGGGGGGCTCGACGATGTTAGGCATGAGGTGAGTGTC"/>
                                <sequence id="seq_IP1311_1996_Highlands1" spec="Sequence" taxon="IP1311_1996_Highlands" totalcount="4" value="TCCAGCCGCAGCGTGATACGGCAATTCACCCCCGCGGGACTGTAACCCGGCCGAGTAGGCTCTACCGCGCTAGCGTACCGTGACAGGCTGCCGCCGCGAGGGCCTGCCCGGCCGCACCCACAGGGCGTCCGCCTAGATCCTGAGCCTCGTAACCCAACCCAAGTGGCGGATCCACCTGCTAGTTGGAGTCCCCCCCCTCCTGTCCCAGCCCACCGGGCCCCACTACCAAGGCCTGCATCACTCCCCTGGCCCACCGGGACGCCTGCCTCGGACCCCCGACGCCCGCCCAAGCAGTGCCCTGTACTACCCTACGTCCCGGTCTGCGCCCCACTCTCGGCGGAGCGCGCGGCACCCCGCGGCGCCCAGGCCCGTCGCGCTGGGCGTGGCCTCCCGTACCCAAGCAGGCGGAAGTTGCCTACTCGGAGCAGGTGTCGAGTAGTTAATCACTGGGGGAGAGGGAGAGCAGCATCTCCGTTTGGTGGATTCTCCTGGCTACGTCGCTGGCGGCCCGGGCCGCCAGGAGAATGGGATTCGCGAGTTCGACCATGGGAGAGGAGGGTACGGCGCGTCCCCCCCGGCTTCTCACCACCTCCGCCGGGGGGGCTCGACGACGTTAGGCATGTGGTGAGTGTC"/>
                                <sequence id="seq_IP279_1995_Highlands1" spec="Sequence" taxon="IP279_1995_Highlands" totalcount="4" value="TCTGGCCGCAACACGGAAAAGCAAATCACCCCCGCGGGACTGTAACCCGGCCGAGTAGGCTCTACCGCGCTAGCGTACCGTGACAGGCTGCCGCCGCGAGGGCCTGCCCGGCCGCACCCACAGGGCGTCCGCCCAGATCCTGAGCCCCGTGACCCAACCCAAGTGGCGGATCCACCTGCTAGTTGGAGTCCCCCCCCTCCTGTCCCAGCCCACCGGGCCCCACTACCAAGGCCTGCATCACTCCCCTGGCCCACCGGGACGCCTGCCTCGGACCCCCGACGCCCGCCCAAGCTATGCCCTGTACTACCCTACGTCCCGGTCTGCCCCCCACTCTCGGCGGAGCGCGCGGCACCCCGCGGCGCCCAGGCCCGTCGCGCTGGGCGTGGCCTCCCTTACCCAAGCAGGCGGAAGTTGCCTATTCGGAGCAGGTGTCGGGTAGTTAATCACTGGGGGAGAGGGGGAGCAGCATCGCCGTCTGGTGGATTCTCCTGGCTACGTCGCTGGAGGCCCGGGCCGCCAGGAGCACGGGATTCGCGAGTTCGACCATGGGAGAGGGGGGTACGGCGCGTCCCCCCCGGCTTCTCACCACCTCCGCCGGGGGGGCTCGACGATGTTAGGCATGTGGTGAGTGTC"/>
                                <sequence id="seq_IP266_1994_Highlands1" spec="Sequence" taxon="IP266_1994_Highlands" totalcount="4" value="TCTGGCCGCAACACGGAAAAGCAAATCACCCCCGCGGGACTGTAACCCGGCCGAGTAGGCTCTACCGCGCTAGCGTACCGTGACAGGCTGCCGCCGCGAGGGCCTGCCCGGCCGCACCCACAGGGCGTCCGCCCAGATCCTGAGCCCCGTGACCCAACCCAAGTGGCGGATCCACCTGCTAGTTGGAGTCCCCCCCCTCCTGTCCCAGCCCACCGGGCCCCACTACCAAGGCCTGCATCACTCCCCTGGCCCACCGGGACGCCTGCCTCGGACCCCCGACGCCCGCCCAAGCTATGCCCTGTACTACCCTACGTCCCGGTCTGCCCCCCACTCTCGGCGGAGCGCGCGGCACCCCGCGGCGCCCAGGCCCGTCGCGCTGGGCGTGGCCTCCCTTACCCAAGCAGGCGGAAGTTGCCTATTCGGAGCAGGTGTCGGGTAGTTAATCACTGGGGGAGAGGGGGAGCAGCATCGCCGTCTGGTGGATTCTCCTGGCTACGTCGCTGGAGGCCCGGGCCGCCAGGAGCACGGGATTCGCGAGTTCGACCATGGGAGAGGGGGGTACGGCGCGTCCCCCCCGGCTTCTCACCACCTCCGCCGGGGGGGCTCGACGATGTTAGGCATGTGGTGAGTGTC"/>
                                <sequence id="seq_IP1621_1997_Mahajanga1" spec="Sequence" taxon="IP1621_1997_Mahajanga" totalcount="4" value="TCTGGCCTTAACACGGAAAAACATATCACCCCCGCGGGACTGTAACCCGGCCGAGTAGGCTCTACCGCGCTAGCGTACCGTGACAGGCTGCCGCCGCGAGGGCCTGCCCGGCCGCACCCACAGGGCGTCCGCCCAGATCCTGAGCCTCGTGACCCAACCCAAGTGGCGGATCCACCTGCTAGTTGGAGTCCCCCCCCTCCTGTCCCAGCCCACCGGGCCCCACTACCAAGGCCTGCATCACTCCCCTGGCCCACCGGGACGCCTGCCTCGGACCCCCGACGCCCGCCCAAGCTATGCCCTGTACTACCTTACGTCCCGGTCTGCCCCCCACTCTCGGCGGAGCGCGCGGCACCCCGCGGCGCCCAGGCCCGTCGCGCTGGGCGTGGCCTCCCTTACCCAAGCAGGCGGAAGTTGCCTATTCGGAGCAGGTGTCGGGTAGTTAATCACTGGGGGAGAGGGGGAGCAGCATCGCCGTCTGGTGGATTCTCCTGGCTACGTCGCTGGAGGCCCGGGCCGCCAGGAGCACGGGATTCGCGAGTTCGACCATGGGAGAGGGGGGTACGGCGCGTCCCCCCCGGCTTCTCACCACCTCCGCCGGGGGGGCTCGACGATGTTAGGCATGTGGTGAGTGTC"/>
                                <sequence id="seq_IP1647_1995_Mahajanga1" spec="Sequence" taxon="IP1647_1995_Mahajanga" totalcount="4" value="TCTGGCCTTAACACGGAAAAACATATCACCCCCGCGGGACTGTAACCCGGCCGAGTAGGCTCTACCGCGCTAGCGTACCGTGACAGGCTGCCGCCGCGAGGGCCTGCCCGGCCGCACCCACAGGGCGTCCGCCCAGATCCTGAGCCTCGTGACCCAACCCAAGTGGCGGATCCACCTGCTAGTTGGAGTCCCCCCCCTCCTGTCCCAGCCCACCGGGCCCCACTACCAAGGCCTGCATCACTCCCCTGGCCCACCGGGACGCCTGCCTCGGACCCCCGACGCCCGCCCAAGCTATGCCCTGTACTACCCTACGTCCCGGTCTGCCCCCCACTCTCGGCGGAGCGCGCGGCACCCCGCGGCGCCCAGGCCCGTCGCGCTGGGCGTGGCCTCCCTTACCCAAGCAGGCGGAAGTTGCCTATTCGGAGCAGGTGTCGGGTAGTTAATCACTGGGGGAGAGGGGGAGCAGCATCGCCGTCTGGTGGATTCTCCTGGCTACGTCGCTGGAGGCCCGGGCCGCCAGGAGCACGGGATTCGCGAGTTCGACCATGGGAGAGGGGGGTACGGCGCGTCCCCCCCGGCTTCTCACCACCTCCGCCGGGGGGGCTCGACGATGTTAGGCATGTGGTGAGTGTC"/>
                                <sequence id="seq_IP1153_1995_Highlands1" spec="Sequence" taxon="IP1153_1995_Highlands" totalcount="4" value="TCTGGCCGCAACACGGAAAAGCAAATCACCCCCGCGGGACTGTAACCCGGCCGAGTAGGCTCTACCGCGCTAGCGTACCGTGACAGGCTGCCGCCGCGAGGGCCTGCCCGGCCGCACCCACAGGGCGTCCGCCCAGATCCTGAGCCCCGTGACCCAACCCAAGTGGCGGATCCACCTGCTAGTTGGAGTCCCCCCCCTCCTGTCCCAGCCCACCGGGCCCCACTACCAAGGCCTGCATCACTCCCCTGGCCCACCGGGACGCCTGCCTCGGACCCCCGACGCCCGCCCAAGCTATGCCCTGTACTACCCTACGTCCCGGTCTGCCCCCCACTCTCGGCGGAGCGCGCGGCACCCCGCGGCGCCCAGGCCCGTCGCGCTGGGCGTGGCCTCCCTTACCCAAGCAGGCGGAAGTTGCCTATTCGGAGAAGGTGTCGGGTAGTTAATCACTGGGGGAGAGGGGGAGCAGCATCGCCGTCTGGTGGATTCTCCTGGCTACGTCGCTGGAGGCCCGGGCCGCCAGGAGCACGGGATTCGCGAGTTCGACCATGGGAGAGGGGGGTACGGCGCGTCCCCCCCGGCTTCTCACCACCTCCGCCGGGGGGGCTCGACGATGTTAGGCATGTGGTGAGTGTC"/>
                                <sequence id="seq_IP1779_2000_Highlands1" spec="Sequence" taxon="IP1779_2000_Highlands" totalcount="4" value="TCCAGCCGCAGCGTGATACGGCAATTCACCCCCGCGGGACCGTAACCCGGCCGAGTAGGCTCTACCGCGCTAGCGTACCGAGACAGGCTGCCGCCGCGAAGTCCTGCCCTGCCGCATCCACAGGGCGTCCGCCCAGATCCTGAGCCTCGTGACCCTACCCAAGTGGCGGATCCACCTGCTAGTTGGAGTCCCCCCCCTCCTGTCCCAGCCCACCGGGCCCCACTACCAAGGCCTGCATCACTCCCCTGGCCCACCGGGACGCCTGCCTCGGACCCCCGACGCCCGCCCAAGCTATGCCCTGTACTACCCTACGTCCCGGTCTGCCCCCCACTCTCGGCGGAGCGCGCGGCACCTCGCGGTGCCCAGGCCCGTCGCGCTGGGCGTGGCCTCCCTTACCCAAGCAGGCGGAAGATGCCTGTTCGGGGCAGGTGCCGGGTAGTTAATCACTGGGGGAGAGGGGGAGCAGCATCGCCGTCTGGTGGATTCTCCTGGCTACGTCGCTGGAGGCCCGGGCTGCCAGGAGCACGGGATTCGCGAGTTCGACTATGGGAGAGGGGGGTATGGCGTGTCCCCCCCGGCTTCTCACCACCTCCGCCGGAGGGGCTCGACGATGTTAGGCATGTGGTGAGTGTC"/>
                                <sequence id="seq_IP1787_2000_Highlands1" spec="Sequence" taxon="IP1787_2000_Highlands" totalcount="4" value="TCCGGCCGCAGCGTGGAACAGCAAATCACCCCCGCGGGACTGTAACCCGGCCGAGTAGGCTCTACCGCGCTAGCGTACCGTGACAGGCTGCCGCCGCGAGGGCCTGCCCGGCCGCACCCACAGGGCGTCCGCCCAGATCCTGAGCCTCGTGACCCAACCCAAGTGGCGGATCCACCTGCTAGTTGGAGTCCCCCCCCTCCTGTCCCAGCCCACCGGGCCCCACTACCAAGGCCTGCATCACTCCCCTGGCCCACCGGGACGCCTGCCTCGGACCCCCGACGCCCGCCCAAGCTATGCCCTGTACTACCCTACGTCCCGGTCTGCCCCCCGCTCTCGGCGGAGCGCGCGGTACCCTGCGGCGCCCGGGCCCGTCGCGCTGGGCGTGGCCTCCCTTACCCAAGCAGGCGGAAGTTGCCTATTCGGAGCAGGTGTCGGGTAGTTAATCACTGGGGGAGAGGGGGAGCAGCATCGCCGTCTGGTGGATTCTCCTGGCTACGTCGCTGGAGGCCCGGGCCGCCAGGAGCACGGGATTCGCGAGTTCGACCATGGGAGAGGGGGGTACAGCGCGTCCCCCCCGGCTTCTCACCATCTCCGCCAGGGGGGCTCGACGATGTTAGGCATGTGGTGAGTGTC"/>
                                <sequence id="seq_IP1128_1995_Highlands1" spec="Sequence" taxon="IP1128_1995_Highlands" totalcount="4" value="TCTGGCCGCAACACGGAAAAGCAAATCACCCCCGCGGGACTGTAACCCGGCCGAGTAGGCTCTACCGCGCTAGCGTACCGTGACAGGCTGCCGCCGCGAGGGCCTGCCCGGCCGCACCCACAGGGCGTCCGCCCAGATCCTGAGCCCCGTGACCCAACCCAAGTGGCGGATCCACCTGCTAGTTGGAGTCCCCCCCCTCCTGTCCCAGCCCACCGGGCCCCACTACCAAGGCCTGCATCACTCCCCTGGCCCACCGGGACGCCTGCCTCGGACCCCCGACGCCCGCCCAAGCTATGCCCTGTACTACCCTACGTCCCGGTCTGCCCCCCACTCTCGGCGGAGCGCGCGGCACCCCGCGGCGCCCAGGCCCGTCGCGCTGGGCGTGGCCTCCCTTACCCAAGCAGGCGGAAGTTGCCTATTCGGAGCAGGTGTCGGGTAGTTAATCACTGGGGGAGAGGGGGAGCAGCATCGCCGTCTGGTGGATTCTCCTGGCTACGTCGCTGGAGGCCCGGGCCGCCAGGAGCACGGGATTCGCGAGTTCGACCATGGGAGAGGGGGGTACGGCGCGTCCCCCCCGGCTTCTCACCACCTCCGCCGGGGGGGCTCGACGATGTTAGGCATGTGGTGAGTGTC"/>
                                <sequence id="seq_IP1317_1996_Highlands1" spec="Sequence" taxon="IP1317_1996_Highlands" totalcount="4" value="TCCAGCCGCAGCGTGATACGGCAATTCACCCCCGCGGGACTGTAACCCGGCCGAGTAGGCTCTACCGCGCTAGCGTACCGTGACAGGCTACCGCCGCGAGGGCCTGCCCGGCCGCACCCACAGGGCGTCCGCCCAGATCCTGAGCCTTGTGACCCAACCCAAGTGGCGGATCCACCTGCTAGTTGGAGTCCCCCTCCTCCTGTCCCAGCCCACCGGGCCCCACTACCAAGGCCTGCATCACTCCCCTGGTCCACCGGGACGCCTGCCGCGGACCCCCGACGCCCGCCCAAGCTATGACCTGTACTACCCTACGTCCCGGTCTGCCCCCCACTCTCGGCGGAGCGCGCGGCACCCCGCGGCGCCCAGGCCCGTCGCGCTGGGCGTGGCCTCCCTTACCCAAGCAGGCGGAAGTTTCCTATTCGGAGCAGGTGTCGGGTAGTTAATCACTGGGGGAGAGGAGGAGCAGCATCGCCGTCTGGTGGATTCTCCTGGCTACGTCGCTGAAGGCCCGGGCCGCCAGGAGCACGGGATTCGCGAGTTCGACCATGGGAGAGGGGGGTACGGCGCGTCCCCCCCGGCTTTGATCCACCTCCGCCGGGGGGGCTCGACGATGTTAGGCATGTGGTGAGTGTC"/>
                                <sequence id="seq_IP1143_1995_Highlands1" spec="Sequence" taxon="IP1143_1995_Highlands" totalcount="4" value="TCCGGCCGCAACACGGAACAGCAAATCACCCCCGCGGGACTGTAACCCGGCCGAGTAGGCTCTACCGCGCTAGCGTACCGTGACAGGCTGCCGCCGCGAGGGCCTGCCCGGCCGCACCCACAGGGCGTCCGCCCAGATCCTGAGCCTCGTGACCCAACCCAAGTGGCGGATCCACCTGCTAGTTGGAGTCCCCCCCCTCCTGTCCCAGCCCACCGGGCCCCACTACCAAGGCCTGCATCACTCCCCTGGCCCACCGGGACGCCTGCCTCGGACCCCCGACGCCCGCCCAAGCTATGCCCTGTACTACCCTACGTCCCGGTCTGCCCCCCACTCTCGGCGGAGCGCGCGGCACCCCGCGGCGCCCAGGCCCGTCGCGCTGGGCGTGGCCTCCCTTACCCAAGCAGGCGGAAGTTGCCTATTCGGAGCAGGTGTCGGGTAGTTAATCACTGGGGGAGAGGGGGAGCAGCATCGCCGTCTGGTGGAGTCTCCTGGCTACGTCGCTGGAGGCCCGGGCCGCCAGGAGCACGGGATTCGCGAGTTCGACCATGGGAGAGGGGGGTACGGCGCGTCCCCCCCGGCTTCTCACCACCTCCGCCGGGGGGGCTCGACGATGTTAGGCATGTGGTGGGTGTC"/>
                                <sequence id="seq_IP244_1992_Highlands1" spec="Sequence" taxon="IP244_1992_Highlands" totalcount="4" value="TCTGGCCGCAACACGGAAAAGCAAATCACCCCCGCGGGACTGTAACCCGGCCGAGTAGGCTCTACCGCGCTAGCGTACCGTGACAGGCTGCCGCCGCGAGGGCCTGC-CGGCCGCACCCACAGGGCGTCCGCCCAGATCCTGAGCCTCGTGACCCAACCCAAGTGGCGGATCCACCTGCTAGTTGGAGTCCCCCCCCTCCTGTCCCAGCCCACCGGGCCCCACTACCAAGGCCTGCATCACTCCCCTGGCCCACCGGGACGCCTGCCTCGGACCCCCGACGCCCGCCCAAGCTATGCCCTGTACTACCCTACGTCCCGGTCTGCCCCCCACTCTCGGCGGAGCGCGCGGCACCCCGCGGCGCCCAGGCCCGTCGCGCTGGGCGTGGCCTCCCTTACCCAAGCAGGCGGAAGTTGCCTATTCGGAGCAGGTGTCGGGTAGTTAATCACTGGGGGAGAGGGGGAGCAGCATCGCCGTCTGGTGGATTCTCCTGGCTACGTCGCTGGAGGCCCGGGCCGCCAGGAGCACGGGATTCGCGAGTTCGACCATGGGAGAGGGGGGTACGGCGCGTCCCCCCCGGCTTCTCACCACCTCCGCCGGGGGGGCTCGACGATGTTAGGCATGTGGTGAGTGTC"/>
                                <sequence id="seq_IP2227_1998_Mahajanga1" spec="Sequence" taxon="IP2227_1998_Mahajanga" totalcount="4" value="TCTGGCCTTAACACGGAAAAACATATCACCCCCGCGGGACTGTAACCCGGCCGAGTAGGCTCTACCGCGCTAGCGTACCGTGACAGGCTGCCGCCGCGAGGGCCTGCCCGGCCGCACCCACAGGGCGTCCGCCCAGATCCTGAGCCTCGTGACCCAACCCAAGTGGCGGATCCACCTGCTAGTTGGAGTCCCCCCCCTCCTGTCCCAGCCCACCGGGCCCCACTACCAAGGCCTGCATCACTCCCCTGGCCCACCGGGACGCCTGCCTCGGACCCCCGACGCCCGCCCAAGCTATGCCCTGTACTACCTTACGTCCCGGTCTGCCCCCCACTCTCGGCGGAGCGCGCGGCACCCCGCGGCGCCCAGGCCCGTCGCGCTGGGCGTGGCCTCCCTTACCCAAGCAGGCGGAAGTTGCCTATTCGGAGCAGGTGTCGGGTAGTTAATCACTGGGGGAGAGGGGGAGCAGCATCGCCGTCTGGTGGATTCTCCTGGCTACGTCGCTGGAGGCCCGGGCCGCCAGGAGCACGGGATTCGCGAGTTCGACCATGGGAGAGGGGGGTACGGCGCGTCCCCCCCGGCTTCTCACCACCTCCGCCGGGGGGGCTCGACGATGTTAGGCATGTGGTGAGTGTC"/>
                                <sequence id="seq_IP1731_1998_Highlands1" spec="Sequence" taxon="IP1731_1998_Highlands" totalcount="4" value="TCCAGCCGCAGCGTGATACGGCAATTCACCCCCGCGGGACTGTAACCCGGCCGAGTAGGCTCTACCGCGCTAGCGTACCGTGACAGGCTGCCGCCGCGAGGGCCTGCCCGGCCGCACCCACAGGGCGTCCGCCTAGATCCTGAGCCTCGTGACCCAACCCAAGTGGCGGATCCACCTGCTAGTTGGAGTCCCCCCCCTCCTGTCCCAGCCCACCGGGCCCCACTACCAAGGCCTGCATCACTCCCCTGGCCCACCGGGACGCCTGCCTCGGACCCCCGACGCCCGCCCAAGCAGTGCCCTGTACTACCCTACGTCCCGGTCTGCCCCCCACTCTCGGCGGGGCGCGCGGCACCCCGCGGCGCCCAGGCCCGTCGCGCTGGGCGTGGCCTCCCGTACCCAAGCAGGCGGAAGTTGCCTATTCGGAGCAGGTGTCGAGTAGTTAATCACTGGGGGATAGGGAGAGCAGCATCGCCGTTTGGTGGATTCTCCTGGCTACGTCGCTGGCGGCCCGGGCCGCCAGGAGAATGGGATTCGCGAGTTCGACCATGGGAGAGGAGGGTACGGCGCGTCCCCCCCGGCTTCTCACCACCTCCGCCGGGGGGGCTCGACGACGTTAGGCATGTGGTGAGTGTC"/>
                                <sequence id="seq_IP272_1995_Highlands1" spec="Sequence" taxon="IP272_1995_Highlands" totalcount="4" value="TCTGGCCGCAACACGGAAAAGCAAATCACCCCCGCGGGACTGTAACCCGGCCGAGTAGGCTCTACCGCGCTAGCGTACCGTGACAGGCTGCCGCCGCGAGGGCCTGCCCGGCCGCACCCACAGGGCGTCCGCCCAGATCCTGAGCCCCGTGACCCAACCCAAGTGGCGGATCCACCTGCTAGTTGGAGTCCCCCCCCTCCTGTCCCAGCCCACCGGGCCCCACTACCAAGGCCTGCATCACTCCCCTGGCCCACCGGGACGCCTGCCTCGGACCCCCGACGCCCGCCCAAGCTATGCCCTGTACTACCCTACGTCCCGGTCTGCCCCCCACTCTCGGCGGAGCGCGCGGCACCCCGCGGCGCCCAGGCCCGTCGCGCTGGGCGTGGCCTCCCTTACCCAAGCAGGCGGAAGTTGCCTATTCGGAGCAGGTGTCGGGTAGTTAATCACTGGGGGAGAGGGGGAGCAGCATCGCCGTCTGGTGGATTCTCCTGGCTACGTCGCTGGAGGCCCGGGCCGCCAGGAGCACGGGATTCGCGAGTTCGACCATGGGAGAGGGGGGTACGGCGCGTCCCCCCCGGCTTCTCACCACCTCCGCCGGGGGGGCTCGACGATGTTAGGCATGTGGTGAGTGTC"/>
                                <sequence id="seq_IP1517_1991_Mahajanga1" spec="Sequence" taxon="IP1517_1991_Mahajanga" totalcount="4" value="TCTGGCCGCAACACGGAAAAGCAAATCACCCCCGCGGGACTGTAACCCGGCCGAGTAGGCTCTACCGCGCTAGCGTACCGTGACAGGCTGCCGTCGCGAGGGCCTGCCCGGCCGCACCCACAGGGCGTCCGCCCAGATCCTGAGCCTCGTGACCCAACCCAAGTGGCGGATCCACCTGCTAGTTGGAGTCCCCCCCCTCCTGTCCCAGCCCACCGGGCCCCACTACCAAGGCCTGCATCACTCCCCTGGCCCACCGGGACGCCTGCCTCGGACCCCCGACGCCCGCCCAAGCTATGCCCTGTACTACCCTACGTCCCGGTCTGCCCCCCACTCTCGGCGGAGCGC--GGCACCCCGCGGCGCCCAGGCCCGTCGCGCTGGGCGTGGCCTCCCTTACCCAAGCAGGCGGAAGTTGCCTATTCGGAGCAGGTGTCGGGTAGTTAATCACTGGGGGAGAGGGGGAGCAGCATCGCCGTCTGGTGGATTCTCCTGGCTACGTCGCTGGAGGCCCGGGCCGCCAGGAGCACGGGATTCGCGAGTTCGACCATGGGAGAGGGGGGTACGGCGCGTCCCCCCCGGCTTCTCACCACCTCCGCCGGGGGGGCTCGACGATGTTAGGCATGTGGTGAGTGTC"/>
                                <sequence id="seq_IP276_1995_Highlands1" spec="Sequence" taxon="IP276_1995_Highlands" totalcount="4" value="TCTGGCCGCAACACGGAAAAGCAAATCACCCCCGCGGGACTGTAACCCGGCCGAGTAGGCTCTACCGCGCTAGCGTACCGTGACAGGCTGCCGCCGCGAGGGCCTGCCCGGCCGCACCCACAGGGCGTCCGCCCAGATCCTGAGCCCCGTGACCCAACCCAAGTGGCGGATCCACCTGCTAGTTGGAGTCCCCCCCCTCCTGTCCCAGCCCACCGGGCCCCACTACCAAGGCCTGCATCACTCCCCTGGCCCACCGGGACGCCTGCCTCGGACCCCCGACGCCCGCCCAAGCTATGCCCTGTACTACCCTACGTCCCGGTCTGCCCCCCACTCTCGGCGGAGCGCGCGGCACCCCGCGGCGCCCAGGCCCGTCGCGCTGGGCGTGGCCTCCCTTACCCAAGCAGGCGGAAGTTGCCTATTCGGAGCAGGTGTCGGGTAGTTAATCACTGGGGGAGAGGGGGAGCAGCATCGCCGTCTGGTGGATTCTCCTGGCTACGTCGCTGGAGGCCCGGGCCGCCAGGAGCACGGGATTCGCGAGTTCGACCATGGGAGAGGGGGGTACGGCGCGTCCCCCCCGGCTTCTCACCACCTCCGCCGGGGGGGCTCGACGATGTTAGGCATGTGGTGAGTGTC"/>
                                <sequence id="seq_IP2245_1997_Mahajanga1" spec="Sequence" taxon="IP2245_1997_Mahajanga" totalcount="4" value="TCTGGCCTTAACACGGAAAAACATATCACCCCCGCGGGACTGTAACCCGGCCGAGTAGGCTCTACCGCGCTAGCGTACCGTGACAGGCTGCCGCCGCGAGGGCCTGCCCGGCCGCACCCACAGGGCGTCCGCCCAGATCCTGAGCCTCGTGACCCAACCCAAGTGGCGGATCCACCTGCTAGTTGGAGTCCCCCCCCTCCTGTCCCAGCCCACCGGGCCCCACTACCAAGGCCTGCATCACTCCCCTGGCCCACCGGGACGCCTGCCTCGGACCCCCGACGCCCGCCCAAGCTATGCCCTGTACTACCCTACGTCCCGGTCTGCCCCCCACTCTCGGCGGAGCGCGCGGCACCCCGCGGCGCCCAGGCCCGTCGCGCTGGGCGTGGCCTCCCTTACCCAAGCAGGCGGAAGTTGCCTATTCGGAGCAGGTGTCGGGTAGTTAATCACTGGGGGAGAGGGGGAGCAGCATCGCCGTCTGGTGGATTCTCCTGGCTACGTCGCTGGAGGCCCGGGCCGCCAGGAGCACGGGATTCGCAAGTTCGACCATGGGAGAGGGGGGTACGGCGCGTCCCCCCCGGCTTCTCACCACCTCCGCCGGGGGGGCTCGACGATGTTAGGCATGTGGTGAGTGTC"/>
                                <sequence id="seq_IP280_1995_Highlands1" spec="Sequence" taxon="IP280_1995_Highlands" totalcount="4" value="TCTGGCCGCAACACGGAAAAGCAAATCACCCCCGCGGGACTGTAACCCGGCCGAGTAGGCTCTACCGCGCTAGCGTACCGTGACAGGCTGCCGCCGCGAGGGCCTGCCCGGCCGCACCCACAGGGCGTCCGCCCAGATCCTGAGCCCCGTGACCCAACCCAAGTGGCGGATCCACCTGCTAGTTGGAGTCCCCCCCCTCCTGTCCCAGCCCACCGGGCCCCACTACCAAGGCCTGCATCACTCCCCTGGCCCACCGGGACGCCTGCCTCGGACCCCCGACGCCCGCCCAAGCTATGCCCTGTACTACCCTACGTCCCGGTCTGCCCCCCACTCTCGGCGGAGCGCGCGGCACCCCGCGGCGCCCAGGCCCGTCGCGCTGGGCGTGGCCTCCCTTACCCAAGCAGGCGGAAGTTGCCTATTCGGAGCAGGTGTCGGGTAGTTAATCACTGGGGGAGAGGGGGAGCAGCATCGCCGTCTGGTGGATTCTCCTGGCTACGTCGCTGGAGGCCCGGGCCGCCAGGAGCACGGGATTCGCGAGTTCGACCATGGGAGAGGGGGGTACGGCGCGTCCCCCCCGGCTTCTCACCACCTCCGCCGGGGGGGCTCGACGATGTTAGGCATGTGGTGAGTGTC"/>
                                <sequence id="seq_IP1851_1997_Highlands1" spec="Sequence" taxon="IP1851_1997_Highlands" totalcount="4" value="TCCAGCCGCAGCGTGATACGGCAATTCACCCCCGCGAGACTGTAACCCGGCCGAGTAGGCTCTACCGCGCTAGCGTACCGTGACAGGCTGCCGCTGCGAGGGCCTGCCCGGCCGCACCCACAGGGCGTCCGCCTAGATCCTGAGCCTCGTGACCCAACCCAAGTGGCGGATCCACCCGCTAGTAGGAGTCCCCCCCCTCCTGTCCCAGCCCACCGGGCCCCACTACCAAGGCCTGCATCACTCCCCTGGCCCACCGGGACGCCTGCCTCGGACCCCCGACGCCCGCCCAAGCAGTGCCCGGTACTACCCTACGTCCCGGTCTGCCCCCCACTCTCGGCGGAGCGCGCGGCACCCCGCGGCGCCCAGGCCCGTCGCGCTGGGCGTGGCCTCCCGTACCCAAGCAGGCGGAAGTTGCCTATTCGGAGCCGGTGTCGAGTAGTTAATCACTGGGGGAGAGGGAGAGCAGCATCGCCGTTTGGTGGATTCTCCTGGCTACGTCGCTGGCGGCCCGGGCCGCCAGGAGAACGGGATTCGCGAGTTCGACCATGGGAGAGGAGGGTACGGCGCGTCCCCCCCGGCTTCTCACCACCTCCGCCGGGGGGGCTCGACGACGTTAGGCATGTGGTGAGTGTC"/>
                                <sequence id="seq_IP1858_1999_Highlands1" spec="Sequence" taxon="IP1858_1999_Highlands" totalcount="4" value="TCCAGCCGCAGCGTGATACGGCAATTCACCCCCGCGGGACTGTAACCCGGCCGAGTAGGCTCTACCGCGCTAGCGTACCGTGACAGGCTACCGCCGCGAGGGCCTGCCCGGCCGCACCCACAGGGCGTCCGCCCAGATCCTGAGCCTTGTGACCCAATCCAAGTGGCGGATCCACCTGCTAGTTGGAGTCCCCCTCCTCCTGTCCCAGCCCACCGGGCCCCACTACCAAGGCCTGCATCACTCCCCTGGTCCACCGGGACGCCTGCCTCGGACCCCCGACGCCCGCCCAAGCTATGCCCTGTACTACCCTACGTCCCGGTCTGCCCCCCACTCTCGGCGGAGCGCGCGGCACCCCGCGGCGCCCAGGCCCGTCGCGCTGGGCGTGGCCTCCCTTACCCAAGCAGGCGGAAGTTTCCTATTCGGAGCAGGTGTCGGGTAGTTAATCACTGGGGGAGAGGAGGAGCAGCATCGCCGTCTGGTGGATTCTCCTGGCTACGTCGCTGAAAGCCCGGGCCGCCAGGAGCACGGGATTCGCGAGTTCGACCATGGGAGAGGGGGGTACGGCGCGTCCCCCCCGGCTTTGATCCACCTCCGCCGGGGGGGCTCGACGATGTTAGGCATGTGGTGAGTGTC"/>
                                <sequence id="seq_IP2226_1998_Highlands1" spec="Sequence" taxon="IP2226_1998_Highlands" totalcount="4" value="TCCGGCCGCAACATGGAACAGCAAATCACCCCCGCGGGACTGTAACCCGGCCGAGTAGGCTCTACCGCGCTAGCGTACCGTGACAGGCTGCCGCCGCGAGGGCCTGCCCGGCCGCACCCACAGGGCGTCCGCCCAGATCCTGAGCCTCGTGACCCAACCCAAGTGGCGGATCCACCTGCTAGTTGGAGTCCCCCCCCTCCTGTCCCAGCCCACCGGGCCCCACTACCAAGGCCTGCATCACTCCCCTGGCCCACCGGGACGCCTGCCTCGGACCCCCGACGCCCGCCCAAGCTATGCCCTGTACTACCCTACGTCCCGGTCTGCCCCCCACTCTCGGCGGAGCGCGCGGCACCCCGCGGCGCCCAGGCCCGTCGCGCTGGGCGTGGCCTCCCTTACCCAAGCAGGCGGAAGTTGCCTATTCGGAGCAGGTGTCGGGTAGTTAATCACCGGGGGAGAGGGGGAGCAGCATCGCCGTCTGGTGGATTCTCCTGGCTACGTCGCTGGAGGCCCGGGCCGCCAGGAGCACGGGATTCGCGAGTTCGACCATGGGAGAGGGGGGTACGGCGCGTCTCCCCCGGCTTCTCACCACCTCCGCCGGGGGGGCTCGACGATGTTAGGCATGTGGTGAGTGTC"/>
                                <sequence id="seq_IP2216_2000_Highlands1" spec="Sequence" taxon="IP2216_2000_Highlands" totalcount="4" value="TCTGGCCGCAACACGGAAAAGCAAATCACCCCCGCGGGACTGTAACCCGGCCGAGTAGGCTCTACCGCGCTAGCGTACCGTGACAGGCTGCCGCCGCGAGGGCCTGCCCGGCCGCACCCACAGGGCGTCCGCCCAGATCCTGAGCCCCGTGACCCAACCCAAGTGGCGGATCCACCTGCTAGTTGGAGTCCCCCCCCTCCTGTCCCAGCCCACCGGGCCCCACTACCAAGGCCTGCATCACTCCCCTGGCCCACCGGGACGCCTGCCTCGGACCCCCGACGCCCGCCCAAGCTATGCCCTGTACTACCCTACGTCCCGGTCTGCCCCCCACTCTCGGCGGAGCGCGCGGCACCCCGCGGCGCCCAGGCCCGTCGCGCTGGGCGTGGCCTCCCTTACCCAAGCAGGCGGAAGTTGCCTATTCGGAGCAGGTGTCGGGTAGTTAATCACTGGGGGAGAGGGGGAGCAGCATCGCCGTCTGGTGGATTCTCCTGGCTACGTCGCTGGAGGCCCGGGCCGCCAGGAGCACGGGATTCGTGAGTTCGACCATGGGAGAGGGGGGTACGGCGCGTCCCCCCCGGCTTCTCACCACCTCCGCCGGGGGGGCTCGACGATATTAGGCATGTGGTGAGTGTC"/>
                                <sequence id="seq_IP2230_1998_Highlands1" spec="Sequence" taxon="IP2230_1998_Highlands" totalcount="4" value="TCTGGCCGCAACACGGAAAAGCAAATCACCCCCGCGGGACTGTAACCCGGCCGAGTAGGCTCTACCGCGCTAGCGTACCGTGACAGGCTGCTGCCGCGAGGGCCTGCCCGGCCGCACCCACAGGGCGTCCGCCCAGATCCTGAGCCTCGTGACCCAACCCAAGTGGCGGATCCACCTGCTAGTTGGAGTCCCCCCCCTCCTGTCCCAGCCCACCGGGCCCCACTACCAAGGCCTGCATCACTCCCCTGGCCCACCGGGACGCCTGCCTCGGACCCCCGACGCCCGCCCAAGCTATGCCCTGTACTACCCTACGTCCCGGTCTTTCACCCACTCTCAGCGGAGCGC--GGCACCCCGCGGCGCCCAGGCCCGTCGCGCTGGGCGTGGCCTCCCTTACCCAAGCAGGCGGAAGTTGCCTATTCGGAGCAGGTGTCGGGTAGTTAATCACTGGGGGAGAGGGGGAGCAGCATCGCCGTCTGGTGGATTCTCCTGGCTACGTCGCTGGAGGCCCGGGCCGCCAGGAGCACGGGATTCGCGAGTTCGACCATGGGAGAGGGGGGTACGGCGCGTCCCCCCCGGCTTCTCACCACCTCCGCCGGGGGGGCTCGACGATGTTAGGCATGTGGTGAGTGTC"/>
                                <sequence id="seq_IP1788_1999_Highlands1" spec="Sequence" taxon="IP1788_1999_Highlands" totalcount="4" value="TCCAGCCGCAGCGTGATACGGCAATTCACCCCCGCGGGACTGTAACCCGGCCGAGTAGGCTTAGACGCGTTAGCGTACCGTGACAGGCTGCCGCCGCGAGGGCCTGCCCGGCCGCACCCACAGGGCGTCCGCCCAGACCCTGAGCCTCGTGACCCAACCTAAGTGGCGGAACCACCTGCTAGTTGGAGTCCCCCCCCTCCTGTCCCAGCCCACCGGGCCCCACTACCAAGGCCTGCATCACTCCCCTGGTCCACCGGGACGCCTGCCTCGGACCCCCGACGCCCGCCCAAGCTATGCCCTGTACTACCCTACGCCCCGGTCTGCCCCCCACTCTCGGCGGAGCGCGCGGCACCCCGCGGCGCCCAGGCCCGTCGCGCTGGGCGTGGCCTCCCTTACCCAAGCAGGCGGAAGTTGCCTATTCGGAGCAGGTGTCGGGTAGTTAATCACTGGGGGAGAGGGGGAGCAGCATCGCCGTCTGGTGGATTTTCCTGGCTACGTCGCTGGAGGCCCGGGCCGCCAGGAGCACGGGATTCGCGAGTTCGACCACGGGAGAGGGGGGTACGGCGCGTCCCTCCCGGCTTCTCACCACATCCGCCGGGTGGGCTCGACGATGTTAGGCATGTGGTGAGTGTC"/>
                                <sequence id="seq_IP2232_1997_Mahajanga1" spec="Sequence" taxon="IP2232_1997_Mahajanga" totalcount="4" value="TCCAGCCGCAGCGTGATACGGCAATTCACCCCCGCGGGACTGTAACCCGGCCGAGTAGGCTCTACCGCGCTAGCGTACCGTGACAGGCTGCCGCCGCGAGGGCCTGCCCGGCCGCACCCACAGGGCGTCCGCCCAGATCCTGAGCCTCGTGACCCAACCCCAGTGGCGGATCCACCTGCTAGTTGGAGTCCCCCCCCTCCTGTCCCAGCCCACCGGGCCCCACTACCAAGGCCTGCATCACTCCCCTGGCCCACCGGTACGCCTGCCTCGGACCCCCGACGCCCGCCCAAGCTATGCCCTGTACTACCCTACGTCCCGGTATGCCCCCCACTCTCGTCGGAGCGCGCGGCACCCCGCGGCGCCCAGGCCCGTCGCGCTGGGCGTGGCCTCCCTTACCCAAGCAGGCGGAAGTTGCCTATTCAGAGCAGGTGTCGGGTAGTTAATCACTGGGGGAGAGGGGGAGCAGCATCGCCGTCTGGTGGATTCTCCTGACTACGACGCTGGAGGCCCGGGCCGCCAGGAGCACGGGATTCGCGAGTTCGACCATGGGGGAGGGGGGTACGGCGCGTCCCCCCCGGCTTCTCACCACCTCCGCCGGGGGGGCTCGACGATGTTAGGCATGTGGTGAGTGAC"/>
                                <sequence id="seq_IP1605_1995_Mahajanga1" spec="Sequence" taxon="IP1605_1995_Mahajanga" totalcount="4" value="TCTGGCCTTAACACGGAAAAACATATCACCCCCGCGGGACTGTAACCCGGCCGAGTAGGCTCTACCGCGCTAGCGTACCGTGACAGGCTGCCGCCGCGAGGGCCTGCCCGGCCGCACCCACAGGGCGTCCGCCCAGATCCTGAGCCTCGTGACCCAACCCAAGTGGCGGATCCACCTGCTAGTTGGAGTCCCCCCCCTCCTGTCCCAGCCCACCGGGCCCCACTACCAAGGCCTGCATCACTCCCCTGGCCCACCGGGACGCCTGCCTCGGACCCCCGACGCCCGCCCAAGCTATGCCCTGTACTACCCTACGTCCCGGTCTGCCCCCCACTCTCGGCGGAGCGC--GGCACCCCGCGGCGCCCAGGCCCGTCGCGCTGGGCGTGGCCTCCCTTACCCAAGCAGGCGGAAGTTGCCTATTCGGAGCAGGTGTCGGGTAGTTAATCACTGGGGGAGAGGGGGAGCAGCATCGCCGTCTGGTGGATTCTCCTGGCTACGTCGCTGGAGGCCCGGGCCGCCAGGAGCACGGGATTCGCGAGTTCGACCATGGGAGAGGGGGGTACGGCGCGTCCCCCCCGGCTTCTCACCACCTCCGCCGGGGGGGCTCGACGATGTTAGGCATGTGGTGAGTGTC"/>
                                <sequence id="seq_IP2235_1997_Highlands1" spec="Sequence" taxon="IP2235_1997_Highlands" totalcount="4" value="TCCAGCCGCAGCGTGATACGGCAATTCACCCCCGCGGGACTGTAACCTTGCCGAGTAGGCTCTACCGCGCTAGCGTACCGTAACAGGCTGCCGCCACGAGGGCCTGCCCGGCCGCACCCACAAGGCGTCCGCCCAGATCCTGAGCCTCGTGACCCAACCCAAGTGGCGGATCCACCTGCAAGTTGGAGTCCCCCCACTTCTGTCCCAGCCCACCGGGCCCCACTATCAAGGCCTGCATCACTCCCCTGACCCACCGGGACGCCTGCCTCGGACCCCCGACGCCTGCCCAAGCTATGCCCTGTACTACCCTACGTCCCGGCCTGCCCCCCACTCTCGGCGGAGCGCGCGGCACCCCGCGGCGCCCAGGCCCGTCGCGCCGGGCGTGGCCTCCCTTACCCAAGCAGGCGGAAGTTGCCTATTCGGAGCAGGTGTCGGGTAGTTAATCACTGGGGGAGAGGGGGAGCAGCATCGCCGTCTGGTGGATTCTCCTGGCTACGTCGCTGGAGGCCCGGGCCGCCAGGAGCACGGGATTCACGAGTTCGACCATGGGAGAGGGGGGCACGGCGCGTCCCCCCCGGCTTCTCACCACCTCCGCCGGGGGGGCTCGACGATGTTAGGCATGTGGTGAGTGTC"/>
                                <sequence id="seq_IP2228_1998_Mahajanga1" spec="Sequence" taxon="IP2228_1998_Mahajanga" totalcount="4" value="TCTGGCCTTAACACGGAAAAACATATCACCCCCGCGGGACTGTAACCCGGCCGAGTAGGCTCTACCGCGCTAGCGTACCGTGACAGGCTGCCGCCGCGAGGGCCTGCCCGGCCGCACCCACAGGGCGTCCGCCCAGATCCTGAGCCTCGTGACCCAACCCAAGTGGCGGATCCACCTGCTAGTTGGAGTCCCCCCCCTCCTGTCCCAGCCCACCGGGCCCCACTACCAAGGCCTGCATCACTCCCCTGGCCCACCGGGACGCCTGCCTCGGCCCCCCGACGCCCGCCCAAGCTATGCCCTGTACTACCTTACGTCCCGGTCTGCCCCCCACTCTCGGCGGAGCGC--GGCACCCCGCGGCGCCCAGGCCCGTCGCGCTGGGCGTGGCCTCCCTTACCCAAGCAGGCGGAAGTTGCCTATTTGGAGCAGGTGTCGGGTAGTTAATCACTGGGGGAGAGGGGGAGCAGCATCGCCGTCTGGTGGATTCTCCTGGCTACGTCGCTGGAGGCCCGGGCCGCCAGGAGCACGGGATTCGCGAGTTCGACCATGGGAGAGGGGGGTACGGCGCGTCCCCCCCGGCTTCTCACCACCTCCGCCGGGGGGGCTCGACGATGTTAGGCATGTGGTGAGTGTC"/>
                                <sequence id="seq_IP2210_2001_Highlands1" spec="Sequence" taxon="IP2210_2001_Highlands" totalcount="4" value="TCCGGCCGCAACATGGAACAGCAAATCACCCCCGCGGGACTGTAACCCGGCCGAGTAGGCTCTACCGCGCTAGCGTACCGTGACAGGCTGCCGCCGCGAGGGCCTGCCCGGCCGCACCCACAGGGCGTCCGCCCAGATCCTGAGCCTCGTGACCCAACCCAAGTGGCGGATCCACCTGCTAGTTGGAGTCCCCCCCCTCCTGTCCCAGCCCACCGGGCCCCACTACCAAGACCTGCATCACTCTCCTGGCCCACCGGGACGCCTGCCTCGGACCCCCGACGCCCGCCCAAGCTATGCCCTGTACTACCCTACGTCCCGGTCTGCCCCCCACTCTCGGCGGAGCGCGCGGCCCCCCGCGGCGCCCAGGCCCGTCGCGCTGGGCGTGGCCTCCCTTACCCAAGCAGGCGGAAGTTGCCTATTCGGAGCAGGTGTCGGGTAGTTAATCACTGGGGGAGAGGGGGAGCAGCATCGCCGTCTGGTGGATTCTCCTGGCTACGTCGCTGGAGGCCCGGGCCGCCAGGAGCACGGGATTCGCGAGTTCGACCATGGGAGAGGGGGGTACGGCGCGTCCCCCCCGGCTTCTCACCACCTCAGTCGGGGGGGCTCGACGATGTTAGGCATGTGGTGAGTGTC"/>
                                <sequence id="seq_IP2247_1996_Highlands1" spec="Sequence" taxon="IP2247_1996_Highlands" totalcount="4" value="TCCGGCCGCAACATGGAACAGCAAATCACCCCCGCGGGACTGTAACCCGGCCGAGTAGGCTCTACCGCGCTAGCGTACCGTGACAGGCTGCCGCCGCGAGGGCCTGCCCGGCCGCACCCACAGGGCGTCCGCCCAGATCTTGAGCCTCGTGACCCAACCCAAGTGGCGGATCCACCTGCTAGTTGGAGTCCCCCCCCTCCTGTCCCAGCCCACCGGGCCCCACTACCAAGGCCTGCATCACTCCCCTGGCCCACCGGGACGCCTGCCTCGGACCCCCGACGCCCGCCCAAGCTATGCCCTGTACTACCCTACGTCCCGGTCTGCCCCCCACTCTCGGCGGAGCACGCGGCACCCCGCGGCGCCCAGGCCCGTCGCGCTGGGCGTGGCCTCCCTTACCCAAGCAGGCGGAAGTTGCCTATTCGGAGCAGGTGTCGGGTAGTTAATCACCGGGGGAGAGGGGGAGCAGCATCGCCGTCTGGTGGATTCTCCTGGCTACGTCGCTGGAGGCCCGGGCCGCCAGGAGCACGGGATTCGCGAGTTCGACCATGGGAGAGGGGGGTACGGCGCGTCCCCCCCGGCTTCTCACCACCTCCGCCGGGGGGGCTCGACGATGTTAGGCATGTGGTGAGTGTC"/>
                                <sequence id="seq_IP1722_1997_Highlands1" spec="Sequence" taxon="IP1722_1997_Highlands" totalcount="4" value="TCCAGCCGCAGCGTGATACGGCAATTCACCCCCGCGGGACTGTAACCCGACCGAGTAGGCTCTACCGCGCTAGCGTACCGTGACAGGCTGCCGCCGCGAGGGCCTGCCCGGCCGCACCCACAGGGCGTCCGCCCAAGTCCTGAGCCTCGTGACCCAACCCAAGTGGCGGATCCACCTGCTAGTTGGAGTCCCCCCCCTCCTGTCTCAGTTCACCGGGCCCCACTACCAAAGCCTGCATTACTCCCCTGGCCCACCGAGACGCCTGCCTCGGACCCCCGACGCCCGCCCAAGCTATGCCCTGTACTACCCTACGTCCCGGTCTGCCCCCCATCCTTGGCGGAGCGCGCGGCATCCCGCGGCGTCCAGGCCAGTTGCGCTGAGCTTGGCCTCTCTTACCCAAGCAGACAAAAGTTGCCTATTCGGAGCAGGTGTTGGGTAGTTAATCACTGGAGGAGAGGGGGAGCAGCATCGCCGTCTGGTGGATTCTCCTGGCTACGTCGCTAGAGGCCCGAGCCGCCGGGAGCACGGGCTTCGCGAGTTCGACCATGGGAGAGGGGGGTACGGTGCGTCCCCCCCGGCTTCTCATCACCTCCGCCGGGGAGGCTTGACGATGTTAGGCATGTGGTGAGTGTC"/>
                                <sequence id="seq_IP1811_1997_Highlands1" spec="Sequence" taxon="IP1811_1997_Highlands" totalcount="4" value="TCCGGCCGCAGCGTGGAACAGCAAATCACCCCCGCGGGACTGTAACCCGGCCGAGTAGGCTCTACCGCGCTAGCGTACCGTGACAGGCTGCCGCCGCGAGGGCCTGCCCGGCCGCACCCACAGGGCGTCCGCCCAGATCCTGAGCCTCGTGACCCAACCCAAGTGGCGGATCCACCTGCTAGTTGGAGTCCCCCCCCTCCTGTCCCAGCCCACCGGGCCCCACTACCAAGGCCTGCATCACTCCCCTGGCCCACCGGGACGCCTGCCTCGGACCCCCGACGCCCGCCCAAGCTATGCCCTGTACTACCCTACGTCCCGGTCTGCCCCCCGCTCTCGGCGGAGCGCGCGGTACCCCGCGGCGCCCAGGCCCGTCGCGCTGGGCGTGGCCTCCCTTACCCAAGCAGGCGGAAGTTGCCTATTCGGAGCAGGTGTCGGGTAGTTAATCACTGGGGGAGAGGGGGAGCAGCATCGCCGTCTGGTGGATTCTCCTGGCTACGTCGCTGGAGGCCCGGGCCGCCAGGAGCACGGGATTCGCGAGTTCGACCATGGGAGAGGGGGGTACGGCGCGTCCCCCCCGGCTTCTCACCACCTCCGCCAGGGGGGCTCGACGATGTTAGGCATGTGGTGAGTGTC"/>
                                <sequence id="seq_IP2236_1997_Mahajanga1" spec="Sequence" taxon="IP2236_1997_Mahajanga" totalcount="4" value="TCTGGCCTTAACACGGAAAAACATATCACCCCCGCGGGACTGTAACCCGGCCGAGTAGGCTCTACCGCGCTAGCGTACCGTGACAGGCTGCCGCCGCGAGGGCCTGCCCGGCCGCACCCACAGGGCGTCCGCCCAGATCCTGAGCCTCGTGACCCAACCCAAGTGGCGGATCCACCTGCTAGTTGGAGTCCCCCCCCTCCTGTCCCAGCCCACCGGGCCCCACTACCAAGGCCTGCATCACTCCCCTGGCCCACCGGGACGCCTGCCTCGGACCCCCGACGCCCGCCCAAGCTATGCCCTGTACTACCCTACGTCCCGGTCTGCCCCCCACTCTCGGCGGAGCGCGCGGCACCCCGCGGCGCCCAGGCCCGTCGCGCTGGGCGTGGCCTCCCTTACCCAAGCAGGCGGAAGTTGCCTATTCGGAGCAGGTGTCGGGTAGTTAATCACTGGGGGAGAGGGGGAGCAGCATCGCCGTCTGATGGATTCTCCTGGCTACGTCGCTGGAGGCCCGGGCCGCCAGGAGCACGGGATTCGCAAGTTCGACCATGGGAGAGGGGGGTACGGCGCGTCCCCCCCGGCTTCTCACCACCTCCGCCGGGGGGGCTCGACGATGTTAGGCATGTGGTGAGTGTC"/>
                                <sequence id="seq_IP1132_1991_Mahajanga1" spec="Sequence" taxon="IP1132_1991_Mahajanga" totalcount="4" value="TCTGGCCGCAACAC-GAAAAGCAAATC--------GGGACTGTAACCCGGCCGAGTAGGCTCTACCGCGCTAGCGTACCGTGACAGGCTGCCGCCGCGAGGGCCTGCCCGGCCGCACCCACAGGGCGTCCGCCCAGATCCTGAGCCTCGTGACCCAACCCAAGTGGCGGATCCACCTGCTAGTTGGAGTCCCCCCCCTCCTGTCCCAGCCCACCGGGCCCCACTACCAAGGCCTGCATCACTCCCCTGGCCCACCGGGACGCCTGCCTCGGACCCCCGACGCCCGCCCAAGCTATGCCCTGTACTACCCTACGTCCCGGTCTGCCCCCCACTCTCGGCGGAGCGCGCGGCACCCCGCGGCGCCCAGGCCCGTCGCGCTGGGCGTGGCCTCCCTTACCCAAGCAGGCGGAAGTTGC------GGAGCAGGTGTCGGGTAGTTAATCACTGGGGGAGAGGGGGAGCAGCATCGCCGTCTGGTGGATTCTCCTGGCTACGTCGCTGGAGGCCCGGGCCGCCAGGAGCACGGGATTCGCGAGTTCGACCATGGGAGAGGGGGGTACGGCGCGTCCCCCCCGGCTTCTCACCACCTCCGCCGGGGGGGCTCGACGATGTTAGGCATGTGGTGAGTGTC"/>
                                <sequence id="seq_IP1796_1996_Highlands1" spec="Sequence" taxon="IP1796_1996_Highlands" totalcount="4" value="TCCGGCCGCAACATGGAACAGCAAATCACCCCCGCGGGACTGTAACCCGGCCGAGTAGGCTCTACCGCGCTAGCGTACCGTGACAGGCTGCCGCCGCGAGGGCCTGCCCGGCCGCACCCACAGGGCGTCCGCCCAGATCCTGAGCCTCGTGACCCAACCCAAGTGGCGGATCCACCTGCTAATTGGAGTCCCCCCCCTCCTGTCCCAGCCCACCGGGCCCCACTACCAAGGCCTGCATCACTCCCCTGGCCCACCGGGACGCCTGCCTCGGACCCCCGACGCTCGCCCAAGCTATGCCCTGTACTACCCTACGTCCCGGTCTGCCCCCCACTCTCGGCGGAGCGCGCGGCACCCCGCGGCGCCCAGGCCCGTCGCGCTGGGCGTGGCCTCCCTTACCCAAGCAGGCGGAAGTTGCCTATTCGGAGCAGGTGTCGGGTAGTTAATCACTGGGGGAGAGGGGGAGCAGCATCGCCGTCTGGTGGATTCTCCTGGCTACGTCGCTGGAGGCCCGGGCCGCCAGGAGCACGGGATTCGCGAGTTCGACCATGGGAGAGGGGGGTACGGCGCGTCCCCCCCGGCTTCTCACCACCTCCGCCGGGGGGGCTCGACGATGTTAGGCATGTGGTGAGTGTC"/>
                                <sequence id="seq_IP1785_1999_Highlands1" spec="Sequence" taxon="IP1785_1999_Highlands" totalcount="4" value="TCCAGCCGCAGCGTGATACGGCAATTCACCCCCGCGGGACTGTAACCCGGCCGAGTAGGCTCTACCGCGCTAGCGTACCGTGACAGGCTGCCGCCGCGAGGGCCTGCCCGGCCGCACCCACAGGGCGTCCGCCTAGATCCTGAGCCTCGTGACCCAACCCAAGTGGCGGATCCACCTGCTAGTTGGAGTCCCCCCCCTCCTGTCCCAGCCCACCGGGCCCCACTACCAAGGCCTGCATCACTCCCCTGGCCCACCGGGACGCCTGCCTCGGACCCCCGACGCCCGCCCAAGCAGTGCCCTGTACTACCCTACGTCCCGGTCTGCCCCCCACTCTCGGCGGGGCGCGCGGCACCCCGCGGCGCCCAGGCCCGTCGCGCTGGGCGTGGCCTCCCGTACCCAAGCAGGCGGAAGTTGCCTATTCGGAGCAGGTGTCGAGTAGTTAATCACTGGGGGATAGGGAGAGCAGCATCGCCGTTTGGTGGATTCTCCTGGCTACGTCGCTGGCGGCCCGGGCCGCCAGGAGAATGGGATTCGCGAGTTCGACCATGGGAGAGGAGGGTACGGCGCGTCCCCCCCGGCTTCTCACCACCTCCGCCGGGGGGGCTCGACGACGTTAGGCATGTGGTGAGTGTC"/>
                                <sequence id="seq_IP2229_1998_Highlands1" spec="Sequence" taxon="IP2229_1998_Highlands" totalcount="4" value="TCCGGCCGCAACACGGAACAGCAAATCACCCCCGCGGGACTGTAACCCGGCCGAGTAGGCTCTACCGCGCTAGCGTACCGTGACAGGCTGCCGCCGCGAGGGCCTGCCCGGCCGCACCCACAGGGCGTCCGCCCAGATCCTGAGCCTCGTGACCCAACCCAAGTGGCGGATCCACCTGCTAGTTGGAGTCCCCCCCCTCCTGTCCCAGCCCACCGGGCCCCACTACCAAGGCCTGCATCACTCCCATGGCCCACCGGGACGCCTGCCTCGGACCCCCGACGCCCGCCCAAGCTATGCCCTGTACTACCCTACGTCCCGGTCTGCCCCCCACTCTCGGCGGAGCGCGCGGCACCCCGCGGCGCCCAGGCCCGTCGCGCTGGGCGTGGCCTCCCTTACCCAAGCAGGCGGAAGTTGCCTATTCGGAGCAGGTGTCGGGTAGTTAATCACTGGGGGAGAGGGGGAGCAGCATCGCCGTCTGGTGGAGTCTCCTGGCTACGTCGCTGGAGGCCCGGGCCGCCAGGAGCACGGGATTCGCGAGTTCGACCATGGGAGAGGGGGGTACGGCGCGTCCCCCCCGGCTTCTCACCACCTCCGCCGGGGGGGCTCGACGATGTTAGGCATGTGGTGGGTGTC"/>
                                <sequence id="seq_IP1683_1997_Mahajanga1" spec="Sequence" taxon="IP1683_1997_Mahajanga" totalcount="4" value="TCTGGCCTTAACACGGAAAAACATATCACCCCCGCGGGACTGTAACCCGGCCGAGTAGGCTCTACCGCGCTAGCGTACCGTGACAGGCTGCCGCCGCGAGGGCCTGCCCGGCCGCACCCACAGGGCGTCCGCCCAGATCCTGAGCCTCGTGACCCAACCCAAGTGGCGGATCCACCTGCTAGTTGGAGTCCCCCCCCTCCTGTCCCAGCCCACCGGGCCCCACTACCAAGGCCTGCATCACTCCCCTGGCCCACCGGGACGCCTGCCTCGGACCCCCGACGCCCGCCCAAGCTATGCCCTGTACTACCCTACGTCCCGGTCTGCCCCCCACTCTCGGCGGAGCGCGCGGCACCCCGCGGCGCCCAGGCCCGTCGCGCTGGGCGTGGCCTCCCTTACCCAAGCAGGCGGAAGTTGCCTATTCGGAGCAGGTGTCGGGTAGTTAATCACTGGGGGAGAGGGGGAGCAGCATCGCCGTCTGGTGGATTCTCCTGGCTACGTCGCTGGAGGCCCGGGCCGCCAGGAGCACGGGATTCGCGAGTTCGACCATGGGAGAGGGGGGTACGGCGCGTCCCCCCCGGCTTCTCACCACCTCCGCCGGGGGGGCTCGACGATGTTAGGCATGTGGTGAGTGTC"/>
                                <sequence id="seq_IP2218_1999_Highlands1" spec="Sequence" taxon="IP2218_1999_Highlands" totalcount="4" value="TCTGGCCGCAACACGGAAAAGCAAATCACCCCCGCGGGACTGTAACCCGGCCGAGTAGGCTCTACCGCGCTAGCGTACCGTGACAGGCTGCCGCCGCGAGGGCCTGCCCGGCCGCACCCACAGGGCGTCCGCCCAGATCCTGAGCCCCGTGACCCAACCCAAGTGGCGGATCCACCTGCTAGTTGGAGTCCCCCCCCTCCTGTCCCAGCCCACCGGGCCCCACTACCAAGGCCTGCATCACTCCCCTGGCCCACCGGGACGCCTGCCTCGGACCACCGACGCCCGCCCAAGCTATGCCCTGTACTACCCTACGTCCCGGTCTGCCCTCCACTCTCGGCGGAGCGC--GGCACCCCGCGGCGCCCAGGCCCGTCGCGCTGGGCGTGGCCTCCCTTACCCAAGCAGGCGGAAGTTGCCTATTCGGAGCAGGTGTCGGGTAGTTAATCACTGGGGGAGAGGGGGAGCAGCATCGCCGTCTGGTGGATTCTCCTGGCTACGTCGCTGGAGGCCCGGGCCGCCAGGAGCACGGGATTCGCGAGTTCGACCATGGGAGAGGGGGGTACGGCGCGTCCCCCCCGGCTTCTCACCACCTCCGCCGGGGGGGCTCGACGATGTTAGGCATGTGGTGAGTGTC"/>
                                <sequence id="seq_IP2233_1997_Highlands1" spec="Sequence" taxon="IP2233_1997_Highlands" totalcount="4" value="TCCGGCCGCAACATGGAACAGCAAATCACCCCCGCGGGACTGTAACCCGGCCGAGTAGGCTCTACCGCGCTAGCGTACCGTGACAGGCTGCCGCCGCGAGGGCCTGCCCGGCCGCACCCACAGGGCGTCCGCCCAGATCCTGAGCCTCGTGACCCAACCCAAGTGGCGGATCCACCTGCTAGTTGGAGTCCCCCCCCTCCTGTCCCAGCCCACCGGGCCCCACTACCAAGGCCTGCATCACTCCCCTGGCCCACCGGGACGCCTGCCTCGGACCCCCGACGCCCGCCCAAGCTATGCCCTGTACTACCCTACGTCCCGGTCTGCCCCCCACTCTCGGCGGAGCGCGCGGCACCCCGCGGCGCCCAGGCCCGTCGCGCTGGGCGTGGCCTACCTTACCCAAGCAGGCGGAAGTTGCCTATTCGGAGCAGGTGTCGGGTAGTTAATCACCGGGGGAGAGGGGGAGCAGCATCGCCGTCTGGTGGATTCTCCTGGCTACGTCGCTGGAGGCCCGGGCCGCCAGGAGCACGGGATTCGCGAGTTCGACCATGGGAGAGGGGGGTACGGCGCGTCCCCCCCGGCTTCTCACCACCTCCGCCGGGGGGGCTCGACGATGTTAGGCATGTGGTGAGTGTC"/>
                                <sequence id="seq_IP2219_1999_Mahajanga1" spec="Sequence" taxon="IP2219_1999_Mahajanga" totalcount="4" value="TCTGGCCTTAACACGGAAAAACATATCACCCCCGCGGGACTGTAACCCGGCCGAGTAGGCTCTACCGCGCTAGCGTACCGTGACAGGCTGCCGCCGCGAGGGCCTGCCCGGCCGCACCCACAGGGCGTCCGCCCAGATCCTGAGCCTCGTGACCCAACCCAAGTGGCGGATCCACCTGCTAGTTGGAGTCCCCCCCCTCCTGTCCCAGCCCACCGGGCCCCACTACCAAGGCCTGCATCACTCCCCTGGCCCACCGGGACGCCTGCCTCGGACCCCCGACGCCCGCCCAAGCTATGCCCTGTACTACCTTACGTCCCGGTCTGCCCCCCACTCTCGGCGGAGCGCGCGGCACCCCGCGGCGCCCAGGCCCGTCGCGCTGGGCGTGGCCTCCCTTACCCAAGCAGGCGGAAGTTGCCTATTCGGAGCAGGTGTCGGGTAGTTAATCACTGGGGGAGAGGGGGAGCAGCATCGCCGTCTGGTGGATTCTCCTGGCTACGTCGCTGGAGGCCCGGGCCGCCAGGAGCACGGGATTCGCGAGTTCGACCATGGGAGAGGGGGGTACGGCGCGTCCCCCCCGGCTTCTCACCACCTCCGCCGGGGGGGCTCGACGATGTTAGGCATGTGGTGAGTGTC"/>
                                <sequence id="seq_IP1516_1991_Mahajanga1" spec="Sequence" taxon="IP1516_1991_Mahajanga" totalcount="4" value="TCTGGCCGCAACACGGAAAAGCAAATCACCCCCGCGGGACTGTAACCCGGCCGAGTAGGCTCTACCGCGCTAGCGTACCGTGACAGGCTGCCGCCGCGAGGGCCTGCCCGGCCGCACCCACAGGGCGTCCGCCCAGATCCTGAGCCTCGTGACCCAACCCAAGTGGCGGATCCACCTGCTAGTTGGAGTCCCCCCCCTCCTGTCCCAGCCCACCGGGCCCCACTACCAAGGCCTGCATCACTCCCCTGGCCCACCGGGACGCCTGCCTCGGACCCCCGACGCCCGCCCAAGCTATGCCCTGTACTACCCTACGTCCCGGTCTGCCCCCCACTCTCGGCGGAGCGC--GGCACCCCGCGGCGCCCAGGCCCGTCGCGCTGGGCGTGGCCTCCCTTACCCAAGCAGGCGGAAGTTGCCTATTCGGAGCAGGTGTCGGGTAGTTAATCACTGGGGGAGAGGGGGAGCAGCATCGCCGTCTGGTGGATTCTCCTGGCTACGTCGCTGGAGGCCCGGGCCGCCAGGAGCACGGGATTCGCGAGTTCGACCATGGGAGAGGGGGGTACGGCGCGTCCCCCCCGGCTTCTCACCACCTCCGCCGGGGGGGCTCGACGATGTTAGGCATGTGGTGAGTGTC"/>
                                <sequence id="seq_IP2246_1997_Highlands1" spec="Sequence" taxon="IP2246_1997_Highlands" totalcount="4" value="TCCGGCCGCAGCGTGGAACAGCAAATCACCCCCGCGGGACTGTAACCCGGCCGAGTAGGCTCTACCGCGCTAGCGTACCGTGACAGGCTGCCGCCGCGAGGGCCTGCCCGGCCGCACCCACAGGGCGTCCGCCCAGATCCTGAGCCTCGTGACCCAACCCAAGTGGCGGATCCACCTGCTAGTTGGAGTCCCCCCCCTCCTGTCCCAGCCCACCGGGCCCCACTACCAAGGCCTGCATCACTCCCCGGGCCCACCGGGACGCCTGCCTCGGACCCCCGACGCCCGCCCAAGCTATGCCCTGTACTACCCTACGTCCCGGTCTGCCCCCCGCTCTCGGCGGAGCGCGCGGTACCCCGCGGCGCCCAGGCCCGTCGCGCTGGGCGTGGCCTCCCTTACCCAAGCAGGCGGAAGTTGCCTATTCGGAGCAGGTGTCGGGTAGTTAATCACTGGGGGAGAGGGGGAGCAGCATCGCCGTCTGGTGGATTCTCCTGGCTACGTCGCTGGAGGCCCGGGCCGCCAGGAGCACGGGATTCGCGAGTTCGACCATAGGAGAGGGGGGTACGGCGCGTCCCCCCCGGCTTCTCACCACCTCCGCCAGGGGGGCTCGACGATGTTAGGCATGTGGTGAGTGTC"/>
                                <sequence id="seq_IP273_1995_Highlands1" spec="Sequence" taxon="IP273_1995_Highlands" totalcount="4" value="TCTGGCCGCAACACGGAAAAGCAAATCACCCCCGCGGGACTGTAACCCGGCCGAGTAGGCTCTACCGCGCTAGCGTACCGTGAC-GGCTGCCGCCGCGAGGGCCTGCCCGGCCGCACCCACAGGGCGTCCGCCCAGATCCTGAGCCCCGTGACCCAACCCAAGTGGCGGATCCACCTGCTAGTTGGAGTCCCCCCCCTCCTGTCCCAGCCCACCGGGCCCCACTACCAAGGCCTGCATCACTCCCCTGGCCCACCGGGACGCCTGCCTCGGACCCCCGACGCCCGCCCAAGCTATGCCCTGTACTACCCTACGTCCCGGTCTGCCCCCCACTCTCGGCGGAGCGCGCGGCACCCCGCGGCGCCCAGGCCCGTCGCGCTGGGCGTGGCCTCCCTTACCCAAGCAGGCGGAAGTTGCCTATTCGGAGCAGGTGTCGGGTAGTTAATCACTGGGGGAGAGGGGGAGCAGCATCGCCGTCTGGTGGATTCTCCTGGCTACGTCGCTGGAGGCCCGGGCCGCCAGGAGCACGGGATTCGCGAGTTCGACCATGGGAGAGGGGGGTACGGCGCGTCCCCCCCGGCTTCTCACCACCTCCGCCGGGGGGGCTCGACGATGTTAGGCATGTGGTGAGTGTC"/>
                                <sequence id="seq_IP1721_1997_Highlands1" spec="Sequence" taxon="IP1721_1997_Highlands" totalcount="4" value="TCCAGCCGCAGCGTGATACGGCAATTCACCCCCGCGGGACTGTAACCCGGCCGAGCAGGCTCTACCGTGCTAGCGTACCGTGACAGGCTGCCGCCGCGAGGGCCTGCCCGGCCGCACCCACAGGGCGTCCGCCTAGATCCTGAGCCTCGTGACCCAACCCAAGTGGCGGATCCACCTGCTAGTTGGAGTCCCCCCCCTCCTGTCCCAGCCCACCGGGCCCCACTACCAAGGCCTGCATCACTCCCCTGGCCCACCGGGACGCCTGCCTCGGACCCCCGACGCCCGCCCAAGCAGTGCCCTGTACTACCCTACGTCCCGGTCTGCCCCCCACTCTCGGCGGAGCGCGCGGCACCCCGCGGCGCCCAGGCCCGTCGCGCTGGGCGTGGCCTCCCGTACCCAAGCAGGTGGAAGTTGCCTATTCGGAGCAGGTGTCGAGTAGTTAATCACTGGGGGAGAGGGAGAGCAGCATCGCCGTTTGGTGGATTCTCCTGGCTACGTCGCTGGCGGCCCGGGCCGCCAGGAGAACGGGATTCGCGAGTTCGACCATGGGAGAGGGGGGTACGGCGCGTCCCCCCCGGCTTCTCACCACCTCCGCCGGGGGGGCTCGATGACGTTAGGCATGTGGTGAGTGTC"/>
                                <sequence id="seq_IP2242_1997_Mahajanga1" spec="Sequence" taxon="IP2242_1997_Mahajanga" totalcount="4" value="TCTGGCCTTAACACGGAAAAACATATCACCCCCGCGGGACTGTAACCCGGCCGAGTAGGCTCTACCGCGCTAGCGTACCGTGACAGGCTGCCGCCGCGAGGGCCTGCCCGGCCGCACCCACAGGGCGTCCGCCCAGATCCTGAGCCTCGTGACCCAACCCAAGTGGCGGATCCACCTGCTAGTTGGAGTCCCCCCCCTCCTGTCCCAGCCCACCGGGCCCCACTACCAAGGCCTGCATCGCTCCCCTGGCCCACCGGGACGCCTGCCTCGGACCCCCGACGCCCGCCCAAGCTATGCCCTGTACTACCCTACGTCCCGGTCTGCCCCCCACTCTCGGCGGAGCGCGCGGCACCCCGCGGCGCCCAGGCCCGTCGCGCTGGGCGTGGCCTCCCTTACCCAAGCAGGCGGAAGTTGCCTATTCGGAGCAGGTGTCGGGTAGTTAATCACTGGGGGAGAGGGGGAGCAGCATCGCCGTCTGGTGGATTCTCCTGGCTACGTCGCTGGAGGCCCGGGCCGCCAGGAGCACGGGATTCGCGAGTTCGACCATGGGAGAGGGGGGTACGGCGCGTCCCCCCCGGCTTCTCACCACCTCCGCCGGGGGGGCTCGACGATGTTAGGCATGTGGTGAGTGTC"/>
                                <sequence id="seq_IP1725_1999_Highlands1" spec="Sequence" taxon="IP1725_1999_Highlands" totalcount="4" value="TCTGGCCTTAACACGGAAAAACATATCACCCCCGCGGGACTGTAACCCGGCCGAGTAGGCTCTACCGCGCTAGCGTACCGTGACAGGCTGCCGCCGCGAGGGCCTGCCCGGCCGCACCCACAGGGCGTCCGCCCAGATCCTGAGCCTCGTGACCCAACCCAAGTGGCGGATCCACCTGCTAGTTGGAGTCCCCCCCCTCCTGTCCCAGCCCACCGGGCCCCACTACCAAGGCCTGCATCACTCCCCTGGCCCACCGGGACGCCTGCCTCGGACCCCCGACGCCCGCCCAAGCTATGCCCTGTACTACCCTACGTCCCGGTCTGCCCCCCACTCTCGGCGGAGCGCGCGGCACCCCGCGGCGCCCAGGCCCGTCGCGCTGGGCGTGGCCTCCCTTACCCAAGCAGGCGGAAGTTGCCTATTCGGAGCAGGTGTCGGGTAGTTAATCACTGGGGGAGAGGGGGAGCAGCATCGCCGTCTGGTGGATTCTCCTGGCTACGTCGCTGGAGGCCCGGGCCGCCAGGAGCACGGGATTCGCGAGTTCGACCATGGGAGAGGGGGGTACGGCGCGTCCCCCCCGGCTTCTCACCACCTCCGCCGGGGGGGCTCGACGATGTTAGGCATGTGGTGAGTGTC"/>
                                <sequence id="seq_IP2243_1997_Mahajanga1" spec="Sequence" taxon="IP2243_1997_Mahajanga" totalcount="4" value="TCTGGCCTTAACACGGAAAAACATATCACCCCCGCGGGACTGTAACCCGGCCGAGTAGGCTCTACCGCGCTAGCGTACCGTGACAGGCTGCCGCCGCGAGGGCCTGCCCGGCTGCACCCACAGGGCGTCCGCCCAGATCCTGAGCCTCGTGACCCAACCCAAGTGGCGGATCCACCTGCTAGTTGGAGTCCCCCCCCTCCTGTCCCAGCCCACCGGGCCCCACTACCAAGGCCTGTATCACTCCCCTGGCCCACCGGGACGCCTGCCT-------------CCCGCCCAAGCTATGCCCTATACTACCTTACGTCCCGGTCTGCCCCTCACTCTCGGCGGAGCGC--GGCACCCCGCGGCGCCCAGGCCCGTCGCGCTGGGCGTGGCCTCCCTTACCCAAGCAGGCGGAAGTTGCCTATTCGGAGCAGGTGTCGGGTAGTTAATCACTGGGGGAGAGGGGGAGCAGCATCGCCGTCTGGTGGATTCTCCTGGCTACGTCGCTGGAGGCCCGGGCCGCCAGGAGCACGGGATTCGCGAGTTCGACCATGAGAGAGGGGGGTACGGCGCGTCCCCCCCGGCTTCTCACCACCTCCGCCGGGGGGGCTCGACGATGTTAGGCATGTGGTGAGTGTC"/>
                                <sequence id="seq_IP1720_1997_Highlands1" spec="Sequence" taxon="IP1720_1997_Highlands" totalcount="4" value="TCCAGCCGCAGCGTGATACGGCAATTCACCCCCGCGGGACTGTAACCCGGCCGAGTAGGCTCTACCGCGCTAGCGTACCGTGACAGGCTGCCGCCGCGAGGGCCTGCCCGGCCGCACCCACAGGGCGTCTGCCCAGATCCTGAGCCTCGTGACCCAACCCAAGTGGCGGATCCACCTGCTAGTTGGAGTCCCCCCCCTCCTGTCCCAGCCCACCGGGCCCCACTACCAAGGCCTGCATCACTCCCCTGGCCCACCGGGACGCCTGCCTCGGACCCCCGACGCCCGCCCAAGCTATGCCCTGAACTACCCTACGTCCCGGTCTGCCCCCCACTCTCGGCGGAGCGCGCGGCACCCCGCGGCGCCCAGGCCCGTCGCGCTGGGCGTGGCCGCCCTTACCCAAGCAGGCGGAAGTTGCCTATTCGGAGCAGATATCGGGTAGTTAATCACTGGGGGAGAGGGGGAGCAGCATCGCCGTCTGGTGGATTCTACTGGTTACGTCGCTGGAGGCCCGGGCCGCCAAGAGCACGGGATTTGCGAGTTCGACCATGGGAGAGGGGGGTACGGCGCGTCCCCCCTGGCTTCTCACCACCTCCGCCGGGGGGGCTCGACGATGTTAGGCATGTGGTGAGTGTC"/>
                                <sequence id="seq_IP1164_1995_Highlands1" spec="Sequence" taxon="IP1164_1995_Highlands" totalcount="4" value="TCTGGCCGCAACACGGAAAAGCAAATCACCCCCGCGGGACTGTAACCCGGCCGAGTAGGCTCTACCGCGCTAGCGTACCGTGACAGGCTGCCGCCGCGAGGGCCTGCCCGGCCGCACCCACAGGGCGTCCGCCCAGATCCTGAGCCCCGTGACCCAACCCAAGTGGCGGATCCACCTGCTAGTTGGAGTCCCCCCCCTCCTGTCCCAGCCCACCGGGCCCCACTACCAAGGCCTGCATCACTCCCCTGGCCCACCGGGACGCCTGCCTCGGACCCCCGACGCCCGCCCAAGCTATGCCCTGTACTACCCTACGTCCCGGTCTGCCCCCCACTCTCGGCGGAGCGCGCGGCACCCCGCGGCGCCCAGGCCCGTCGCGCTGGGCGTGGCCTCCCTTACCCAAGCAGGCGGAAGTTGCCTATTCGGAGCAGGTGTCGGGTAGTTAATCACTGGGGGAGAGGGGGAGCAGCATCGCCGTCTGGTGGATTCTCCTGGCTACGTCGCTGGAGGCCCGGGCCGCCAGGAGCACGGGATTCGCGAGTTCGACCATGGGAGAGGGGGGTACGGCGCGTCCCCCCCGGCTTCTCACCACCTCCGCCGGGGGGGCTCGACGATGTTAGGCATGTGGTGAGTGTC"/>
                                <sequence id="seq_IP1723_1997_Highlands1" spec="Sequence" taxon="IP1723_1997_Highlands" totalcount="4" value="TCCAGCCGCAGCGTGATACGGCAATTCACCCCCGCGGGACTGTAACCCGACCGAGTAGGCTCTACCGCGCTAGCGTACCGTGACAGGCTGCCGCCGCGAGGGCCTGCCCGGCCGCACCCACAGGGCGTCCGCCCAAGTCCTGAGCCTCGTGACCCAACCCAAGTGGCGGATCCACCTGCTAGTTGGAGTCCCCCCCCTCCTGTCTCAGTTCACCGGGCCCCACTACCAAAGCCTGCATTACTCCCCTGGCCCACCGAGACGCCTGCCTCGGACCCCCGACGCCCGCCCAAGCTATGCCCTGTACTACCCTACGTCCCGGTCTGCCCCCCATCCTTGGCGGAGCGCGCGGCATCCCGCGGCGTCCAGGCCAGTTGCGCTGAGCTTGGCCTCTCTTACCCAAGCAGACAAAAGTTGCCTATTCGGAGCAGGTGTTGGGTAGTTAATCACTGGAGGAGAGGGGGAGCAGCATCGCCGTCTGGTGGATTCTCCTGGCTACGTCGCTAGAGGCCCGAGCCGCCGGGAGCACGGGCTTCGCGAGTTCGACCATGGGAGAGGGGGGTACGGTGCGTCCCCCCCGGCTTCTCATCACCTCCGCCGGGGAGGCTTGACGATGTTAGGCATGTGGTGAGTGTC"/>
                                <sequence id="seq_IP1718_1997_Highlands1" spec="Sequence" taxon="IP1718_1997_Highlands" totalcount="4" value="TCCAGCCGCAGCGTGATACGGCAATTCACCCCCGCGGGACTGTAACCCGGCCGAGCAGGCTCTACCGTGCTAGCGTACCGTGACAGGCTGCCGCCGCGAGGGCCTGCCCGGCCGCACCCACAGGGCGTCCGCCTAGATCCTGAGCCTCGTGACCCAACCCAAGTGGCGGATCCACCTGCTAGTTGGAGTCCCCCCCCTCCTGTCCCAGCCCACCGGGCCCCACTACCAAGGCCTGCATCACTCCCCTGGCCCACCGGGACGCCTGCCTCGGACCCCCGACGCCCGCCCAAGCAGTGCCCTGTACTACCCTACGTCCCGGTCTGCCCCCCACTCTCGGCGGAGCGCGCGGCACCCCGCGGCGCCCAGGCCCGTCGCGCTGGGCGTGGCCTCCCGTACCCAAGCAGGTGGAAGTTGCCTATTCGGAGCAGGTGTCGAGTAGTTAATCACTGGGGGAGAGGGAGAGCAGCATCGCCGTTTGGTGGATTCTCCTGGCTACGTCGCTGGCGGCCCGGGCCGCCAGGAGAACGGGATTCGCGAGTTCGACCATGGGAGAGGGGGGTACGGCGCGTCCCCCCCGGCTTCTCACCACCTCCGCCGGGGGGGCTCGATGACGTTAGGCATGTGGTGAGTGTC"/>
                                <sequence id="seq_IP1609_1995_Mahajanga1" spec="Sequence" taxon="IP1609_1995_Mahajanga" totalcount="4" value="TCTGGCCTTAACACGGAAAAACATATCACCCCCGCGGGACTGTAACCCGGCCGAGTAGGCTCTACCGCGCTAGCGTACCGTGACAGGCTGCCGCCGCGAGGGCCTGCCCGGCCGCACCCACAGGGCGTCCGCCCAGATCCTGAGCCTCGTGACCCAACCCAAGTGGCGGATCCACCTGCTAGTTGGAGTCCCCCCCCTCCTGTCCCAGCCCACCGGGCCCCACTACCAAGGCCTGCATCACTCCCCTGGCCCACCGGGACGCCTGCCTCGGACCCCCGACGCCCGCCCAAGCTATGCCCTGTACTACCCTACGTCCCGGTCTGCCCCCCACTCTCGGCGGAGCGC--GGCACCCCGCGGCGCCCAGGCCCGTCGCGCTGGGCGTGGCCTCCCTTACCCAAGCAGGCGGAAGTTGCCTATTCGGAGCAGGTGTCGGGTAGTTAATCACTGGGGGAGAGGGGGAGCAGCATCGCCGTCTGGTGGATTCTCCTGGCTACGTCGCTGGAGGCCCGGGCCGCCAGGAGCACGGGATTCGCGCGTTCGACCATGGGAGAGGGGGGTACGGCGCGTCCCCCCCGGCTTCTCACCACCTCCGCCGGGGGGGCTCGACGATGTTAGGCATGTGGTGAGTGTC"/>
                                <sequence id="seq_IP2217_1999_Highlands1" spec="Sequence" taxon="IP2217_1999_Highlands" totalcount="4" value="TCCGGCCGCAACACGGAACAGCAAATCACCCCCGCGGGACTGTAACCCGGCCGAGTAGGCTCTACCGCGCTAGCGTACCGTGACAGGCTGCCGCCGCGAGGGCCTGCCCGGCCGCACCCACAGGGCGTCCGCCCAGATCCTGAGCCTCGTGACCCAACCCAAGTGGCGGATCCACCTGCTAGTTGGAGTCCCCCCCCTCCTGTCCCAACCCACCGGGCCCCACTACCAAGGCCAGCATCACTCCCCTGGCCCACCGGGACGCCTGCCTCGGACCCCCGACGCCCGCCCAAGCTATGCCCTGTACTACCCTACGTCCCGGTCTGCCCCCCACTCTCGGCGGAGCGCGCGGCACCCCGCGGCGCCCAGGCCCGTCGCGCTGGGCGTGGCCTCCCTTACCCAAGCAGGCGGAAGTTGCCTATTCGGAGCAGGTGTCGGGTAGTTAATCACTGGGGGAGAGGGGGAGCAGCATCGCCGTCTGGTGGAGTCTCCTGGCTACGTCGCTGGAGGCCCGGGCCGCCAGGAGCACGGGATTCGCGAGTTCGACCATGGGAGAGGGGGGTACGGCGCGTCCCCCCCGGCTTCTCACCACCTCCGCCGGGGGGGCTCGACGATGTTAGGCATGTGGTGGGTGTC"/>
                                <sequence id="seq_IP2244_1997_Highlands1" spec="Sequence" taxon="IP2244_1997_Highlands" totalcount="4" value="TCTGGCCTTAACACGGAAAAACATATCACCCCCGCGGGACTGTAACCCGGCCGAGTAGGCTCTACCGCGCTAGCGTACCGTGACAGGCTGCCGCCGCGAGGGCCTGCCCGGCTGCACCCACAGGGCGTCCGCCCAGATCCTGAGCCTCGTGACCCAACCCAAGTGGCGGATCCACCTGCTAGTTGGAGTCCCCCCCCTCCTGTCCCAGCCCACCGGGCCCCACTACCAAGGCCTGTATCACTCCCCTGGCCCACCGGGACGCCTGCCT-------------CCCGCCCAAGCTATGCCCTATACTACCTTACGTCCCGGTCTGCCCCTCACTCTCGGCGGAGCGC--GGCACCCCGCGGCGCCCAGGCCCGTCGCGCTGGGCGTGGCCTCCCTTACCCAAGCAGGCGGAAGTTGCCTATTCGGAGCAGGTGTCGGGTAGTTAATCACTGGGGGAGAGGGGGAGCAGCATCGCCGTCTGGTGGATTCTCCTGGCTACGTCGCTGGAGGCCCGGGCCGCCAGGAGCACGGGATTCGCGAGTTCGACCATGAGAGAGGGGGGTACGGCGCGTCCCCCCCGGCTTCTCACCACCTCCGCCGGGGGGGCTCGACGATGTTAGGCATGTGGTGAGTGTC"/>
                                <sequence id="seq_IP2241_1997_Mahajanga1" spec="Sequence" taxon="IP2241_1997_Mahajanga" totalcount="4" value="TCTGGCCTTAACACGGAAAAACATATCACCCCCGCGGGACTGTAACCCGGCCGAGTAGGCTCTACCGCGCTAGCGTACCGTGACAGGCTGCCGCCGCGAGGGCCTGCCCGGCCGCACCCACAGGGCGTCCGCCCAGATCCTGAGCCTCGTGACCCAACCCAAGTGGCGGATCCACCTGCTAGTTGGAGTCCCCCCCCTCCTGTCCCAGCCCACCGGGCCCCACTACCAAGGCCTGCATCACTCCCCTGGCCCACCGGGACGCCTGCCTCGGACCCCCGACGCCCGCCCAAGCTATGCCCTGTACTACCTTACGTCCCGGTCTGCCCCCCACTCTCGGCGGAGCGCGCGGCACCCCGCGGCGCCCAGGCCCGTCGCGCTGGGCGTGGCCTCCCTTACCCAAGCAGGCGGAAGTTGCCTATTCGGAGCAGGTGTCGGGTAGTTAATCACTGGGGGAGAGGGGGAGCAGCATCGCCGTCTGGTGGATTCTCCTGGCTACGTCGCTGGAGGCCCGGGCCGCCAGGAGCACGGGATTCGCGAGTTCGACCATGGGAGAGGGGGGTACGGCGCGTCCCCCCCGGCTTCTCACCACCTCCGCCGGGGGGGCTCGACGATGTTAGGCATGTGGTGAGTGTC"/>
                                <sequence id="seq_IP274_1995_Highlands1" spec="Sequence" taxon="IP274_1995_Highlands" totalcount="4" value="TCTGGCCGCAACACGGAAAAGCAAATCACCCCCGCGGGACTGTAACCCGGCCGAGTAGGCTCTACCGCGCTAGCGTACCGTGACAGGCTGCCGCCGCGAGGGCCTGCCCGGCCGCACCCACAGGGCGTCCGCCCAGATCCTGAGCCCCGTGACCCAACCCAAGTGGCGGATCCACCTGCTAGTTGGAGTCCCCCCCCTCCTGTCCCAGCCCACCGGGCCCCACTACCAAGGCCTGCATCACTCCCCTGGCCCACCGGGACGCCTGCCTCGGACCCCCGACGCCCGCCCAAGCTATGCCCTGTACTACCCTACGTCCCGGTCTGCCCCCCACTCTCGGCGGAGCGCGCGGCACCCCGCGGCGCCCAGGCCCGTCGCGCTGGGCGTGGCCTCCCTTACCCAAGCAGGCGGAAGTTGCCTATTCGGAGCAGGTGTCGGGTAGTTAATCACTGGGGGAGAGGGGGAGCAGCATCGCCGTCTGGTGGATTCTCCTGGCTACGTCGCTGGAGGCCCGGGCCGCCAGGAGCACGGGATTCGCGAGTTCGACCATGGGAGAGGGGGGTACGGCGCGTCCCCCCCGGCTTCTCACCACCTCCGCCGGGGGGGCTCGACGATGTTAGGCATGTGGTGAGTGTC"/>
                                <sequence id="seq_IP1531_1991_Mahajanga1" spec="Sequence" taxon="IP1531_1991_Mahajanga" totalcount="4" value="TCTGGCCGCAACACGGAAAAGCAAATCACCCCCGCGGGACTGTAACCCGGCCGAGTAGGCTCTACCGCGCTAGCGTACCGTGACAGGCTGCCGCCGCGAGGGCCTGCCCGGCCGCACCCACAGGGCGTCCGCCCAGATCCTGAGCCTCGTGACCCAACCCAAGTGGCGGATCCACCTGCTAGTTGGAGTCCCCCCCCTCCTGTCCCAGCCCACCGGGCCCCACTACCAAGGCCTGCATCACTCCCCTGGCCCACCGGGACGCCTGCCTCGGACCCCCGACGCCCGCCCAAGCTATGCCCTGTACTACCCTACGTCCCGGTCTGCCCCCCACTCTCGGCGGAGCGC--GGCACCCCGCGGCGCCCAGGCCCGTCGCGCTGGGCGTGGCCTCCCTTACCCAAGCAGGCGGAAGTTGCCTATTCGGAGCAGGTGTCGGGTAGTTAATCACTGGGGGAGAGGGGGAGCAGCATCGCCGTCTGGTGGATTCTCCTGGCTACGTCGCTGGAGGCCCGGGCCGCCAGGAGCACGGGATTCGCGAGTTCGACCATGGGAGAGGGGGGTACGGCGCGTCCCCCCCGGCTTCTCACCACCTCCGCCGGGGGGGCTCGACGATGTTAGGCATGTGGTGAGTGTC"/>
                                <sequence id="seq_IP1732_1998_Highlands1" spec="Sequence" taxon="IP1732_1998_Highlands" totalcount="4" value="TCCAGCCGCAGCGTGATACGGCAATTCACCCCCGCGGGACTGTAACCCGGCCGAGTAGGCCCTACCGCGCTAGCGTACCGTGACAGGCTGCCGCCGCGAGGGCCTGCCCGGCCGCACCCACAGGGCGTCCGCCTAGATCCTGAGCCTCGTGACCCAACCCAAGTGGCGGATCCACCTGCTAGTTGGAGTCCCCCCCCTCCTGTCCCAGCCCACCGGGCCCCACTACCAAGGCCTGCATCACTCCCCTGGCCCACCGGGACGCCTGCCTCGGACCCCCGACGCCCGCCCAAGCAGTGCCCTGTACTACCCTACGTCCCGGTCTGCCCCCCACTCTCGGCGGGGCGCGCGGCACCCCGCGGCGCCCAGGCCCGTCGCGCTGGGCGTGGCCTCCCGTACCCAAGCAGGCGGAAGTTGCCTATTCGGAGCAGGTGTCGAGTAGTTAATCACTGGGGGATAGGGAGAGCAGCATCGCCGTTTGGTGGATTCTCCTGGCTACGTCGCTGGCGGCCCGGGCCGCCAGGAGAATGGGATTCGCGAGTTCGACCATGGGAGAGGAGGGTACGGCGCGTCCCCCCCGGCTTCTCACCACCTCCGCCGGGGGGGCTCGACGACGTTAGGCATGTGGTGAGTGTC"/>
                                <sequence id="seq_IP2239_1997_Mahajanga1" spec="Sequence" taxon="IP2239_1997_Mahajanga" totalcount="4" value="TCTGGCCTTAACACGGAAAAACATATCACCCCCGCGGGACTGTAACCCGGCCGAGTAGGCTCTACCGCGCTAGCGTACCGTGACAGGCTGCCGCCGCGAGGGCCTGCCCGGCCGCACCCACAGGGCGTCCGCCCAGATCCTGAGCCTCGTGACCCAACCCAAGTGGCGGATCCACCTGCTAGTTGGAGTCCCCCCCCTCCTGTCCCAGCCCACCGGGCCCCACTACCAAGGCCTGCATCACTCCCCTGGCCCACCGGGACGCCTGCCTCGGACCCCCGACGCCCGCCCAAGCTATGCCCTGTACTACCTTACGTCCCGGTCTGCCCCCCACTCTCGGCGGAGCGCGCGGCACCCCGCGGCGCCCAGGCCCGTCGCGCTGGGCGTGGCCTCCCTTACCCAAGCAGGCGGAAGTTGCCTATTCGGAGCAGGTGTCGGGTAGTTAATCACTGGGGGAGAGGGGGAGCAGCATCGCCGTCTGGTGGATTCTCCTGGCTACGTCGCTGGAGGCCCGGGCCGCCAGGAGCACGGGATTCGCGAGTTCGACCATGGGAGAGGGGGGTACGGCGCGTCCCCCCCGGCTTCTCACCACCTCCGCCGGGGGGGCTCGACGATGTTAGGCATGTGGTGAGTGTC"/>
                                <sequence id="seq_IP2238_1997_Mahajanga1" spec="Sequence" taxon="IP2238_1997_Mahajanga" totalcount="4" value="TCTGGCCTTAACACGGAAAAACATATCACCCCCGCGGGACTGTAACCCGGCCGAGTAGGCTCTACCGCGCTAGCGTACCGTGACAGGCTGCCGCCGCGAGGGCCTGCCCGGCCGCACCCACAGGGCGTCCGCCCAGATCCTGAGCCTCGTGACCCAACCCAAGTGGCGGATCCACCTGCTAGTTGGAGTCCCCCCCCTCCTGTCCCAGCCCACCGGGCCCCACTACCAAGGCCTGCATCACTCCCCTGGCCCACCGGGACGCCTGCCTCGGACCCCCGACGCCCGCCCAAGCTATGCCCTGTACTACCTTACGTCCCGGTCTGCCCCCCACTCTCGGCGGAGCGCGCGGCACCCCGCGGCGCCCAGGCCCGTCGCGCTGGGCGTGGCCTCCCTTACCCAAGCAGGCGGAAGTTGCCTATTCGGAGCAGGTGTCGGGTAGTTAATCACTGGGGGAGAGGGGGAGCAGCATCGCCGTCTGGTGGATTCTCCTGGCTACGTCGCTGGAGGCCCGGGCCGCCAGGAGCACGGGATTCGCGAGTTCGACCATGGGAGAGGGGGGTACGGCGCGTCCCCCCCGGCTTCTCACCACCTCCGCCGGGGGGGCTCGACGATGTTAGGCATGTGGTGAGTGTC"/>
                                <sequence id="seq_IP2211_2001_Highlands1" spec="Sequence" taxon="IP2211_2001_Highlands" totalcount="4" value="TCTGGCCGCAACACGGAAAAGCAAATCACCCCCGCGGGACTGTAACCCGGCCGAGTAGGCTCTACCGCGCTAGCGTACCGTGACAGGCCGCCGCCGCGAGGGCCTGCCCGGCCGCACCCACAGGGCGTCCGCCCAGATCCTGAGCCCCGTGACCCAACCCAAGTGGCGGATCCACCTGCTAGTTGGAGTCCCCCCCCTCCTGTCCCAGCCCACCGGGCCCCACTACCAAGGCCTGCATCACTCCCCTGGCCCACCGGGACGCCTGCCTCGGACCCCCGACGCCCGCCCAAGCTATGCCCTGTACTACCCTACGTCCCGGTCTGCCCCCCACTCTCGGCGGAGCGCGCGGCACCCCGCGGCGCCCAGGCCCGTCGCGCTGGGCGTGGCCTCCCTTACCCAAGCAGGCGGAAGTTGCCTATTCGGAGCAGGTGTCGGGTAGTTAATCACTGGGGGAGAGGGGGAGCAGCATCGCCGTCTGGTGGATTCTCCTGGCTACGTCGCTGGAGGCCCGGGCCGCCAGGAGCACGGGATTCGCGAGTTCGACCATGGGAGAGGGGGGTACGGCGCGTCCCCCCCGGCTTCTCACCACCTCCGCCGGGGGGGCTCGACGATGTTAGGCATGTGGTGAGTGTC"/>
                                <sequence id="seq_IP1475_1995_Highlands1" spec="Sequence" taxon="IP1475_1995_Highlands" totalcount="4" value="TCTGGCCGCAACACGGAAAAGCAAATCACCCCCGCGGGACTGTAACCCGGCCGAGTAGGCTCTACCGCGCTAGCGTACCGTGACAGGCTGCCGCCGCGAGGGCCTGCCCGGCCGCACCCACAGGGCGTCCGCCCAGATCCTGAGCCCCGTGACCCAACCCAAGTGGCGGATCCACCTGCTAGTTGGAGTCCCCCCCCTCCTGTCCCAGCCCACCGGGCCCCACTACCAAGGCCTGCATCACTCCCCTGGCCCACCGGGACGCCTGCCTCGGACCCCCGACGCCCGCCCAAGCTATGCCCTGTACTACCCTACGTCCCGGTCTGCCCCCCACTCTCGGCGGAGCGCGCGGCACCCCGCGGCGCCCAGGCCCGTCGCGCTGGGCGTGGCCTCCCTTACCCAAGCAGGCGGAAGTTGCCTATTCGGAGCAGGTGTCGGGTAGTTAATCACTGGGGGAGAGGGGGAGCAGCATCGCCGTCTGGTGGATTCTCCTGGCTACGTCGCTGGAGGCCCGGGCCGCCAGGAGCACGGGATTCGCGAGTTCGACCATGGGAGAGGGGGGTACGGCGCGTCCCCCCCGGCTTCTCACCACCTCCGCCGGGGGGGCTCGACGATGTTAGGCATGTGGTGAGTGTC"/>
                                <sequence id="seq_IP277_1995_Highlands1" spec="Sequence" taxon="IP277_1995_Highlands" totalcount="4" value="TCTGGCCGCAACACGGAAAAGCAAATCACCCCCGCGGGACTGTAACCCGGCCGAGTAGGCTCTACCGCGCTAGCGTACCGTGACAGGCTGCCGCCGCGAGGGCCTGCCCGGCCGCACCCACAGGGCGTCCGCCCAGATCCTGAGCCCCGTGACCCAACCCAAGTGGCGGATCCACCTGCTAGTTGGAGTCCCCCCCCTCCTGTCCCAGCCCACCGGGCCCCACTACCAAGGCCTGCATCACTCCCCTGGCCCACCGGGACGCCTGCCTCGGACCCCCGACGCCCGCCCAAGCTATGCCCTGTACTACCCTACGTCCCGGTCTGCCCCCCACTCTCGGCGGAGCGCGCGGCACCCCGCGGCGCCCAGGCCCGTCGCGCTGGGCGTGGCCTCCCTTACCCAAGCAGGCGGAAGTTGCCTATTCGGAGCAGGTGTCGGGTAGTTAATCACTGGGGGAGAGGGGGAGCAGCATCGCCGTCTGGTGGATTCTCCTGGCTACGTCGCTGGAGGCCCGGGCCGCCAGGAGCACGGGATTCGCGAGTTCGACCATGGGAGAGGGGGGTACGGCGCGTCCCCCCCGGCTTCTCACCACCTCCGCCGGGGGGGCTCGACGATGTTAGGCATGTGGTGAGTGTC"/>
                                <sequence id="seq_IP2220_1999_Mahajanga1" spec="Sequence" taxon="IP2220_1999_Mahajanga" totalcount="4" value="TCTGGCCTTAACACGGAAAAACATATCACCCCCGCGGGACTGTAACCCGGCCGAGTAGGCTCTACCGCGCTAGCGTACCGTGACAGGCTGCCGCCGCGAGGGCCTGCCCGGCCGCACCCACAGGGCGTCCGCCCAGATCCTGAGCCTCGTGACCCAACCCAAGTGGCGGATCCACCTGCTCGTTGGAGTCCCCCCCCTCCTGTCCCAGCCCACCGGGCCCCACTACCAAGGCCTGCATCACTCCCCTGGCCCACCGGGACGCCTGCCTCGGACCCCCGACGCCCGCCCAAGCTATGCCCTGTACTACCTTACGTCCCGGTCTGCCCCCCACTCTCGGCGGAGCGCGCGGCACCCCGCGGCGCCCAGGCCCGTCGCGCTGGGCGTGGCCTCCCTTACCCAAGCAGGCGGAAGTTGCCTATTCGGAGCAGGTGTCGGGTAGTTAATCACTGGGGGAGAGGGGGAGCAGCATCGCCGTCTGGTGGATTCTCCTGGCTACGTCGCTGGAGGCCCGGGCCGCCAGGAGCACGGGATTCGCGAGTTCGACCATGGGAGAGGGGGGTACGGCGCGTCCCCCCCGGCTTCTCACCACCTCCGCCGGGGGGGCTCGACGATGTTAGGCATGTGGTGAGTGTC"/>
                                <sequence id="seq_IP1682_1995_Mahajanga1" spec="Sequence" taxon="IP1682_1995_Mahajanga" totalcount="4" value="TCTGGCCTTAACACGGAAAAACATATCACCCCCGCGGGACTGTAACCCGGCCGAGTAGGCTCTACCGCGCTAGCGTACCGTGACAGGCTGCCGCCGCGAGGGCCTGCCCGGCCGCACCCACAGGGCGTCCGCCCAGATCCTGAGCCTCGTGACTCAACCCAAGTGGCGGATCCACCTGCTAGTTGGAGTCCCCCCCCTCCTGTCCCAGCCCACCGGGCCCCACTACCAAGGCCTGCATCACTCCCCTGGCCCACCGGGACGCCTGCCTCGGACCCCCGACGCCCGCCCAAGCTATGCCCTGTACTACCCTACGTCCCGGTCTGCCCCCCACTCTCGGCGGAGCGCGCGGCACCCCGCGGCGCCCAGGCCCGTCGCGCTGGGCGTGGCCTCCCTTACCCAAGCAGGCGGAAGTTGCCTATTCGGAGCAGGTGTCGGGTAGTTAATCACTGGGGGAGAGGGGGAGCAGCATCGCCGTCTGGTGGATTCTCCTGGCTACGTCGCTGGAGGCCCGGGCCGCCAGGAGCACGGGATTCGCGAGTTCGACCATGGGAGAGGGGGGTACGGCGCGTCCCCCCCGGCTTCTCACCACCTCCGCCGGGGGGGCTCGACGATGTTAGGCATGTGGTGAGTGTC"/>
                                <sequence id="seq_IP1323_1996_Highlands1" spec="Sequence" taxon="IP1323_1996_Highlands" totalcount="4" value="TCCAGCCGCAGCGTGATACGGCAATTCACCCCCGCGGGACTGTAACCCGGCCGAGTAGGCTCTACCGCGCTAGCGTACCGTGACAGGCTGCCGCCGCGAGGGCCTGCCCGGCCGCACCCACAGGGCGTCTGCCCAGATCCTGAGCCTCGTGACCCAACCCAAGTGGCGGATCCACCTGCTAGTTGGAGTCCCCCCCCTCCTGTCCCAGCCCACCGGGCCCCACTACCAAGGCCTGCATCACTCCCCTGGCCCACCGGGACGCCTGCCTCGGACCCCCGACGCCCGCCCAAGCTATGCCCTGAACTACCCTACGTCCCGGTCTGCCCCCCACTCTCGGCGGAGCGCGCGGCACCCCGCGGCGCCCAAGCCCGTCGCGCTGGGCGTGGCCGCCCTTACCCAAGCAGGCGGAAGTTGCCTATTCGGAGCAGATATCGGGTAGTTAATCACTGGGGGAGAGGGGGAGCAGCATCGCCGTCTGGTGGATTCTACTGGTTACGTCGCTGGAGGCCCGGGCCGCCAGGAGCACGGGATTTGCGAGTTCGACCATGGGAGAGGGGGGTACGGCGCGTCCCCCCTGGCTTCTCACCACCTCCGCCGGGGGGGCTCGACGATGTTAGGCATGTGGTGAGTGTC"/>
                                <sequence id="seq_IP1325_1996_Highlands1" spec="Sequence" taxon="IP1325_1996_Highlands" totalcount="4" value="TCTGGCCTTAACACGGAAAAACATATCACCCCCGCGGGACTGTAACCCGGCCGAGTAGGCTCTACCGCGCTAGCGTATCGTGACAGGCTGCCGCCGCGAGGGCCTGCCCGGCCGCACCCACAGGGCGTCCGCCCAGATCCTGAGCCTCGTGACCCAACCCAAGTGGCGGATCCACCTGCTAGTTGGAGTCCCCCCCCTCCTGTCCCAGCCCACCGGGCCCCACTACCAAGGCCTGCATCACTCCCCTGGCCCACCGGGACGCCTGCCTCGGACCCCCGACGCCCGCCCAAGCTATGCCCTGTACTACCCTACGTCCCGGTCTGCCCCCCACTCTCGGCGGAGCGCGCGGCACCCCGCGGCGCCCAGGCCCGTCGCGCTGGGCGTGGCCTCCCTTACCCAAGCAGGCGGAAGTTGCCTATTCGGAGCAGGTGTCGGGTAGTTAATCACTGGGGGAGAGGGGGAGCAGCATCGCCGTCTGGTGGATTCTCCTGGCTACGTCGCTGGAGGCCCGGGCCGCCAGGAGCACGGGATTCGCGAGTTCGACCATGGGAGAGGGGGGTACGGCGCGTCCCCCCCGGCTTCTCACCACCTCCGCCGGGGGGGCTCGACGATGCTAGGCATGTGGTGAGTGTC"/>
                                <sequence id="seq_IP1399_1995_Highlands1" spec="Sequence" taxon="IP1399_1995_Highlands" totalcount="4" value="TCTGGCCGCAACACGGAAAAGCAAATCACCCCCGCGGGACTGTAACCCGGCCGAGTAGGCTCTACCGCGCTAGCGTACCGTGACAGGCTGCCGCCGCGAGGGCCTGCCCGGCCGCACCCACAGGGCGTCCGCCCAGATCCTGAGCCCCGTGACCCAACCCAAGTGGCGGATCCACCTGCTAGTTGGAGTCCCCCCCCTCCTGTCCCAGCCCACCGGGCCCCACTACCAAGGCCTGCATCACTCCCCTGGCCCACCGGGACGCCTGCCTCGGACCCCCGACGCCCGCCCAAGCTATGCCCTGTACTACCCTACGTCCCGGTCTGCCCCCCACTCTCGGCGGAGCGC--GGCACCCCGCGGCGCCCAGGCCCGTCGCGCTGGGCGTGGCCTCCCTTACCCAAGCAGGCGGAAATTGCCTATTCGGAGCAGGTGTCGGGTAGTTAATCACTGGGGGAGAGGGGGAGCAGCATCGCCGTCTGGTGGATTCTCCTGGCTACGTCGCTGGAGGCCCGGGCCGCCAGGAGCACGGGATTCGCGAGTTCGACCATGGGAGAGGGGGGTACGGCGCGTCCCCCCCGGCTTCTCACCACCTCCGCCGGGGGGGCTCGACGATGTTAGGCATGTGGTGAGTGTC"/>
                                <sequence id="seq_IP1459_1996_Highlands1" spec="Sequence" taxon="IP1459_1996_Highlands" totalcount="4" value="TCCAGCCGCAGCGTGATACGGCAATTCACCCCCGCGGGACTGTAACCCGGCCGAGTAGGCTCTACCGCGCTAGCGTACCGTGACAGGTTGCCGCCGCGAGGGCCTGCCCGGCCGCACCCACAGGGCGTCTGTCCAGATCCTGAGCCTCGTGACCCAACCCAAGTGGCGGATCCACCTGCTAGTTGGAGTCCCCCCCCTCCTGTCCCAGCCCACCGGGCCCCACTACCAAGGCCTGCATCACTCCCCTGGCCCACCGGGACGCCTGCCTCGGACCCCCGACGCCCGCTCAAGCTATGCCCTGAACTACCCTACGTCCCGGTCTGCCCCCCACTCTCGGCGGAGCGCGCGGCACCCCGCGGCGCCCAGGCCCGTCGCGCTGGGCGTGGCCGCCCTTACCCAAGCAGGCGGAAGTTGCCTATTCGGAGCAGATATCGGGTAGTTAATCACTGGGGGAGAGGGGGAGCAGCATCGCCGTCTGGTGAATTCTACTGGTTACGTCGCTGGAGGCCCGGGCCGCCAAGAGCACGGGATTTGCGAGTTCGACCATGGGAGAGGGGGGTACGGCGCGTCCCCCCTGGCTTCTCACCACCTCCGCCGGGGGGGCTCGACGATGTTAGGCATGTGGTGAGTGTC"/>
                                <sequence id="seq_IP1668_1997_Highlands1" spec="Sequence" taxon="IP1668_1997_Highlands" totalcount="4" value="TCTGGCCTTAACACGGAAAAACATATCACCCCCGCGGGACTGTAACCCGGCCGAGTAGGCTCTACCGCGCTAGCGTACCGTGACAGGCTGCCGCCGCGAGGGCCTGCCCGGCCGCACCCACAGGGCGTCCGCCCAGATCCTGAGCCTCGTGACCCAACCCAAGTGGCGGATCCACCTGCTAGTTGGAGTCCCCCCCCTCCTGTCCCAGCCCACCGGGCCCCACTACCAAGGCCTGCATCACTCCCCTGGCCCACCGGGACGCCTGCCTCGGACCCCCGACGCCCGCCCAAGCTATGCCCTGTACTACCCTACGTCCCGGTCTGCCCCCCACTCTCGGCGGAGCGCGCGGCACCCCGCGGCGCCCAGGCCCGTCGCGCTGGGCGTGGCCTCCCTTACCCAAGCAGGCGGAAGTTGCCTATTCGGAGCAGGTGTCGGGTAGTTAATCACTGGGGGAGAGGGGGAGCAGCATCGCCGTCTGGTGGATTCTCCTGGCTACGTCGCTGGAGGCCCGGGCCGCCAGGAGCACGGGATTCGCGAGTTCGACCATGGGAGAGGGGGGTACGGCGCGTCCCCCCCGGCTTCTCACCACCTCCGCCGGGGGGGCTCGACGATGTTAGGCATGTGGTGAGTGTC"/>
                                <sequence id="seq_IP1372_1996_Highlands1" spec="Sequence" taxon="IP1372_1996_Highlands" totalcount="4" value="TCCAGCCGCAGCGTGATACGGCAATTCACCCCCGCGGGACTGTAACCTTGCCGAGTAGGCTCTACCGCGCTAGCGTACCGTAACAGGCTGCCGCCGCGAGGGCCTGCCCGGCCGCACCCACAAGGCGTCCGCCCAGATCCTGAGCCTCGTGACCCAACCCAAGTGGCGGATCCACCTGCTAGTTGGAGTCCCCCCACTTCTGTCCCAGCCCACCGGGCCCCACTACCAAGGCCTGCATCACTCCCCTGACCCACCGGGACGCCTGCCTCGGACCCCCGACGCCTGCCCAAGCTATGCCCTGTACTACCCTACGTCCCGGCCTGCCCCCCACTCTCGGCGGAGCGCGCGGCACCCCGCGGCGCCCAGGCCCGTCGCGCCGGGCGTGGCCTCCCTTACCCAAGCAGGCGGAAGTTGCCTATTCGGAGCAGGTGTCGGGTAGTTAATCACTGGGGGAGAGGGGGAGCAGCATCGCCGTCTGGTGGATTCTCCTGGCTACGTCGCTGGAGGCCCGGGCCGCCAGGAGCACGGGATTCACGAGTTCGACCATGGGAGAGGGGGGCACGGCGCGTCCCCCCCGGCTTCTCACCACCTCCGCCGGGGGGGCTCGACGATGTTAGGCATGTGGTGAGTGTC"/>
                                <sequence id="seq_IP1476_1995_Highlands1" spec="Sequence" taxon="IP1476_1995_Highlands" totalcount="4" value="TCTGGCCTTAACACGGAAAAACATATCACCCCCGCGGGACTGTAACCCGGCCGAGTAGGCTCTACCGCGCTAGCGTACCGTGACAGGCTGCCGCCGCGAGGGCCTGCCCGGCCGCACCCACAGGGCGTCCGCCCAGATCCTGAGCCTCGTGACCCAACCCAAGTGGCGGATCCACCTGCTAGTTGGAGTCCCCCCCCTCCTGTCCCAGCCCACCGGGCCCCACTACCAAGGCCTGCATCACTCCCCTGGCCCACCGGGACGCCTGCCTCGGACCCCCGACGCCCGCCCAAGCTATGCCCTGTACTACCCTACGTCCCGGTCTGCCCCCCACTCTCGGCGGAGCGCGCGGCACCCCGCGGCGCCCAGGCCCGTCGCGCTGGGCGTGGCCTCCCTTACCCAAGCAGGCGGAAGTTGCCTATTCGGAGCAGGTGTCGGGTAGTTAATCACTGGGGGAGAGGGGGAGCAGCATCGCCGTCTGGTGGATTCTCCTGGCTACGTCGCTGGAGGCCCGGGCCGCCAGGAGCACGGGATTCGCGAGTTCGACCATGGGAGAGGGGGGTACGGCGCGTCCCCCCCGGCTTCTCACCACCTCCGCCGGGGGGGCTCGACGATGTTAGGCATGTGGTGAGTGTC"/>
                                <sequence id="seq_IP1470_1996_Highlands1" spec="Sequence" taxon="IP1470_1996_Highlands" totalcount="4" value="TCCAGCCGCAGCGTGATACGGCAATTCACCCCCGCGGGACTGTAACCCGGCCGAGTAGGCTCTACCGCGCTAGCGTACCGTGACAGGCTGCCGCCGCGAGGGCCTGCCCGGCCGCACCCACAGGGCGTCTGCCCAGATCCTGAGCCTCGTGACCCAACCCAAGTGGCGGATCCACCTGCTAGTTGGAGTCCCCCCCCTCCTGTCCCAGCCCACCGGGCCCCACTACCAAGGCCTGCATCACTCCCCTGGCCCACCGGGACGCCTGCCTCGGACCCCCGACGCCCGCCCAAGCTATGCCCTGAACTACCCTACGTCCCGGTCTGCCCCCCACTCTCGGCGGAGCGCGCGGCACCCCGCGGCGCCCAGGCCCGTCGCGCTGGGCGTGGCCGCCCTTACCCAAGCAGGCGGAAGTTGCCTATTCGGAGCAGATATCGGGTAGTTAATCACTGGGGGAGAGGGGGAGCAGCATCGCCGTCTGGTGGATTCTACTGGTTACGTCGCTGGAGGCCCGGGCCGCCAAGAGCACGGGATTTGCGAGTTCGACCATGGGAGAGGGGGGTACGGCGCGTCCCCCCTGGCTTCTCACCACCTCCGCCGGGGGGGCTCGACGATGTTAGGCATGTGGTGAGTGTC"/>
                                <sequence id="seq_IP1362_1996_Highlands1" spec="Sequence" taxon="IP1362_1996_Highlands" totalcount="4" value="TCCAGCCGCAGCGTGATACGGCAATTCACCCCCGCGGGACTGTAACCTTGCCGAGTAGGCTCTACCGCGCTAGCGTACCGTAACAGGCTGCCGCCGCGAGGGCCTGCCCGGCCGCACCCACAAGGCGTCCGCCCAGATCCTGAGCCTCGTGACCCAACCCAAGTGGCGGATCCACCTGCTAGTTGGAGTCCCCCCACTTCTGTCCCAGCCCACCGGGCCCCACTACCAAGGCCTGCATCACTCCCCTGACCCACCGGGACGCCTGCCTCGGACCCCCGACGCCTGCCCAAGCTATGCCCTGTACTACCCTACGTCCCGGCCTGCCCCCCACTCTCGGCGGAGCGCGCGGCACCCCGCGGCGCCCAGGCCCGTCGCGCCGGGCGTGGCCTCCCTTACCCAAGCAGGCGGAAGTTGCCTATTCGGAGCAGGTGTCGGGTAGTTAATCACTGGGGGAGAGGGGGAGCAGCATCGCCGTCTGGTGGATTCTCCTGGCTACGTCGCTGGAGGCCCGGGCCGCCAGGAGCACGGGATTCACGAGTTCGACCATGGGAGAGGGGGGCACGGCGCGTCCCCCCCGGCTTCTCACCACCTCCGCCGGGGGGGCTCGACGATGTTAGGCATGTGGTGAGTGTC"/>
                                <sequence id="seq_IP1348_1996_Highlands1" spec="Sequence" taxon="IP1348_1996_Highlands" totalcount="4" value="TCCAGCCGCAGCGTGATACGGCAATTCACCCCCGCGGGACTGTAACCCGGCCGAATAGGCTCTACCGCGCTAGCGTACCGTGACAGGCTACCGCCGCGAGGGCCTGCCCGGCCGCACCCACAGGGCGTCCGCCCAGATCCTGAGCCTTGTGACCCAACCCAAGTGGCGGATCCACCTGCTAGTTGGAGTCCCCCTCCTCCTGTCCCAGCCCACCGGGCCCCACTACCAAGGCCTGCATCACTCCCCTGGTCCACCGGGACGCCTGCCTCGGACCCCCGACGCCCGCCCAAGCTATGCCCTGTACTACCCTACGTCCCGGTCTGCCCCCCACTCTCGGCGGAGCGCGCGGCACCCCGCGGCGCCCAGGCCCGTCGCGCTGGGCGTGGCCTCCCTTACCCAAGCAGGCGGAAGTTTCCTATTCGGAGCAGGTGTCGGGTAGTTAATCACTGGGGGAGAAGAGGAGCAGCATCGCCGTCTGGTGGATTCTCCTGGCTACGTCGCTGAAGGCCCGGGCCGCCAGGAGCACGGGATTCGCGAGTTCGACCATGGGAGAGGGGGGTACGGCGCGTCCCCCCCGGCTTTGATCCACCTCCGCCGGGGGGGCTCGACGATGTTAGGCATGTGGTGAGTGTC"/>
                                <sequence id="seq_IP1336_1996_Highlands1" spec="Sequence" taxon="IP1336_1996_Highlands" totalcount="4" value="TCCGGCCGCAACATGGAACAGCAAATCACCCCCGCGGGACTGTAACCCGGCCGAGTAGGCTCTACCGCGCTAGCGTACCGTGACAGGCTGCCGCCGCGAGGGCCTGCCCGGCCGCACCCACAGGGCGTCCGCCCAGATCCTGAGCCTCGTGACCCAACCCAAGTGGCGGATCCACCTGCTAGTTGGAGTCCCCCCCCTCCTGTCCCAGCCCACCGGGCCCCACTACCAAGGCCTGCATCACTCTCCTGGCCCACCGGGACGCCTGCCTCGGACCCCCGACGCCCGCCCAAGCTATGCCCTGTACTACCCTACGTCCTGGTCTGCCCCCCACTCTCGGCGGAGCGCGCGGCACCCCGCGGCGCCCAGGCCCGTCGCGCTGGGCGTGGCCTCCCTTACCCAAGCAGGCGGAAGTTGCCTATTCGGAGCAGGTGTCGGGTAGTTAATCACTGGGGGAGAGGGGGAGCAGCATCGCCGTCTGGTGGATTCTCCTGGCTACGTCGCTGGAGGCCCGGGCCGCCAGGAGCACGGGATTCGCGAGTTCGACCATGGGAGAGGGGGGTACGGCGCGTCCCCCCCGGCTTCTCACCACCTCCGTCGGGGGGGCTCGACGATGTTAGGCATGTGGTGAGTGTC"/>
                                <sequence id="seq_IP1453_1996_Highlands1" spec="Sequence" taxon="IP1453_1996_Highlands" totalcount="4" value="TCCAGCCGCAGCGTGATACGGCAATTCACCCCCGCGGGACTGTAACCCGGCCGAGTAGGCTCTACCGCGCTAGCGTACCGTGACAGGCTGCCGCCGCGAGGGCCTGCCCGGCCGCACCCACAGGGCGTCTGCCCAGATCCTGAGCCTCGTGACCCAACCCAAGTGGCGGATCCACCTGCTAGTTGGAGTCCCCCCCCTCCTGTCCCAGCCCACCGGGCCCCACTACCAAGGCCTGCATCACTCCCCTGGCCCACCGGGACGTCTGCCTCGGACCCCCGACGCCCGCCCAAGCTATGCCCTGAACTACCCTACGTCCCGGTCTGCCCCCCACTCTCGGCGGAGCGCGCGGCACCCCGCGGCGCCCAGGCCCGTCGCGCTGGGCGTGGCCGCCCTTACCCAAGCAGGCGGCAGTTGCCTATTCGGAGCAGATATCGGGTAGTTAATCACTGGGGGAGAGGGGGAGCAGCATCGCCGTCTGGTGGATTCTACTGGTTACGTCGCTGGAGGCCCGGGCCGCCAGGAGCACGGGATTTGCGAGTTCGACCATGGGAGAGGGGGGTACGGCGCGTCCCCCCTGGCTTCTCACCACCTCCGCCGGGGGGGCTCGACGATGTTAGGCATGTGGTGAGTGTC"/>
                                <sequence id="seq_IP1677_1997_Highlands1" spec="Sequence" taxon="IP1677_1997_Highlands" totalcount="4" value="TCTGGCCGCAACACGGAAAAGCAAATCACCCCCGCGGGACTGTAACCCGGCCGAGTAGGCTCTACCGCGCTAGCGTACCGTGACAGGCTGCCGCCGCGAGGGCCTGCCCGGCCGCACCCACAGGGCGTCCGCCCAGATCCTGAGCCCCGTGACCCAACCCAAGTGGCGGATCCACCTGCTAGTTGGAGTCCCCCCCCTCCTGTCCCAGCCCACCGGGCCCCACTACCAAGGCCTGCATCACTCCCCTGGCCCACCGGGACGCCTGCCTCGGACCCCCGACGCCCGCCCAAGCTATGCCCTGTACTACCCTACGTCCCGGTCTGCCCCCCACTCTCGGCAGAGCGCGCGGCACCCCGCGGCGCCCAGGCCCGTCGCGCTGGGCGTGGCCTCCCTTACCCAAGCAGGCGGAAGTTGCCTATTCGGAGCAGGTGTCGGGTAGTTAATCACTGGGGGAGAGGGGGAGCAGCATCGCCGTCTGGTGGATTCTCCTGGCTACGTCGCTGGAGGCCCGGGCCGCCAGGAGCACGGGATTCGCGAGTTCGACCATGGGAGAGGGGGGTACGGCGCGTCCCCCCCGGCTTCTCACCACCTCCGCCGGGGGGGCTCGACGATGTTAGGCATGTGGTGAGTGTC"/>
                                <sequence id="seq_IP1463_1996_Highlands1" spec="Sequence" taxon="IP1463_1996_Highlands" totalcount="4" value="TCCAGCCGCAGCGTGATACGGCAATTCACCCCCGCGGGACTACAACCCGGCCGAGTAGGCTCTACCGCGCTAGCGTACCGTGACAGGCTGCCGCCGCGAGGGCCTGCCCGGCCGCACCCACAGGGCGTCCGCCCAGATCCTGAGCCTCGTGACCCAACCCCAGTGGCGGATCCACCTGCTAGTTGGAGTCCCCCCCCTCCTGTCCCAGCCCACCGGGCCCCACTACCAAGGCCTGCATCACTCCCCTGGCCCACTGGGACGCCTGCCTCGGACCCCCGACTCCCGCCCAAGCTATGCCCTGTACTACCCTACGTCCCGGTCTGCCCCCCACTCTCGTCGGAGCGCGCGGCACCCCGCGGCGCCCAGGCCCATCGCGCTGGGCGTGGCCTCCCTTACCCAAGCAGGCGGAAGTTGCCTATTCGGAGCAGGTGTCGGGTAGTTAATCACTGGGGGAGAGGGGGAGCAGCATCGCCGTCTGGTGGATTCTCCTGACTACGACGCTGGAGGCCCGGGCCGCCAGGAGCACGGGATTCGCGAGTTCGACCATGGGGGAGGGGGGTACGGCGCGTCCCCCCCGGCTTCTCACCACCTCCGCCGGGGGGGCTCGACGATGTTAGGCATGTGGTGAGTGTC"/>
                                <sequence id="seq_IP1397_1996_Highlands1" spec="Sequence" taxon="IP1397_1996_Highlands" totalcount="4" value="TCTGGCCTTAACACGGAAAAACATATCACCCCCGCGGGACTGTAACCCGGCCGAGTAGGCTCTACCGCGCTAGCGTACCGTGACAGGCTGCCGCCGCGAGGGCCTGCCCGGCCGCACCCACAGGGCGTCCGCCCAGATCCTGAGCCTCGTGACCCAACCCAAGTGGCGGATCCACCTGCTAGTTGGAGTCCCCCCCCTCCTGTCCCAGCCCACCGGGCCCCACTACCAAGGCCTGCATCACTCCCCTGGCCCACCGGGACGCCTGCCTCGGACCCCCGACGCCCGCCCAAGCTATGCCCTGTACTACCCTACGTCCCGGTCTGCCCCCCACTCTCGGCGGAGCGCGCGGCACCCCGCGGCGCCCAGGCCCGTCGCGCTGGGCGTGGCCTCCCTTACCCAAGCAGGCGGAAGTTGCCTATTCGGAGCAGGTGTCGGGTAGTTAATCACTGGGGGAGAGGGGGAGCAGCATCGCCGTCTGGTGGATTCTCCTGGCTACGTCGCTGGAGGCCCGGGCCGCCAGGAGCACGGGATTCGCGAGTTCGACCATGGGAGAGGGGGGTACGGCGCGTCCCCCCCGGCTTCTCACCACCTCCGCCGGGGGGGCTCGACGATGTTAGGCATGTGGTGAGTGTC"/>
                                <sequence id="seq_IP1452_1996_Highlands1" spec="Sequence" taxon="IP1452_1996_Highlands" totalcount="4" value="TCTGGCCTTAACACGGAAAAACATATCACCCCCGCGGGACTGTAACCCGGCCGAGTAGGCTCTACCGCGCTAGCGTACCGTGACAGGCTGCCGCCGCGAGGGCCTGCCCGGCCGCACCCACAGGGCGTCCGCCCAGATCCTGAGCCTCGTGACCCAACCCAAGTGGCGGATCCACCTGCTAGTTGGAGTCCCCCCCCTCCTGTCCCAGCCCACCGGGCCCCACTACCAAGGCCTGCATCACTCCCCTGGCCCACCGGGACGCCTGCCTCGGACCCCCGACGCCCGCCCAAGCTATGCCCTGTACTACCCTACGTCCCGGTCTGCCCCCCACTCTCGGCGGAGCGCGCGGCACCCCGCGGCGCCCAGGCCCGTCGCGCTGGGCGTGGCCTCCCTTACCCAAGCAGGCGGAAGTTGCCTATTCGGAGCAGGTGTCGGGTAGTTAATCACTGGGGGAGAGGGGGAGCAGCATCGCCGTCTGGTGGATTCTCCTGGCTACGTCGCTGGAGGCCCGGGCCGCCAGGAGCACGGGATTCGCGAGTTCGACCATGGGAGAGGGGGGTACGGCGCGTCCCCCCCGGCTTCTCACCACCTCCGCCGGGGGGGCTCGACGATGTTAGGCATGTGGTGAGTGTC"/>
                                <sequence id="seq_IP1351_1996_Highlands1" spec="Sequence" taxon="IP1351_1996_Highlands" totalcount="4" value="TCTGGCCGCAACACGGAAAAGCAAATCACCCCCGCGGGACTGTAACCCGGCCGAGTAGGCTCTACCGCGCTAGCGTACCGTGACAGGCTGCCGCCGCGAGGGCCTGCCCGGCCGCACCCACAGGGCGTCCGCCCAGATCCTGAGCCTCGTGACCCAACCCAAGTGGCGGATCCACCTGCTAGTTGGAGTCCCCCCCCTCCTGTCCCAGCCCACCGGGCCCCACTACCAAGGCCTGCATCACTCCCCTGGCCCACCGGGACGCCTGCCTCGGACCCCCGACGCCCGCCCAAGCTATGCCCTGTACTACCCTACGTCCCGGTCTGCCCCCCACTCTCGGCGGAGCGCGCGGCACCCCGCGGCGCCCAGGCCCGTCGCGCTGGGCGTGGCCTCCCTTACCCAAGCAGGCGGAAGTTGCCTATTCGGAGCAGGTGTCGGGTAGTTAATCACTGGGGGAGAGGGGGAGCAGCATCGCCGTCTGGTGGATTCTCCTGGCTACGTCGCTGGAGGCCCGGGCCGCCAGGAGCACGGGATTCGCGAGTTCGACCATGGGAGAGGGGGGTACGGCGCGTCCCCCCCGGCTTCTCACCACCTCCGCCGGGGGGGCTCGACGATGTTAGGCATGTGGTGAGTGTC"/>
                                <sequence id="seq_IP1678_1997_Highlands1" spec="Sequence" taxon="IP1678_1997_Highlands" totalcount="4" value="TCTGGCCGCAACACGGAAAAGCAAATCACCCCCGCGGGACTGTAACCCGGCCGAGTAGGCTCTACCGCGCTAGCGTACCGTGACAGGCTGCCGCCGCGAGGGCCTGCCCGGCCGCACCCACAGGGCGTCCGCCCAGATCCTGAGCCCCGTGACCCAACCCAAGTGGCGGATCCACCTGCTAGTTGGAGTCCCCCCCCTCCTGTCCCAGCCCACCGGGCCCCACTACCAAGGCCTGCATCACTCCCCTGGCCCACCGGGACGCCTGCCTCGGACCCCCGACGCCCGCCCAAGCTATGCCCTGTACTACCCTACGTCCCGGTCTGCCCCCCACTCTCGGCGGAGCGCGCGGCACCCCGCGGCGCCCAGGCCCGTCGCGCTGGGCGTGGCCTCCCTTACCCAAGCAGGCGGAAGTTGCCTATTCGGAGCAGGTGTCGGGTAGTTAATCACTGGGGGAGAGGGGGAGCAGCATCGCCGTCTGGTGGATTCTCCTGGCTACGTCGCTGGAGGCCCGGGCCGCCAGGAGCACGGGATTCGCGAGTTCGACCATGGGAGAGGGGGGTACGGCGCGTCCCCCCCGGCTTCTCACCACCTCCGCCGGGGGGGCTCGACGATATTAGGCATGTGGTGAGTGTC"/>
                                <sequence id="seq_IP1330_1996_Highlands1" spec="Sequence" taxon="IP1330_1996_Highlands" totalcount="4" value="TCCAGCCGCAGCGTGATACGGCAATTCACCCCCGCGGGACTGTAACCCGGCCGAGTAGGCTCTACCGCGCTAGCGTACCGTGACAGGCTGCCGCCGCGAGGGCCTGCCCGGCCGCACCCACAGGGCGTCCGCCTAGATCCTGAGCCTCGTGACCCAACCCAAGTGGCGGATCCACCTGCTAGTTGGAGTCTCCCCCCTCCTGTCCCAGCCCACCGGGCCCCACTACCAAGGCCTGCATCACTCCCCTGGCCCACCGGGACGCCTGCCTCGGACCCCCGACGCCCGCCCAAGCAGTGCCCTGTACTACCCTACGTCCCGGTCTGCCCCCCACTCTCGGCGGAGCGCGCGGCACCCCGCGGCGCCCAGGCCCGTCGCGCTGGGCGTGGCCTCCCGTACCCAAGCAGGCGGATGTTGCCTATTCGGAGCAGGTGTCGAGTAGTTAATCACTGGGGGAGAGGGAGAGCAGCATCGTCGTTTGGTGGATTCTCCTGGCTACGTCGCTGGCGGCCCGGGCCGCCAGGAGAATGGGATTCGCGAGTTCGACCATGGGAGAGGAGGGTACGGCGCGTCCGCCCCGGCCTCTCACCACCTCCGCCGGGGGGGCTCGACGACGTTAGGCATGTGGTGAGTGTC"/>
                                <sequence id="seq_IP1329_1996_Highlands1" spec="Sequence" taxon="IP1329_1996_Highlands" totalcount="4" value="TCCGGCCGCAACACGGAACAGCAAATCACCCCCGCGGGACTGTAACCCGGCCGAGTAGGCTCTACCGCGCTAGCGTACCGTGACAGGCTGCCGCCGCGAGGGCCTGCCCGGCCGCACCCACAGGGCGTCCGCCCAGATCCTGAGCCTCGTGACCCAACCCAAGTGGCGGATCCACCTGCTAGTTGGAGTCCCCCCCCTCCTGTCCCAGCCCACCGGGCCCCACTACCAAGGCCTGCATCACTCCCCTGGCCCACCGGGACGCCTGCCTCGGACCCCCGACGCCCGCCCAAGCTATGCCCTGTACTACCCTACGTCCCGGTCTGCCCCCCACTCTCGGCGGAGCGCGCGGCACCCCGCGGCGCCCAGGCCCGTCGCGCTGGGCGTGGCCTCCCTTACCCAAGCAGGCGGAAGTTGCCTATTCGGAGCAGGTGTCGGGTAGTTAATCACTGGGGGAGAGGGGGAGCAGCATCGCCGTCTGGTGGAGTCTCCTGGCTACGTCGCTGGAGGCCCGGGCCGCCAGGAGCACGGGATTCGCGAGTTCGACCATGGGAGAGGGGGGTACGGCGCGTCCCCCCCGGCTTCTCACCACCTCCGCCGGGGGGGCTCGACGATGTTAGGCATGTGGTGGGTGTC"/>
                                <sequence id="seq_IP1477_1995_Highlands1" spec="Sequence" taxon="IP1477_1995_Highlands" totalcount="4" value="TCCAGCCGCAGCGTGATACGGCAATTCACCCCCGCGGGACTGTAACCCGGCCGAGTAGGCTCTACCGCGCTAGCGTACCGTGACAGGCTGCCGCCGCGAGGGCCTGCCCGGCCGCACCCACAGGGCGTCCGCTTAGATCCTGAGCCTCGTGACCCAACCCAAGTGGCGGATCCACCTGCTAGTTGGAGTCCCCCCCCTCCTGTCCCAGCCCACCGGGCCCCACTACCAAGGCCTGCATCACTCCCCTGGCCCACCGGGACGCCTGCCTCGGACCCCCGACGCCCGCCCAAGCAGTGCCCTGTACTACCCTACGTCCCGGTCTGCCCCCCACTCTCGGCGGGGCGCGCGGCACCCCGCGGCGCCCAGGCCCGTCGCGCTGGGCGTGGCCTCCCGTACCCAAGCAGGCGGAAGTTGCCTATTCGGAGCAGGTGTCGAGTAGTTAATCACTGGGGGAGAGGGAGAGCAGCATCGCCGTTTGGTGGATTCTCCTGGCTACGTCGCTGGCGGCCCGGGCCGCCAGGAGAATGGGATTCGCGAGTTCGACCATGGGAGAGGAGGGTACGGCGCGTCCCCCCCGGCTTCTCACCACCTCCGCCGGGGGGGCTCGACGACGTTAGGCATGTGGTGAGTGTC"/>
                                <sequence id="seq_IP1417_1996_Highlands1" spec="Sequence" taxon="IP1417_1996_Highlands" totalcount="4" value="TCCAGCCGCAGCGTGATACGGCAATTCACCCCCGCGGGACTGTAACCCGGCCGAGTAGGCTTAGACGCGTTAGCGTACCGTGACAGGCTGCCGCCGCGAGGGCCTGCCCGGCCGCACCCACAGGGCGTCCGCCCAGACCCTGAGCCTCGTGACCCAACCTAAGTGGCGGATCCACCTGCTAGTTGGAGTCCCCCCCCTCCTGTCCCAGCCCACCGGGCCCCACTACCAAGGCCTGCATCACTCCCCTGGTCCACCGGGACGCCTGCCTCGGACCCCCGACGCCCGCCCAAGCTATGCCCTGTACTACCCTACGCCCCGGTCTGCCCCCCACTCTCGGCGGAGCGCGCGGCACCCCGCGGCGCCAAGGCCCGTCGCGCTGGGCGTGGCCTCCCTTACCCAAGCAGGCGGAAGTTGCCTATTCGGAGCAGGTGTCGGGTAGTTAATCACTGGGGGAGAGGGGGAGCAGCATCGCCGTCTGGTGGATTCTCCTGGCTACGTCGCTGGAGGCCCGGGCCGCCAGGAGCACGGGATTCGCGAGTTCGACCACGGGAGAGGGGGGTACGGCGCGTCCCCCCCGGCTTCTCACCACATCCGCCGGGTGGGCTCGACGATGTTAGGCATGTGGTGAGTGTC"/>
                                <sequence id="seq_IP1473_1995_Highlands1" spec="Sequence" taxon="IP1473_1995_Highlands" totalcount="4" value="TCTGGCCGCAACACGGAAAAGCAAATCACCCCCGCGGGACTGTAACCCGGCCGAGTAGGCTCTACCGCGCTAGCGTACCGTGACAGGCTGCCGCCGCGAGGGCCTGCCCGGCCGCACCCACAGGGCGTCCGCCCAGATCCTGAGCCCCGTGACCCAACCCAAGTGGCGGATCCACCTGCTAGTTGGAGTCCCCCCCCTCCTGTCCCAGCCCACCGGGCCCCACTACCAAGGCCTGCATCACTCCCCTGGCCCACCGGGACGCCTGCCTCGGACCCCCGACGCCCGCCCAAGCTATGCCCTGTACTACCCTACGTCCCGGTCTGCCCCCCACTCTCGGCGGAGCGCGCGGCACCCCGCGGCGCCCAGGCCCGTCGCGCTGGGCGTGGCCTCCCTTACCCAAGCAGGCGGAAGTTGCCTATTCGGAGCAGGTGTCGGGTAGTTAATCACTGGGGGAGAGGGGGAGCAGCATCGCCGTCTGGTGGATTCTCCTGGCTACGTCGCTGGAGGCCCGGGCCGCCAGGAGCACGGGATTCGCGAGTTCGACCATGGGAGAGGGGGGTACGGCGCGTCCCCCCCGGCTTCTCACCACCTCCGCCGGGGGGGCTCGACGATGTTAGGCATGTGGTGAGTGTC"/>
                                <sequence id="seq_IP1451_1996_Highlands1" spec="Sequence" taxon="IP1451_1996_Highlands" totalcount="4" value="TCCGGCCGCAACATGGAACAGCAAATCACCCCCGCGGGACTGTAACCCGGCCGAGTAGGCTCTACCGCGCTAGCGTACCGTGACAGGCTGCCGCCGCGAGGGCCTGCCCGGCCGCACCCACAGGGCGTCCGCCCAGATCCTGAGCCTCGTGACCCAACCCAAGTGGCGGATCCACCTGCTAGTTGGAGTTCCCCCCCTCCTGTCCCAGCCCACCGGGCCCCACTACCAAGGCCTGCATCACTCCCCTGGCCCACCGGGACACCTGCCTCGGACCCCCGACGCCCGCCCAAGCTATGCCCTGTACTACCCTACGTCCCGGTCTGCCCCCCACTCTCGGCGGAGCGCGCGGCACCCCGCGGCGCCCAGGCCCGTCGCGCTGGGCGTGGCCTCCCTTACCCAAGCAGGCGGAAGTTGCCTATTCGGAGCAGGTGTCGGGTAGTTAATCACTGGGGGAGAGGGGGAGCAGCATCGCCATCTGGTGGATTCTCCTGGCTACGTCGCTGGAGGCCCGGGCCGCCAGGAGCACGGGATTCGCGAGTTCGACCATGGGAGAGGGGGGTACGGCGCGTCCCCCCCGGCTTCTCACCACCTCCGCCGGGGGAGCTCGACGATGTTAGGCATGTGGTGAGTGTC"/>
                                <sequence id="seq_IP1660_1997_Highlands1" spec="Sequence" taxon="IP1660_1997_Highlands" totalcount="4" value="TCTGGCCTTAACACGGAAAAACATATCACCCCCGCGGGACTGTAACCCGGCCGAGTAGGCTCTACCGCGCTAGCGTACCGTGACAGGCTGCCGCCGCGAGGGCCTGCCCGGCCGCACCCACAGGGCGTCCGCCCAGATCCTGAGCCTCGTGACCCAACCCAAGTGGCGGATCCACCTGCTAGTTGGAGTCCCCCCCCTCCTGTCCCAGCCCACCGGGCCCCACTACCAAGGCCTGCATCACTCCCCTGGCCCACCGGGACGCCTGCCTCGGACCCCCGACGCCCGCCCAAGCTATGCCCTGTACTACCCTACGTCCCGGTCTGCCCCCCACTCTCGGCGGAGCGCGCGGCACCCCGCGGCGCCCAGGCCCGTCGCGCTGGGCGTGGCCTCCCTTACCCAAGCAGGCGGAAGTTGCCTATTCGGAGCAGGTGTCGGGTAGTTAATCACTGGGGGAGAGGGGGAGCAGCATCGCCGTCTGGTGGATTCTCCTGGCTACGTCGCTGGAGGCCCGGGCCGCCAGGAGCACGGGATTCGCGAGTTCGACCATGGGAGAGGGGGGTACGGCGCGTCCCCCCCGGCTTCTCACCACCTCCGCCGGGGGGGCTCGACGATGTTAGGCATGTGGTGAGTGTC"/>
                                <sequence id="seq_IP1388_1996_Highlands1" spec="Sequence" taxon="IP1388_1996_Highlands" totalcount="4" value="TCCGGCCGCAACATGGAACAGCAAATCACCCCCGCGGGACTGTAACCCGGCCGAGTAGGCTCTACCGCGCTAGCGTACCGTGACAG-CTGCCGCCGCGAGGGCCTGCCCGGCCGCACCCACAGGGCGTCCGCCCAGATCCTGAGCCTCGTGACCCAACCCAAGTGGCGGATCCACCTGCTAGTTGGAGTCCCCCCCCTCCTGTCCCAGCCCACCGGGCCCCACTACCAAGGCCTGCATCACTCCCCTGGCCCATCGGGACGCCTGCCTCGGACCCCCGACGCTCGCCCAAGCTATGCCCTGTACTACCCTACGTCCCGGTCTGCCCCCCACTCTCGGCGGAGCGCGCGGCACCCCGCGGCGCCCAGGCCCGTCGCGCTGGGCGTGGCCTCCCTTACCCAAGCAGGCGGAAGTTGCCTATTCGGAGCAGGTGTCGGGTAGTTAATCACTGGGGGAGAGGGGGAGCAGCATCGCCGTCTGGTGGATTCTCCTGGCTACGTCGCTGGAGGCCCGGGCCGCCAGGAGCACGGGATTCGCGAGTTCGACCATGGGAGAGGGGGGTACGGCGCGTCCCCCCCGGCTTCTCACCACCTCCGCCGGGGGGGCTCGACGATGTTAGGCATGTGGTGAGTGTC"/>
                                <sequence id="seq_IP1391_1996_Highlands1" spec="Sequence" taxon="IP1391_1996_Highlands" totalcount="4" value="TCCGGCCGCAACATGGAACAGCAAATCACCCCCGCGGGACTGTAACCCGGCCGAGTAGGCTCTACCGCGCTAGCGTACCGTGACAGGCTGCCGCCGCGAGGGCCTGCCCGGCCGCACCCACAGGGCGTCCGCCCAGATCCTGAGCCTCGTGACCCAACCCAAGTGGCGGATCCACCTGCTAGTTGGAGTCCCCCCCCTCCTGTCCCAGCCCACCGGGCCCCACTACCAAGGCCTGCATCACTCCCCTGGCCCACCGGGACGCCTGCCTCGGACCCCCGACGCCCGCCCAAGCTATGCCCTGTACTACCCTACGTCCCGGTCTGCCCCCCACTCTCGGCGGAGCGCGCGGCACCCCGCGGCGCCCAGGCCCGTCGCGCTGGGCGTGGCCTCCCTTACCCAAGCAGGCGGAAGTTGCCTATTCGGAGCAGGTGTCGGGTAGTTAATCACTGGGGGAGAGGGGGAGCAGCATCGCCGTCTGGTGGATTCTCCTGGCTACGTCGCTGGAGGCCCGGGCCGCCAGGAACACGGGATTCGCGAGTTCGACCATGGGAGAGGGGGGTACGGCGCGTCCCCCCCGGCTTCTCACCACCTCCGCCGGGGGAGCTCGACGATGTTAGGCATGTGGTGAGTGTC"/>
                                <sequence id="seq_IP1447_1996_Highlands1" spec="Sequence" taxon="IP1447_1996_Highlands" totalcount="4" value="TCCAGCCGCAGCGTGATACGGCAATTCACCCCCGCGGGACTGTAACCCGGCCGAGTAGGCTCTACCGCGCTAGCGTACCGTGACAGGCTGCCGCCGCGAGGGCCTGCCCGGCCGCACCCACAGGGCGTCCGCCCAGATCCTGAGCCTCGTGACCCAACCCCAGTGGCGGATCCACCTGCTAGTTGGAGTCCCCCCCCTCCTGTCCCAGCCCACCGGGCCCCACTACCAAGGCCTGCATCACTCCCCTGGCCCACTGGGACGCCTGCCTCTGACCCCCGACTCCCGCCCAAGCTATGCCCTGTACTACCCTACGTCCCGGTCTGCCCCCCACTCTCGTCGGAGCGCGCGGCACCCCGCGGCGCCCAGGCCCATCGCGCTGGGCGTGGCCTCCCTTACCCAAGTAGGCGGAAGTTGCCTATTCGGAGCAGGTGTCGGGTAGTTAATCACTGGGGGAGAGGGGGAGCAGCATCGCCGTCTGGTGGATTCTCCTGACTACGACGCTGGAGGCCCGGGCCGCCAGGAGCACGGGATTCGCGAGCTCGACCATGGGGGAGGGGGGTACGGCGCGTCCCCCCCGGCTTCTCACCACCTCCGCCGGGGGGGCTCGACGATGTTAGGCATGTGGTGAGTGTC"/>
                                <sequence id="seq_IP1471_1996_Highlands1" spec="Sequence" taxon="IP1471_1996_Highlands" totalcount="4" value="TCCAGCCGCAGCGTGATACGGCAATTCACCCTCGCGGGACTGTAACCCGGCCGAGTAGGCTCTACCGCGCTAGCGTACCGTGACAGGCTGCCGCCGCGAGGGCCTGCCCGGCCGCACCCACAGGGCGTCTGCCCAGATCCTGAGCCTCGTGACCCAACCCAAGTGGCGGATCCACCTGCTAGTTGGAGTCCCCCCCCTCCTGTCCCAGCCCACCGGGCCCCACTACCAAGGCCTGCATCACTCCCCTGGCCCACCGGGACGCCTGCCTCGGACCCCCGACGCCCGCCCAAGCTATGCCCTGAACTACCCTACGTCCCGGTCTGCCCCCCACTCTCGGCGGAGCGCGCGGCACCCCGCGGCGCCCAGGCCCGTCGCGCTGGGCGTGGCCGCCCTTACCCAAGCAGGCGGAAGTTGCCTATTCGGAGCAGATATCGGGTAGTTAATCACTGGGGGAGAGGGGGAGCAGCATCGCCGTCTGGTGGATTCTACTGGTTACGTCGCTGGAGGTCCGGGCCGCCAGGAGCACGGGATTTGCGAGTTCGACCATGGGAGAGGGGGGTACGGCGCGTCCCCCCTGGCTTCTCACCACCTCCGCCGGGGGGGCTCGACGATGTTAGGCATGTGGTGAGTGTC"/>
                                <sequence id="seq_IP1337_1996_Highlands1" spec="Sequence" taxon="IP1337_1996_Highlands" totalcount="4" value="TCCGGCCGCAACATGGAACAGCAAATCACCCCCGCGGGACTGTAACCCGGCCGAGTAGGCTCTACCGCGCTAGCGTACCGTGACAGGCTGCCGCCGCGAGGGCCTGCCCGGCCGCACCCACAGGGCGTCCGCCCAGATCCTGAGCCTCGTGACCCAACCCAAGTGGCGGATCCACCTGCTAGTTGGAGTCCCCCCCCTCCTGTCCCAGCCCACCGGGCCCCACTACCAAGGCCTGCATCACTCTCCTGGCCCACCGGGACGCCTGCCTCGGACCCCCGACGCCCGCCCAAGCTATGCCCTGTACTACCCTACGTCCTGGTCTGCCCCCCACTCTCGGCGGAGCGCGCGGCACCCCGCGGCGCCCAGGCCCGTCGCGCTGGGCGTGGCCTCCCTTACCCAAGCAGGCGGAAGTTGCCTATTCGGAGCAGGTGTCGGGTAGTTAATCACTGGGGGAGAGGGGGAGCAGCATCGCCGTCTGGTGGATTCTCCTGGCTACGTCGCTGGAGGCCCGGGCCGCCAGGAGCACGGGATTCGCGAGTTCGACCATGGGAGAGGGGGGTACGGCGCGTCCCCCCCGGCTTCTCACCACCTCCGTCGGGGGGGCTCGACGATGTTAGGCATGTGGTGAGTGTC"/>
                                <sequence id="seq_IP1328_1996_Highlands1" spec="Sequence" taxon="IP1328_1996_Highlands" totalcount="4" value="TCCGGCCGCAACACGGAACAGCAAATCACCCCCGCGGGACTGTAACCCGGCCGAGTAGGCTCTACCGCGCTAGCGTACCGTGACAGGCTGCCGCCGCGAGGGCCTGCCCGGCCGCACCCACAGGGCGTCCGCCCAGATCCTGAGCCTCGTGACCCAACCCAAGTGGCGGATCCACCTGCTAGTTGGAGTCCCCCCCCTCCTGTCCCAGCCCACCGGGCCCCACTACCAAGGCCTGCATCACTCCCCTGGCCCACCGGGACGCCTGCCTCGGACCCCCGACGCCCGCCCAAGCTATGCCCTGTACTACCCTACGTCCCGGTCTGCCCCCCACTCTCGGCGGAGCGCGCGGCACCCCGCGGCGCCCAGGCCCGTCGCGCTGGGCGTGGCCTCCCTTACCCAAGCAGGCGGAAGTTGCCTATTCGGAGCAGGTGTCGGGTAGTTAATCACTGGGGGAGAGGGGGAGCAGCATCGCCGTCTGGTGGAGTCTCCTGGCTACGTCGCTGGAGGCCCGGGCCGCCAGGAGCACGGGATTCGCGAGTTCGACCATGGGAGAGGGGGGTACGGCGCGTCCCCCCCGGCTTCTCACCACCTCCGCCGGGGGGGCTCGACGATGTTAGGCATGTGGTGGGTGTC"/>
                                <sequence id="seq_IP1462_1996_Highlands1" spec="Sequence" taxon="IP1462_1996_Highlands" totalcount="4" value="TCCAGCCGCAGCGTGATACGGCAATTCACCCCCGCGGGACTGTAACCCGGCCGAGTAGGCTCTACCGCGCTAGCGTACCGTGACAGGCTGCCGCCGCGAGGGCCTGCCCGGCCGCACCCACAGGGCGTCTGCCCAGATCCTGAGCCTCGTGACCCAACCCAAGTGGCGGATCCACCTGCTAGTTGGAGTCCCCCCCCTCCTGTCCCAGCCCACCGGGCCCCACTACCAAGGCCTGCATCACTCCCCTGGCCCACCGGGACGCCTGCCTCGGACCCCCGACGCCCGCCCAAGCTATGCCCTGAACTACCCTACGTCCCGGTCTGCCCCCCACTCTCGGCGGAGCGCGCGGCACCCCGCGGCGCCCAGGCCCGTCGCGCTGGGCGTGGCCGCCCTTACCCAAGCAGGCGGAAGTTGCCTATTCGGAGCAGATATCGGGTAGTTAATCACTGGGTGAGAGGGGGAGCAGCATCGCCGTCTGGTGGATTCTACTGGTTACGTCGCTGGAGGCCCGGGCCGCCAGGAGCACGGGATTTGCGAGTTCGACCATGGGAGAGGGGGGTACGGCGCGTCCCCCCTGGCTTCTCACCACCTCCGCCGGGGGGGCTCGACGATGTTAGGCATGTGGTGAGTGTC"/>
                                <sequence id="seq_IP1346_1996_Highlands1" spec="Sequence" taxon="IP1346_1996_Highlands" totalcount="4" value="TCTGGCCGCAACACGGAAAAGCAAATCACCCCCGCGGGACTGTAACCCGGCCGAGTAGGCTCTACCGCGCTAGCGTACCGTGACAGGCTGCCGCCGCGAGGGCCTGCCCGGCCGCACCCACAGGGCGTCCGCCCAGATCCTGAGCCCCGTGACCCAACCCAAGTGGCGGATCCACCTGCTAGTTGGAGTCCCCCCCCTCCTGTCCCAGCCCACCGGGCCCCACTACCAAGGCCTGCATCACTCCCCTGGCCCACCGGGACGCCTGCCTCGGACCCCCGACGCCCGCCCAAGCTATGCCCTGTACTACCCTACGTCCCGGTCTGCCCCCCACTCTCGGCGGAGCGCGCGGCACCCCGCGGCGCCCAGGCCCGTCGCGCTGGGCGTGGCCTCCCTTACCCAAGCAGGCGGAAGTTGCCTATTCGGAGCAGGTGTCGGGTAGTTAATCACTGGGGGAGAGGGGGAGCAGCATCGCCGTCTGGTGGATTCTCCTGGCTACGTCGCTGGAGGCCCGGGCCGCCAGGAGCACGGGATTCGCGAGTTCGACCATGGGAGAGGGGGGTACGGCGCGTCCCCCCCGGCTTCTCACCACCTCCGCCGGGGGGGCTCGACGATGTTAGGCATGTGGTGAGTGTC"/>
                                <sequence id="seq_IP1347_1996_Highlands1" spec="Sequence" taxon="IP1347_1996_Highlands" totalcount="4" value="TCCAGCCGCAGCGTGATACGGCAATTCACCCCCGCGGGACTGTAACCCGGCCGAGTAGGCTCTACCGCGCTAGCGTACCGTGACAGGCTGCCGCCGCGAGGGCCTGCCCGGCCGCACCCACAGGGCGTCTGCCCAGATCCTGAGCCTCGTGACCCAACCCAAGTGGCGGCTCCACCTGCTAGTTGGAGTCCCCCCCCTCCTGTCCCAGCCCACCGGGCCCCACTACCAAGGCCTGCATCACTCCCCTGGCCCACCGGGACGCCTGCCTCGGACCCCCGACGCCCGCCCAAGCTATGCCCTGAACTACCCTACGTCCCGGTCTGCCCCCCACTCTCGGCGGAGCGCGCGGCACCCCGCGGCGCCCAGGCCCGTCGCGCTGGGCGTGGCCGCCCTTACCCAAGCAGGCGGAAGTTGCCTATTCGGAGCAGATATCGGGTAGTTAATCACTGGGGGAGAGGGGGAGTAGCATCGCCGTCTGGTGGATTCTACTGGTTACGTCGCTGGAGGCCCGGGCCGCCAGGAGCACGGGATTTGCGAGTTCGACCATGGGAGAGGGGGGTACGGCGCGTCCCCCCTGGCTTCTCACCACCTCCGCCGGGGGGGCTCGACGATGTTAGGCATGTGGTGAGTGTC"/>
                                <sequence id="seq_IP1472_1995_Highlands1" spec="Sequence" taxon="IP1472_1995_Highlands" totalcount="4" value="TCTGGCCGCAACACGGAAAAGCAAATCACCCCCGCGGGACTGTAACCCGGCCGAGTAGGCTCTACCGCGCTAGCGTACCGTGACAGGCTGCCGCCGCGAGGGCCTGCCCGGCCGCACCCACAGGGCGTCCGCCCAGATCCTGAGCCCCGTGACCCAACCCAAGTGGCGGATCCACCTGCTAGTTGGAGTCCCCCCCCTCCTGTCCCAGCCCACCGGGCCCCACTACCAAGGCCTGCATCACTCCCCTGGCCCACCGGGACGCCTGTCTCGGACCCCCGACGCCCGCCCAAGCTATGCCCTGTACTACCCTACGTCCCGGTCTGCCCCCCACTCTCGGCGGAGCGCGCGGCACCCCGCGGCGCCCAGGCCCGTCGCGCTGGGCGTGGCCTCCCTTACCCAAGCAGGCGGAAGTTGCCTATTCGGAGCAGGTGTCGGGTAGTTAATCACTGGGGGAGAGGGGGAGCAGCATCGCCGTCTGGTGGATTCTCCTGGCTACGTCGCTGGAGGCCCGGGCCGCCAGGAGCACGGGATTCGCGAGTTCGACCATGGGAGAGGGGGGTACGGCGCGTCCCCCCCGGCTTCTCACCACCTCCGCCGGGGGGGCTCGACGATGTTAGGCATGTGGTGAGTGTC"/>
                                <sequence id="seq_IP1345_1996_Highlands1" spec="Sequence" taxon="IP1345_1996_Highlands" totalcount="4" value="TCTGGCCGCAACACGGAAAAGCAAATCACCCCCGCGGGACTGTAACCCGGCCGAGTAGGCTCTACCGCGCTAGCGTACCGTGACAGGCTGCCGCCGCGAGGGCCTGCCCGGCCGCACCCACAGGGCGTCCGCCCAGATCCTGAGCCCCGTGACCCAACCCAAGTGGCGGATCCACCTGCTAGTTGGAGTCCCCCCCCTCCTGTCCCAGCCCACCGGGCCCCACTACCAAGGCCTGCATCACTCCCCTGGCCCACCGGGACGCCTGCCTCGGACCCCCGACGCCCGCCCAAGCTATGCCCTGTACTACCCTACGTCCCGGTCTGCCCCCCACTCTCGGCGGAGCGCGCGGCACCCCGCGGCGCCCAGGCCCGTCGCGCTGGGCGTGGCCTCCCTTACCCAAGCAGGCGGAAGTTGCCTATTCGGAGCAGGTGTCGGGTAGTTAATCACTGGGGGAGAGGGGGAGCAGCATCGCCGTCTGGTGGATTCTCCTGGCTACGTCGCTGGAGGCCCGGGCCGCCAGGAGCACGGGATTCGCGAGTTCGACCATGGGAGAGGGGGGTACGGCGCGTCCCCCCCGGCTTCTCACCACCTCCGCCGGGGGGGCTCGACGATGTTAGGCATGTGGTGAGTGTC"/>
                                <sequence id="seq_IP1460_1996_Highlands1" spec="Sequence" taxon="IP1460_1996_Highlands" totalcount="4" value="TCCAGCCGCAGCGTGATACGGCAATTCACCCCCGCGGGACTGTAACCCGGCCGAGTAGGCTCTACCGCGCTAGCGTACCGTGACAGGCTGCCGCCGCGAGGGCCTGCCCGGCCGCACTCACAGGGCGTCCGCCCAGATCCTGAGCCTCGTGACCCAACCCAAGTGGCGGATCCACCTGCTAGTTGGAGTCCCTCCCCTCCTGTCCCAGCCCACCGGGCCCCACTACCAAGGCCTACATCACTCCCCTGGTTCACCGGGACGCCTGCCTCGGACCCCCGACGCCCGCCCAAGCTATGCCCTGTATTACCCTACGTCCCGGTCTGCCCCCCACTCTCGGCGGAGCGCGCGGCACCCCGCGGCGCCCAGGCCCGTCGCGCTGGGCGTGGCCTCCCTTACCCAAGCAGGCGGAAGTTGACTATTCGGAGCAGGTGTCGGGTAGTTAATCGCTGGGGGAGAGAGGAAGCAGCATCGCCGTCTGGTGGATTCTCCTGGCCACGTCACTGGAGGCCCGGGCCGCCAGGAGCACGGGAATCGCGAGTTCGACCATGGGAGAGGGGGGTACGGCGCGTTCCCCCCGGCTTCTCACCACCTCCGCCGGGGGGGCTCGACGATGTTAGGCATGTGGTAAGTGTC"/>
                                <sequence id="seq_IP1327_1996_Highlands1" spec="Sequence" taxon="IP1327_1996_Highlands" totalcount="4" value="TCCGGCCGCAACACGGAACAGCAAATCACCCCCGCGGGACTGTAACCCGGCCGAGTAGGCTCTACCGCGCTAGCGTACCGTGACAGGCTGCCGCCGCGAGGGCCTGCCCGGCCGCACCCACAGGGCGTCCGCCCAGATCCTGAGCCTCGTGACCCAACCCAAGTGGCGGATCCACCTGCTAGTTGGAGTCCCCCCCCTCCTGTCCCAGCCCACCGGGCCCCACTACCAAGGCCTGCATCACTCCCCTGGCCCACCGGGACGCCTGCCTCGGACCCCCGACGCCCGCCCAAGCTATGCCCTGTACTACCCTACGTCCCGGTCTGCCCCCCACTCTCGGCGGAGCGCGCGGCACCCCGCGGCGCCCAGGCCCGTCGCGCTGGGCGTGGCCTCCCTTACCCAAGCAGGCGGAAGTTGCCTATTCGGAGCAGGTGTCGGGTAGTTAATCACTGGGGGAGAGGGGGAGCAGCATCGCCGTCTGGTGGAGTCTCCTGGCTACGTCGCTGGAGGCCCGGGCCGCCAGGAGCACGGGATTCGCGAGTTCGACCATGGGAGAGGGGGGTACGGCGCGTCCCCCCCGGCTTCTCACCACCTCCGCCGGGGGGGCTCGACGATGTTAGGCATGTGGTGGGTGTC"/>
                                <sequence id="seq_IP1659_1997_Highlands1" spec="Sequence" taxon="IP1659_1997_Highlands" totalcount="4" value="TCTGGCCTTAACACGGAAAAACATATCACCCCCGCGGGACTGTAACCCGGCCGAGTAGGCTCTACCGCGCTAGCGTACCGTGACAGGCTGCCGCCGCGAGGGCCTGCCCGGCCGCACCCACAGGGCGTCCGCCCAGATCCTGAGCCTCGTGACCCAACCCAAGTGGCGGATCCACCTGCTAGTTGGAGTCCCCCCCCTCCTGTCCCAGCCCACCGGGCCCCACTACCAAGGCCTGCATCACTCCCCTGGCCCACCGGGACGCCTGCCTCGGACCCCCGACGCCCGCCCAAGCTATGCCCTGTACTACCCTACGTCCCGGTCTGCCCCCCACTCTCGGCGGAGCGCGCGGCACCCCGCGGCGCCCAGGCCCGTCGCGCTGGGCGTGGCCTCCCTTACCCAAGCAGGCGGAAGTTGCCTATTCGGAGCAGGTGTCGGGTAGTTAATCACTGGGGGAGAGGGGGAGCAGCATCGCCGTCTGGTGGATTCTCCTGGCTACGTCGCTGGAGGCCCGGGCCGCCAGGAGCACGGGATTCGCGAGTTCGACCATGGGAGAGGGGGGTACGGCGCGTCCCCCCCGGCTTCTCACCACCTCCGCCGGGGGGGCTCGACGATGTTAGGCATGTGGTGAGTGTC"/>
                                <sequence id="seq_IP1474_1995_Highlands1" spec="Sequence" taxon="IP1474_1995_Highlands" totalcount="4" value="TCTGGCCGCAACACGGAAAAGCAAATCACCCCCGCGGGACTGTAACCCGGCCGAGTAGGCTCTACCGCGCTAGCGTACCGTGACAGGCTGCCGCCGCGAGGGCCTGCCCGGCCGCACCCACAGGGCGTCCGCCCAGATCCTGAGCCCCGTGACCCAACCCAAGTGGCGGATCCACCTGCTAGTTGGAGTCCCCCCCCTCCTGTCCCAGCCCACCGGGCCCCACTACCAAGGCCTGCATCACTCCCCTGGCCCACCGGGACGCCTGCCTCGGACCCCCGACGCCCGCCCAAGCTATGCCCTGTACTACCCTACGTCCCGGTCTGCCCCCCACTCTCGGCGGAGCGCGCGGCACCCCGCGGCGCCCAGGCCCGTCGCGCTGGGCGTGGCCTCCCTTACCCAAGCAGGCGGAAGTTGCCTATTCGGAGCAGGTGTCGGGTAGTTAATCACTGGGGGAGAGGGGGAGCAGCATCGCCGTCTGGTGGATTCTCCTGGCTACGTCGCTGGAGGCCCGGGCCGCCAGGAGCACGGGATTCGCGAGTTCGACCATGGGAGAGGGGGGTACGGCGCGTCCCCCCCGGCTTCTCACCACCTCCGCCGGGGGGGCTCGACGATGTTAGGCATGTGGTGAGTGTC"/>
                                <sequence id="seq_IP1384_1996_Highlands1" spec="Sequence" taxon="IP1384_1996_Highlands" totalcount="4" value="TCCGGCCGCAACATGGAACAGCAAATCACCCCCGCGGGACTGTAACCCGGCCGAGTAGGCTCTACCGCGCTAGCGTACCGTGACAGGCTGCCGCCGCGAGGGCCTGCCCGGCCGCACCCACAGGGCGTCCGCCCAGATCCTGAGCCTCGTGACCCAACCCAAGTGGCGGATCCACCTGCTAGTTGGAGTCCCCCCCCTCCTGTCCCAGCCCACCGGGCCCCACTACCAAGGCCTGCATCACTCCCCTGGCCCACCGGGACGCCTGCCTCGGACCCCCGACGCTCGCCCAAGCTATGCCCTGTACTACCCTACGTCCCGGTCTGCCCCCCACTCTCGGCGGAGCGCGCGGCACCCCGCGGCGCCCAGGCCCGTCGCGCTGGGCGTGGCCTCCCTTACCCAAGCAGGCGGAAGTTGCCTATTCGGAGCAGGTGTCGGGTAGTTAATCACTGGGGGAGAGGGGGAGCAGCATCGCCGTCTGGTGGATTCTCCTGGCTACGTCGCTGGAGGCCCGGGCCGCCAGGAGCACGGGATTCGCGAGTTCGACCATGGGAGAGGGGGGTACGGCGCGTCCCCCCCGGCTTCTCACCACCTCCGCCGGGGGGGCTCGACGATGTTAGGCATGTGGTGAGTGTC"/>
                                <sequence id="seq_IP1326_1996_Highlands1" spec="Sequence" taxon="IP1326_1996_Highlands" totalcount="4" value="TCCAGCCGCAGCGTGATACGGCAATTCACCCCCGCGGGACTGTAACCCGGCCGAATAGGCTCTACCGCGCTAGCGTACCGTGACAGGCTACCGCCGCGAGGGCCTGCCCGGCCGCACCCACAGGGCGTCCGCCCAGATCCTGAGCCTTGTGACCCAACCCAAGTGGCGGATCCACCTGCTAGTTGGAGTCCCCCTCCTCCTGTCCCAGCCCACCGGGCCCCACTACCAAGGCCTGCATCACTCCCCTGGTCCACCGGGACGCCTGCCTCGGACCCCCGACGCCCGCCCAAGCTATGCCCTGTACTACCCTACGTCCCGGTCTGCCCCCCACTCTCGGCGGAGCGCGCGGCACCCCGCGGCGCCCAGGCCCGTCGCGCTGGGCGTGGCCTCCCTTACCCAAGCAGGCGGAAGTTTCCTATTCGGAGCAGGTGTCGGGTAGTTAATCACTGGGGGAGAAGAGGAGCAGCATCGCCGTCTGGTGGATTCTCCTGGCTACGTCGCTGAAGGCCCGGGCCGCCAGGAGCACGGGATTCGCGAGTTCGACCATGGGAAAGGGGGGTACGGCGCGTCCCCCCCGGCTTTGATCCACCTCCGCCGGGGGGGCTCGACGATGTTAGGCATGTGGTGAGTGTC"/>
                                <sequence id="seq_IP1401_1996_Mahajanga1" spec="Sequence" taxon="IP1401_1996_Mahajanga" totalcount="4" value="TCTGGCCTTAACACGGAAAAACATATCACCCCCGCGGGACTGTAACCCGGCCGAGTAGGCTCTACCGCGCTAGCGTACCGTGACAGGCTGCCGCCGCGAGGGCCTGCCCGGCCGCACCCACAGGGCGTCCGCCCAGATCCTGAGCCTCGTGACCCAACCCAAGTGGCGGATCCACCTGCTAGTTGGAGTCCCCCCCCTCCTGTCCCAGCCCACCGGGCCCCACTACCAAGGCCTGCATCACTCCCCTGGCCCACCGGGACGCCTGCCTCGGACCCCCGACGCCCGCCCAAGCTATGCCCTGTACTACCCTACGTCCCGGTCTGCCCCCCACTCTCGGCGGAGCGCGCGGCACCCCGCGGCGCCCAGGCCCGTCGCGCTGGGCGTGGCCTCCCTTACCCAAGCAGGCGGAAGTTGCCTATTCGGAGCAGGTGTCGGGTAGTTAATCACTGGGGGAGAGGGGGAGCAGCATCGCCGTCTGGTGGATTCTCCTGGCTACGTCGCTGGAGGCCCGGGCCGCCAGGAGCACGGGATTCGCGAGTTCGACCATGGGAGAGGGGGGTACGGCGCGTCCCCCCCGGCTTCTCACCACCTCCGCCGGGGGGGCTCGACGATGTTAGGCATGTGGTGAGTGTC"/>
                                <sequence id="seq_IP1775_1999_Highlands1" spec="Sequence" taxon="IP1775_1999_Highlands" totalcount="4" value="TCTGGCCGCAACACGGAAAAGCAAATCACCCCCGCGGGACTGTAACCCGGCCGAGTAGGCTCTACCGCGCTAGCGTACCGTGACAGGCTGCCGCCGCGAGGGCCTGCCCGGCCGCACCCACAGGGCGTCCGCCCAGATCCTGAGCCCCGTGACCCAACCCAAGTGGCGGATCCACCTGCTAGTTGGAGTCCCCCCCCTCCTGTCCCAGCCCACCGGGCCCCACTACCAAGGCCTGCATCACTCCCCTGGCCCACCGGGACGCCTGCCTCGGACCCCCGACGCCCGCCCAAGCTATGCCCTGTACTACCCTACGTCCCGGTCTGCCCCCCACTCTCGGCGGAGCGCGCGGCACCCCGCGGCGCCCAGGCCCGTCGCGCTGGGCGTGGCCTCCCTTACCCAAGCAGGCGGAAGTTGCCTATTCGGAGCAGGTGTCGGGTAGTTAATCACTGGGGGAGAGGGGGAGCAGCATCGCCGTCTGGTGGATTCTCCTGGCTACGTCGCTGGAGGCCCGGGCCGCCAGGAGCACGGGATTCGTGAGTTCGACCATGGGAGAGGGGGGTACGGCGCGTCCCCCCCGGCTTCTCACCACCTCCGCCGGGGGGGCTCGACGATATTAGGCATGTGGTGAGTGTC"/>
                                <sequence id="seq_IP1097_1992_Mahajanga1" spec="Sequence" taxon="IP1097_1992_Mahajanga" totalcount="4" value="TCTGGCCGCAACACGGAAAAGCAAATCACCCCCGCGGGACTGTAACCCGGCCGAGTAGGCTCTACCGCGCTAGCGTACCGTGACAGGCTGCCGCCGCGAGGGCCTGCCCGGCCGCACCCACAGGGCGTCCGCCCAGATCCTGAGCCTCGTGACCCAACCCAAGTGGCGGATCCACCTGCTAGTTGGAGTCCCCCCCCTCCTGTCCCAGCCCACCGGGCCCCACTACCAAGGCCTGCATCACTCCCCTGGCCCACCGGGACGCCTGCCTCGGACCCCCGACGCCCGCCCAAGCTATGCCCTGTACTACCCTACGTCCCGGTCTGCCCCCCACTCTCGGCGGAGCGCGCGGCACCCCGCGGCGCCCAGGCCCGTCGCGCTGGGCGTGGCCTCCCTTACCCAAGCAGGCGGAAGTTGCCTATTCGGAGCAGGTGTCGGGTAGTTAATCACTGGGGGAGAGGGGGAGCAGCATCGCCGTCTGGTGGATTCTCCTGGCTACGTCGCTGGAGGCCCGGGCCGCCAGGAGCACGGGATTCGCGAGTTCGACCATGGGAGAGGGGGGTACGGCACGTCCCCCCCGACTTCTCACCACCTCCGCCGGGGGGGCTCGACGATGTTAGGCATGTGGTGAGTGTC"/>
                                <sequence id="seq_IP1087_1991_Mahajanga1" spec="Sequence" taxon="IP1087_1991_Mahajanga" totalcount="4" value="TCTGGCCGCAACACGGAAAAGCAAATCACCCCCGCGGGACTGTAACCCGGCCGAGTAGGCTCTACCGCGCTAGCGTACCGTGACAGGCTGCCGCCGCGAGGGCCTGCCCGGCCGCACCCACAGGGCGTCCGCCCAGATCCTGAGCCTCGTGACCCAACCCAAGTGGCGGATCCACCTGCTAGTTGGAGTCCCCCCCCTCCTGTCCCAGCCCACCGGGCCCCACTACCAAGGCCTGCATCACTCCCCTGGCCCACCGGGACGCCTGCCTCGGACCCCCGACGCCCGCCCAAGCTATGCCCTGTACTACCCTACGTCCCGGTCTGCCCCCCACTCTCGGCGGAGCGCGCGGCACCCCGCGGCGCCCAGGCCCGTCGCGCTGGGCGTGGCCTCCCTTACCCAAGCAGGCGGAAGTTGCCTATTCGGAGCAGGTGTCGGGTAGTTAATCACTGGGGGAGAGGGGGAGCAGCATCGCCGTCTGGTGGATTCTCCTGGCTACGTCGCTGGAGGCCCGGGCCGCCAGGAGCACGGGATTCGCGAGTTCGACCATGGGAGAGGGGGGTACGGCGCGTCCCCCCCGGCTTCTCACCACCTCCGCCGGGGGGGCTCGACGATGTTAGGCATGTGGTGAGTGTC"/>
                                <sequence id="seq_IP1676_1997_Highlands1" spec="Sequence" taxon="IP1676_1997_Highlands" totalcount="4" value="TCTGGCCGCAACACGGAAAAGCAAATCACCCCCGCGGGACTGTAACCCGGCCGAGTAGGCTCTACCGCGCTAGCGTACCGTGACAGGCTGCCGCCGCGAGGGCCTGCCCGGCCGCACCCACAGGGCGTCCGCCCAGATCCTGAGCCCCGTGACCCAACCCAAGTGGCGGATCCACCTGCTAGTTGGAGTCCCCCCCCTCCTGTCCCAGCCCACCGGGCCCCACTACCAAGGCCTGCATCACTCCCCTGGCCCACCGGGACGCCTGCCTCGGACCCCCGACGCCCGCCCAAGCTATGCCCTGTACTACCCTACGTCCCGGTCTGCCCCCCACTCTCGGCAGAGCGCGCGGCACCCCGCGGCGCCCAGGCCCGTCGCGCTGGGCGTGGCCTCCCTTACCCAAGCAGGCGGAAGTTGCCTATTCGGAGCAGGTGTCGGGTAGTTAATCACTGGGGGAGAGGGGGAGCAGCATCGCCGTCTGGTGGATTCTCCTGGCTACGTCGCTGGAGGCCCGGGCCGCCAGGAGCACGGGATTCGCGAGTTCGACCATGGGAGAGGGGGGTACGGCGCGTCCCCCCCGGCTTCTCACCACCTCCGCCGGGGGGGCTCGACGATGTTAGGCATGTGGTGAGTGTC"/>
                                <sequence id="seq_IP1793_1999_Highlands1" spec="Sequence" taxon="IP1793_1999_Highlands" totalcount="4" value="TCCGGCCGCAACATGGAACAGCAAATCACCCCCGCGGGACTGTAACCCGGCCGAGTAGGCTCTACCGCGCTAGCGTACCGTGACAGGCTGCCGCCGCGAGGGCCTGCCCGGCCGCACCCACAGGGCGTCCGCCCAGATCCTTAGCCTCGTGACCCAACCCAAGTGGCGGATCCACCTGCTAGTTTGAGTCCCCCCCCTCCTGTCCCAGCCCACCGGGCCCCACTACCAAGGCCTGCATCACTCCCCTGGCCCACCGGGACGCCTGCCTCGGACCCCCGACGCCCGCCCAAGCTATGCCCTGTACTACCCTACGTCCCGGTCTGCCCCCCACTCTCGGCGGAGCGCGCGGCACCCCGCGGCGCCCAGGCCCGTCGCGCTGGGCGTGGCCTCCCTTACCCAAGCAGGCGGAAGTTGCCTATTCGGAGCAGGTGTCGGGTAGTTAATCACTGGGGGAGAGGGGGAGCAGCATCGCCGTCTGGTGGATTCTCCTGGCTACGTCGCTGGAGGCCCGGGCCGCCAGGAGCACGGGATTCGCGAGTTCGACCATGGGAGAGGGGGGTACGGCGCGTCCCCCCCGGCTTCTCACCACCTCCGCCGGGGGGGCTCGACGATGTTAGGCATGTGGTGAGTGTC"/>
                                <sequence id="seq_IP1789_1999_Highlands1" spec="Sequence" taxon="IP1789_1999_Highlands" totalcount="4" value="TCCGGCCGCAACACGGAACAGCAAATCACCCCCGCGGGACTGTAACCCGGCCGAGTAGGCTCTACCGCGCTAGCGTACCGTGACAGGCTGCCGCCGCGAGGGCCTGCCCGGCCGCACCCACAGGGCGTCCGCCCAGATCCTGAGCCTCGTGACCCAACCCAAGTGGCGGATCCACCTGCTAGTTGGAGTCCCCCCCCTCCTGTCCCAGCCCACCGGGCCCCACTACCAAGGCCTGCATCACTCCCCTGGCCCACCGGGACGCCTGCCTCGGACCCCCGACGCCCGCCCAAGCTATGCCCTGTACTACCCTACGTCCCGGTCTGCCCCCCACTCTCGGCGGAGCGCGCGGCACCCCGCGGCGCCCAGGCCCGTCGCGCTGGGCGTGGCCTCCCTTACCCAAGCAGGCGGAAGTTGCCTATTCGGAGCAGGTGTCGGGTAGTTAATCACTGGGGGAGAGGGGGAGCAGCATCGCCGTCTGGTGGAGTCTCCTGGCTACGTCGCTGGAGGCCCGGGCCGCCAGGAGCACGGGATTCGCGAGTTCGACCATGGGAGAGGGGGGTACGGCGCGTCCCCCCCGGCTTCTCACCACCTCCGCCGGGGGGGCTCGACGATGTTAGGCATGTGGTGGGTGTC"/>
                                <sequence id="seq_IP1850_1999_Highlands1" spec="Sequence" taxon="IP1850_1999_Highlands" totalcount="4" value="TCTGGCCGCAACACGGAAAAGCAAATCACCCCCGCGGGACTGTAACCCGGCCGAGTAGGCTCTACCGCGCTAGCGTACCGTGACAGGCTGCCGCCGCGAGGGCCTGCCCGGCCGCACCCACAGGGCGTCCGCCCAGATCCTGAGCCTCGTGACCCAACCCAAGTGGCGGATCCACCTGCTAGTTGGAGTCCCCCCCCTCCTGTCCCAGCCCACCGGGCCCCACTACCAAGGCCTGCATCACTCCCCTGGCCCACCGGGACGCCTGCCTCGGACCCCCGACGCCCGCCCAAGCTATGCCCTGTACTACCCTACGTCCCGGTCTGCCCCCCACTCTCGGCGGAGCGCGCGGCACCCCGCGGCGCCCAGGCCCGTCGCGCTGGGCGTGGCCTCCCTTACCCAAGCAGGCGGAAGTTGCCTATTCGGAGCAGGTGTCGGGTAGTTAATCACTGGGGGAGAGGGGGAGCAGCATCGCCGTCTGGTGGATTCTCCTGGCTACGTCGCTGGAGGCCCGGGCCGCCAGGAGCACGGGATTCGCGAGTTCGACCATGGGAGAGGGGGGTACGGCGCGTCCCCCCCGGCTTCTCACCACCTCCGCCGGGGGGGCTCGACGATGTTAGGCATGTGGTGAGTGTC"/>
                                <sequence id="seq_IP1324_1996_Highlands1" spec="Sequence" taxon="IP1324_1996_Highlands" totalcount="4" value="TCTGGCCGCAACACGGAAAAGCAAATCACCCCCGCGGGACTGTAACCCGGCCGAGTAGGCTCTACCGCGCTAGCGTACCGTGACAGGCTGCCGCCGCGAGGGCCTGCCCGGCCGCACCCACAGGGCGTCCGCCCAGATCCTGAGCCCCGTGACCCAACCCAAGTGGCGGATCCACCTGCTAGTTGGAGTCCCCCCCCTCCTGTCCCAGCCCACCGGGCCCCACTACCGAGGCCTGCATCACTCCCCTGGCCCACCGGGACGCCTGCCTCGGACCCCCGACGCCCGCCCAAGCTATGCCCTGTACTACCCTACGTCCCGGTCTGCCCCCCACTCTCGGCGGAGCGCGCGGCACCCCGCGGCGCCCAGGCCCGTCGCGCTGGGCGTGGCCTCCCTTACCCAAGCAGGCGGAAGTTGCCTATTCGGAGCAGGTGTCGGGTAGTTAATCACTGGGGGAGAGGGGGAGCAGCATCGCCGTCTGGTGGATTCTCCTGGCTACGTCGCTGGAGGCCCGGGCCGCCAGGAGCACGGGATTCGCGAGTTCGACCATGGGAGAGGGGGGTACGGCGCGTCCCCCCCGGCTTCTCACCACCTCCGCCGGGGGGGCTCGACGATGTTAGGCATGTGGTGAGTGTC"/>
                                <sequence id="seq_IP1798_1998_Highlands1" spec="Sequence" taxon="IP1798_1998_Highlands" totalcount="4" value="TCCAGCCGCAGCGTGATACGGCAATTCACCCCCGCGGGACTGTAACCCGGCCGAGTAGGCTCTACCGCGCTAGCGTACCGTGACAGGCTGCCGCCGCGAAGTCCTGCCCGGCCGCACCCACAGGGCGTCCGCCCAGATCCTGAGCCTCGTGACCCTACCCAAGTGGCGGATCCACCTGCTAGTTGGCGTCCCCCCCCTCCTGTCCCAGCCCACCGGGCCCCACTACCAAGGCCTGCATCACTCCCCTGGCCCACCGGGACGCCTGCCTCGGACCCCCGACGCCCGCCCAAGCTATGCCCTGTACTACCCTGCGTCCCGGTCTGCCCCCCACTCTCGGCGGAGCGCGCGGCACCCCGCGGCGCCCAGGCCCGTCGCGCTGGGCGTGGCTTCCCTTATCCAAGCAGGCGGAAGTTGCCTGTTCGGAGCAGGTGCCGGGTAGTTAATTATTGGGGGAGAGGGGGAGCAGCATCGCCGTCTGGTGGATTCTCCTGGCTACGTCGCTGGAGGCCCGGGCTGCCAGGAGCACGGGATTCGCGAGTTCGACTATGGGAGAGGGGGGTACGGCGTGTCCCCCCCGGCTTCTCACCACCTCCGCCGGGGGGGCTCGACGATGTTAGGCATGTGGTGAGTGTC"/>
                                <sequence id="seq_154/98B_1998_Mahajanga1" spec="Sequence" taxon="154/98B_1998_Mahajanga" totalcount="4" value="-CTGG-CTTAA-ACGGAAAAACATATCACCCCCGC-----T----CCCGGCCGAGTA-GCTCTACCGCGCTAGCGTACCGTGACAGGCTGCCGCCGCGAGGG-------GGCCGCACCCACAGG-C-TCCGCCCAGATCCTGAGCCTCGTG-CCCAACCCAAG-G-C-GATCCACCTGCTAGTTGGAGTCCCCCCCCTC----CCCAGCCCACCGG-GATTGACGCCAAGGCCTGCATCACTCCCCTGGCCCACC-GGACGC--GCCTCGGACCCCCGACGCCC-CCCA-GCTAT--CCTG-ACTACCTTACGTCCCGGTCTGCCCCC--CT-TCGG-GGAGCG-GCGGCACCCC--GGCGCCCAGGCCCGTCGCGCTGGGC-TGG-CTCC-TTACCC-AG-AGGCGGAAGTTGCCTATTCGGAGCAGGTG-CGGGTAGTTAATCACTGGGGG-GAGGG-GAGCAGCATCGCCGTCTGGTGGATTCTC-TGGCTACGTC-CTGGAG-CCCGGGCCGCCAGGAGCACGGG-TTCGCGAGTTCGACCATGGGAGA---GGGTACGGCGCGTCCCCCCCGGCTTCTCACCACCTCCGCCGGGGGGGC-CGACGAT-TTAGGCA-GTG--GAGTGT-"/>
                                <sequence id="seq_IP275_1995_Highlands1" spec="Sequence" taxon="IP275_1995_Highlands" totalcount="4" value="T-CAGCCGCAGCGTGATACGGCAATT-ACCCCCGCGGGCCTGTAACCCTGC-------GCTCTACGGCGCTAGCGTACCGTGACAGGCTGCCGCCGCGAGGGCATGCCCGGTCGCACCCACAGGGCGTCCGCCCGGATCCTGAGCTTCGAGACCCAACCCAAGTGGCGAATCCACCTGCTAGCTGGAGTCCCCCCCCTCCTGTCCCAGCCCACCGGGCCCCACTACCAAGGCCTGCATCACTCCCCTGGCCCCCCGGGACGCCTGCCTCGGACCCCCGACGCCCGTCCAAGCTATGCCCTGTACTACCCCACGTCCCGG-CTGCCCCCCACTCTCGGCGGAGCGCGCGGCACCCCGCGGCGCCCAGGCCCGACGCGCTGGGCGTGGCCTCCCTAGCCCAAGCAGGCGGAAGTTGCCTATTCGGAGCAGGTGTCGGGTAGTTAATCACTGGGGGAGAGGGGGAGCAGCATCGCCGTCTGGTGGATTCTCCTGGCTACGTCG-TGGAGGCCCGGGCCGCCAGGAGCACGGGATTCGCGAGTTCGACCATGGGAGAGGGCCGTGCGGCGCGTCCCCCCCGGCTTCTCACCACCTCCGCCGGGGGGGCTCGACGATGTTAGGCATGTGGTGAGTGTC"/>
                                <sequence id="seq_MG05-1020_2005_Highlands1" spec="Sequence" taxon="MG05-1020_2005_Highlands" totalcount="4" value="TCCAGCCGCAGCGTGATACGGCAATTC-----CGCGGGACTGTAACCCGGCGTAGTAAGCTCTACCGCGCTAGCGTACCGTGACAGGCTGCCGCCGCGAGGGCCTGCCCGGCCGCACCCACAGGGCGTCCGCCTAGATCCTGAGCCTCGTGACCCAACCCAAGTGGCGGATTCACCTGCTAGTTGGAGTCCCCCCCCTCCTGTCCCAGCCCACCGGGCCCCACTACCAAGGCCTGCATCACTCCCCTGGCCCACCGGGACGCCTGCCTCGGACCCCCGACGCCCGCCCAAGCAGTGCCCTGTACTACCCTACGTCCCGG-CTGCCCCCCACTCTCGGCGGGGCGCGCGGCACCCCGCGGCGCCCAGGCCCGTCGCGCTGGGCGTGGCCTCCCGTACCCAAGCAGGCGGAAGTTGCCTATTCGGAGCAGGTGTCGACCCACGTTACACTGGGGAATAGGGAGAGCAGCATCGCCGTTTGGTGGATTCTCCTGGCTACGTCGCTGGCGGCCCGGGCCGCCAGGAGAATGGGATTCGCGAGTTCGACCATGGGAGAGGAGGGTACGGCGCGTCCCCCCCGGCTTCTCACCACCTCCGCCGGGGGGGCTCGACGACGTTAGGCATGTGGTGAGTGTC"/>
                                <sequence id="seq_IP1339_1996_Highlands1" spec="Sequence" taxon="IP1339_1996_Highlands" totalcount="4" value="TCCAGCCGCAGCGTGA-ACGGCAATTCACCCCCGCGGGACTGTAACCCGGCCGAGTAGGCTTAGCCGCGCTAGCGTACCGTGGCAGGCTGCCGCCGCGAGGGCCTGCCCGGCCGCACCCACAGGGCGTCCGCCCAGACCCTGAGCCTCGTGACCCAACCTAAGTGGCGGATCCACCTGCTAGTTGGAGTCCCCCCC-TCCTGTCCCAGCCCACCGGGCCCCACTACCA-GGCCTGCATCACTCCCCTGGTCCACCGGGACGCCTGCCTCGGACCCCCGACGCCCGCCCAAGCTATGCCCTGTACTACCCTACGTCCCGGTCTGCCCCCCACTCTCGGCGGAGCGCGCGGCACCCCGCGGCGCCCAGGCCCGTCGCGCTGGGCGTGGCCTCCCTTACCCAAGCAGGCGGAAGTTGCCTATTCGGAGCAGGTGTCGGGTAGTTAATCACTGGGGGAGAGGGGGAGCAGCATCGCCGTCTGGTGGATTCTCCTGGCTACGTCGCTGGAGGCCCGGGCCGCCAGAAGCACGGGATTCGCGAGTTCGA-CATGGGAGAGGGGGGTACGGCGCGTCCCCCCCTGCTTCTCACCACCTCCGCCGGGGGGGCTCGACGATGTTAAGCATGTGGTGAGTGTC"/>
                                <sequence id="seq_IP1349_1996_Highlands1" spec="Sequence" taxon="IP1349_1996_Highlands" totalcount="4" value="TCCAGCCGCAGCGTGATACGGCAATTCACCCCCGCGGGACTGTAACCCGGCCGAGTAGGCTTAGCCGCGCTAGCGTACCGTGGCAGGCTGCCGCCGCGAGGGCCTGCCCGGCCGCACCCACAGGG-GTCCGCCCAGACCCTGAGCCTCGTGACCAAACCTAAGTGGCGGATCAACCTGCTAGTTGGAGTC-CCCCCCTCCTGTCCTAGCCCACCGGGCCCCACTACCATGGCCTGCATCACTCCCCTGGTCCACCGGGACGCCTGCCTCGGACCCCCGACGCCCGCCCAAGTTATGCCCTGTACTACCCTACGTCCCGGTCTGCCCCCCACTCTCGGCG-AGCGCGCGGCACCCCGCG-CGCCCAGGCCCGTCGCGCTGGGCGTTGCCTCCCTTACCCAAGCAGGCGGAAGTTGCCTATTCGGAGCA-GTGTCGGGTAGTTA-TCACTGGGGGAGAGGGGGAGCAGCATCGCCGTCTGGTG-ATTCTCCTGGCTACGTCGCTGGAGGCCC-GGCCGC-AG-AGCACGGGATTCGCGAGTTCGACCATGG-AGAGGGGGGTACGGCGCGTCCCCCCCTGCTTCTCACCACCTCCGCCGGGGGGGCTCGACGATGTTAAGCATGTGGTGAGTGTC"/>
                                <sequence id="seq_IP1478_1994_Highlands1" spec="Sequence" taxon="IP1478_1994_Highlands" totalcount="4" value="TCCAGCCGCAGCGTGATACGGCAATTCACCCCCGCGGGACTGTAACCCGGCCGAGTAGGCTTAGCCGCGCTAGCAAACCGTGGCAGGCTGCCGCCGCGAGGGCCTGCCCGACCGCACCCACAGGGCGTCCGCCCAGACCCTGAGCCTCGTGACCCAACCTAAGTGGCGGATCCCCCTGCTAGTTGGAGTCCCCCCC-TC----CCTAGCCCACCGGGCCCCACTACCA-GGCCTGCATCACTCCCCTGGTCCACCGGGACGCCTGCCTCGGACCCCCGACGCCCGCCCAAGCTATGCCCTGTACTACACTACGTCCCGGTCTGCCCCCCACTCTCGGCGGAG-GCGCGGCACCCCGCGGCGCCCAGGCCCGTCGCGCTGGGCGTGGCCTCCCTTACCCAAGCAGGCGGAAGTTGCCTATTCGGAGCAGGTGTCGGGTAGTTAATCACTGGGGGAGAGGGGGAGCAGCATCGCCGTCTGGTG--TTCTCCTGGCTACGTCGCTGGAGGCCCGGGCCGCCAGAAGCACGGGATTCGCGAGTTCGACCATGGGAGAGGGGGGTACGGCGCGTCCCCCCCTGCTTCTCACCACCTCCGCCGAGGGGGCTCGACGATGTTAAGCATGTGGTGAGTGTC"/>
                                <sequence id="seq_IP249_1993_Highlands1" spec="Sequence" taxon="IP249_1993_Highlands" totalcount="4" value="TCCAGCCGCAGCGTGATACGGCA-TTCACCC-CGCGGGACTGTAACCCGGCCGAGTAGGCTTAGCCGCGCTAGCGAACCGTGGCAGGCTGCCGCCGCGAGGGCCTGCCCGACCGCACCCACAGGGCGTCCGCCCAGACCCTGAGCCTCGTGACCCAACCTAAG-GGCGGATCCCCCTG-TAGTTGGAGTCCCCCCCCTCCTGTCCTAGCCCACCGGGCCCCACTACCA-GGCCTGCATCACTCCCCTGGTCCACCGGGACGCCTGCCTCGGACCCCCGACGCCCGCCCAAGCTATGCCCTGTACTACACTACGTCCCGGTCTGCCCCCCACTCTCGGCGGAGC-CGCGGCACCCCGCGGCGCCCAGGCCCGTCGCGCTGGGCGTGGCCTCCCTTACCCAAGCAGGCGGAAGTTGCCTATTCGGAGCAGGTGTCGGGTAGTTAATCACTGGGGGAGAGGGGGAGCAGC-TCGCCGTCTGGTGG-TTCTCCTGGCTACGTCGCTGGAGGCC-GGGCCGCCAGAAGCACGGGATTCGCGAGTTCGACCATGGGAGAGGGGGGTACGGCGCGTCCCCCCCTGCTTCTCACCACCTCCGCCGAGGGGGCTCGACGATGTTAAGCATGTGGTGAGTGTC"/>
                                <sequence id="seq_IP662_1989_Highlands1" spec="Sequence" taxon="IP662_1989_Highlands" totalcount="4" value="TCCAGCCGCAGCGTGATACGGCAATTCACCCCCGCGGGACTGTAACCCGGCCGAGTAGGCTTAGCCGCGCTAGCGTACCGTGGCAGGCTGCCGCCGCGAGGGCCTGCCCGGCCGCACCCACAGGGCGTCCGCCCAGACCCTGAGCCTCGTGACCCAACCTAAGTGGCGGATCAACCTGCTAGTTGGAGTCCCCCCCCTCCTGTCCTAGCCCACCGGGCCCCACTACCAAGGCCTGCATCACTCCCCTGGTCCACCGGGACGCCTGCCTCGGACCCCCGACGCCCGCCCAAGCTATGCCCTGTACTACCCTACGTCCCGGTCTGCCCCCCACTCTCGGCGGAGCGCGCGGCACCCCGCGGCGCCCAGGCCCGTCGCGCTGGGCGTGGCCTCCCTTACCCAAGCAGGCGGAAGTTGCCTATTCGGAGCAGGTGTCGGGTAGTTAATCACTGGGGGAGAGGGGGAGCAGCATCGCCGTCTGGTGG-TTCTCCTGGCTACGTCGCTGGAGGCCCGGGCCGCCAGAAGCACGGGATTCGCGAGTTCGACCATGGGAGAGGGGGGTACGGCGCGTCCCCCCCTGCTTCTCACCACCTCCGCCGGGGGGGCTCGACGATGTTAAGCATGTGGTGAGTGTC"/>
                                <sequence id="seq_IP1344_1996_Highlands1" spec="Sequence" taxon="IP1344_1996_Highlands" totalcount="4" value="TCCAGCCGCAGCGTGA-ACGGCAATTCACCCCCGCGGGACTGTAACCCGGCCGAGTAGGCTTAGCCGCGCTAGCGTACCGTGGCAGGCTGCCGCCGCGAGGGCCTGCCCGGCCGCACCCACAGGGCGTCCGCCCAGACCCTGAGCCTCGTGACCCAACCTAAGTGGCGGATCCACCTG--AGTTGGAGTCCCCCCCCTCCTGTCCCAGCCCACCGGGCCCCACTACCAAGGCCTGCATC-CTCCCCTGGTCCACCGGGACGCCTGCCTCGGACCCCCGACGCCCGCCCAAGCTATGCCCTGTACTACCCTACGTCCCGGTCTGCCCCCCACTCTCGGCGGAGCGCGCGGCACCCCGCGGCGCCCAGGCCCGTCGCGCTGGGCGTGGCCTCCCTTACCCAAGCAGGCGGAAGTTGCCTATTCGGAGCAGGTGTCGGGTAGTTAATCACTGGGGGAGAGGGGGAGCAGCATCGCCGTCTGGTGGATTCTCC-GGCTACGTCGCTGGAGGCCCGGGCCG-CAGAAGCACGGGATTCGCGAGTTCGACCATGGGAGAGGGGGGTACGGCGCGTCCCCCCCTGCTTCTCACCACCTCCGCCGGGGGGGCTCGACGATGTTAAGCATGTGGTGAGTGTC"/>
                                <sequence id="seq_IP1484_1994_Highlands1" spec="Sequence" taxon="IP1484_1994_Highlands" totalcount="4" value="TCCAGCCGCAGCGTGATACGGCAATACACCCCCGCGGGACTGTAACCCGGCCGAGTAGGCTCTACCGCGCTAGCGTACCGTGACAGGCTGCCGCCGCGAGGGCCTGCCCGGCCGCACCCACAGGGCGTCCGCCCAGATCCTGAGCCTCGTGACCCAACTCAAGTGGCGGATCCACCTGCTAGTTGGAGTCCCCCCCCTCCTGTCCCAGCCCACCGGGCCCCACTACCAAGGCTTGCATCACTCCCCTGGTCCACCGGGACGCCTGCCTCGGACCCCCGACGCCCGCCCAGGCTATGCCCTGTACTACCCTACGTCCCGGTCTGCCCCCAACTCTCGGCGGAGCGCGCGGCACCCCGCGGCGCTCAGGCCCGTCGCGCTGGACGTGGCCTCCTTTACCCAAGCAGGCGGAAGTTGCCTATTCGGAGCAGGTGTCGGGTAGTTAATCACTGGGGGAGAGGGGGAGCAGCAACGCCGTCTGGTAGATTCTCCTAGCTACGTCGCTGGAGGCCCGGGCCGCCAGGAGCACGGGATTCGCGAGTTCGA-CGTGGGAGAGGGGGGTACGGCGCGTCCCCTCCGGCTTCTCACCACCTCCGCCGGGGGGGCTCGACGATGTGAGGCATGTGATGAGTGTC"/>
                                <sequence id="seq_IP1294_1995_Highlands1" spec="Sequence" taxon="IP1294_1995_Highlands" totalcount="4" value="TCCA-CCGCAGCGTGATACGGCAATTCACCCCCGCGGGACTGTAACCCGGCCGAGTAGGCTTAGCCGCGCTAGCGTACCGTGGCAGGCTGCCGCCGCGAGGGCCTGCCCGGCCGCACCCACAGGGCGTCCGCCCAGACCCTGAGCCTCGTGACCCAACCTAAGTGGCGGATCAACCTGCTAGTTGGAGTCCCCCCC-TCCTGTCCTAGCCCACCGGGCCCCACTACCA-GGCCTGCATCACTCCCCTGGTCCACCGGGACGCCTGCCTCGGACCCCCGACGCCCGCCCAAGCTATGCCCTGTACTACCCTACGTCCCGGTCTGCCCCCCACTCTCGGCGGAGC-CGCGGCACCCCGCGGCGCCCAGGCCCGTCGCGCTGGGC-TGGCC-CCCTTACCC-CGCAGGCGGAAGTTGCCTAT--GGAGCAGGTGTCGGG---TTAATCACTGGG-GAGAGGGGGAGCAACATCGCCGTCTGGTGGGTTCTCCTGGCTACGTCGCTGGAGGCC-GGGCCGCCAGAAGCACGAGATTCGCGAGTTCGACCATGGGAGAGGGGGGTACGGCGCGTCCCCCTCTGCTTCTCACCACCTCCGCCGGGGGGGCTCGACGATGTTAAGCATGTGGTGAGTGTC"/>
                                <sequence id="seq_IP1296_1996_Highlands1" spec="Sequence" taxon="IP1296_1996_Highlands" totalcount="4" value="TCCAGCCGCAGCGTGAT--GG-A-TTCA-CCCCGCGGGACTGTAACCCGACCGAGT-G--TTAGCCGCGCTAGCGTACCGTGGCAGGCTGCCGCCGCGAGGGCCTGCCCGGCCGCACCCACAGTGCGTCCGCCCAGACCCTGAGCCTCGTGACCCAACCTA-GTG-CGGATCCACC----AGTTGGAGTCCCCCC-CTCCTGTCCCAGCCCACCGGGCCCCACTACCAAGGCCTGCA-CACTCCCCTGGTCCACCGGGACGCCTACCTCGGACCCCC-ACGCCCGCCCAAGCTATGCCCTGT-CTACCCTACGTCCCGATCTGCCCCCCACTCTCGGCGGAG-GCGCGGCACCCCGCGGCACCCAGGCCCGTCG-GCTGGGC-TGGCCTCCCTTACC--AACAGGCGGAAGTTGCC--TTCGGAGCAGGTGTCGG---------CACTGGGGGAGAGGGGGAGCAGCATTGCCGTCTGGTG-ATTCCCC-GGCTACAT-GCTGGA-GCC-GGGCC--C--AAGCAC-GGATTCGCGAGTTCGA-CATGG-AGAGGGGGGTACGGCGCGTCCCCCCCTGCTTCTCACCACCTCCGCCGGGGGGGCTCGACAATGTT-A-CATGTGGTGAGTGTC"/>
                                <sequence id="seq_IP1600_1998_Highlands1" spec="Sequence" taxon="IP1600_1998_Highlands" totalcount="4" value="T-CAGCCGCAGCGTGATACGGCAA-TCACCCCCGCGGGACT-TAA-CCGGCCGAGTAGGCTTAGC-GCGCTAGCGAACCGTGGCAGGCTGCCGCCGCGAGGGCCTGCCCGACCGCACCCAC-GGGCGTCCGCCCAGACCCTGAGCCTCGTGACC-A-CCTAAGTGGCGGATCCCCCT-CTAGT-GGAGTCCCCCCCCTC----CCTAGCCCACCGGGCCCCACTACCAAGGCCTGCATCACTCCCCTGGTCCACCGGGACGCCTGCCTCGGACCCCCGACGCCCGCCCAA-CTATGCCCTGTACTACACTACGTCCCGGTCTGCCCCCCACTCTCGGCGG-G-GCGCG-CACCCCGCGGCGCCCAGGCCCGTCGCGCTGGGCGTGGCCTCCCTTACCCAAGCAGGCGGAAGTTGCCTATTCGGAGCAGGTGTCGGGTAGTTAATCACTGAGGGAGAG-GGGA-CAGCATCGCCGTCTGGTGGATTCTCCTGGCTACGTCGCTGGAGGCC-GGGCCG-CAGAAGCACGGGATTCGCGAGT-CGA-CATGGGAGAGGGGGGTACGGCGCGTCCCCCCCTGCTTCTCACCACCGCCGCCGAGGGGGTTCGACGA-GTTAAGCATGTGGTGAGTGTC"/>
                                <sequence id="seq_IP304_1969_Highlands1" spec="Sequence" taxon="IP304_1969_Highlands" totalcount="4" value="TCCAGCCGCAGCGTGATACGGCAATT-ACCCCCGCGGGACTGTAACCCGGCCGAGTAGGCTCTACCGCGCTAGCGTACCGTGATAGGCTGCCACCGCGAGGGCCCGCCCGGCCGCACCCACAGGGCGTCCGCCCAGATCCTGAGCCTCGTGACCCAACCCAAGTGGCGGATCCACCTGCTAGTTGGAGTCCCCCCC-TCCTGTCCCAGCCCACCGGGCCCCACTACCAAGGCCTGCATCACTCCCCTGGTTCACCGGGACGCCTGCCTCGGACCCCCGACGCCCGCCCAAGCTATGCCCTGTACTACCCTACGTCCCGGTCTGCCCCCCACTTTCGGCGAAGCGCGCGGCACCCCGCGGCGCCCAGGCCCGTCGCGCTGGGCGTGGCCTCCCTTACCCAAGCAGGCGGAAGTTGCCTATTCGGAGCAGGTGTCGGGTAGTTAATCACTGGGGGAGAGGGGGAGCAGCATCGCCGCCTGGTGGATTCTCCTGGCTACGTCGCTGGAGGCCCGGGCCGCCAGGAGCACGGGATTCGCGAGTTCGACCATGGGAGAGGGGGGTACGGCGCGTCCCCCCCGGCTTCTCACCACCTCCGCCGGGGGGGCTCGACGATGTTAGGCATGTGGTGAGTGTC"/>
                                <sequence id="seq_IP1522_1994_Highlands1" spec="Sequence" taxon="IP1522_1994_Highlands" totalcount="4" value="TCCAGCCGCAGCGTGATACGGCAATT-A-CCCCGCGGGACTGTAACCCGGCCGAGTAGGCTTAGCCGCGCTAGCGTACCGTGGCAGGCTGCCGCCGTGAGGGCCTGCCCGGCCGCACCCACAGGGCGTCCGCCCAGACCCTGGGCCTCGTGACCCAACCTAAGTGGCGGATCAACCTGCTAGTTGGAGTCCCCCCC-TCCTGTCCTAGCCCACCGGGCCCCACTACCAAGGCCTGCATCACTCCCCTGGTCCACCGGGACGCCTGCCTCGGACCCCCGACGCCCGCCCAA-CTATGCCCTGTACTACCCTACGTCCCGG-CTGCCCCCCACTCTCGGCGGAGCGTGCGGCACCCCGCGGCGCCCAGGCCCGTCGCGCTGGGCGTGGCCTCCCTTACCC-CGCAGGCGGAAGTTGCCTATTCGGAGCAGGTGTCGGGTAGTTAATCACTGGGGGAGAGGGGGATCAGCATCGCCGTCAGGTGGATTCTCCTGGCTACGTCGCTGGAGGCCCGGGCCGCCAGAAGCACGGGATTCGCGAGTTCGACCATGGGAGAGGGGGGTACGGCGCGTCCCCCCCTGCTTCTCACCACCTCCGCCGGGGGGGCTCGACGATGTTAAGCATGTGGTGAGTGTC"/>
                                <sequence id="seq_IP643_1983_Highlands1" spec="Sequence" taxon="IP643_1983_Highlands" totalcount="4" value="TCCAGCCGCAGCGTGATACGGCAATT-ACCCCCGCGGGACTGTAACCCGGCCGAGTAGGCTCTACCGCGCTAGCGTACCGTGACAGGCTGCCGCCGCGAGGGCCTGCTCGGCCGCGCCCACAGGGCGTCCACCCAGATCCTGAACCTCGTGACCCAACCCAAGTGGCGGATCCACCTGCTAGTTGGAGTCCCCCCCCTCCTGTCCCAGCCCACCGGGCCCCACTACCAAGGCCTGCATCACTCCCCTAGCCCACCGGGACGCCTGCCTCGGACCCCCGACGCCCGCCCAAGCTATGCCCTGTACTACCCTACGTCCCGGTCTGCCCCCCACTCTCGGCGGAGCGCGCGGCACTCCGCGGCGCCCAGGCCCGTCGCGCTTGGAGTGGCCTCCCTTACCCAAGCAGGCGGAAGTTGCCTAT--GGAGCAGGTGTCGGGTAGTTAATCACTGGGGGAGAGGGGGAGCAGCATCGCCGTCTGGTGGATTCTCCTGGCTACGTTGCTGGAGGCCCGGGCCTCCAGGAGCACGGGATTCGCGAGTTCGACCATGGGAGAGGGGGGTACGGCGCGTCCCCCCCGGTTTCTCACCACCTCCGCCGGGGGGGCTCGACGATGTTAGGCATGTGGTGAGTTTC"/>
                                <sequence id="seq_IP600_1982_Highlands1" spec="Sequence" taxon="IP600_1982_Highlands" totalcount="4" value="TCCAGCCGCAGCGTGATACGGCAATTCACCCCCGCGGGACTGTAACCCGGCCGAGTAGGCTCTACCGCGCTAGCGTACCGTGACAGGCTACCGCCGCGAGGGCCTGCCCGGCCGCACCCACAGGGCG-CCGCCCAGATCCTGAGCCTTGTGACCCAACCCAAGTGGCGG-TCCACCTGCTAGTTGGAGTCCCCCTCCTC----CCCAGCCCACCGGGCCCCACTACCA-GGCCTGCA-CACTCCCCTGGTCCACCGGGACGCCTGCCTCGGACCCCCGACGCCCGCCCAAGCTATGCCCTGTACTACCCTACGTCCCGGTCTGCCCCCCACTCTCGGCGGAG-GCGCGGCACCCCGCGGCGCCCAGGCCCGTCGCGCTGGGCGTGGCCTCCCTTACCCAAGCAGGCGGAAGTTTCCTATTCGGAGCAGGTGTCGGGTAGTTAATCACTGGGGGAGAGGAGGAGCAGCATCGCCGTCTGGTGG-TTCTCCTGGCTACGTCGCTGAAGGCC-GGGCCG-CAGGAGCACGGGATTCGCGAGTTCGA-CATGGGAGAGGGGGGTACGGCGCGTCCCCCCCGGCTTTGATCCACCTCCGCCGGGGGGGCTCGACGATGTTAGGCATGTGGTGAGTGTC"/>
                                <sequence id="seq_IP601_1984_Highlands1" spec="Sequence" taxon="IP601_1984_Highlands" totalcount="4" value="TCCAGCCGCAGCGTGATACGGCAATT-ACCC-CGCGGGACTGTAACCCGGCCGAGTAGGCTTAGACGCGTTAGCGTACCGTGACAGGCTGCCGCCGCGAGGGCCTGCCCGGCCGCACCCACAGGGCGTCCGCCCAGACCCTGAGCCTCGTGACCCAACCTAAGTGGCGGATCCACCTG-TAGTTGGAGTCCCCCCC-TCCTGTCCCAGCCCACCGGGCCCCACTACCA-GGCCTGCATCACTCCCCTGGTCCACCGGGACGCCTGCCTCGGACCCCCGACGCCCGCCCAAGCTATGCCCTGTACAACCCTACGCCCCGG-CTGCCCCCCACTCTC-GCG-AGCGCGCGGCACCCCGCGGCGCCCAGGCCCGTCGCGCTGGGCGTGGCCTCCCTTACCCAAGCAGGCGGAAGTTGCCTATTCGGAGCAGGTGTCGGGTA-TTAA-CACTGGGGGAGCGGGGGAGCAGCATCGCCGTCTGGTG-ATTCTCCTGGCTACGT-GCTGGAGGCCCGGGCCG-CAGGAGCACGGGATTCGCGAGTTCGACCACGGGAGAGGGGGGTACGGCACGTCCCCCCCGGCTTCTCACCACATCCGCCGGGGGGGCTCGACGATGTTAGGCATGTGGTGAGTGT-"/>
                                <sequence id="seq_IP656_1964_Highlands1" spec="Sequence" taxon="IP656_1964_Highlands" totalcount="4" value="TCCAGCCGC-GCGTGATACGGCAATTCACCCCCGCGGGACTGTAACCCGGCCGAGTAGGCTTAGACGCG-TAGCGTACCGTGACA-GCTGCCGCCGCGAGGGCCTGCCCGGCCGCACCCACAGGGCGTCCGCCCAGAC-CTGAGCCTCGTGATCCAACCTAAGTTGCGG-TCCACCTG-TAGTTGGAGTCCCCCCC-TCCTGTCCCAGCCCACCGGGCCCCACTACCA-GGCCTGCATCACTCCCCTGGTCCACCGGGACGCC-GCCTCGGACCCCCGACGCCCGCCCAAGCTATGCCCTGTACAAC---------CGGTCTGCCCCCCACTCTCGGCGGAGCGCGCGGCACCCCGCGGCGCCCAGGCCCGTCGCGCTGGGCGTGACCTCCCTTACCCAAGCAGGCGGAAG-TGCCT-TTCG-AGCAGGTGTCGGGTAGT-AATCACTGGGGGAGAGGGGGAGCAGCATCGCCGTCTGGTG-ATTCTCCTGGCTACGT-GCTGGAGGCC-GGGCCGCCAGGAGCACGGGATTCGCGAGTTCA--CACGGGAGAGGGGGGTACGGCGCGTCCCCCCCGG-TTCTCACCACATCCGC-GGGGGGGCTCGACGATGTTAGGCATGTGGTGAGTGTC"/>
                                <sequence id="seq_IP668_1993_Highlands1" spec="Sequence" taxon="IP668_1993_Highlands" totalcount="4" value="TCCAGCCGCAGCGTGATA-GGCAATTCACCCCCGCGGGACTGTAACCCGACCGAGTAGGCTTAGCCGCGCTAGCGTACCGTGGCAGGCTGCCGCCGCGAGGGCCTGCCCGGCCGCACC--CAGGGC-TCCGCCCAGACCCTGAGACTCGTGACCCAACCTAAGTGGCGGATCCACCTGCTAGTTGGAGTCCCCCCC-TCCTGTCCCAGCCCACCGGGCCCCACTACCA-GGCCTGCATCACTCCCCTGGTCCACCGGGACGCCTGCCTCGGACCCCCGACGCCCGCCCAAGCTATGCCCTGTACTACCCTACGTCCCGGTCTGCCCCCCACTCTCGGCGGAGCGCGCGGCACCCCGCGGCGCCCAGGCCCGTCGCGCTGGGCGTGGCCTCCCTTACCCAAGCAGGCGGAAGTTGCCTATTCGGAGCAGGTGTCGGGTAGTTAATCACTGGGGGAGAGGGGGAGCAGCATCGCCGTCTGGTG-ATTCTCCTGGCTACGT-GCTGGAGGCC-GGGCCGCCAGAAGCACGGGATTCGCGAGTTCGACCATGGGAGAGGGGGGTACGGCGCGTCCCCCCCTGCTTCTCACCACCTCCGCCGGGGGGGCTCGACGATGTTAAGCATGTGGTGAGTGTC"/>
                                <sequence id="seq_IP259_1994_Highlands1" spec="Sequence" taxon="IP259_1994_Highlands" totalcount="4" value="TCCAGCCGCAGCGTGATACGGCAATT-ACCCCCGCGGGACTGTAACCCGGCCGAGTAGGCTTAGACGCGTTAGCGTACCGTGACAGGCTGCCGCCGCGAGGGCCTGCCCGGCCGCACCCACAGGGCGTCCGCCCAGACCCTGAGCCTCGTGATCCAACCTAAGTTGCGGATCCACCTGCTAGTTGGAGTCCCCCCC-TCCTGTCCCAGCCCACCGGGCCCCACTACCAAGGCCTGCATCACTCCCCTGGTCCACCGGGACGCCTGCCTCGGACCCCCGACGCCCGCCCAAGCTATGCCCTGTACAACCCTACGCCCCGGTCTGCCCCCCACTCTCGGCGGAGCGCGCGGCACCCCGCGGCGCCCAGGCCCGTCGCGCTGGGCGTGGCCTCCCTTACCCAAGCAGGCGGAAGTTGCCTATTCGGAGCAGGTGTCGGGTAGTTAATCACTGGGGGAGAGGGGGAGCAGCATCGCCGTCTGGTGGATTCTCCTGGCTACGTCGCTGGAGGCCCGGGCCGCCAGGAGCACGGGATTCGCGAGTTCAACCACGGGAGAGGGGGGTACGGCGCGTCCCCCCCGGCTTCTCACCACATCCGCCGGGGGGGCTCGCCGATGTTAGGCATGTGGTGAGTGTC"/>
                                <sequence id="seq_IP1496_1995_Highlands1" spec="Sequence" taxon="IP1496_1995_Highlands" totalcount="4" value="TCCAGCCGCAGCGTGATACGGCAATT-ACCCCCGCGGGACTGTAACCCGGACGAGTAGGCTTAGCCGCGCTAGCAAACCGTGGCAGGCTGCCGCCGCGAGGGCCTGCCCGACCGCACCCACAGGGCGTCCGCCCAGACCCTGAGCCTCGTGACCCAACCTAAGTGGCGGATCCCCCTGCTAGTTGGAGTCCCCCCCCTCCTGTCCTAGCCCACCGGGCCCCACTACCAAGGCCTGCATCACTCCCCTGGTCCACCGGGACGCCTGCCTCGGACCCCCGACGCCCGCCCAAGCTATGCCCTGTACTACACTACGTCCCGGTCTGCCCCCCACTCTCGGCGGAGCGCGCGGCACCCCGCGGCGCCCAGGCCCGTCGCGCTGGGCGTGGCCTCCCTTACCCAAGCAGGCGGAAGTTGCCTATTCGGAGCAGGTGTCGGGTAGTTAATCACTGGGGGAGAGGGGGAGCAGCATCGCCGTCTGGTGGATTCTCCTGGCTACGTCGCTGGAGGCCCGGGCCGCCAGAAGCACGGGATTCGCGAGTTCGACCATGGGAGAGGGGGGTACGGCGCGTCCCCCCCTGCTTCTCACCACCTCCGCCGAGGGGGCTCGACGATGTTAAGCATGTGGTGAGTGTC"/>
                                <sequence id="seq_IP664_1990_Highlands1" spec="Sequence" taxon="IP664_1990_Highlands" totalcount="4" value="TCCAGCCGCAGCGTGAT-CGGCAATTCACCCCCGCGGGACTGTAACCCGACCGAGTAGGCTTAGCCGCGCTAGCGTACCGTGGCAGGCTGCCGCCGCGAGGGCCTGCCCGGCCGCACC--CAGGGCGTCCGCCCAGA-CCT-AGCCTCGTGACCCAACCTAAGTGGCG--TCCA-CT-CTAGTTGGAGTCCCCCC---CCTGTCCCAGCCCACCGGGC-CCACTACCAAGGCCTGCATCACTCCCCTGGTCCACCGGGACGCCTGCCTCGGACCC-CGACGCCCGCCCAAGCTATGC-CTGTACTACCCTACGTCCCGGTCTGCCCCCCACTCTCGGCGGAGCG-GCGGCACCCCGCGGCGCCCAGGC-CGTCGCG--GGGC-TGGCCTCCCTTACCCAAGCAG-CGGAAGTTGCCTA-TCG-AGCAGGTGTCGGGTAGTTAATCACT-GGGG-GAGGGGG-G-AGTATCGCCGTCTGGTG-ATTCTCCTGGCTACGT-GC-GGAGGCC-GGGCCGCCAGAAGCACGGGATTCGCGA-TTCG-CC-TGGGAGAGGGGGGTACGGCGCGTCCCCCCCTGCTTCTCACCACCTCCGCCGGGGGGGCTCGACGATGTTAAGC-TGTGGTGAGTGTC"/>
                                <sequence id="seq_IP1513_1996_Highlands1" spec="Sequence" taxon="IP1513_1996_Highlands" totalcount="4" value="TCCAGCCGCAGCGTGATACGGCAATTCACCCCCGCGGGACTGTAACCCGACCGAGTAGGCTTAGCCGCGCTAGCGTACCGTGGCAGGCTGCCGCCGCGAGGGACTGCCCGGCCGCACCCACAGGGCGTCCGCCCAGACCCTGAGCCTCGTGACCCAACCTAAGTGGCGGATCCACCTGCTAGTTGGAGTCCCCCCCCTCCTGTCCCAGCCCACCGGGCCCCACTACCAAGGCCTGCATCACTCCCCTGGTCCACCGGGACGCCTGCCTCGGACCCCCGACGCCCGCCCAAGCTATGCCCTGTACTACCCTACGTCCCGGTCTGCCCCCCACTCTCGGCGGAGCGCGCGGCACCCCGCGGCGCCCAGGCCCGTCGCGCTGGGCGTGGCCTCCCTTACCCAAGCAGGCGGAAGTTGCCTATTCGGAGCAGGTGTCGGGTAGTTAATCACTGGGGGAGAGGGGGAGCAGTATCGCCGTCTGGTGGATTCTCCTGGCTACGTCGCTGGAGGCCCGGGCCG-CAGAAGCACGGGATTCGCGAGTTCGACCATGGGAGAGGGGGGTACGGCGCGTCCCCCCCTGCTTCTCACCACCTCCGCCGGGGGGGCTCGACGATGTTAAGCATGTGGTGAGTGTC"/>
                                <sequence id="seq_IP666_1992_Highlands1" spec="Sequence" taxon="IP666_1992_Highlands" totalcount="4" value="TCCAGCCGCAGCGTGATA-GGCAATTCACCCCCGCGGGACTGTAACCCGACCGAGTAGGCTTAGCCGCGCTAGCGTACCGTGGCAGGCTGCCGCCGCGAGGGCCTGCCCGGCCGCACCCACAGGG---CCGCCCAGACCCTGAGACTCGTGACCCAACCTAAGTGGCGG-TCCACCT--TAGTTGGAGTCCCCCCC-TCCTGTCCCAGCCCACCGGGCCCCACTACCA-GGCCTGCATC-CTCCCCTGGTCCACCGGGACGCCTGCCTCGGACCCCC-ACGCCCGCCCAAGCTATGCCCTGTACTACCCTACGTCCCGGTCTGCCCCCCACTCTCGGCG-AG-GCGCGGCACCCCGCGGCGCCCAGGCCCGTCGCGCTGGGCG-GGCCTCCCTTACC-AAGCAGGCGGAAGTTGCCTATTCGGAGCAGGTGTCGGGTAGTTAATCACTGGGGGAGAGGGGGAGCAGCATCGCCGTCTGGTG-ATTCTCCTGGCTACGT-GCTGGAGGCC-GGGCCG-CAGAAGCACGGGATTCGCGAGTTCGACCATGGGAGAGGGGGGTACGGCGCGTCCCCCCCTGCTTCTCACCACCTCCGC-GGGGGGGCTCGACGATGTTAAGCATGTGGTG-GTGT-"/>
                                <sequence id="seq_IP1498_1995_Highlands1" spec="Sequence" taxon="IP1498_1995_Highlands" totalcount="4" value="TCCAGCCGCAGCGTGA-ACGGC-ATTCACCCCCGCGGGACTGTAACCCGGCCGAGTAGGCTTAGCCGCGCTAG-GTACCGTGGCAGGCTGCCGCCGCGAGGGCCTGCCCGGCCGCACCCACAGGGCGTCCGCCCAGACCCTGAGCCTCGTGACCCAACCTAAGTGGCGGATCAACCTGCTAGTTGGAGTCCCCCCC-TCCTGTCCTAGCCCACCGGGCCCCACTACCA-GGCCTGCA-CA-TCCCCTGGTCCACCGGGACGCCTGCCTC-GACCCCCGACGCCCGCCCAAGCTATGCCCTGTACTACCCTACGTCCCGGTCTG-CCCCCACTCTCGGCG-AG-G-GCGGCACCCCGCGGCGCCCAGGCCCGTCGCGCTGGGCGTGGCCTCCCTTACCCACGCAGGCGGAAGTTGCCTA-T-G-AGCAGGTGTCGGGTAGTTAATCACTGGGGGAGAGGGGGAGCAACATCGCCGTCTGGTG-ATTCTCCTGGCTACGTCGCTGGAGGCC-GGGCCG-CAGAAGCACGAGATTCGCGAGT--GA-CATGGGAGAGGGGGGTACGGCGCGTCCCCCTCTGCTTCTCACCACCTCCGCCGGG-GGGCTCGACGATG-TAAGCATGTGGTGAGTGTC"/>
                                <sequence id="seq_IP659_1986_Highlands1" spec="Sequence" taxon="IP659_1986_Highlands" totalcount="4" value="TCCAGCCGCAGCGTGATACGGCAATT-ACCCCCGCGGGACTGTAACCCGACCGAGTAGGCTTAGCCGCGCTAGCGTACCGTGGCAGGCTGCCGCCGCGAGGGCCTGCCCGGCCGCACCCACAGGGCGTCCGCCCAGACCCTGAGCCTCGTGACCCAACCTAAGTGGCGGATCCACCTGCTAGTTGGAGTCCCCCCCCTCCTGTCCCAGCCCACCGGGCCCCACTACCAAGGCCTGCATCACTCCCCTGGTCCACCGGGACGCCTGCCTCGGACCCCCGACGCCCGCCCAAGCTATGCCCTGTACTACCCTACGTCCCGGTCTGCCCCCCACTCTCGGCGGAGCGCGCGGCACCCCGCGGCGCCCAGGCCCGTCGCGCTGGGCGTGGACTCCCTTACC-AAGCAGGCGGAAGTTGCCTATTCGGAGCAGGTGTCGGGTAGTTAATCACTGGGGGAGAGGGGGAGCAGCATCGCCGTCTGGTGGATTCTCCTGGCTACGTCGCTGGAGGCCCGGGCCGCCAGAAGCACGGGATTCGCGAGTTCGACCATGGGAGAGGGGGGTACGGCGCGTCCCCCCCTGCTTCTCACCACCTCCGCCGGGGGGGCTCGACGATGTTAAGCATGTGGTGAGTGTC"/>
                                <sequence id="seq_IP658_1983_Highlands1" spec="Sequence" taxon="IP658_1983_Highlands" totalcount="4" value="TCCAGCCGCAGCGTGATACGGCAATT-ACCCCCGCGGGACTGTAACCCGGCCGAGTGGGCTTAGCCGCGCTAGCGTACCGTGGCAGGCTGCCGCCGCGAGGGCCTGACCGGCCGCACCCACAGGGCGTCCGCCCAGACCCTGAGCCTCGTGACCCAACCTAAGTGGCGGATCAACCTGCTAGTTGGAGTCCCCCCCCTCCTGTCCTAGCCCACCGGGCCCCACTACCAAGGCCTGCATCACTCCCCTGGTCCACCGGGACGCCTGCCTCGGACCCCCGACGCCCGCCCAAGCTATGCCCTGTACTACCCTACGTCCCGGTCAGCCCCCCACTCTCGGCGGAGCGCGCGGCACCCCGCGGCGCCCAGGCCCGTCGCGCTGGGCGTGGCCTCCCTTACCCAAGCAGGCGGAAGTTGCCTATTCGGAGCAGGTGTCGGGTAGTTAATCACTGGGGGAGAGGGGGAGCAGCATCGCCGTCTGGTGGATTCTCCTGGCTACGTCGCTGGAGGCCCGGGCCGCCAGAAGCACGGGATTCGCGAGTTCGA-CATGGTAGAGGGGGGTACGACGCGTCCCCCCCTGCTTCTCACCACCTCCGCCGGGGGGGCTCGACGATGTTAAGCATGTGGTGAGTGTC"/>
                                <sequence id="seq_IP1289_1977_Highlands1" spec="Sequence" taxon="IP1289_1977_Highlands" totalcount="4" value="TC-AGCCG-AGCGTG-TA---CAAT-CA-CCCCGCGGGACTGTAACCCGGCCGAGTAGGCTCTACCGCGCTAGTGTACCGTGACAGGCTGCCGCCGCGAGGGCCTGCCCGGCCGCACCCACAGGGCGTCCGCCCAGATCCTGAGCCTCGTGACCCAACCCAAGTGGCGGATCCACCTGCTAGTTGGAGTCCCCCCC-TCCTGTCCCAGCCCACCGGGCCCCACTACCAAGGCCTGCATCACTCCCCTGG-TCACCGGGACGCCTGCCTCGGACCCCCGACGCCCGCCCAA-CTATGCCCTGTACTACCCTACGTCCCGGTCTGCCCCCCACTC-CGGCGGAGCGCGCGGCACCCCGCGGCGCCCAGGTCCGTCGCGCTGGGCGTGGCCTCCCTTACCCAAGCAGGCGGAA-TTGCCTATGCGGAGCAGGTGTCGG-TAGTTAATCACTGGGGGAGAGGGGGAGCAGCATCGCCGTCTGGTGGATTCTCCTGG-TACGTCGCTGGAGGCC-GGGCCG-CAGGAGCACGGGATTCGCGAGT-CGA-CATGGGAGAGGGGGGTACG-CGCGTCCCCCCCGGCTTCTCACCACCTCCGCCGGG-GGGCTCGACGATGTTAGGCATGTGGTGAGTGTC"/>
                                <sequence id="seq_IP665_1990_Highlands1" spec="Sequence" taxon="IP665_1990_Highlands" totalcount="4" value="TCCAGCCGCAGCGTGATACGGCAATTCACCCCCGCGGGACTGTAACCCGACCGAGTAGGCTTAGCCGCGCTAGCGTACCGTGGCAGGCTGCCGCCGCGAGGGCCTGCCCGGCCGCACCCACAGGGCGTCCGCCCAGACCCTGAGACTCGTGACCCAACCTAAGTGGCGGATCCACCTGCTAGTTGGAGTCCCCCCC-TC----CCCAGCCCACCGGGCCCCACTACCAAGGCCTGCAT--CTCCCCTGGTCCACCGGGACGCCTGCCTCGGACCCCCGACGCCCGCCCAAGCTATGCCCTGTACTACCCTACGTCCCGGTCTGCCCCCCACTCTCGGCGGAGCGCGCGGCACCCCGCGGCGCCCAGGCCCGTCGCGCTGGGCGTGGCCTCCCTTACCCAAGCAGGCGGAAGTTGCCTATTCGGAGCAGGTGTCGGGTAGTTAATCACTGGGGGAGAGGGGGAGCAGCATCGCCGTCTGGTGGATTCTCCTGGCTACGTCGCTGGAGGCCCGGGCCGCCAGAAGCACGGGATTCGCGAGTTCGACCATGGGAGAGGGGGGTACGGCGCGTCCCCCCCTGCTTCTCACCACCTCCGCCGGGGGGGCTCGACGATGTTAAGCATGTGGTGAGTGTC"/>
                                <sequence id="seq_IP661_1988_Highlands1" spec="Sequence" taxon="IP661_1988_Highlands" totalcount="4" value="TCCAGCCGC-GCGTGATACGGCAATTCACCCCCGCGGGACTGTAACCCGGCCGAGTAGGCTTAGACGCGTTAGCGTACCGTGACAGGCTGCCGCCGCGAGGGCCTGCCCGGCCGCACCCACAGGGCGTCCGCCCAGACCCTGAGCCTCGTGATCCAACCTAAGTTGCGGATCCACCTGCTAGTTGGAGTCCCCCCCC-CCTGTCCCAGCCCACCGGGCCCCACTACCAAGGCCTGCATCACTCCCCTGGTCCACCGGGACGCCTGCCTCGGACCCCCGACGCCCGCCCA-GCTATGCCCTGTACAAC---------CGG-CTGCCCCCCACTCTCGGCGGAGCGCGCGGCACCCCGC-GCGCCCAGGCCCGTCGCGCTGGGC-TGACCTCCCTTACCCAAGCAGGCGGAAGTTGCCTATTCGGAGCAGGTGTCG-GTAGTTAATCACTGGGGGAGAGGGGGA-CAGCA-CGCCGTCTGGTG--TTCTCCTGGCTACGTCGCTGGAGGCC-GGGCCGCCAGGAGCACGGGATTCGCGAGTTCAACCACGG-AGAGGGGGGTACGGCGCGTCCCCCCCGGCTTCTCACCACATCCGCCGGG-GGGCTCGACGATGTTAGGCA-GTGGTGAGTGTC"/>
                                <sequence id="seq_IP1510_1996_Highlands1" spec="Sequence" taxon="IP1510_1996_Highlands" totalcount="4" value="TCCAGCCGCAGCGTGATACGGCAATT-ACCCCCGCGGGACTGTAACCCGGCCGAGTAGGCTTAGCCGCGCTAGCGAACCGTGGCAGGCTGCCGCCGCGAGGGCCTGCCCGACCGCACCCACAGGGCGTCCGCCCAGACCCTGAGCCTCGTGACCCAACCTAAGTGGCGGATCCCCCTGCTAGTTGGAGTCCCCCCCCTCCTGTCCTAGCCCACCGGGCCCCACTACCAAGGCCTGCATCACTCCCCTGGTCCACCGGGACGCCTGCCTCGGACCCCCGACGCCCGCCCAAGCTATGCCCTGTACTACACTACGTCCCGGTCTGCCCCCCACTCTCGGCGGAGCGCGCGGCACCCCGCGGCGCCCAGGCCCGTCGCGCTGGGCGTGGCCTCCCTTACCCAAGCAGGCGGAAGTTGCCTATTCGGAGCAGGTGTCGGGTAGTTAATCACTGGGGGAGAGGGGGAGCAGCATCGCCGTCTGGTGGATTCTCCTGGCTACGTCGCTGGAGGCCCGGGCCGCCAGAAGCACGGGATTCGCGAGTTCGACCATGGGAGAGGGGGGTACGGCGCGTCCCCCCCTGCTTCTCACCACCTCCGCCGAGGGGGCTCGACGATGTTAAGCATGTGGTGAGTGTC"/>
                                <sequence id="seq_IP1511_1996_Highlands1" spec="Sequence" taxon="IP1511_1996_Highlands" totalcount="4" value="TCCAGCCGCAGCGTGATACGGCAATTCACCCCCGCGGGACTGTAACCCGGCCGAGTAGGCTTAGCCGCGCTAGCGAACCGTGGCAGGCTGCCGCCGCGAGGGCCTGCCCGACCGCACCCACAGGGCGTCCGCCCAGACCCTGAGCCTCGTGACCCAACCTAAGTGGCGGATCCCCCTGCTAGTTGGAGTCCCCCCCCTCCTGTCCTAGCCCACCGGGCCCCACTACCA-GGCCTGCATCACTCCCCTGGTCCACCGGGACGCCTGCCTCGGACCCCCGACGCCCGCCCAAGCTATGCCCTGTACTACACTACGTCCCGGTCTGCCCCCCACTCTCGGCGGAGCGCGCGGCACCCCGC-GCGCCCAGGCCCGTCGCGCTGGGCGTGGCCTCCCTTACCCAAGCAGGCGGAAGTTGCCTATTCGGAGCAGGTGTCGGGTAGTTAATCACTGGGGGAGAGGGGGAGCAGCATCGCCGTCTGGTGGATTCTCCTGGCTACGTCGCTGGAGGCCCGGGCCGCCAGAAGCACGGGATTCGCGAGTTCGACCATGGGAGAGGGGGGTACGGCGCGTCCCCCCCTGCTTCTCACCACCTCCGCCGAGGGGGCTCGACGATGTTAAGCATGTGGTGAGTGTC"/>
                                <sequence id="seq_IP657_1983_Highlands1" spec="Sequence" taxon="IP657_1983_Highlands" totalcount="4" value="TCCAGCCGCAGCGTGATACGGCAATT-ACCCCCGCGGGACTGTAACCCGACCGAGTAGGCTTAGCCGCGCTAGCGTACCGTGGCAGGCTGCCGCCGCGTGGGCCTGCCCGGCCGCACCCACAGGGCGTCCGCCCAGACCCTGAGCCTCGTGACCCAACCTAAGTGGCGGATCCACCTGCTAGTTGGAGTCCCCCCCCTCCTGTCCCAGCCCACCGGGCCCCACTACCAAGGCCTGCATCACTCCCCTGGTCCACCGGGACGCCTGCCTCGGACCCCCGACGCCCGCCCAAGCTATGCCCTGTACTACCCTACGTCCCGGTCTGCCCCCCACTCTCGGCGGAGCGCGCGGCACCCCGCGGCGCCCAGGCCCGTCGCGCTGGGCGTGGCCTCCCTTACCCAAGCAGGCGGAAGTTGCCTATTCGGAGCAGGTGTCGGGTAGTTAATCACTGGGGGAGAGGGGGAGCAGCATCGCCGTCTGGTGGATTCTCCTGGCTACGTCGCTGGAGGCCCGGGCCGCCAGAAGCACGGGATTCGCGAGTTCGACCATGGGAGAGGGGGGTACGGCGCGTCCCCCCCTGCTTCTCACCACCTCCGCCGGGGGGGCTCGACGATGTTAAGCATGTGGTGAGTGTC"/>
                                <sequence id="seq_IP1596_1997_Highlands1" spec="Sequence" taxon="IP1596_1997_Highlands" totalcount="4" value="TCCAGCCGCAGCGTGA-A-GGCAATT-A-CCCCGCGGGACTGTAACCCGGCCGAGTAGGCTTAGCCGCGCTAGCAAACCGTGGCAGGCTGCCGCCGCGAGGGCCTGCCCGACCGCACCCACAGGG-GTCCGCCCAGACCCTGAGCCTCGTGACCCAACCTAAGTGGCGGATCCCCCTGCTAGTTGGAGTCCCCCCCCTCCTGTCCTAGCCCACCGGGCCCCACTACCA-GGCCTGCATCACTCCCCTGGTCCACCGGGACGCCTGCCTCGGACCCCCGACGCCCGCCCAAGCTATGCCCTGTACTACACTACGTCCCGGTCTGCCCCCCACTCTCGGCGGAGCGCGCGGCACCCCGCGGCGCCCAGGCCCGTCGCGCTGGGCGTGGCCTCCCTTACCCAAGCAGGCGGAAGTTGCCTATTCGGAGCAGGTGTCGGGTAGTTAATCACTGGGGGAGAGGGGGAGCAGCATCGCCGTCTGGTGGATTCTCCTGGCTACGTCGCTGGAGGCCCGGGCCG-CAGAAGCACGGGATTCGCGAGTTCGACCATGGGAGAGGGGGGTACGGCGCGTCCCCCCCTGCTTCTCACCACCTCCGCCGAGGGGGCTCGACGATGTTAAGCATGTGGTGAGTGTC"/>
                                <sequence id="seq_IP1521_1994_Highlands1" spec="Sequence" taxon="IP1521_1994_Highlands" totalcount="4" value="TCCAGCCGCAGCGTGATACGGCAATTCACCCCCGCGGGACTGTAACCCGGCCGAGTAGGCTTAGCCGCGCTAGCGTACCGTGGCAGGCTGCCGCCGTGAGGGCCTGCCCGGCCGCACCCACAGGGCGTCCGCCCAGACCCTGGGCCTCGTGACCCAACCTAAGTGGCGGATCAACCTGCTAGTTGGAGTCCCCCCCCTCCTGTCCTAGCCCACCGGGCCCCACTACCAAGGCCTGCATCACTCCCCTGGTCCACCGGGACGCCTGCCTCGGACCCCCGACGCCCGCCCAAGCTATGCCCTGTACTACCCTACGTCCCGGTCTGCCCCCCACTCTCGGCGGAGCGTGCGGCACCCCGCGGCGCCCAGGCCCGTCGCGCTGGGCGTGGCCTCCCTTACCCACGCAGGCGGAAGTTGCCTATTCGGAGCAGGTGTCGGGTAGTTAATCACTGGGGGAGAGGGGGATCAGCATCGCCGTCAGGTGGATTCTCCTGGCTACGTCGCTGGAGGCCCGGGCCGCCAGAAGCACGGGATTCGCGAGTTCGACCATGGGAGAGGGGGGTACGGCGCGTCCCCCCCTGCTTCTCACCACCTCCGCCGGGGGGGCTCGACGATGTTAAGCATGTGGTGAGTGTC"/>
                                <sequence id="seq_Yp2856_2003_Highlands1" spec="Sequence" taxon="Yp2856_2003_Highlands" totalcount="4" value="TCCAGCCGCAGCGTGATACGGCAATTCACCCCCGCGGGACTGTAACCCGGCCGAGTAGGCTCTACCGCGCTAGCGTACCGTGACAGGCTGCCGCCGCGAGGGCCTGCCCGGCCGCACCCACAGGGCGTCTGCCCAGATCCTGAGCCTCGTGACCCAACCCAAGTGGCGGATCCACCTGCTAGTTGGAGTCCCCCCCCTCCTGTCCCAGCCCACCGGGCCCCACTACCAAGGACTGCATCACTCCCCTGGCCCACCGGGACGCCTGCCTCGGACCCCCGACGCCCGCCCAAGCTATGCCCTGAACTACCCTACGTCCCGGTCTGCCCCCCACTCTCGGCGGAGCGCGCGGCACCCCGCGGCGCCCAGGCCCGTCACGCTGGGCGTGGCCGCCCTTACCCAAGCAAGCGGAAGTTGCCTATTCGGAGCAGATATCGGGTAGTTAATCACTGGGGGAGAGGGGGAGCAGCATCGCCGTCTAGTGGATTCTACTGGTTACGTCGCTGGAGGCCCGGGCCGCCAGGAGCACGGGATTTGCGAGTTCGACCATGGGAGAGGGGGGTACGGCGCGTCCCCCCTGGCTTCTCACCACCTCCGCCGGGGGGGCTCGACGATGTTAGGCATGTGGTGAGTGTC"/>
                                <sequence id="seq_Yp2905_2004_Highlands1" spec="Sequence" taxon="Yp2905_2004_Highlands" totalcount="4" value="TCCAGCCGCAGCGTGATACGGCAATTCACCCCCGCGGGACTGTAACCCGGCCGAGTAGGCTCTACCGCGCTAGCGTACCGTGACAGGCTGCCGCCGCGAGGGCCTGCCCGGCCGCACCCACAGGGCGTCTGCCCAGATCCTGAGCCTCGTGACCCAACCCAAGTGGCGGATCCACCTGCTAGTTGGAGTCCCCCCCCTCCTGTCCCAGCCCACCGGGCCCCACTACCA-GGCCTGCATCACTCCCCTGGCCCACCGGGACGCCTGCCTCGGACCCCCGACGCCCGCCTAAGCTATGCCCTGAACTACCCTACGTCCCGGTCTGCCCCCCACTCTCGGCGGAGCGCGCGGCACCCCGCGGCGCCCAGGCCCGTCGCGCTGGGCGTGGCCGCCCTTACCCAAGCAGGCGGAAGTTGCCTATTCGGAGCAGATATCGGGTAGTTAATCACTGGGGGAGAGGGGGAGCAGCATCGCCGTCTGGTGGATTCTACTGGTTACGTCGCTGGAGGCCCGGGCCGCCAAGAGCACGGGATTTGCGAGTTCGA-CATGGGAGAGGGGGGTACGGCGCGTCCCCCCTGGCTTCTCACCACCTCCGCCGGGGGGGCTCGACGATGTTAGGCATGTGGTGAGTGTC"/>
                                <sequence id="seq_Yp3069_2011_Highlands1" spec="Sequence" taxon="Yp3069_2011_Highlands" totalcount="4" value="TCCAGCCGCAGCGTGATACGGCAATTCACCCTCGCGGGACTGTAACCCGGCCGAGTAGGCTCTACCGCGCTAGCGTACCGTGACAGGCTGCCGCCGCGAGGGCCTGCCCGGCCGCACCCACAGGGCGTCTGCCCAGATCCTGAGCCTCGTGACCCAACCCAAGTGGCGGATCCACCTGCTAGTTGGAGTCCCCTCCCTCCTGTCCCAGCCCACCGGGCCCCACTACCAAGGCCTGCATCACTCCCCTGGCCCACCGGGATGCCTGCCTCGGACCCCCGACGCCCGCCCAAGCTAGGCCCTGAACTACCCTACGTCCCGGTCTGCCCCCCACTCTCGGCGGAGCGCGCGGCACCCCGCGGCGCCCAGGCCCGTCGCGCTGGGCGTGGCCGCCCTTACCCAAGCAGGCGGAAGTTGCCTATTCGGAGCAGATATCGGGTAGTTAATCACTGGGGGAGAGGGGGAGCAGCATCGCCGTCTGGTGGATGCTACTGGTTACGTCGCTGGAGGCCCGGGCCGCCAGGAGCACGGGATTTGCGAGTTCGACCATGGGAGAGGGGGGTACGGCGCGTCCCCCCTGGCTTCTCACCACCTCCGCCGGGGGGGCTCGACGATGTTAGGCATGTGGTGAGTGTC"/>
                                <sequence id="seq_Yp3048_2009_Highlands1" spec="Sequence" taxon="Yp3048_2009_Highlands" totalcount="4" value="TCCAGCCGCAGCGTGATACGGCAATTCACCCCCGCGGGACTGTAACCCGGCCGAGTAGGCTCTACCGCGCTAGCGTACCGTGACAGGCTGCCGCCGCGAGGGCCTGCCCGGCCGCACCCACAGGGCGTCCGCCCAGATCCTGAGCCTCGTGACCCAACCCCAGTGGCGGATCCACCTGCTAGTTGGAGTCCCCCCCCTCCTGTCCCAGCCCACCGGGCCCCACTACCAAGGCCTGCATCACTCCCCTGGCCCACTGGGACGCTTGCCTCTGACCCCCGACTCCCGCCCAAGCTATGCCCTGTACTACCCTACGTCCCGGTCTGCCCCCCACTCTCGTCGGAGCGCGCGGCACCCCGCGGCGCCCAGGCCCATCGCGCTGGGCGTGGCCTCCCTTACCCAAGTAGGCGGAAGTTGCCTATTCGGAGCAGGTGTCGGGTAGTTAATCACTGGGGGAGAGGGGGAGCAGCATCGCCGTCTGGTGGATTCTCCTGACTACGACGCTGGAGGCCCGGGCCGCCAGGAGCACGGGATTCGCGAGTTCGACCATGGGGGAGGGGGGTACGGCGCGTCCCCCCCGGCTTCTCACCACCTCCGCCGGGGGGGCTCGACGATGTTAGGAATGTGGTGAGTGTC"/>
                                <sequence id="seq_Yp2871_2004_Highlands1" spec="Sequence" taxon="Yp2871_2004_Highlands" totalcount="4" value="TCCAGCCGCAGCGTGATACGGCAATTCACCCCCGTGGGACTGTAACCCGGACGAGTAGGCTTAGCCGCGCTAGCAAACCGTGGCAGGCTGCCGCCGCAAGGGCCTGCCCGACCGCACCCACAGGGCGTCCGCCCAGACCCTGAGCCTCGTGACCCAACCTAAGTGGCGGATCCCCCTGCTAGTTGGAGTCCCCCCCCTCCTGTCCTAGCCCACCGGGCCCCACTACCAAGGCCTGCATCACTCCCCTGGTCCACCGGGACGCCTGCCTCGGACCCCTGACGCCCGCCCAAGCTATGCCCTGTACTACACTACGTCCCGGTCTGCCCCCCACTCTCGGCGGAGCGCGCGGCACCCCGCGGCGCCCAGGCCCGTCGCGCTGGGCGTGGCCTCCCTTACCCAAGCAGGCGGAAGTTGCCTATTCGGAGCAGGTGTCGGGTAGTTAATCACTGGGGGAGAGGGGGAGCAGCATCGCCGTCTGGTGGATTCTCCTGGCTACGTCGCTGGAGGCC-GGGCCGCCAGAAGCACGGGATTCGCGAGTTCGACCATGGGAGAGGGGGGTACGGCGCGTCCCCCCCTGCTTCTCACCACCTCCGCCGAGGGGGCTCGACGATGTTAAGCATGTGGTGAGTGTC"/>
                                <sequence id="seq_Yp2983_2007_Highlands1" spec="Sequence" taxon="Yp2983_2007_Highlands" totalcount="4" value="TCCAGCCGCAGCGTGATACGGCAATTCACCCCCGCGGGACTGTAACCCGACCGAGTAGGCTTAGCCGCGCTAGCGTACCGTGGCAGGCTGCCGCCGCGAGGGCCTGCCCGGCCGTACCCACAGGGCGTCCGCCCAGACCCTGAGCCTCGTGACCCAACCTAAGTGGCGGATCCACCTGCTAGTTGGAGTCCCCCCCCTCCTGTCCCAGCCCACCGGGCCCCACTACCAAGGCCTGCATCACTCCCCTGGTCCACCGGGACGCCTGCCTCGGACCCCCGACGCCCGCCCAAGCTATGCCCTGTACTACCCTACGTCCCGGTCTGCCCCCCACTCTCGGCGGAGCGCGCGGCACCCCGCGGCGCCCAGGCCCGTCGCGCTGGGCGTGGCCTCCCTTACCCAAGCAGGCGGAAGTTGCCTATTCGGAGCAGGTGTCGGGTAGTTAATCACTGGGGGAGAGGGGGAGCAGCATCGCCGTCTGGTGGATTCTCCTGGCTACGTCGATGGAGGCCCGGGCCGCCAGAAGCACGGGATTCGCGAGTTCGACCATGGGAGAGGGGGGTACGGCGCGTCCCCCCCTGCTTCTCACCCCCTCCGCCGGGGGGGCTCGACAATGTTAAGCATGTGGTGAGTGTC"/>
                                <sequence id="seq_Yp3041_2009_Highlands1" spec="Sequence" taxon="Yp3041_2009_Highlands" totalcount="4" value="TCCAGCCGCAGCGTGATACGGCAATTCACCCCCGCGGGACTGTAACCCGACCGAGTAGGCTTAGCCGCGCTAGCGTACCGTGGCAGGCTGCCGCCGCGAGGGCCTGCCCGGCCGCACCCACAGGGCGTCCGCCCAGACCCTGAGCCTCGTGACCCAACCTAAGTGGCGGATCCACCTGCTAGTTGGAGCCCCCCCC-TCCTGTCCCAGCCCACCGGGCCCCACTACCAAGGCCTGCAT--CTCCCCTGGTCCACCGGGACGCCTGCCTCGGACCCCCGACGCCCGCCCAAGCTATGCCCTGTACTACCCTACGTCCCGGTCTGCCCCCCACTCTCGGCGGAGCGCGCGACACCCCGCGGCGCCCAGGCCCGTCGCGCTGGGCGTGGCCTCCCTTACCCAAGCAGGCGGAAGTTGCCTATTCGGAGCAGGTGTCGGGTAGTTAATCACTGGGGGAGAGGGGGAGCTGCATCGCCGTCTGGTG-ATTCTCCTGGCTACGTCGCTGGAGGCC-GGGCCGCCAGAAGCACGGGATTCGCGAGTTCGACCATGGGAGAGGGGGGTACGGCGCGTCCCCCCCTGCTTCTCACCACCTCCGCCGGGGGGGCTCGACGATGTTAAGCATGTGGTGAGTGTC"/>
                                <sequence id="seq_Yp2947_2006_Highlands1" spec="Sequence" taxon="Yp2947_2006_Highlands" totalcount="4" value="TCCAGCCGCAGCGTGATACGGCAATTCACCCCCGCGGGACTGTAACCCGGCCGAGTAGGCTTAGACACGTTAGCGTACCGTGACAGGCTGCCGCCGCGAGGGCCTGCCCGGCCGCACCCACAGG-CGTCCGCCCAGACCCAGAGCCTCGTGACCCAACCTAAGTGGCGGATCCACCTGCTAGTTGGAGTCCCCCCCCTCCTGTCCCAGCCCACCGGGCCCCACTACCAAGGCCTGCATCACTCCCCTGGTCCACCGGGACGCCTGCCTCGGACCCCCGACGCCCGCCCAAGCTATGCCCTGTACTACCCTACGCCCCGGTCTGCCCCCCACTCTCGGCGGAGCGCGCGGCACCCCGCGGCGCCCAGGCCCGTCGCGCTGGGCGTGGCCTCCCTTACCCAAGCAGGCGGAAGTTGCCTATTCGGAGCAGGTGTCAGGTAGTTAATCACTGGGGGAGAGGGGGAGCAGCATCGCCGTCTGGTGGATTCTCCTGGCTACGTCGCTGGAGGCCCGGGCCGCCAGGAGCACGGGATTCGCGAGTTCGACCACGGGAGAGGGGGGTACGGCGCGTCCCCCCCGGCTACTCACCACATCCGCCGGGTGGGCTCGACGATGTTAGGCATGTGGTGAGTGTC"/>
                                <sequence id="seq_Yp3026_2008_Highlands1" spec="Sequence" taxon="Yp3026_2008_Highlands" totalcount="4" value="TCCGGCCGCAACATGGAACAGCAAATCACCCCCGCGGGACTGTAACCCGGCCGAGTAGGCTCTACCGCACCAGCGTACCGTGACAGGCTGCCGCCGCGAGGGCCTGCCCGGCCGCACCCACAGGGCGTCCGCCCAGATCCTGAGCCTCGTGACCCAACCCAAATGGCGGATCCACCTGCTAGTTGGAGTCCCCCCCCTCCTGTCCCTGCCCACCGGGCCCCACTACCAAGGCCTGCATCACTCCCCTGGCCCACCGGGACGCCTGCCTCGGACCCCCGACGCCCGCCCAAGCTATGCCCTGTACTACCCTATGTCCCGGTCTGCCCCCCACTCTCGGCGGAGCGCGCGGCACCCCACGGCGCCCAGGCCCGTCGCGCTGGGCGTGGCCTCCCTTACCCAAGCAGGCGGAAGTTGCCTATTCGGAGCAGGTGTCGGGTAGTTAATCACTGGGGGAGAGGGGGAGCAGCATCGCCGTCTGGTGGATTCTCCTGGCTACGTCGCTGGAGGCCCGGGCCGCCAGGAGCACGGGATTCGCGAGTTCGACCATGGGAGAGGGGGATACGGCGCGTCCCCCCCGGCTTCTCACCACCTCCGCCGGGGGAGCTCGACGATGTTAGGCATGTGGTGAGTGTC"/>
                                <sequence id="seq_Yp3014_2007_Highlands1" spec="Sequence" taxon="Yp3014_2007_Highlands" totalcount="4" value="TCCAGCCGCAGCGTGATACGGCAATTCACCCCCGCGGGACTGTAACCCGGCCGAGTAGGCTTAGACGCGTTAGCGTACCGTGACAGGCTGCCGCCGCGAGGGCCTGCCCGGCCGCACCCATAGGACGTCCGCCCAGACCCTGAGCCTCGTGACCCAACCTAAGTGGCGGATCCACCTGCTAGTTGGAATCCCCCCCCTCCTGTACCAGCCCACCGGGCCCCACTACCAAGGCCTGCATCACTCCCCTGGTCCACCGGGGCGCCTGCCTCGGACCCCCGACGCCCGCCCAAGCTATGCCCTGTACTACCCTACGCCCCGGTCTGCCCC-CACTCTCGGCGGAGCGCGCGGCACCCCGCGGCGCCAAGGCCCGTCGCGCTGGGCGTGGCCTCCCTTACCCAAGCAGGCGGAAGTTGCCTATTCGGAGCAGGTGTCGGGTAGTTAATCACTGGGGGAGAGGGGGAGCAGCATCGCCG-CTGGTGGATTCTCCTGGCTACGTCGCTGGAGGCCCAGGCCGCCAGGAGCACGGGATTCGCGAGTTCGACCACGGGAGAGGGGGGTACGGCGCGTCCCCCCCGGCTTCTCACCACATCCGCCGGGTGGGCTCGACGATGTTAGGCATGTGGTGAGTGTC"/>
                                <sequence id="seq_Yp3034_2008_Highlands1" spec="Sequence" taxon="Yp3034_2008_Highlands" totalcount="4" value="TCCAGCCGCAGCGTGATACGGCAATTCACCCCCGCGGAACTGTAACCCGGCCGAGTAGGCTTAGACGCGTTAGCGTACCGTGACAGGCTGCCGCCGCGAGGGCCTGCCCGGCCGCACCCACAGGGCGTCCGCCCAGACCCTGAGCCTCGTGATCCAACCTAAGTTGCGGATCCACCTGCTAGTTGAAGTCCCCCCCCTCCTGTCCCAGCCCACCGGGCCCCACTACCAAGGCCTGCATCACTCCCCTGGTCCACCGGGACGCCTGCCTCGGACCCCCGACGCCCGCCCAAGCTATGCCCTGTACATCCCTACGCCCCGGTCTGCCCCCCACTCTCGGCGGAGCGCGCGGCACCCCGCGGCGCCCAGGCCCGTCGCGCTGGGCGTGGCCTCCCTTACCCAAGCAGGCGGAAGTTGCCTATTCGGAGCAGGTGTCGGGTAGTTAATCACTGGGGGAGAGGGGGAGCAGCATCGCTGTCTGGTGGATTCTCCTGGCTACGTCGCTGGAGGCC-GGGACGCCAGGAGCACGGGATTCGCGAGTTCAACCACGGGAGAGGGGGGTACGGCGCGTCCCCCCCGGCTTCTCACCACATCCGCCGGGGGGTCTCGACGATGTTAGGCATGTGGTGAGTGTC"/>
                                <sequence id="seq_Yp3079_2012_Highlands1" spec="Sequence" taxon="Yp3079_2012_Highlands" totalcount="4" value="TCCAGCCGCAGCGTGATACGGCAATTCACCCCCGCGGGACTGTAACCCGGCCGAGTAGGCTTAGACGCGTTAGCGTACCGTGACAGGCTGCCGCCGCGAGGGCCTGCCCGGCCGCACCCACAGGGCGTCCGCCCAGACCCTGAGCCTCGTGACCCAACCTAAGTGGCGGATCCACCTGCTAGTTGGAGTCCCCCCCCTCCTGTCCCAGCCCACCGGGCCCCACTACCAAGGCCTGCATCACTCCCCTGGTCCACCGGGACGCCTGCCTTGGACCCCCGACGCCCGCCCAAGCTATGCCCTGTACTACCCTACGCCCCGGTCTGCCCCCCACTCTCGGCGGAGCGCGCGGCACCCCGCGGCGCCCAGGCCCGTCGCGCTGGGCGTGGCCTCCCTTACCCAAGCAGGCGGAAGTTGCCTATTCGGAGCAGGTGTCGGGTAGTTAATCACTGGGGGAGAGGGGGAGCAGCATCGCCGTCTGGTGGATTCTCCTGGCTACGTCGCTGGAGGCCCGGGCCGCCAGGAGCACGGGATTCGCGAGTTCGACCACGGGAGAGGGGGGTACGGCGCGTCCCCCCCGGCTTCTCACCACATCCGCCGGGTGGGCTCGACGATGTTAGGCATGTGGTGAGTGTC"/>
                                <sequence id="seq_Yp2872_2004_Highlands1" spec="Sequence" taxon="Yp2872_2004_Highlands" totalcount="4" value="TCCAGCCGCAGCGTGATACGGCAATTCACCCCCGCGGGACTGTAACCCGGCCGAGTAGGCTCTACCGCGCTAGCGTACCGTGACAGGCTACCGCCGCGAGGGCCTGCCCGGCCGCACCCACAGGGCGTCCGCCCAGATCCTGAGCCTTGTGACCCAATCCAAGTGGCGGATCCACCTGCTAGTTGGAGTCCCCCTCCTCCTGTCCCAGCCCACCGGGCCCCACTACCAAGGCCTGCATCACTCCCCTGGTCCACCGGGACGCCTGCCTCGGACCCCCGACGCCCGCCCAAGCTATGCCCTGTACTACCCTACGTCCCGGTCTGCCCCCCACTCTCGGCGGAGCGCGCGGCACCCCGC-GCGCCCAGGCCCGTCGCGCTGGGCGTGGCCTCCCTTACCCAAGCAGGCGGAAGTTTCCTATTCGGAGCAGGCGTCGGGTAGTTAATCACTGGGGGAGAGGAGGAGCAGCATCGCCGTCTGGTGGATTCTCCTGGCTACGTCGCTGAAAGCCCGGGCCGCCAGGAGCACGGGATTCGCGAGTTCGACCATGGGAGCGGGGGGTACGGCGCGTCCCCCCCGGCTTTGATCCACCTCCGCCGGGGGGGCTCGACGATGTTAGGCATGTGGTGAGTGTC"/>
                                <sequence id="seq_Yp2991_2007_Highlands1" spec="Sequence" taxon="Yp2991_2007_Highlands" totalcount="4" value="TCCAGCCGCAGCGTGATACGGCAATTCACCCCCGCGGGACTGTAACCCGGCCGAGTAGGCTCTACCGCGCTAGCGTACCGTGACAGGCTACCGCCGCGAGGGCCTGCCCGGCCGCACCCACAGGGCGTCCGCCCAGATCCTGAGCCTTGTGACCCAATCCAAGTGGCGGATCCACCTGCTAGTTGGAGTCCCCCTCCTCCTGTCCCAGCCCACCGGGCCCCACTACCAAGGCCTGCATCATTCCCCTGGTCCACCGGGACGCCTGCCTCGGACCCCCGACGCCCGCCCAAGCTATGCCCTGTACTACCCTACGTCCCGGTCTGCCCCCCACTCTCGGCGGAGCGCGCTGCACCCCGCGGCGCCCAGGCCCGTCGCTCTGGGCGTGGCCTCCCTTACCCAAGCAGGCGGAAGTTTCCTATTCGGAGCAGGTGTCGGGTAGTTAATCACTGGGGGAGAGGAGGAGCAGCATCGCCGTCTGGTGGATTCTCCTGGCTACGTCGCTGAAAGCCCGGGCCGCCAGGAGCACGGGATTCGCGAGTTCGACCATGGGAGAGGGGGGTACGGCGCGTCCCCCCCGGCTTTGATCCACCTCCGCCGGGGGGGCTCGACGATGTTAGGCATATGGTGAGTGTC"/>
                                <sequence id="seq_Yp3050_2010_Highlands1" spec="Sequence" taxon="Yp3050_2010_Highlands" totalcount="4" value="TCCAGCCGCAGCGTGATACGGCAATTCACCCCCGCGGGACTGTAACCCGGCCGAGTAGGCTCTACCGCGCTAGCGTACCGTGACAGGCTACCGCCGCGAGGGCCTGCCCGGCCGCACCCACAGGGCGTCCGCCCAGATCCTGAGCCTTGTGACCCAACCCAAGTGGCGGATCCACCTGCTAGTTGGAGTCCCCCTCCTCCTGTCCCAGCCCACCGGGCCCCACTACCAAGGCCTGCATCACTCCTCTGGTCCACCGGGACGCCTGCCTCGGATCCCCGACGCCCGCCCAAGCTATGCCCTGTACTACCCTACGTCCCGGTCTGCCCCCCACTCTCGGCGGAGCGCGCGGCACCCCGCGGCGCCCAGGCCCGTCGCGCTGGGCGTGGCCTCCCTTACCCAAGCAGGCGGAAGTTTCCTATTCGGAGCAGGTGTCGGGTAGTTAATCACTGGGGGAGAGGAGGAGCAGCATCGCCGTCTGGTGGATTCTCCTGGCTACGTCGCTGAAGGCCCGGGCCGCCAGGAGCACGGGATGCGCGAGTTCGACCATGGGAGAGGGGGGTACGGCGCGTCCCCCCCGGCTTTGATCCACCTCCGCCGGGGGGGCTCGACGATGTTAGGCATGTGGTGAGCGTC"/>
                                <sequence id="seq_Yp3059_2011_Highlands1" spec="Sequence" taxon="Yp3059_2011_Highlands" totalcount="4" value="TCCAGCCGCAGCGTGATACGGCAATTCACCCCCGCGGGACTGTATCACGGCCGAGTAGGCTCTACCGCGCTAGCGTACCGTGACAGGCTACCGCCGCGAGGGCCTGCCCGGCCGCACCCACAGGGCGTCCGCCCAGATCCTGAGCCTTGTGACCCAATCCAAGTGGCGGATCCACCTGCTAGTTGGAGTCCCCCTCCTCCTGTCCCAGCCCACCGGGCCCCACTACCAAGGCCTGCATCACTCCCCTGGTCCACCGGGACGCCTGCCTCGGACCCCCGACGCCCGCCCAAGCTATGCCCTGTACTACCCTACGTCCCGGTCTGCCCCCCACTCTCGGCGGAGCGCGCGGCACCCCGCGGCGCCCAGGCCCGTCGCGCTGGGCGTGGCCTCCCTTACCCAAGCAGGCGGAAGTTTCCTATTCGGAGCAGGTGTCGGGTAGTTAATCACTGGGGGAGAGGAGGAGCAGCATCGCCGTCTGGTGGATTCTCCTGGCTACGTCGCTGAAAGCCCGGGCCGCCAGGAGCACGGGATTCGCGAGTTCGACCATGGGAGAGGGGGGTACGGCGCGCCCCCCCCGGCTTTGATCCACCTCCGCCGGGGGGGCTCGACGATGTTAGGCATGTGGTGAGTGTC"/>
                                <sequence id="seq_Yp3083_2012_Highlands1" spec="Sequence" taxon="Yp3083_2012_Highlands" totalcount="4" value="TCCAGCCGCAGCGTGATACGGCAATTCACCCCCGCGGGACTGTAACCCGGCCGAATAGGCTCTACCGCGCTAGCGTACCGTGACAGGCTACCGCCGCGAGAGCCTGCCCGGCCGCACCCACAGGGCTTCCGCCCAGATCCTGAGCCTTGTGACCCAACCCAAGTGGCGGATCCACCTGCTAGTTGGAGTCCCCCTCCTCCTGTCCCAGCCCACCGGGCCCCACTACCAAGGCCTGCATCACTCCCCTGGTCCACCGGGACGCCGGCCTCGGACCCCCGACGCCCGCCCAAGCTATGCCCTGTACTACCCTACGTCCCGGTCTGCCCCCCACTCTCGGCGGAGCGCGCGGCACCCCGCGGCGCCCAGGCCCGTCGCGCTGGGCGTGGCCTCCCTTACCCAAGCAGGCGGAAGTTTCCTATTCGGAGCAGGTGTCGGGTAGTTAATCACTGGGGGAGAAGAGGAGCAGCATCGCCGTCTGGTGGATTCTCCTGGCTACGTCGCTGAAGGCCCGGGCCGCCAGGAGCACGGGATTCGCGAGTTCGACCATGGGAGAGGGGGGTACGGCGCGTCCCCCCCGGCTTTGATCCACCTCCGCCGGGGGGGCTCGACGATGTTAGGCATGTGGTGAGTGTC"/>
                                <sequence id="seq_Yp3023_2008_Highlands1" spec="Sequence" taxon="Yp3023_2008_Highlands" totalcount="4" value="TCCAGCCGCAGCGTGATACGGCAATTTACCCCCGCGGGACTGTAACCCGGCCGAGTAGGCTCTACCGCGCTAGCGTACCGTGACAGGCTGCCGCCGCGAGGGCCTGCCCGGCCGCACCCACAGGGCGTCCGCCCAGATCCTGAGCCTCGTGACCCAGCCCAAGTGGCGGATCCACTTGCTAGTTGGAGTCCCCCCCCTCCTGTCCCAGCCCACCGGGCCCCACTACCAAGGCCTGCATCACTCCCCTGGTCCACCGGGACGCCTGCTTCGGACCCCCGATGCCCGCCCAAGCTATGCCCTGTACTACCCTACGTCCCGGTCTGCCCCCCACTCTCGGCGGAGCGCGCGGCACCCCGCGGCGCCCAGGCCCGTCGCGCTGGGCGTGGCCTCCCTTACCCAAGCAGGCGGAAGTAGCCTATTCGGAGCAGGTGTCGGGTAGTTAATCACTGGGGGAGAGGGGGAGCAGCATCGCCGTCTGGGGGATTCTCCTGGCTCAGTCGCTGGAGGCC-GGGCCGCCAGGAGCCCGGGATTCGCGAGTTCGA-CATGGGAGAGGGGGGTACGGCGCATCCCCCCCGGCTTCTCACCACCTCCGCCGGGGGGGCTCAACGGTGTTAGGCATGTGGTGAGTGTC"/>
                                <sequence id="seq_Yp3044_2009_Highlands1" spec="Sequence" taxon="Yp3044_2009_Highlands" totalcount="4" value="TCCAGCCGCAGCGTGATACGGCAATTCACCCCCGCGGGACTGTAACCCGGCCGAGTAGGCTTAGCCGCGCTATCGTACCGTGACAGGCTGCCGCCGCGAGGGCCTGCCCGGCCGCACCCACAGGGAGTCCGCCCAGACCCTGAGCCTCGTGACCCAACCTAAGTGGCGGATCCACCTGCTAGTTGGAGTCCTCCCCCTCCTGTCCCAGCCCACCGGGCCCCACTACCAAGGCCTGCATCACTCCCCTGGTCCACCGGGACGCCTGCCTCGGACCCCCGACGCCCGCCCCAGCTATGCCCTGTACTACCCTACGTTCCGGTCTGCCCCCCACTCCCGGCGGAGCGCGCGGCACCCCGCGGCGCCCAGGCCCGTCGCGCTGGGCGTGGCCTCCCTTACCCAAGCAGGCGGAAGTTGCCTATTCGGAGCAGGTGTCGGGTAGTTAATCACTGGGGGAGAGGGGGAGCAGCATCGCCGTCTGGTGGATTCTCCTGGCTACGTCGCTGGAGGCCCGGGCCGCCAGGAGCACGGGATTCGCGAGTTCGACCATGGGAGAGGGGGGTACGGCGCGTCCCCCCCGGCTTCTCACCACATCCGCCGGGGGGGCTCGACGATGTTAGGCATGTGGTGAGTGTA"/>
                                <sequence id="seq_Yp3016_2007_Highlands1" spec="Sequence" taxon="Yp3016_2007_Highlands" totalcount="4" value="TCTGGCCGCAACACGG-ACAGCAAATCACCCCCGCGGGACTGTAACCCGGCCGAGTAGGCTCTACCGCGCTAGCGTACCGTGACAGGCTGCCGCCGCGAGGGCCTGCCCGGCCGCACCCACAGGGCGTCCGCCCAGATCCTGAGCCTCGTGACCCAACCCAAGTGGCGGATCCACCTGCTAGTTGGAGTCCCCCCCCTCCTGTCCCAGCCCACCGGGCCCCACTACCAAGGCCTGCATCACTCCCCTGGCCCACCGGGACGCCTGCCTCGGACCCCCGACGCCCGCCCAAGCTATGCCCTGTACTACCCTACGTCCCGGTCTGCCCCCCACTCTCGGCGGAGCGCGCGGCACCCCGCGGCGCCCAGGCCCGTCGCGCTGGGCGTGGCCTCCCTTACCCAAGCAGGCGGAAGTTGCCTATTCGGAGCAGGTGTCGGGTAGTTAATCACTGGGGGAGAGGGGGAGCAGCATCGCCGTCTGGTGGATTCTCCTGGCTACGTCGCTGGAGGCCCGGGCCGCCAGGAGCACGGGATTCGCGAGTTCGACCATGGGAGAGGGGGGTACGGCGCGTCCCCCCCGGCTTCTCACCACCTACGCCGGGGGGGCTCGACGATGTTAGGCATGTGGTGAGTGTC"/>
                                <sequence id="seq_Yp3045_2009_Highlands1" spec="Sequence" taxon="Yp3045_2009_Highlands" totalcount="4" value="TCCAGCCGCAGCGTGATACGGCAATTCACCCCCGCGGGACTGTAACCCGGCCGAGTAGGCTCTACCGCGCTAGCGTACCGTGACTGGCTGTCGCCGCGAGGGCCTGCCCGGCCACACTCACAGGGCGTCCGCCCAGATCCTGAGCCTCGTGACCCAACCCAAGTGGAGGATCCACCTGCTAGTTGGAGTCCCTCCCCTCCTGTCCCAGCCCACCGGGCCCCACTACCAAGGCCTGCATCACTCCCCTGGTTCACCGGGACGCCTGCCTCGGACCCCCGACGCCCGCCCAAGCTATGCCCTGTATTACCCTACGTCCCGGTCTGCCCCCCACTCTCGGCGGAGCGCGCGGCACCCCGCGGCGCCCAGGCCCGTCGCGCTGGGCGTGGCCTCCCTTACCCAAGCAGGCGGAAGTTGCCTATTCGGAGCAGGTGTCGGGTAGTTAATCGCTGGGGGAGAGGGGAAGCAGCATCGCCGTCTGGTGGATTCTCCTGGCTACGTCGCTGGAGGCTCGGGCCGCCAGGAGCACGGGAATCGCGAGTTCGA-CATGGGAGAGGGGGGTACGGCGCGTCCCCCCCGGCTTCTCACCACCTCCGCCGGGGGGGCTCGACGATGTTAGGCATGTTGTAAGTGTC"/>
                                <sequence id="seq_Yp3042_2009_Highlands1" spec="Sequence" taxon="Yp3042_2009_Highlands" totalcount="4" value="TCTGGCCGCAACACGGAAAAGCAAATCACCCCCGCGGGACTGTAACCCGGCCGAGTAGGCTCTACCGCGCTGGCGTACCGTGACAGGCTGCCGCCGCGAGGGCCTGCCCGGCCGCACCCACAGGGCGTCCGCCCAGATCCTGAGCCCCGTGACCCAACCCAAGTGGCGGATCCACCTGCTAGTTGGAGTCCCCCCCCTCCTGTCCCAGCCCACCGGGCCCCACTACCAAGGCCTGCATCACTCCCCTGGCCCACCGGGACGCCTGCCTCGGACCCCCGACGCCCGCCCAAGCTATGCCCTGTACTACCCTACGTCCCGGTCTGCCCCCCACTCTCGGCGGAGCGCGCGGCACCCCGCGGCGCCCAGGCCCGTCGCGCTGGGCGTGGCCTCCCTTACCCAAGCAGGCGGAAGTTGCCTATTCGGAACAGGTGTCGGGTAGTTAATCACTGGGGGAGAGGGGGAGCAGCATCGCCGTCTGGTGGATTCTCCTGGCTACGTCGCTGGAGGCCCGGGCCGCCAGGAGCACGGGATTCGTGAGTTCGACCATGGGAGAGGGGGGTACGGCGCGTCCCCCCCGGCTTCTCACCACCTCCGCCGGGGGGGCTCGACGATATTAGGCATGTGGTGAGTGTC"/>
                                <sequence id="seq_Yp3078_2011_Highlands1" spec="Sequence" taxon="Yp3078_2011_Highlands" totalcount="4" value="TCCAGCCGCAGCGTGATACGGCAATTCACCCCCGCGGGACTGTAACCCGGCCGAGCAGGCTCTACCGCGCTAGCGTACCGTGACAGGCTGCCGCCGCGAGGGCCTGCCCGGCCGCACCCACAGGGCGTCCGCCTAGATCCTGAGCCTCGTGACCCAACCCAAGTGGCGGATCCACCTGCTAGTTGGAGTCCCCCCCCTCCTGTCCCAGCCCACCGGGCCCCACTACTAAGGCCTGCATCACTCCCCTGGCCTACCGGGACGCCTGCCTCGGACCCCCGACGCCCGCCCAAGCAGTGCCTTGTACTACCCTACGTCCCGGTCTGCCCCCCACTCTCGGCGGATCGCGCGGCACCCCGCGGCGCCCAGGCCCGTCGCGCTGGGCGTGGCCTCCCGTACCCAAGCAGGTGGAAGTTGCCTATTCGGAGCAGGTGTCGAGTAGTTAATCACTGGGGGAGAGGGAGAGCAGCATCGCCGTTTGGTGGATTCTCCTGGCTACGTCGCTGGCGGCCCGGGCCGCCAGGAGAACGGGATTCGCGAGTTCGACCATGGGAGAGGGGGGTACGGCGCGTCCCCCCCGGCTTCTCACCACCTCCGCCGGGGGGGCTCGATGACGTTAGGCATGTGGTGAATGTC"/>
                                <sequence id="seq_Yp2963_2006_Highlands1" spec="Sequence" taxon="Yp2963_2006_Highlands" totalcount="4" value="TCCAGCCGCAGCGTGATACGGCAATTCACCCCCGCGAGACTGTAACCCGGCCGAGTAGGCTCTACCGCGCTAGCGTACCGTGACAGGCTGCCGCCGCGAGGGCCTGCCCGGCCGCACCCACAGGGCGTCCGCCTAGATCCTGAGCCTCGTGACCCAACCCAAGTGGCGGATCCACCCGCTAGTTGGAGTCCCCCCCCTCCTGTCCCAGCCCACCGGGCCCCACTACCA-GGCCTGCATCACTCCCCTGGCCCACCGGGACGCCTGCCTCGGACCCCCGACGCCCGCCCAAGCAGTGCCCTGTACTATCCTACGTCCCGGTCTGCCCCCCACTCTCGGCGGAGCGCGCGGCACCCCGCGGCGCCCAGGCCCGTCGCGCTGGGCGTGGCCTCCCGTACCCAAGCAGGCGGAAGTTGCCTATTCGGAGCCGGTGTCGAGTAGTTAATCACTGGGGGAGAGGGAGAGCAGCATCGCCGTTTGGTGGATTCTCCTGGCTACGTCGCTGGCGGCC-GGGCCGCCAGGAGAACGGGATTCGCGAGTTCGACCATGGGAGAGGAGGGTACGGCGCGTCCCCCCCGGCTTCTCACCACCTCCGCCGGGGGGGCTCGACGACGTTAGGCATGTGGTGAGTGTC"/>
                                <sequence id="seq_Yp3043_2009_Highlands1" spec="Sequence" taxon="Yp3043_2009_Highlands" totalcount="4" value="TCCAGCCGCAGCGTGATACGGCAATTCACCCCCGCGGGACTGTAACCCGGCCGAGTAGGCTCTACCGCGCTAGCGTACCGTGACAGGCTGCCGCCGCGAGGGCCTACCCGGCCGCACCCACAGGGCGTCCGCCTAGATCCTGAGCCTCGTGACCCAACCCAAGTGGCGGATCCACCTGCTAGTTGGAGTCCCCCCCCTCCTGTCCCAGCCCACCGGGCCCCACTACCAAGGCCTGCATCACTCCCCTGGCCCACCGGGACGCCTGCCTCGGACCCCCGACGCCCGCCCAAGCAGTGCCCTGTACTACCCTACGTCCCGGTCTGCCCCCCACTCTCGGCGGAGCGCGCGGCACCCCGCGGCGCCCAGGCCCGTCGCGCTGGGCGTGGCCTCCCGTACCCAAGCAGGC-GAAGTTGCCTATTCGGAGCAGGTGTCGAGTAGTTAATCACTGGGGGAGAGGGAGAGCAGCATCGCCGTTTGGTGGATTCTCCTGGCTACGTCGCTGGCGGCCCGGGCCGCCAGGAGAATGGGATTCGCGAGTTCGA-CATGGGAGAGGAGGGTACGGCGCGTCCCCCCCGGCTTCTCACCACCTCCGCTGGGGGGGCTCGACGACGTTAGGCATGTGGTGAGTGTC"/>
                                <sequence id="seq_Yp3019_2008_Highlands1" spec="Sequence" taxon="Yp3019_2008_Highlands" totalcount="4" value="TCCAGCCGCAGCGTGATACGGCAATTCACCCCCGCGGGACTGTAACCCGGCCGAGTAGGCTCTACCGCGCTAGCGTACCGTGACAGGCTGCCGCCGCGAGGGCCTGCCCGGCCGCACCCACAGGGCGTCCGCCTAGATCCTGAGCCTCGTGACCCAACCCATGTGGCGGATCCACCTGCTAGTTGGAGTCCCCCCCCTCCTGTCCCAGCCCACCGGGCCCCACTACCAAGGCCTGCATCACTCCCCTGGCCCACCGGGACGCCTGCCTCGGACCCCCGACGCCCGCCCAAGCAGTGCCCTGTACTACCCTACGTCCCGGTCTGCCCCCCACTCTCGGCGGGGCGCGCGGCACCCCGCGGCGCCCAGGCCCGTCGCGCTGGGCGTGGCCTCCCGTACCCAAGCAGGCGGAAGTTGCCTATTCGGAGCAGGTGTCGAGTAGTTAATCACTGGGGGATAGGGAGAGCAGCATCGCCGTTTGGTGGATTCTCCTGGCTACGTCGCTGGCGGCCCGGGCCGCCAGGAGAATGGGATTCGCGAGTTCGACCATGGGAGAGGAGGGTACGGCGCGTCCCCCCCGGCTTCTCACCACCTCCGCCGGGGGGGCTCGACGACGTTAGGCATGTGGTGAGTGTC"/>
                                <sequence id="seq_Yp3017_2007_Highlands1" spec="Sequence" taxon="Yp3017_2007_Highlands" totalcount="4" value="TCCAGCCGCAGCGTGATACGGCAATTCACCCCCGCGGGACTGTAACCCGGCCGAGTAGGCTCTACCGCGCTAGCGTACCGTGACAGGCTGCCGCCGCGAGGGCCTGCCCGGCCGCGCCCACAGGGCGTCCACCCAGATCCTGAACCTCGTGACCCAACC-AAGTGGCGGATCCACCTGCTAGTTGGAGTCCCCCCCCTCCTGTCCCAGCCCACCGGGCCCCACTACCAAGGCCTGCATCACTCCCCTAGCCCACCGGGACGCCTGCCTCGGACCCCCGACGCCCGCCCAAGCTATGCTCTGTACTACCCTACGTCCCGGTCTGCCCCCCACTCTCGGCGGAGCGCGCGGCACTCCGCGGCGCCCAGGCCCGTCGCGCTTGGAGTGGCCTCCCTTACCCAAGCAGGCGGAAGTTGCCTATTCGGAGCAGGTGTCGGGTAGTTAATCACTGGGGGAGAGGGGGAGCAGCATCGCCGTCTGGTGGATTCTCCTGGCTACGTTGCTGGAGGCCCGGACCTCCAGGAGCACGGGATTCGCGAGTTCGACCATGGGAGAGGGGGGTACGGCGCGTCCCCCCCGGCTTCTCACCACCTCCGCCGGGGGGGCTCGACGATGTTAGGCATGTGGTGAGTTTC"/>
                            </data>


    


    


    
<map name="Uniform" >beast.math.distributions.Uniform</map>
<map name="Exponential" >beast.math.distributions.Exponential</map>
<map name="LogNormal" >beast.math.distributions.LogNormalDistributionModel</map>
<map name="Normal" >beast.math.distributions.Normal</map>
<map name="Beta" >beast.math.distributions.Beta</map>
<map name="Gamma" >beast.math.distributions.Gamma</map>
<map name="LaplaceDistribution" >beast.math.distributions.LaplaceDistribution</map>
<map name="prior" >beast.math.distributions.Prior</map>
<map name="InverseGamma" >beast.math.distributions.InverseGamma</map>
<map name="OneOnX" >beast.math.distributions.OneOnX</map>


<run id="mcmc" spec="MCMC" chainLength="300000000" numInitializationAttempts="100">
    <state id="state" spec="State" storeEvery="5000">
        <stateNode id="Tree.t:new2locationsinv" spec="beast.evolution.tree.StructuredCoalescentMultiTypeTree">
            <migrationModel id="migModel.t:new2locationsinv" spec="beast.evolution.tree.SCMigrationModel">
                <parameter id="RealParameter.0" spec="parameter.RealParameter" dimension="2" lower="0.0" name="rateMatrix" upper="100.0">0.05</parameter>
                <parameter id="RealParameter.1" spec="parameter.RealParameter" estimate="false" name="rateMatrixScaleFactor">1.0</parameter>
                <parameter id="RealParameter.2" spec="parameter.RealParameter" dimension="2" estimate="false" name="popSizes">1</parameter>
                <parameter id="RealParameter.3" spec="parameter.RealParameter" estimate="false" name="popSizesScaleFactor">1.0</parameter>
                <typeSet id="typeSet.t:new2locationsinv" spec="beast.evolution.tree.TypeSet">
                    <typeTraitSet id="typeTraitSetInput.t:new2locationsinv" spec="beast.evolution.tree.TraitSet"  traitname="type" value="IP1086_1991_Mahajanga=0,IP1092_1991_Mahajanga=0,IP1094_1991_Mahajanga=0,IP1110_1995_Mahajanga=0,IP1151_1995_Mahajanga=0,IP1104_1995_Mahajanga=0,IP1126_1995_Mahajanga=0,IP1124_1995_Mahajanga=0,IP1125_1995_Mahajanga=0,IP1144_1995_Mahajanga=0,IP1118_1995_Mahajanga=0,IP1093_1991_Mahajanga=0,IP1331_1996_Mahajanga=0,IP1105_1995_Mahajanga=0,IP1382_1996_Mahajanga=0,IP1306_1996_Mahajanga=0,IP1089_1991_Mahajanga=0,IP1099_1992_Mahajanga=0,IP1095_1991_Mahajanga=0,IP1100_1995_Mahajanga=0,IP1154_1995_Mahajanga=0,IP1108_1995_Mahajanga=0,IP1333_1996_Mahajanga=0,IP1107_1995_Mahajanga=0,IP1318_1996_Mahajanga=0,IP1102_1995_Mahajanga=0,IP1332_1996_Mahajanga=0,IP1113_1995_Mahajanga=0,IP1096_1992_Mahajanga=0,IP1114_1995_Mahajanga=0,IP1111_1995_Mahajanga=0,IP1334_1996_Mahajanga=0,IP1123_1995_Mahajanga=0,IP1386_1996_Mahajanga=0,IP1389_1996_Mahajanga=0,IP1385_1996_Mahajanga=0,IP1515_1991_Mahajanga=0,IP1413_1996_Mahajanga=0,IP1403_1996_Mahajanga=0,IP1607_1995_Mahajanga=0,IP1618_1997_Mahajanga=0,IP1423_1996_Mahajanga=0,IP1402_1996_Mahajanga=0,IP1395_1996_Mahajanga=0,IP1617_1997_Mahajanga=0,IP1612_1995_Mahajanga=0,IP1405_1996_Mahajanga=0,IP1608_1995_Mahajanga=0,IP1457_1996_Mahajanga=0,IP1616_1997_Mahajanga=0,IP1620_1997_Mahajanga=0,IP1518_1991_Mahajanga=0,IP1418_1996_Mahajanga=0,IP1606_1995_Mahajanga=0,IP1610_1995_Mahajanga=0,IP1415_1996_Mahajanga=0,IP1414_1996_Mahajanga=0,IP1412_1996_Mahajanga=0,IP1611_1995_Mahajanga=0,IP1619_1997_Mahajanga=0,IP1455_1996_Mahajanga=0,IP1461_1996_Mahajanga=0,IP1519_1991_Mahajanga=0,IP1404_1996_Mahajanga=0,IP1422_1996_Mahajanga=0,IP1456_1996_Mahajanga=0,IP1614_1997_Mahajanga=0,IP1419_1996_Mahajanga=0,IP1406_1996_Mahajanga=0,IP1458_1996_Mahajanga=0,IP1420_1996_Mahajanga=0,IP1411_1996_Mahajanga=0,IP1408_1996_Mahajanga=0,IP1613_1996_Mahajanga=0,IP1409_1996_Mahajanga=0,IP1615_1997_Mahajanga=0,IP1421_1996_Mahajanga=0,IP1416_1996_Mahajanga=0,IP1410_1996_Mahajanga=0,IP1407_1996_Mahajanga=0,IP1098_1992_Mahajanga=0,IP1109_1995_Mahajanga=0,IP1387_1996_Mahajanga=0,IP265_1994_Highlands=1,IP1307_1996_Highlands=1,IP268_1994_Highlands=1,IP1733_1998_Mahajanga=0,IP1622_1997_Mahajanga=0,IP1854_2000_Highlands=1,IP267_1994_Highlands=1,IP1625_1997_Mahajanga=0,IP1646_1995_Mahajanga=0,IP1319_1996_Highlands=1,IP1780_2000_Highlands=1,IP1305_1996_Highlands=1,IP1817_2000_Highlands=1,IP1127_1995_Highlands=1,IP278_1995_Highlands=1,IP1396_1996_Mahajanga=0,IP1624_1997_Mahajanga=0,IP1786_2000_Highlands=1,IP1719_1998_Highlands=1,IP634_1991_Highlands=1,IP1303_1996_Highlands=1,IP1795_2000_Highlands=1,IP1304_1996_Highlands=1,IP1623_1997_Mahajanga=0,IP1146_1995_Highlands=1,IP1302_1996_Highlands=1,IP1312_1996_Highlands=1,IP1152_1995_Highlands=1,IP1845_2000_Highlands=1,IP630_1974_Highlands=1,IP1313_1996_Highlands=1,IP1400_1996_Highlands=1,IP1321_1996_Highlands=1,IP285_1995_Highlands=1,IP1394_1996_Mahajanga=0,IP1311_1996_Highlands=1,IP279_1995_Highlands=1,IP266_1994_Highlands=1,IP1621_1997_Mahajanga=0,IP1647_1995_Mahajanga=0,IP1153_1995_Highlands=1,IP1779_2000_Highlands=1,IP1787_2000_Highlands=1,IP1128_1995_Highlands=1,IP1317_1996_Highlands=1,IP1143_1995_Highlands=1,IP244_1992_Highlands=1,IP2227_1998_Mahajanga=0,IP1731_1998_Highlands=1,IP272_1995_Highlands=1,IP1517_1991_Mahajanga=0,IP276_1995_Highlands=1,IP2245_1997_Mahajanga=0,IP280_1995_Highlands=1,IP1851_1997_Highlands=1,IP1858_1999_Highlands=1,IP2226_1998_Highlands=1,IP2216_2000_Highlands=1,IP2230_1998_Highlands=1,IP1788_1999_Highlands=1,IP2232_1997_Mahajanga=0,IP1605_1995_Mahajanga=0,IP2235_1997_Highlands=1,IP2228_1998_Mahajanga=0,IP2210_2001_Highlands=1,IP2247_1996_Highlands=1,IP1722_1997_Highlands=1,IP1811_1997_Highlands=1,IP2236_1997_Mahajanga=0,IP1132_1991_Mahajanga=0,IP1796_1996_Highlands=1,IP1785_1999_Highlands=1,IP2229_1998_Highlands=1,IP1683_1997_Mahajanga=0,IP2218_1999_Highlands=1,IP2233_1997_Highlands=1,IP2219_1999_Mahajanga=0,IP1516_1991_Mahajanga=0,IP2246_1997_Highlands=1,IP273_1995_Highlands=1,IP1721_1997_Highlands=1,IP2242_1997_Mahajanga=0,IP1725_1999_Highlands=1,IP2243_1997_Mahajanga=0,IP1720_1997_Highlands=1,IP1164_1995_Highlands=1,IP1723_1997_Highlands=1,IP1718_1997_Highlands=1,IP1609_1995_Mahajanga=0,IP2217_1999_Highlands=1,IP2244_1997_Highlands=1,IP2241_1997_Mahajanga=0,IP274_1995_Highlands=1,IP1531_1991_Mahajanga=0,IP1732_1998_Highlands=1,IP2239_1997_Mahajanga=0,IP2238_1997_Mahajanga=0,IP2211_2001_Highlands=1,IP1475_1995_Highlands=1,IP277_1995_Highlands=1,IP2220_1999_Mahajanga=0,IP1682_1995_Mahajanga=0,IP1323_1996_Highlands=1,IP1325_1996_Highlands=1,IP1399_1995_Highlands=1,IP1459_1996_Highlands=1,IP1668_1997_Highlands=1,IP1372_1996_Highlands=1,IP1476_1995_Highlands=1,IP1470_1996_Highlands=1,IP1362_1996_Highlands=1,IP1348_1996_Highlands=1,IP1336_1996_Highlands=1,IP1453_1996_Highlands=1,IP1677_1997_Highlands=1,IP1463_1996_Highlands=1,IP1397_1996_Highlands=1,IP1452_1996_Highlands=1,IP1351_1996_Highlands=1,IP1678_1997_Highlands=1,IP1330_1996_Highlands=1,IP1329_1996_Highlands=1,IP1477_1995_Highlands=1,IP1417_1996_Highlands=1,IP1473_1995_Highlands=1,IP1451_1996_Highlands=1,IP1660_1997_Highlands=1,IP1388_1996_Highlands=1,IP1391_1996_Highlands=1,IP1447_1996_Highlands=1,IP1471_1996_Highlands=1,IP1337_1996_Highlands=1,IP1328_1996_Highlands=1,IP1462_1996_Highlands=1,IP1346_1996_Highlands=1,IP1347_1996_Highlands=1,IP1472_1995_Highlands=1,IP1345_1996_Highlands=1,IP1460_1996_Highlands=1,IP1327_1996_Highlands=1,IP1659_1997_Highlands=1,IP1474_1995_Highlands=1,IP1384_1996_Highlands=1,IP1326_1996_Highlands=1,IP1401_1996_Mahajanga=0,IP1775_1999_Highlands=1,IP1097_1992_Mahajanga=0,IP1087_1991_Mahajanga=0,IP1676_1997_Highlands=1,IP1793_1999_Highlands=1,IP1789_1999_Highlands=1,IP1850_1999_Highlands=1,IP1324_1996_Highlands=1,IP1798_1998_Highlands=1,154/98B_1998_Mahajanga=0,IP275_1995_Highlands=1,MG05-1020_2005_Highlands=1,IP1339_1996_Highlands=1,IP1349_1996_Highlands=1,IP1478_1994_Highlands=1,IP249_1993_Highlands=1,IP662_1989_Highlands=1,IP1344_1996_Highlands=1,IP1484_1994_Highlands=1,IP1294_1995_Highlands=1,IP1296_1996_Highlands=1,IP1600_1998_Highlands=1,IP304_1969_Highlands=1,IP1522_1994_Highlands=1,IP643_1983_Highlands=1,IP600_1982_Highlands=1,IP601_1984_Highlands=1,IP656_1964_Highlands=1,IP668_1993_Highlands=1,IP259_1994_Highlands=1,IP1496_1995_Highlands=1,IP664_1990_Highlands=1,IP1513_1996_Highlands=1,IP666_1992_Highlands=1,IP1498_1995_Highlands=1,IP659_1986_Highlands=1,IP658_1983_Highlands=1,IP1289_1977_Highlands=1,IP665_1990_Highlands=1,IP661_1988_Highlands=1,IP1510_1996_Highlands=1,IP1511_1996_Highlands=1,IP657_1983_Highlands=1,IP1596_1997_Highlands=1,IP1521_1994_Highlands=1,Yp2856_2003_Highlands=1,Yp2905_2004_Highlands=1,Yp3069_2011_Highlands=1,Yp3048_2009_Highlands=1,Yp2871_2004_Highlands=1,Yp2983_2007_Highlands=1,Yp3041_2009_Highlands=1,Yp2947_2006_Highlands=1,Yp3026_2008_Highlands=1,Yp3014_2007_Highlands=1,Yp3034_2008_Highlands=1,Yp3079_2012_Highlands=1,Yp2872_2004_Highlands=1,Yp2991_2007_Highlands=1,Yp3050_2010_Highlands=1,Yp3059_2011_Highlands=1,Yp3083_2012_Highlands=1,Yp3023_2008_Highlands=1,Yp3044_2009_Highlands=1,Yp3016_2007_Highlands=1,Yp3045_2009_Highlands=1,Yp3042_2009_Highlands=1,Yp3078_2011_Highlands=1,Yp2963_2006_Highlands=1,Yp3043_2009_Highlands=1,Yp3019_2008_Highlands=1,Yp3017_2007_Highlands=1">
                        <taxa id="taxonSet.new2locationsinv" spec="TaxonSet">
                            <alignment id="new2locationsinv" spec="FilteredAlignment" filter="-"> 
                            <data idref="2locations"/>
                            <constantSiteWeights id="IntegerParameter.0" spec="parameter.IntegerParameter" dimension="4" lower="0" upper="0">1219423 1102431 1113987 1217255</constantSiteWeights>
                            </alignment>
                        </taxa>
                    </typeTraitSet>
                </typeSet>
            </migrationModel> 
            <typeTrait idref="typeTraitSetInput.t:new2locationsinv"/>
            <typeSet idref="typeSet.t:new2locationsinv"/>
            <trait id="dateTrait.t:new2locationsinv" spec="beast.evolution.tree.TraitSet" taxa="@taxonSet.new2locationsinv" traitname="date" value="IP1086_1991_Mahajanga=1991,IP1092_1991_Mahajanga=1991,IP1094_1991_Mahajanga=1991,IP1110_1995_Mahajanga=1995,IP1151_1995_Mahajanga=1995,IP1104_1995_Mahajanga=1995,IP1126_1995_Mahajanga=1995,IP1124_1995_Mahajanga=1995,IP1125_1995_Mahajanga=1995,IP1144_1995_Mahajanga=1995,IP1118_1995_Mahajanga=1995,IP1093_1991_Mahajanga=1991,IP1331_1996_Mahajanga=1996,IP1105_1995_Mahajanga=1995,IP1382_1996_Mahajanga=1996,IP1306_1996_Mahajanga=1996,IP1089_1991_Mahajanga=1991,IP1099_1992_Mahajanga=1992,IP1095_1991_Mahajanga=1991,IP1100_1995_Mahajanga=1995,IP1154_1995_Mahajanga=1995,IP1108_1995_Mahajanga=1995,IP1333_1996_Mahajanga=1996,IP1107_1995_Mahajanga=1995,IP1318_1996_Mahajanga=1996,IP1102_1995_Mahajanga=1995,IP1332_1996_Mahajanga=1996,IP1113_1995_Mahajanga=1995,IP1096_1992_Mahajanga=1992,IP1114_1995_Mahajanga=1995,IP1111_1995_Mahajanga=1995,IP1334_1996_Mahajanga=1996,IP1123_1995_Mahajanga=1995,IP1386_1996_Mahajanga=1996,IP1389_1996_Mahajanga=1996,IP1385_1996_Mahajanga=1996,IP1515_1991_Mahajanga=1991,IP1413_1996_Mahajanga=1996,IP1403_1996_Mahajanga=1996,IP1607_1995_Mahajanga=1995,IP1618_1997_Mahajanga=1997,IP1423_1996_Mahajanga=1996,IP1402_1996_Mahajanga=1996,IP1395_1996_Mahajanga=1996,IP1617_1997_Mahajanga=1997,IP1612_1995_Mahajanga=1995,IP1405_1996_Mahajanga=1996,IP1608_1995_Mahajanga=1995,IP1457_1996_Mahajanga=1996,IP1616_1997_Mahajanga=1997,IP1620_1997_Mahajanga=1997,IP1518_1991_Mahajanga=1991,IP1418_1996_Mahajanga=1996,IP1606_1995_Mahajanga=1995,IP1610_1995_Mahajanga=1995,IP1415_1996_Mahajanga=1996,IP1414_1996_Mahajanga=1996,IP1412_1996_Mahajanga=1996,IP1611_1995_Mahajanga=1995,IP1619_1997_Mahajanga=1997,IP1455_1996_Mahajanga=1996,IP1461_1996_Mahajanga=1996,IP1519_1991_Mahajanga=1991,IP1404_1996_Mahajanga=1996,IP1422_1996_Mahajanga=1996,IP1456_1996_Mahajanga=1996,IP1614_1997_Mahajanga=1997,IP1419_1996_Mahajanga=1996,IP1406_1996_Mahajanga=1996,IP1458_1996_Mahajanga=1996,IP1420_1996_Mahajanga=1996,IP1411_1996_Mahajanga=1996,IP1408_1996_Mahajanga=1996,IP1613_1996_Mahajanga=1996,IP1409_1996_Mahajanga=1996,IP1615_1997_Mahajanga=1997,IP1421_1996_Mahajanga=1996,IP1416_1996_Mahajanga=1996,IP1410_1996_Mahajanga=1996,IP1407_1996_Mahajanga=1996,IP1098_1992_Mahajanga=1992,IP1109_1995_Mahajanga=1995,IP1387_1996_Mahajanga=1996,IP265_1994_Highlands=1994,IP1307_1996_Highlands=1996,IP268_1994_Highlands=1994,IP1733_1998_Mahajanga=1998,IP1622_1997_Mahajanga=1997,IP1854_2000_Highlands=2000,IP267_1994_Highlands=1994,IP1625_1997_Mahajanga=1997,IP1646_1995_Mahajanga=1995,IP1319_1996_Highlands=1996,IP1780_2000_Highlands=2000,IP1305_1996_Highlands=1996,IP1817_2000_Highlands=2000,IP1127_1995_Highlands=1995,IP278_1995_Highlands=1995,IP1396_1996_Mahajanga=1996,IP1624_1997_Mahajanga=1997,IP1786_2000_Highlands=2000,IP1719_1998_Highlands=1998,IP634_1991_Highlands=1991,IP1303_1996_Highlands=1996,IP1795_2000_Highlands=2000,IP1304_1996_Highlands=1996,IP1623_1997_Mahajanga=1997,IP1146_1995_Highlands=1995,IP1302_1996_Highlands=1996,IP1312_1996_Highlands=1996,IP1152_1995_Highlands=1995,IP1845_2000_Highlands=2000,IP630_1974_Highlands=1974,IP1313_1996_Highlands=1996,IP1400_1996_Highlands=1996,IP1321_1996_Highlands=1996,IP285_1995_Highlands=1995,IP1394_1996_Mahajanga=1996,IP1311_1996_Highlands=1996,IP279_1995_Highlands=1995,IP266_1994_Highlands=1994,IP1621_1997_Mahajanga=1997,IP1647_1995_Mahajanga=1995,IP1153_1995_Highlands=1995,IP1779_2000_Highlands=2000,IP1787_2000_Highlands=2000,IP1128_1995_Highlands=1995,IP1317_1996_Highlands=1996,IP1143_1995_Highlands=1995,IP244_1992_Highlands=1992,IP2227_1998_Mahajanga=1998,IP1731_1998_Highlands=1998,IP272_1995_Highlands=1995,IP1517_1991_Mahajanga=1991,IP276_1995_Highlands=1995,IP2245_1997_Mahajanga=1997,IP280_1995_Highlands=1995,IP1851_1997_Highlands=1997,IP1858_1999_Highlands=1999,IP2226_1998_Highlands=1998,IP2216_2000_Highlands=2000,IP2230_1998_Highlands=1998,IP1788_1999_Highlands=1999,IP2232_1997_Mahajanga=1997,IP1605_1995_Mahajanga=1995,IP2235_1997_Highlands=1997,IP2228_1998_Mahajanga=1998,IP2210_2001_Highlands=2001,IP2247_1996_Highlands=1996,IP1722_1997_Highlands=1997,IP1811_1997_Highlands=1997,IP2236_1997_Mahajanga=1997,IP1132_1991_Mahajanga=1991,IP1796_1996_Highlands=1996,IP1785_1999_Highlands=1999,IP2229_1998_Highlands=1998,IP1683_1997_Mahajanga=1997,IP2218_1999_Highlands=1999,IP2233_1997_Highlands=1997,IP2219_1999_Mahajanga=1999,IP1516_1991_Mahajanga=1991,IP2246_1997_Highlands=1997,IP273_1995_Highlands=1995,IP1721_1997_Highlands=1997,IP2242_1997_Mahajanga=1997,IP1725_1999_Highlands=1999,IP2243_1997_Mahajanga=1997,IP1720_1997_Highlands=1997,IP1164_1995_Highlands=1995,IP1723_1997_Highlands=1997,IP1718_1997_Highlands=1997,IP1609_1995_Mahajanga=1995,IP2217_1999_Highlands=1999,IP2244_1997_Highlands=1997,IP2241_1997_Mahajanga=1997,IP274_1995_Highlands=1995,IP1531_1991_Mahajanga=1991,IP1732_1998_Highlands=1998,IP2239_1997_Mahajanga=1997,IP2238_1997_Mahajanga=1997,IP2211_2001_Highlands=2001,IP1475_1995_Highlands=1995,IP277_1995_Highlands=1995,IP2220_1999_Mahajanga=1999,IP1682_1995_Mahajanga=1995,IP1323_1996_Highlands=1996,IP1325_1996_Highlands=1996,IP1399_1995_Highlands=1995,IP1459_1996_Highlands=1996,IP1668_1997_Highlands=1997,IP1372_1996_Highlands=1996,IP1476_1995_Highlands=1995,IP1470_1996_Highlands=1996,IP1362_1996_Highlands=1996,IP1348_1996_Highlands=1996,IP1336_1996_Highlands=1996,IP1453_1996_Highlands=1996,IP1677_1997_Highlands=1997,IP1463_1996_Highlands=1996,IP1397_1996_Highlands=1996,IP1452_1996_Highlands=1996,IP1351_1996_Highlands=1996,IP1678_1997_Highlands=1997,IP1330_1996_Highlands=1996,IP1329_1996_Highlands=1996,IP1477_1995_Highlands=1995,IP1417_1996_Highlands=1996,IP1473_1995_Highlands=1995,IP1451_1996_Highlands=1996,IP1660_1997_Highlands=1997,IP1388_1996_Highlands=1996,IP1391_1996_Highlands=1996,IP1447_1996_Highlands=1996,IP1471_1996_Highlands=1996,IP1337_1996_Highlands=1996,IP1328_1996_Highlands=1996,IP1462_1996_Highlands=1996,IP1346_1996_Highlands=1996,IP1347_1996_Highlands=1996,IP1472_1995_Highlands=1995,IP1345_1996_Highlands=1996,IP1460_1996_Highlands=1996,IP1327_1996_Highlands=1996,IP1659_1997_Highlands=1997,IP1474_1995_Highlands=1995,IP1384_1996_Highlands=1996,IP1326_1996_Highlands=1996,IP1401_1996_Mahajanga=1996,IP1775_1999_Highlands=1999,IP1097_1992_Mahajanga=1992,IP1087_1991_Mahajanga=1991,IP1676_1997_Highlands=1997,IP1793_1999_Highlands=1999,IP1789_1999_Highlands=1999,IP1850_1999_Highlands=1999,IP1324_1996_Highlands=1996,IP1798_1998_Highlands=1998,154/98B_1998_Mahajanga=1998,IP275_1995_Highlands=1995,MG05-1020_2005_Highlands=2005,IP1339_1996_Highlands=1996,IP1349_1996_Highlands=1996,IP1478_1994_Highlands=1994,IP249_1993_Highlands=1993,IP662_1989_Highlands=1989,IP1344_1996_Highlands=1996,IP1484_1994_Highlands=1994,IP1294_1995_Highlands=1995,IP1296_1996_Highlands=1996,IP1600_1998_Highlands=1998,IP304_1969_Highlands=1969,IP1522_1994_Highlands=1994,IP643_1983_Highlands=1983,IP600_1982_Highlands=1982,IP601_1984_Highlands=1984,IP656_1964_Highlands=1964,IP668_1993_Highlands=1993,IP259_1994_Highlands=1994,IP1496_1995_Highlands=1995,IP664_1990_Highlands=1990,IP1513_1996_Highlands=1989,IP666_1992_Highlands=1992,IP1498_1995_Highlands=1995,IP659_1986_Highlands=1986,IP658_1983_Highlands=1983,IP1289_1977_Highlands=1977,IP665_1990_Highlands=1990,IP661_1988_Highlands=1988,IP1510_1996_Highlands=1996,IP1511_1996_Highlands=1996,IP657_1983_Highlands=1983,IP1596_1997_Highlands=1997,IP1521_1994_Highlands=1994,Yp2856_2003_Highlands=2003,Yp2905_2004_Highlands=2004,Yp3069_2011_Highlands=2011,Yp3048_2009_Highlands=2009,Yp2871_2004_Highlands=2004,Yp2983_2007_Highlands=2007,Yp3041_2009_Highlands=2009,Yp2947_2006_Highlands=2006,Yp3026_2008_Highlands=2008,Yp3014_2007_Highlands=2007,Yp3034_2008_Highlands=2008,Yp3079_2012_Highlands=2012,Yp2872_2004_Highlands=2004,Yp2991_2007_Highlands=2007,Yp3050_2010_Highlands=2010,Yp3059_2011_Highlands=2011,Yp3083_2012_Highlands=2012,Yp3023_2008_Highlands=2008,Yp3044_2009_Highlands=2009,Yp3016_2007_Highlands=2007,Yp3045_2009_Highlands=2009,Yp3042_2009_Highlands=2009,Yp3078_2011_Highlands=2011,Yp2963_2006_Highlands=2006,Yp3043_2009_Highlands=2009,Yp3019_2008_Highlands=2008,Yp3017_2007_Highlands=2007"/>
             <taxonset idref="taxonSet.new2locationsinv"/>
        </stateNode>
        <parameter id="R0.t:new2locationsinv" dimension="4" lower="0.0" name="stateNode" upper="Infinity">0 2 0.01 2</parameter>
        <parameter id="becomeUninfectiousRate.t:new2locationsinv" dimension="2" lower="0.0" name="stateNode">0.1</parameter>
        <parameter id="rateMatrix.t:new2locationsinv" dimension="4" lower="0.0" name="stateNode" upper="100.0">0 0.01 0 0.01</parameter>
        <parameter id="geo-frequencies.t:new2locationsinv" dimension="2" lower="0.0" name="stateNode" upper="1.0">0.5 0.5</parameter>
        <parameter id="gammaShape.s:new2locationsinv" name="stateNode">1.0</parameter>
        <parameter id="freqParameter.s:new2locationsinv" dimension="4" lower="0.0" name="stateNode" upper="1.0">0.25</parameter>
        <parameter id="kappa.s:new2locationsinv" lower="0.0" name="stateNode">2.0</parameter>
        <parameter id="ucldMean.c:new2locationsinv" name="stateNode">2.85e-8</parameter>
        <stateNode idref="migChangeTimes.t:tree"/>
        <parameter id="ucldStdev.c:new2locationsinv" lower="0.0" name="stateNode">0.5</parameter>
        <stateNode id="rateCategories.c:new2locationsinv" spec="parameter.IntegerParameter" dimension="598">1</stateNode>
        <parameter id="samplingProportion.t:new2locationsinv" lower="0.0" name="stateNode" upper="1.0" dimension="64">
        0.001 0.001 0.001 0.001 0.001 0.001 0.001 0.001 0.001 0.001 0.001 0.145985401 0.035353535 0.001 0.001 0.076788831 0.074892572 0.032967033 0.028275862 0.01037037 0.001 0.001 0.001 0.001 0.001 0.001 0.001 0.001 0.001 0.001 0.001 0.001 0.166666667 0.038461538 0.026315789 0.017241379 0.026315789 0.125 0.025641026 0.034482759 0.010752688 0.011764706 0.008849558 0.145985401 0.035353535 0.013605442 0.134920635 0.076788831 0.074892572 0.032967033 0.028275862 0.01037037 0.010144928 0.002439024 0.001086957 0.002459016 0.0025 0.007692308 0.012068966 0.007272727 0.026086957 0.004 0.00483871 0.004651163
        </parameter> 
        <stateNode id="rhoIndiTest1964" spec="beast.core.parameter.IntegerParameter" value="32"/>
        <stateNode id="rhoIndiTest1969" spec="beast.core.parameter.IntegerParameter" value="33"/> 
        <stateNode id="rhoIndiTest1974" spec="beast.core.parameter.IntegerParameter" value="34"/> 
        <stateNode id="rhoIndiTest1977" spec="beast.core.parameter.IntegerParameter" value="35"/> 
        <stateNode id="rhoIndiTest1982" spec="beast.core.parameter.IntegerParameter" value="36"/> 
        <stateNode id="rhoIndiTest1983" spec="beast.core.parameter.IntegerParameter" value="37"/> 
        <stateNode id="rhoIndiTest1984" spec="beast.core.parameter.IntegerParameter" value="38"/> 
        <stateNode id="rhoIndiTest1986" spec="beast.core.parameter.IntegerParameter" value="39"/> 
        <stateNode id="rhoIndiTest1988" spec="beast.core.parameter.IntegerParameter" value="40"/> 
        <stateNode id="rhoIndiTest1989" spec="beast.core.parameter.IntegerParameter" value="41"/> 
        <stateNode id="rhoIndiTest1990" spec="beast.core.parameter.IntegerParameter" value="42"/> 
        <stateNode id="rhoIndiTest1991" spec="beast.core.parameter.IntegerParameter" value="11 43"/> 
        <stateNode id="rhoIndiTest1992" spec="beast.core.parameter.IntegerParameter" value="12 44"/> 
        <stateNode id="rhoIndiTest1993" spec="beast.core.parameter.IntegerParameter" value="45"/> 
        <stateNode id="rhoIndiTest1994" spec="beast.core.parameter.IntegerParameter" value="46"/> 
        <stateNode id="rhoIndiTest1995" spec="beast.core.parameter.IntegerParameter" value="15 47"/> 
        <stateNode id="rhoIndiTest1996" spec="beast.core.parameter.IntegerParameter" value="16 48"/> 
        <stateNode id="rhoIndiTest1997" spec="beast.core.parameter.IntegerParameter" value="17 49"/> 
        <stateNode id="rhoIndiTest1998" spec="beast.core.parameter.IntegerParameter" value="18 50"/> 
        <stateNode id="rhoIndiTest1999" spec="beast.core.parameter.IntegerParameter" value="19 51"/> 
        <stateNode id="rhoIndiTest2000" spec="beast.core.parameter.IntegerParameter" value="52"/> 
        <stateNode id="rhoIndiTest2001" spec="beast.core.parameter.IntegerParameter" value="53"/> 
        <stateNode id="rhoIndiTest2003" spec="beast.core.parameter.IntegerParameter" value="54"/> 
        <stateNode id="rhoIndiTest2004" spec="beast.core.parameter.IntegerParameter" value="55"/> 
        <stateNode id="rhoIndiTest2005" spec="beast.core.parameter.IntegerParameter" value="56"/> 
        <stateNode id="rhoIndiTest2006" spec="beast.core.parameter.IntegerParameter" value="57"/> 
        <stateNode id="rhoIndiTest2007" spec="beast.core.parameter.IntegerParameter" value="58"/> 
        <stateNode id="rhoIndiTest2008" spec="beast.core.parameter.IntegerParameter" value="59"/> 
        <stateNode id="rhoIndiTest2009" spec="beast.core.parameter.IntegerParameter" value="60"/> 
        <stateNode id="rhoIndiTest2010" spec="beast.core.parameter.IntegerParameter" value="61"/> 
        <stateNode id="rhoIndiTest2011" spec="beast.core.parameter.IntegerParameter" value="62"/> 
        <stateNode id="rhoIndiTest2012" spec="beast.core.parameter.IntegerParameter" value="63"/> 
    </state>

    
    <distribution id="posterior" spec="util.CompoundDistribution">
        <distribution id="prior" spec="util.CompoundDistribution">
            <distribution id="birthDeathMigration.t:new2locationsinv" spec="beast.evolution.speciation.BirthDeathMigrationModel" R0="@R0.t:new2locationsinv" becomeUninfectiousRate="@becomeUninfectiousRate.t:new2locationsinv" frequencies="@geo-frequencies.t:new2locationsinv" migrationMatrix="@rateMatrix.t:new2locationsinv" samplingProportion="@samplingProportion.t:new2locationsinv" stateNumber="2" tree="@Tree.t:new2locationsinv" checkRho="false" >
                    <parameter name="samplingRateChangeTimes" id="samplingRateChangeTimes.t:tree">0 1 2 3 4 5 6 7 8 9 11 12 13 14 15 16 17 18 19 20 21 22 23 24 26 28 29 30 35 38 43 48</parameter>
                    <parameter name="migChangeTimes" id="migChangeTimes.t:tree">0 50</parameter>
                    <reverseTimeArrays spec="parameter.BooleanParameter">true false true false false true</reverseTimeArrays>
                    <parameter name="birthRateChangeTimes" idref="migChangeTimes.t:tree"/>
            </distribution>
            <distribution  spec="beast.math.distributions.ExcludablePrior" id="RPrior.t:new2locationsinv" name="distribution" 
                x="@R0.t:new2locationsinv" xInclude="false true true true">
                <LogNormal id="LogNormalDistributionModel.1" name="distr">
                    <parameter id="RealParameter.7" estimate="false" name="M">0.0</parameter>
                    <parameter id="RealParameter.8" estimate="false" name="S">1.0</parameter>
                </LogNormal>
            </distribution>
            <distribution  spec="beast.math.distributions.ExcludablePrior" id="migChangeTimesPrior.t:new2locationsinv" name="distribution" 
                x="@migChangeTimes.t:tree" xInclude="false true">
                <distribution id="AlmostUniform" spec="beast.math.distributions.AlmostUniform" name="distr" lower="31.99" upper="32"/>                   
            </distribution>
            <prior id="becomeUninfectiousRatePrior.t:new2locationsinv" name="distribution" x="@becomeUninfectiousRate.t:new2locationsinv">
                <Uniform  name="distr" lower="0" upper="100"/>
            </prior>
            <prior id="GammaShapePrior.s:new2locationsinv" name="distribution" x="@gammaShape.s:new2locationsinv">
                <Exponential id="Exponential.0" name="distr">
                    <parameter id="RealParameter.4" lower="0.0" name="mean" upper="0.0">1.0</parameter>
                </Exponential>
            </prior>
            <prior id="KappaPrior.s:new2locationsinv" name="distribution" x="@kappa.s:new2locationsinv">
                <LogNormal id="LogNormalDistributionModel.0" name="distr">
                    <parameter id="RealParameter.5" estimate="false" name="M">1.0</parameter>
                    <parameter id="RealParameter.6" estimate="false" name="S">1.25</parameter>
                </LogNormal>
            </prior>
            <prior id="rateMatrixPrior.t:new2locationsinv" name="distribution" x="@rateMatrix.t:new2locationsinv">
                <Uniform  name="distr" lower="0" upper="1"/>
            </prior>
            <distribution  spec="beast.math.distributions.ExcludablePriorIndex" xIncludeInteger="@rhoIndiTest1964" id="rhoPrior1964.t:new2locationsinv" name="distribution" x="@samplingProportion.t:new2locationsinv">
                    <Beta id="Beta.2" name="distr" alpha="1" beta="5"/>
            </distribution>
            <distribution  spec="beast.math.distributions.ExcludablePriorIndex" xIncludeInteger="@rhoIndiTest1969" id="rhoPrior1969.t:new2locationsinv" name="distribution" x="@samplingProportion.t:new2locationsinv">
                    <Beta id="Beta.3" name="distr" alpha="1" beta="25"/>
            </distribution>
            <distribution  spec="beast.math.distributions.ExcludablePriorIndex" xIncludeInteger="@rhoIndiTest1974" id="rhoPrior1974.t:new2locationsinv" name="distribution" x="@samplingProportion.t:new2locationsinv">
                    <Beta id="Beta.4" name="distr" alpha="1" beta="37"/>
            </distribution>
            <distribution  spec="beast.math.distributions.ExcludablePriorIndex" xIncludeInteger="@rhoIndiTest1977" id="rhoPrior1977.t:new2locationsinv" name="distribution" x="@samplingProportion.t:new2locationsinv">
                    <Beta id="Beta.5" name="distr" alpha="1" beta="57"/>
            </distribution>
            <distribution  spec="beast.math.distributions.ExcludablePriorIndex" xIncludeInteger="@rhoIndiTest1982" id="rhoPrior1982.t:new2locationsinv" name="distribution" x="@samplingProportion.t:new2locationsinv">
                    <Beta id="Beta.6" name="distr" alpha="1" beta="37"/>
            </distribution>
            <distribution  spec="beast.math.distributions.ExcludablePriorIndex" xIncludeInteger="@rhoIndiTest1983" id="rhoPrior1983.t:new2locationsinv" name="distribution" x="@samplingProportion.t:new2locationsinv">
                    <Beta id="Beta.7" name="distr" alpha="3" beta="21"/>
            </distribution>
            <distribution  spec="beast.math.distributions.ExcludablePriorIndex" xIncludeInteger="@rhoIndiTest1984" id="rhoPrior1984.t:new2locationsinv" name="distribution" x="@samplingProportion.t:new2locationsinv">
                    <Beta id="Beta.8" name="distr" alpha="1" beta="38"/>
            </distribution>
            <distribution  spec="beast.math.distributions.ExcludablePriorIndex" xIncludeInteger="@rhoIndiTest1986" id="rhoPrior1986.t:new2locationsinv" name="distribution" x="@samplingProportion.t:new2locationsinv">
                    <Beta id="Beta.9" name="distr" alpha="1" beta="28"/>
            </distribution>
            <distribution  spec="beast.math.distributions.ExcludablePriorIndex" xIncludeInteger="@rhoIndiTest1988" id="rhoPrior1988.t:new2locationsinv" name="distribution" x="@samplingProportion.t:new2locationsinv">
                    <Beta id="Beta.10" name="distr" alpha="1" beta="92"/>
            </distribution>
            <distribution  spec="beast.math.distributions.ExcludablePriorIndex" xIncludeInteger="@rhoIndiTest1989" id="rhoPrior1989.t:new2locationsinv" name="distribution" x="@samplingProportion.t:new2locationsinv">
                    <Beta id="Beta.11" name="distr" alpha="2" beta="168"/>
            </distribution>
            <distribution  spec="beast.math.distributions.ExcludablePriorIndex" xIncludeInteger="@rhoIndiTest1990" id="rhoPrior1990.t:new2locationsinv" name="distribution" x="@samplingProportion.t:new2locationsinv">
                    <Beta id="Beta.12" name="distr" alpha="2" beta="224"/>
            </distribution>
            <distribution  spec="beast.math.distributions.ExcludablePriorIndex" xIncludeInteger="@rhoIndiTest1991" id="rhoPrior1991.t:new2locationsinv" name="distribution" x="@samplingProportion.t:new2locationsinv">
                    <Beta id="Beta.13" name="distr" alpha="15" beta="116"/>
            </distribution>
            <distribution  spec="beast.math.distributions.ExcludablePriorIndex" xIncludeInteger="@rhoIndiTest1992" id="rhoPrior1992.t:new2locationsinv" name="distribution" x="@samplingProportion.t:new2locationsinv">
                    <Beta id="Beta.14" name="distr" alpha="6" beta="192"/>
            </distribution>
            <distribution  spec="beast.math.distributions.ExcludablePriorIndex" xIncludeInteger="@rhoIndiTest1993" id="rhoPrior1993.t:new2locationsinv" name="distribution" x="@samplingProportion.t:new2locationsinv">
                    <Beta id="Beta.15" name="distr" alpha="2" beta="145"/>
            </distribution>
            <distribution  spec="beast.math.distributions.ExcludablePriorIndex" xIncludeInteger="@rhoIndiTest1994" id="rhoPrior1994.t:new2locationsinv" name="distribution" x="@samplingProportion.t:new2locationsinv">
                    <Beta id="Beta.16" name="distr" alpha="9" beta="109"/>
            </distribution>
            <distribution  spec="beast.math.distributions.ExcludablePriorIndex" xIncludeInteger="@rhoIndiTest1995" id="rhoPrior1995.t:new2locationsinv" name="distribution" x="@samplingProportion.t:new2locationsinv">
                    <Beta id="Beta.17" name="distr" alpha="57" beta="1056"/>
            </distribution>
            <distribution  spec="beast.math.distributions.ExcludablePriorIndex" xIncludeInteger="@rhoIndiTest1996" id="rhoPrior1996.t:new2locationsinv" name="distribution" x="@samplingProportion.t:new2locationsinv">
                    <Beta id="Beta.18" name="distr" alpha="94" beta="1507"/>
            </distribution>
            <distribution  spec="beast.math.distributions.ExcludablePriorIndex" xIncludeInteger="@rhoIndiTest1997" id="rhoPrior1997.t:new2locationsinv" name="distribution" x="@samplingProportion.t:new2locationsinv">
                    <Beta id="Beta.19" name="distr" alpha="39" beta="1759"/>
            </distribution>
            <distribution  spec="beast.math.distributions.ExcludablePriorIndex" xIncludeInteger="@rhoIndiTest1998" id="rhoPrior1998.t:new2locationsinv" name="distribution" x="@samplingProportion.t:new2locationsinv">
                    <Beta id="Beta.20" name="distr" alpha="12" beta="1406"/>
            </distribution>
            <distribution  spec="beast.math.distributions.ExcludablePriorIndex" xIncludeInteger="@rhoIndiTest1999" id="rhoPrior1999.t:new2locationsinv" name="distribution" x="@samplingProportion.t:new2locationsinv">
                    <Beta id="Beta.21" name="distr" alpha="12" beta="1337"/>
            </distribution>
            <distribution  spec="beast.math.distributions.ExcludablePriorIndex" xIncludeInteger="@rhoIndiTest2000" id="rhoPrior2000.t:new2locationsinv" name="distribution" x="@samplingProportion.t:new2locationsinv">
                    <Beta id="Beta.22" name="distr" alpha="9" beta="1366"/>
            </distribution>
            <distribution  spec="beast.math.distributions.ExcludablePriorIndex" xIncludeInteger="@rhoIndiTest2001" id="rhoPrior2001.t:new2locationsinv" name="distribution" x="@samplingProportion.t:new2locationsinv">
                    <Beta id="Beta.23" name="distr" alpha="2" beta="818"/>
            </distribution>
            <distribution  spec="beast.math.distributions.ExcludablePriorIndex" xIncludeInteger="@rhoIndiTest2003" id="rhoPrior2003.t:new2locationsinv" name="distribution" x="@samplingProportion.t:new2locationsinv">
                    <Beta id="Beta.24" name="distr" alpha="1" beta="919"/>
            </distribution>
            <distribution  spec="beast.math.distributions.ExcludablePriorIndex" xIncludeInteger="@rhoIndiTest2004" id="rhoPrior2004.t:new2locationsinv" name="distribution" x="@samplingProportion.t:new2locationsinv">
                    <Beta id="Beta.25" name="distr" alpha="3" beta="1217"/>
            </distribution>
            <distribution  spec="beast.math.distributions.ExcludablePriorIndex" xIncludeInteger="@rhoIndiTest2005" id="rhoPrior2005.t:new2locationsinv" name="distribution" x="@samplingProportion.t:new2locationsinv">
                    <Beta id="Beta.26" name="distr" alpha="1" beta="399"/>
            </distribution>
            <distribution  spec="beast.math.distributions.ExcludablePriorIndex" xIncludeInteger="@rhoIndiTest2006" id="rhoPrior2006.t:new2locationsinv" name="distribution" x="@samplingProportion.t:new2locationsinv">
                    <Beta id="Beta.27" name="distr" alpha="2" beta="387"/>
            </distribution>
            <distribution  spec="beast.math.distributions.ExcludablePriorIndex" xIncludeInteger="@rhoIndiTest2007" id="rhoPrior2007.t:new2locationsinv" name="distribution" x="@samplingProportion.t:new2locationsinv">
                    <Beta id="Beta.28" name="distr" alpha="5" beta="573"/>
            </distribution>
            <distribution  spec="beast.math.distributions.ExcludablePriorIndex" xIncludeInteger="@rhoIndiTest2008" id="rhoPrior2008.t:new2locationsinv" name="distribution" x="@samplingProportion.t:new2locationsinv">
                    <Beta id="Beta.29" name="distr" alpha="4" beta="546"/>
            </distribution>
            <distribution  spec="beast.math.distributions.ExcludablePriorIndex" xIncludeInteger="@rhoIndiTest2009" id="rhoPrior2009.t:new2locationsinv" name="distribution" x="@samplingProportion.t:new2locationsinv">
                    <Beta id="Beta.30" name="distr" alpha="6" beta="224"/>
            </distribution>
            <distribution  spec="beast.math.distributions.ExcludablePriorIndex" xIncludeInteger="@rhoIndiTest2010" id="rhoPrior2010.t:new2locationsinv" name="distribution" x="@samplingProportion.t:new2locationsinv">
                    <Beta id="Beta.31" name="distr" alpha="1" beta="249"/>
            </distribution>
           <distribution  spec="beast.math.distributions.ExcludablePriorIndex" xIncludeInteger="@rhoIndiTest2011" id="rhoPrior2011.t:new2locationsinv" name="distribution" x="@samplingProportion.t:new2locationsinv">
                    <Beta id="Beta.32" name="distr" alpha="3" beta="617"/>
            </distribution>
            <distribution  spec="beast.math.distributions.ExcludablePriorIndex" xIncludeInteger="@rhoIndiTest2012" id="rhoPrior2012.t:new2locationsinv" name="distribution" x="@samplingProportion.t:new2locationsinv">
                    <Beta id="Beta.33" name="distr" alpha="2" beta="428"/>
            </distribution>

            <prior id="ucldStdevPrior.c:new2locationsinv" name="distribution" x="@ucldStdev.c:new2locationsinv">
                <Gamma id="Gamma.6" name="distr">
                    <parameter id="RealParameter.25" estimate="false" name="alpha">0.5396</parameter>
                    <parameter id="RealParameter.26" estimate="false" name="beta">0.3819</parameter>
                </Gamma>
            </prior>
            <prior id="MeanRatePrior.c:new2locationsinv" name="distribution" x="@ucldMean.c:new2locationsinv">
                <Uniform id="Uniform.2" name="distr"/>
            </prior>
            <distribution id="1964.prior" spec="beast.math.distributions.MRCAPrior" tree="@Tree.t:new2locationsinv">
                <taxonset id="1964" spec="TaxonSet">
                    <taxon id="IP656_1964_Highlands" spec="Taxon"/>
                </taxonset>
                <Uniform id="Uniform.4" lower="1964.0" name="distr" upper="1965.0"/>
            </distribution>
            <distribution id="1969.prior" spec="beast.math.distributions.MRCAPrior" tree="@Tree.t:new2locationsinv">
                <taxonset id="1969" spec="TaxonSet">
                    <taxon id="IP304_1969_Highlands" spec="Taxon"/>
                </taxonset>
                <Uniform id="Uniform.5" lower="1969.0" name="distr" upper="1970.0"/>
            </distribution>
            <distribution id="1974.prior" spec="beast.math.distributions.MRCAPrior" tree="@Tree.t:new2locationsinv">
                <taxonset id="1974" spec="TaxonSet">
                    <taxon id="IP630_1974_Highlands" spec="Taxon"/>
                </taxonset>
                <Uniform id="Uniform.6" lower="1974.0" name="distr" upper="1975.0"/>
            </distribution>
            <distribution id="1977.prior" spec="beast.math.distributions.MRCAPrior" tree="@Tree.t:new2locationsinv">
                <taxonset id="1977" spec="TaxonSet">
                    <taxon id="IP1289_1977_Highlands" spec="Taxon"/>
                </taxonset>
                <Uniform id="Uniform.7" lower="1977.0" name="distr" upper="1978.0"/>
            </distribution>
            <distribution id="1982.prior" spec="beast.math.distributions.MRCAPrior" tree="@Tree.t:new2locationsinv">
                <taxonset id="1982" spec="TaxonSet">
                    <taxon id="IP600_1982_Highlands" spec="Taxon"/>
                </taxonset>
                <Uniform id="Uniform.8" lower="1982.0" name="distr" upper="1983.0"/>
            </distribution>
            <distribution id="1983.prior" spec="beast.math.distributions.MRCAPrior" tree="@Tree.t:new2locationsinv" tipsonly="true">
                <taxonset id="1983" spec="TaxonSet">
                    <taxon id="IP643_1983_Highlands" spec="Taxon"/>
                    <taxon id="IP658_1983_Highlands" spec="Taxon"/>
                    <taxon id="IP657_1983_Highlands" spec="Taxon"/>
                </taxonset>
                <Uniform id="Uniform.9" lower="1983.0" name="distr" upper="1984.0"/>
            </distribution>
            <distribution id="1984.prior" spec="beast.math.distributions.MRCAPrior" tree="@Tree.t:new2locationsinv">
                <taxonset id="1984" spec="TaxonSet">
                    <taxon id="IP601_1984_Highlands" spec="Taxon"/>
                </taxonset>
                <Uniform id="Uniform.10" lower="1984.0" name="distr" upper="1985.0"/>
            </distribution>
            <distribution id="1986.prior" spec="beast.math.distributions.MRCAPrior" tree="@Tree.t:new2locationsinv">
                <taxonset id="1986" spec="TaxonSet">
                    <taxon id="IP659_1986_Highlands" spec="Taxon"/>
                </taxonset>
                <Uniform id="Uniform.11" lower="1986.0" name="distr" upper="1987.0"/>
            </distribution>
            <distribution id="1988.prior" spec="beast.math.distributions.MRCAPrior" tree="@Tree.t:new2locationsinv">
                <taxonset id="1988" spec="TaxonSet">
                    <taxon id="IP661_1988_Highlands" spec="Taxon"/>
                </taxonset>
                <Uniform id="Uniform.12" lower="1988.0" name="distr" upper="1989.0"/>
            </distribution>
            <distribution id="1989.prior" spec="beast.math.distributions.MRCAPrior" tree="@Tree.t:new2locationsinv" tipsonly="true">
                <taxonset id="1989" spec="TaxonSet">
                    <taxon id="IP662_1989_Highlands" spec="Taxon"/>
                    <taxon id="IP1513_1996_Highlands" spec="Taxon"/>
                </taxonset>
                <Uniform id="Uniform.13" lower="1989.0" name="distr" upper="1990.0"/>
            </distribution>
            <distribution id="1990.prior" spec="beast.math.distributions.MRCAPrior" tree="@Tree.t:new2locationsinv" tipsonly="true">
                <taxonset id="1990" spec="TaxonSet">
                    <taxon id="IP664_1990_Highlands" spec="Taxon"/>
                    <taxon id="IP665_1990_Highlands" spec="Taxon"/>
                </taxonset>
                <Uniform id="Uniform.14" lower="1990.0" name="distr" upper="1991.0"/>
            </distribution>
            <distribution id="1991.prior" spec="beast.math.distributions.MRCAPrior" tree="@Tree.t:new2locationsinv" tipsonly="true">
                <taxonset id="1991" spec="TaxonSet">
                    <taxon id="IP1086_1991_Mahajanga" spec="Taxon"/>
                    <taxon id="IP1092_1991_Mahajanga" spec="Taxon"/>
                    <taxon id="IP1094_1991_Mahajanga" spec="Taxon"/>
                    <taxon id="IP1093_1991_Mahajanga" spec="Taxon"/>
                    <taxon id="IP1089_1991_Mahajanga" spec="Taxon"/>
                    <taxon id="IP1095_1991_Mahajanga" spec="Taxon"/>
                    <taxon id="IP1515_1991_Mahajanga" spec="Taxon"/>
                    <taxon id="IP1518_1991_Mahajanga" spec="Taxon"/>
                    <taxon id="IP1519_1991_Mahajanga" spec="Taxon"/>
                    <taxon id="IP634_1991_Highlands" spec="Taxon"/>
                    <taxon id="IP1517_1991_Mahajanga" spec="Taxon"/>
                    <taxon id="IP1132_1991_Mahajanga" spec="Taxon"/>
                    <taxon id="IP1516_1991_Mahajanga" spec="Taxon"/>
                    <taxon id="IP1531_1991_Mahajanga" spec="Taxon"/>
                    <taxon id="IP1087_1991_Mahajanga" spec="Taxon"/>
                </taxonset>
                <Uniform id="Uniform.15" lower="1991.0" name="distr" upper="1992.0"/>
            </distribution>
            <distribution id="1992.prior" spec="beast.math.distributions.MRCAPrior" tree="@Tree.t:new2locationsinv" tipsonly="true">
                <taxonset id="1992" spec="TaxonSet">
                    <taxon id="IP1099_1992_Mahajanga" spec="Taxon"/>
                    <taxon id="IP1096_1992_Mahajanga" spec="Taxon"/>
                    <taxon id="IP1098_1992_Mahajanga" spec="Taxon"/>
                    <taxon id="IP244_1992_Highlands" spec="Taxon"/>
                    <taxon id="IP1097_1992_Mahajanga" spec="Taxon"/>
                    <taxon id="IP666_1992_Highlands" spec="Taxon"/>
                </taxonset>
                <Uniform id="Uniform.16" lower="1992.0" name="distr" upper="1993.0"/>
            </distribution>
            <distribution id="1993.prior" spec="beast.math.distributions.MRCAPrior" tree="@Tree.t:new2locationsinv" tipsonly="true">
                <taxonset id="1993" spec="TaxonSet">
                    <taxon id="IP249_1993_Highlands" spec="Taxon"/>
                    <taxon id="IP668_1993_Highlands" spec="Taxon"/>
                </taxonset>
                <Uniform id="Uniform.17" lower="1993.0" name="distr" upper="1994.0"/>
            </distribution>
            <distribution id="1994.prior" spec="beast.math.distributions.MRCAPrior" tree="@Tree.t:new2locationsinv" tipsonly="true">
                <taxonset id="1994" spec="TaxonSet">
                    <taxon id="IP265_1994_Highlands" spec="Taxon"/>
                    <taxon id="IP268_1994_Highlands" spec="Taxon"/>
                    <taxon id="IP267_1994_Highlands" spec="Taxon"/>
                    <taxon id="IP266_1994_Highlands" spec="Taxon"/>
                    <taxon id="IP1478_1994_Highlands" spec="Taxon"/>
                    <taxon id="IP1484_1994_Highlands" spec="Taxon"/>
                    <taxon id="IP1522_1994_Highlands" spec="Taxon"/>
                    <taxon id="IP259_1994_Highlands" spec="Taxon"/>
                    <taxon id="IP1521_1994_Highlands" spec="Taxon"/>
                </taxonset>
                <Uniform id="Uniform.18" lower="1994.0" name="distr" upper="1995.0"/>
            </distribution>
            <distribution id="1995.prior" spec="beast.math.distributions.MRCAPrior" tree="@Tree.t:new2locationsinv" tipsonly="true">
                <taxonset id="1995" spec="TaxonSet">
                    <taxon id="IP1110_1995_Mahajanga" spec="Taxon"/>
                    <taxon id="IP1151_1995_Mahajanga" spec="Taxon"/>
                    <taxon id="IP1104_1995_Mahajanga" spec="Taxon"/>
                    <taxon id="IP1126_1995_Mahajanga" spec="Taxon"/>
                    <taxon id="IP1124_1995_Mahajanga" spec="Taxon"/>
                    <taxon id="IP1125_1995_Mahajanga" spec="Taxon"/>
                    <taxon id="IP1144_1995_Mahajanga" spec="Taxon"/>
                    <taxon id="IP1118_1995_Mahajanga" spec="Taxon"/>
                    <taxon id="IP1105_1995_Mahajanga" spec="Taxon"/>
                    <taxon id="IP1100_1995_Mahajanga" spec="Taxon"/>
                    <taxon id="IP1154_1995_Mahajanga" spec="Taxon"/>
                    <taxon id="IP1108_1995_Mahajanga" spec="Taxon"/>
                    <taxon id="IP1107_1995_Mahajanga" spec="Taxon"/>
                    <taxon id="IP1102_1995_Mahajanga" spec="Taxon"/>
                    <taxon id="IP1113_1995_Mahajanga" spec="Taxon"/>
                    <taxon id="IP1114_1995_Mahajanga" spec="Taxon"/>
                    <taxon id="IP1111_1995_Mahajanga" spec="Taxon"/>
                    <taxon id="IP1123_1995_Mahajanga" spec="Taxon"/>
                    <taxon id="IP1607_1995_Mahajanga" spec="Taxon"/>
                    <taxon id="IP1612_1995_Mahajanga" spec="Taxon"/>
                    <taxon id="IP1608_1995_Mahajanga" spec="Taxon"/>
                    <taxon id="IP1606_1995_Mahajanga" spec="Taxon"/>
                    <taxon id="IP1610_1995_Mahajanga" spec="Taxon"/>
                    <taxon id="IP1611_1995_Mahajanga" spec="Taxon"/>
                    <taxon id="IP1109_1995_Mahajanga" spec="Taxon"/>
                    <taxon id="IP1646_1995_Mahajanga" spec="Taxon"/>
                    <taxon id="IP1127_1995_Highlands" spec="Taxon"/>
                    <taxon id="IP278_1995_Highlands" spec="Taxon"/>
                    <taxon id="IP1146_1995_Highlands" spec="Taxon"/>
                    <taxon id="IP1152_1995_Highlands" spec="Taxon"/>
                    <taxon id="IP285_1995_Highlands" spec="Taxon"/>
                    <taxon id="IP279_1995_Highlands" spec="Taxon"/>
                    <taxon id="IP1647_1995_Mahajanga" spec="Taxon"/>
                    <taxon id="IP1153_1995_Highlands" spec="Taxon"/>
                    <taxon id="IP1128_1995_Highlands" spec="Taxon"/>
                    <taxon id="IP1143_1995_Highlands" spec="Taxon"/>
                    <taxon id="IP272_1995_Highlands" spec="Taxon"/>
                    <taxon id="IP276_1995_Highlands" spec="Taxon"/>
                    <taxon id="IP280_1995_Highlands" spec="Taxon"/>
                    <taxon id="IP1605_1995_Mahajanga" spec="Taxon"/>
                    <taxon id="IP273_1995_Highlands" spec="Taxon"/>
                    <taxon id="IP1164_1995_Highlands" spec="Taxon"/>
                    <taxon id="IP1609_1995_Mahajanga" spec="Taxon"/>
                    <taxon id="IP274_1995_Highlands" spec="Taxon"/>
                    <taxon id="IP1475_1995_Highlands" spec="Taxon"/>
                    <taxon id="IP277_1995_Highlands" spec="Taxon"/>
                    <taxon id="IP1682_1995_Mahajanga" spec="Taxon"/>
                    <taxon id="IP1399_1995_Highlands" spec="Taxon"/>
                    <taxon id="IP1476_1995_Highlands" spec="Taxon"/>
                    <taxon id="IP1477_1995_Highlands" spec="Taxon"/>
                    <taxon id="IP1473_1995_Highlands" spec="Taxon"/>
                    <taxon id="IP1472_1995_Highlands" spec="Taxon"/>
                    <taxon id="IP1474_1995_Highlands" spec="Taxon"/>
                    <taxon id="IP275_1995_Highlands" spec="Taxon"/>
                    <taxon id="IP1294_1995_Highlands" spec="Taxon"/>
                    <taxon id="IP1496_1995_Highlands" spec="Taxon"/>
                    <taxon id="IP1498_1995_Highlands" spec="Taxon"/>
                </taxonset>
                <Uniform id="Uniform.19" lower="1995.0" name="distr" upper="1996.0"/>
            </distribution>
            <distribution id="1996.prior" spec="beast.math.distributions.MRCAPrior" tree="@Tree.t:new2locationsinv" tipsonly="true">
                <taxonset id="1996" spec="TaxonSet">
                    <taxon id="IP1331_1996_Mahajanga" spec="Taxon"/>
                    <taxon id="IP1382_1996_Mahajanga" spec="Taxon"/>
                    <taxon id="IP1306_1996_Mahajanga" spec="Taxon"/>
                    <taxon id="IP1333_1996_Mahajanga" spec="Taxon"/>
                    <taxon id="IP1318_1996_Mahajanga" spec="Taxon"/>
                    <taxon id="IP1332_1996_Mahajanga" spec="Taxon"/>
                    <taxon id="IP1334_1996_Mahajanga" spec="Taxon"/>
                    <taxon id="IP1386_1996_Mahajanga" spec="Taxon"/>
                    <taxon id="IP1389_1996_Mahajanga" spec="Taxon"/>
                    <taxon id="IP1385_1996_Mahajanga" spec="Taxon"/>
                    <taxon id="IP1413_1996_Mahajanga" spec="Taxon"/>
                    <taxon id="IP1403_1996_Mahajanga" spec="Taxon"/>
                    <taxon id="IP1423_1996_Mahajanga" spec="Taxon"/>
                    <taxon id="IP1402_1996_Mahajanga" spec="Taxon"/>
                    <taxon id="IP1395_1996_Mahajanga" spec="Taxon"/>
                    <taxon id="IP1405_1996_Mahajanga" spec="Taxon"/>
                    <taxon id="IP1457_1996_Mahajanga" spec="Taxon"/>
                    <taxon id="IP1418_1996_Mahajanga" spec="Taxon"/>
                    <taxon id="IP1415_1996_Mahajanga" spec="Taxon"/>
                    <taxon id="IP1414_1996_Mahajanga" spec="Taxon"/>
                    <taxon id="IP1412_1996_Mahajanga" spec="Taxon"/>
                    <taxon id="IP1455_1996_Mahajanga" spec="Taxon"/>
                    <taxon id="IP1461_1996_Mahajanga" spec="Taxon"/>
                    <taxon id="IP1404_1996_Mahajanga" spec="Taxon"/>
                    <taxon id="IP1422_1996_Mahajanga" spec="Taxon"/>
                    <taxon id="IP1456_1996_Mahajanga" spec="Taxon"/>
                    <taxon id="IP1419_1996_Mahajanga" spec="Taxon"/>
                    <taxon id="IP1406_1996_Mahajanga" spec="Taxon"/>
                    <taxon id="IP1458_1996_Mahajanga" spec="Taxon"/>
                    <taxon id="IP1420_1996_Mahajanga" spec="Taxon"/>
                    <taxon id="IP1411_1996_Mahajanga" spec="Taxon"/>
                    <taxon id="IP1408_1996_Mahajanga" spec="Taxon"/>
                    <taxon id="IP1613_1996_Mahajanga" spec="Taxon"/>
                    <taxon id="IP1409_1996_Mahajanga" spec="Taxon"/>
                    <taxon id="IP1421_1996_Mahajanga" spec="Taxon"/>
                    <taxon id="IP1416_1996_Mahajanga" spec="Taxon"/>
                    <taxon id="IP1410_1996_Mahajanga" spec="Taxon"/>
                    <taxon id="IP1407_1996_Mahajanga" spec="Taxon"/>
                    <taxon id="IP1387_1996_Mahajanga" spec="Taxon"/>
                    <taxon id="IP1307_1996_Highlands" spec="Taxon"/>
                    <taxon id="IP1319_1996_Highlands" spec="Taxon"/>
                    <taxon id="IP1305_1996_Highlands" spec="Taxon"/>
                    <taxon id="IP1396_1996_Mahajanga" spec="Taxon"/>
                    <taxon id="IP1303_1996_Highlands" spec="Taxon"/>
                    <taxon id="IP1304_1996_Highlands" spec="Taxon"/>
                    <taxon id="IP1302_1996_Highlands" spec="Taxon"/>
                    <taxon id="IP1312_1996_Highlands" spec="Taxon"/>
                    <taxon id="IP1313_1996_Highlands" spec="Taxon"/>
                    <taxon id="IP1400_1996_Highlands" spec="Taxon"/>
                    <taxon id="IP1321_1996_Highlands" spec="Taxon"/>
                    <taxon id="IP1394_1996_Mahajanga" spec="Taxon"/>
                    <taxon id="IP1311_1996_Highlands" spec="Taxon"/>
                    <taxon id="IP1317_1996_Highlands" spec="Taxon"/>
                    <taxon id="IP2247_1996_Highlands" spec="Taxon"/>
                    <taxon id="IP1796_1996_Highlands" spec="Taxon"/>
                    <taxon id="IP1323_1996_Highlands" spec="Taxon"/>
                    <taxon id="IP1325_1996_Highlands" spec="Taxon"/>
                    <taxon id="IP1459_1996_Highlands" spec="Taxon"/>
                    <taxon id="IP1372_1996_Highlands" spec="Taxon"/>
                    <taxon id="IP1470_1996_Highlands" spec="Taxon"/>
                    <taxon id="IP1362_1996_Highlands" spec="Taxon"/>
                    <taxon id="IP1348_1996_Highlands" spec="Taxon"/>
                    <taxon id="IP1336_1996_Highlands" spec="Taxon"/>
                    <taxon id="IP1453_1996_Highlands" spec="Taxon"/>
                    <taxon id="IP1463_1996_Highlands" spec="Taxon"/>
                    <taxon id="IP1397_1996_Highlands" spec="Taxon"/>
                    <taxon id="IP1452_1996_Highlands" spec="Taxon"/>
                    <taxon id="IP1351_1996_Highlands" spec="Taxon"/>
                    <taxon id="IP1330_1996_Highlands" spec="Taxon"/>
                    <taxon id="IP1329_1996_Highlands" spec="Taxon"/>
                    <taxon id="IP1417_1996_Highlands" spec="Taxon"/>
                    <taxon id="IP1451_1996_Highlands" spec="Taxon"/>
                    <taxon id="IP1388_1996_Highlands" spec="Taxon"/>
                    <taxon id="IP1391_1996_Highlands" spec="Taxon"/>
                    <taxon id="IP1447_1996_Highlands" spec="Taxon"/>
                    <taxon id="IP1471_1996_Highlands" spec="Taxon"/>
                    <taxon id="IP1337_1996_Highlands" spec="Taxon"/>
                    <taxon id="IP1328_1996_Highlands" spec="Taxon"/>
                    <taxon id="IP1462_1996_Highlands" spec="Taxon"/>
                    <taxon id="IP1346_1996_Highlands" spec="Taxon"/>
                    <taxon id="IP1347_1996_Highlands" spec="Taxon"/>
                    <taxon id="IP1345_1996_Highlands" spec="Taxon"/>
                    <taxon id="IP1460_1996_Highlands" spec="Taxon"/>
                    <taxon id="IP1327_1996_Highlands" spec="Taxon"/>
                    <taxon id="IP1384_1996_Highlands" spec="Taxon"/>
                    <taxon id="IP1326_1996_Highlands" spec="Taxon"/>
                    <taxon id="IP1401_1996_Mahajanga" spec="Taxon"/>
                    <taxon id="IP1324_1996_Highlands" spec="Taxon"/>
                    <taxon id="IP1339_1996_Highlands" spec="Taxon"/>
                    <taxon id="IP1349_1996_Highlands" spec="Taxon"/>
                    <taxon id="IP1344_1996_Highlands" spec="Taxon"/>
                    <taxon id="IP1296_1996_Highlands" spec="Taxon"/>
                    <taxon id="IP1510_1996_Highlands" spec="Taxon"/>
                    <taxon id="IP1511_1996_Highlands" spec="Taxon"/>
                </taxonset>
                <Uniform id="Uniform.20" lower="1996.0" name="distr" upper="1997.0"/>
            </distribution>
            <distribution id="1997.prior" spec="beast.math.distributions.MRCAPrior" tree="@Tree.t:new2locationsinv" tipsonly="true">
                <taxonset id="1997" spec="TaxonSet">
                    <taxon id="IP1618_1997_Mahajanga" spec="Taxon"/>
                    <taxon id="IP1617_1997_Mahajanga" spec="Taxon"/>
                    <taxon id="IP1616_1997_Mahajanga" spec="Taxon"/>
                    <taxon id="IP1620_1997_Mahajanga" spec="Taxon"/>
                    <taxon id="IP1619_1997_Mahajanga" spec="Taxon"/>
                    <taxon id="IP1614_1997_Mahajanga" spec="Taxon"/>
                    <taxon id="IP1615_1997_Mahajanga" spec="Taxon"/>
                    <taxon id="IP1622_1997_Mahajanga" spec="Taxon"/>
                    <taxon id="IP1625_1997_Mahajanga" spec="Taxon"/>
                    <taxon id="IP1624_1997_Mahajanga" spec="Taxon"/>
                    <taxon id="IP1623_1997_Mahajanga" spec="Taxon"/>
                    <taxon id="IP1621_1997_Mahajanga" spec="Taxon"/>
                    <taxon id="IP2245_1997_Mahajanga" spec="Taxon"/>
                    <taxon id="IP1851_1997_Highlands" spec="Taxon"/>
                    <taxon id="IP2232_1997_Mahajanga" spec="Taxon"/>
                    <taxon id="IP2235_1997_Highlands" spec="Taxon"/>
                    <taxon id="IP1722_1997_Highlands" spec="Taxon"/>
                    <taxon id="IP1811_1997_Highlands" spec="Taxon"/>
                    <taxon id="IP2236_1997_Mahajanga" spec="Taxon"/>
                    <taxon id="IP1683_1997_Mahajanga" spec="Taxon"/>
                    <taxon id="IP2233_1997_Highlands" spec="Taxon"/>
                    <taxon id="IP2246_1997_Highlands" spec="Taxon"/>
                    <taxon id="IP1721_1997_Highlands" spec="Taxon"/>
                    <taxon id="IP2242_1997_Mahajanga" spec="Taxon"/>
                    <taxon id="IP2243_1997_Mahajanga" spec="Taxon"/>
                    <taxon id="IP1720_1997_Highlands" spec="Taxon"/>
                    <taxon id="IP1723_1997_Highlands" spec="Taxon"/>
                    <taxon id="IP1718_1997_Highlands" spec="Taxon"/>
                    <taxon id="IP2244_1997_Highlands" spec="Taxon"/>
                    <taxon id="IP2241_1997_Mahajanga" spec="Taxon"/>
                    <taxon id="IP2239_1997_Mahajanga" spec="Taxon"/>
                    <taxon id="IP2238_1997_Mahajanga" spec="Taxon"/>
                    <taxon id="IP1668_1997_Highlands" spec="Taxon"/>
                    <taxon id="IP1677_1997_Highlands" spec="Taxon"/>
                    <taxon id="IP1678_1997_Highlands" spec="Taxon"/>
                    <taxon id="IP1660_1997_Highlands" spec="Taxon"/>
                    <taxon id="IP1659_1997_Highlands" spec="Taxon"/>
                    <taxon id="IP1676_1997_Highlands" spec="Taxon"/>
                    <taxon id="IP1596_1997_Highlands" spec="Taxon"/>
                </taxonset>
                <Uniform id="Uniform.21" lower="1997.0" name="distr" upper="1998.0"/>
            </distribution>
            <distribution id="1998.prior" spec="beast.math.distributions.MRCAPrior" tree="@Tree.t:new2locationsinv" tipsonly="true">
                <taxonset id="1998" spec="TaxonSet">
                    <taxon id="IP1733_1998_Mahajanga" spec="Taxon"/>
                    <taxon id="IP1719_1998_Highlands" spec="Taxon"/>
                    <taxon id="IP2227_1998_Mahajanga" spec="Taxon"/>
                    <taxon id="IP1731_1998_Highlands" spec="Taxon"/>
                    <taxon id="IP2226_1998_Highlands" spec="Taxon"/>
                    <taxon id="IP2230_1998_Highlands" spec="Taxon"/>
                    <taxon id="IP2228_1998_Mahajanga" spec="Taxon"/>
                    <taxon id="IP2229_1998_Highlands" spec="Taxon"/>
                    <taxon id="IP1732_1998_Highlands" spec="Taxon"/>
                    <taxon id="IP1798_1998_Highlands" spec="Taxon"/>
                    <taxon id="154/98B_1998_Mahajanga" spec="Taxon"/>
                    <taxon id="IP1600_1998_Highlands" spec="Taxon"/>
                </taxonset>
                <Uniform id="Uniform.22" lower="1998.0" name="distr" upper="1999.0"/>
            </distribution>
            <distribution id="1999.prior" spec="beast.math.distributions.MRCAPrior" tree="@Tree.t:new2locationsinv" tipsonly="true">
                <taxonset id="1999" spec="TaxonSet">
                    <taxon id="IP1858_1999_Highlands" spec="Taxon"/>
                    <taxon id="IP1788_1999_Highlands" spec="Taxon"/>
                    <taxon id="IP1785_1999_Highlands" spec="Taxon"/>
                    <taxon id="IP2218_1999_Highlands" spec="Taxon"/>
                    <taxon id="IP2219_1999_Mahajanga" spec="Taxon"/>
                    <taxon id="IP1725_1999_Highlands" spec="Taxon"/>
                    <taxon id="IP2217_1999_Highlands" spec="Taxon"/>
                    <taxon id="IP2220_1999_Mahajanga" spec="Taxon"/>
                    <taxon id="IP1775_1999_Highlands" spec="Taxon"/>
                    <taxon id="IP1793_1999_Highlands" spec="Taxon"/>
                    <taxon id="IP1789_1999_Highlands" spec="Taxon"/>
                    <taxon id="IP1850_1999_Highlands" spec="Taxon"/>
                </taxonset>
                <Uniform id="Uniform.23" lower="1999.0" name="distr" upper="2000.0"/>
            </distribution>
            <distribution id="2000.prior" spec="beast.math.distributions.MRCAPrior" tree="@Tree.t:new2locationsinv" tipsonly="true">
                <taxonset id="2000" spec="TaxonSet">
                    <taxon id="IP1854_2000_Highlands" spec="Taxon"/>
                    <taxon id="IP1780_2000_Highlands" spec="Taxon"/>
                    <taxon id="IP1817_2000_Highlands" spec="Taxon"/>
                    <taxon id="IP1786_2000_Highlands" spec="Taxon"/>
                    <taxon id="IP1795_2000_Highlands" spec="Taxon"/>
                    <taxon id="IP1845_2000_Highlands" spec="Taxon"/>
                    <taxon id="IP1779_2000_Highlands" spec="Taxon"/>
                    <taxon id="IP1787_2000_Highlands" spec="Taxon"/>
                    <taxon id="IP2216_2000_Highlands" spec="Taxon"/>
                </taxonset>
                <Uniform id="Uniform.24" lower="2000.0" name="distr" upper="2001.0"/>
            </distribution>
            <distribution id="2001.prior" spec="beast.math.distributions.MRCAPrior" tree="@Tree.t:new2locationsinv" tipsonly="true">
                <taxonset id="2001" spec="TaxonSet">
                    <taxon id="IP2210_2001_Highlands" spec="Taxon"/>
                    <taxon id="IP2211_2001_Highlands" spec="Taxon"/>
                </taxonset>
                <Uniform id="Uniform.25" lower="2001.0" name="distr" upper="2002.0"/>
            </distribution>
            <distribution id="2003.prior" spec="beast.math.distributions.MRCAPrior" tree="@Tree.t:new2locationsinv">
                <taxonset id="2003" spec="TaxonSet">
                    <taxon id="Yp2856_2003_Highlands" spec="Taxon"/>
                </taxonset>
                <Uniform id="Uniform.26" lower="2003.0" name="distr" upper="2004.0"/>
            </distribution>
            <distribution id="2004.prior" spec="beast.math.distributions.MRCAPrior" tree="@Tree.t:new2locationsinv" tipsonly="true">
                <taxonset id="2004" spec="TaxonSet">
                    <taxon id="Yp2905_2004_Highlands" spec="Taxon"/>
                    <taxon id="Yp2871_2004_Highlands" spec="Taxon"/>
                    <taxon id="Yp2872_2004_Highlands" spec="Taxon"/>
                </taxonset>
                <Uniform id="Uniform.27" lower="2004.0" name="distr" upper="2005.0"/>
            </distribution>
            <distribution id="2005.prior" spec="beast.math.distributions.MRCAPrior" tree="@Tree.t:new2locationsinv">
                <taxonset id="2005" spec="TaxonSet">
                    <taxon id="MG05-1020_2005_Highlands" spec="Taxon"/>
                </taxonset>
                <Uniform id="Uniform.28" lower="2005.0" name="distr" upper="2006.0"/>
            </distribution>
            <distribution id="2006.prior" spec="beast.math.distributions.MRCAPrior" tree="@Tree.t:new2locationsinv" tipsonly="true">
                <taxonset id="2006" spec="TaxonSet">
                    <taxon id="Yp2947_2006_Highlands" spec="Taxon"/>
                    <taxon id="Yp2963_2006_Highlands" spec="Taxon"/>
                </taxonset>
                <Uniform id="Uniform.29" lower="2006.0" name="distr" upper="2007.0"/>
            </distribution>
            <distribution id="2007.prior" spec="beast.math.distributions.MRCAPrior" tree="@Tree.t:new2locationsinv" tipsonly="true">
                <taxonset id="2007" spec="TaxonSet">
                    <taxon id="Yp2983_2007_Highlands" spec="Taxon"/>
                    <taxon id="Yp3014_2007_Highlands" spec="Taxon"/>
                    <taxon id="Yp2991_2007_Highlands" spec="Taxon"/>
                    <taxon id="Yp3016_2007_Highlands" spec="Taxon"/>
                    <taxon id="Yp3017_2007_Highlands" spec="Taxon"/>
                </taxonset>
                <Uniform id="Uniform.30" lower="2007.0" name="distr" upper="2008.0"/>
            </distribution>
            <distribution id="2008.prior" spec="beast.math.distributions.MRCAPrior" tree="@Tree.t:new2locationsinv" tipsonly="true">
                <taxonset id="2008" spec="TaxonSet">
                    <taxon id="Yp3026_2008_Highlands" spec="Taxon"/>
                    <taxon id="Yp3034_2008_Highlands" spec="Taxon"/>
                    <taxon id="Yp3023_2008_Highlands" spec="Taxon"/>
                    <taxon id="Yp3019_2008_Highlands" spec="Taxon"/>
                </taxonset>
                <Uniform id="Uniform.31" lower="2008.0" name="distr" upper="2009.0"/>
            </distribution>
            <distribution id="2009.prior" spec="beast.math.distributions.MRCAPrior" tree="@Tree.t:new2locationsinv" tipsonly="true">
                <taxonset id="2009" spec="TaxonSet">
                    <taxon id="Yp3048_2009_Highlands" spec="Taxon"/>
                    <taxon id="Yp3041_2009_Highlands" spec="Taxon"/>
                    <taxon id="Yp3044_2009_Highlands" spec="Taxon"/>
                    <taxon id="Yp3045_2009_Highlands" spec="Taxon"/>
                    <taxon id="Yp3042_2009_Highlands" spec="Taxon"/>
                    <taxon id="Yp3043_2009_Highlands" spec="Taxon"/>
                </taxonset>
                <Uniform id="Uniform.32" lower="2009.0" name="distr" upper="2010.0"/>
            </distribution>
            <distribution id="2010.prior" spec="beast.math.distributions.MRCAPrior" tree="@Tree.t:new2locationsinv">
                <taxonset id="2010" spec="TaxonSet">
                    <taxon id="Yp3050_2010_Highlands" spec="Taxon"/>
                </taxonset>
                <Uniform id="Uniform.33" lower="2010.0" name="distr" upper="2011.0"/>
            </distribution>
            <distribution id="2011.prior" spec="beast.math.distributions.MRCAPrior" tree="@Tree.t:new2locationsinv" tipsonly="true">
                <taxonset id="2011" spec="TaxonSet">
                    <taxon id="Yp3069_2011_Highlands" spec="Taxon"/>
                    <taxon id="Yp3059_2011_Highlands" spec="Taxon"/>
                    <taxon id="Yp3078_2011_Highlands" spec="Taxon"/>
                </taxonset>
                <Uniform id="Uniform.34" lower="2011.0" name="distr" upper="2012.0"/>
            </distribution>
            <distribution id="2012.prior" spec="beast.math.distributions.MRCAPrior" tree="@Tree.t:new2locationsinv" tipsonly="true">
                <taxonset id="2012" spec="TaxonSet">
                    <taxon id="Yp3079_2012_Highlands" spec="Taxon"/>
                    <taxon id="Yp3083_2012_Highlands" spec="Taxon"/>
                </taxonset>
                <Uniform id="Uniform.35" lower="2012.0" name="distr" upper="2013.0"/>
            </distribution>
            
        </distribution>
        <distribution id="likelihood" spec="util.CompoundDistribution">
            <distribution id="treeLikelihood.new2locationsinv" spec="TreeLikelihood" data="@new2locationsinv" tree="@Tree.t:new2locationsinv">
                <siteModel id="SiteModel.s:new2locationsinv" spec="SiteModel" gammaCategoryCount="4" shape="@gammaShape.s:new2locationsinv">
                    <parameter id="mutationRate.s:new2locationsinv" estimate="false" name="mutationRate">1.0</parameter>
                    <parameter id="proportionInvariant.s:new2locationsinv" estimate="false" lower="0.0" name="proportionInvariant" upper="1.0">0.0</parameter>
                    <substModel id="hky.s:new2locationsinv" spec="HKY" kappa="@kappa.s:new2locationsinv">
                        <frequencies id="estimatedFreqs.s:new2locationsinv" spec="Frequencies" frequencies="@freqParameter.s:new2locationsinv"/>
                    </substModel>
                </siteModel>
                <branchRateModel id="RelaxedClock.c:new2locationsinv" spec="beast.evolution.branchratemodel.UCRelaxedClockModel" clock.rate="@ucldMean.c:new2locationsinv" rateCategories="@rateCategories.c:new2locationsinv" tree="@Tree.t:new2locationsinv">
                    <LogNormal id="LogNormalDistributionModel.c:new2locationsinv" S="@ucldStdev.c:new2locationsinv" meanInRealSpace="true" name="distr">
                        <parameter id="RealParameter.24" estimate="false" lower="0.0" name="M" upper="1.0">1.0</parameter>
                    </LogNormal>
                </branchRateModel>
            </distribution>
        </distribution>
    </distribution>

     <operator id="STX.t:new2locationsinv" spec="multitypetree.operators.TypedSubtreeExchange" migrationModel="@migModel.t:new2locationsinv" multiTypeTree="@Tree.t:new2locationsinv" weight="10.0"/>

    <operator id="TWB.t:new2locationsinv" spec="multitypetree.operators.TypedWilsonBalding" alpha="0.2" migrationModel="@migModel.t:new2locationsinv" multiTypeTree="@Tree.t:new2locationsinv" weight="10.0"/>

    <operator id="NR.t:new2locationsinv" spec="multitypetree.operators.NodeRetype" migrationModel="@migModel.t:new2locationsinv" multiTypeTree="@Tree.t:new2locationsinv" weight="30.0"/>

    <operator id="NSR1.t:new2locationsinv" spec="multitypetree.operators.NodeShiftRetype" migrationModel="@migModel.t:new2locationsinv" multiTypeTree="@Tree.t:new2locationsinv" rootOnly="true" weight="30.0"/>

    <operator id="NSR2.t:new2locationsinv" spec="multitypetree.operators.NodeShiftRetype" migrationModel="@migModel.t:new2locationsinv" multiTypeTree="@Tree.t:new2locationsinv" noRoot="true" weight="30.0"/>

    <operator id="NRR.t:new2locationsinv" mu="1e-3" spec="multitypetree.operators.NodeRetypeRandom" migrationModel="@migModel.t:new2locationsinv" multiTypeTree="@Tree.t:new2locationsinv" weight="30.0"/>

    <operator id="NSRR1.t:new2locationsinv" mu="1e-3" spec="multitypetree.operators.NodeShiftRetypeRandom" migrationModel="@migModel.t:new2locationsinv" multiTypeTree="@Tree.t:new2locationsinv" rootOnly="true" weight="30.0"/>

    <operator id="NSRR2.t:new2locationsinv" mu="1e-3" spec="multitypetree.operators.NodeShiftRetypeRandom" migrationModel="@migModel.t:new2locationsinv" multiTypeTree="@Tree.t:new2locationsinv" noRoot="true" weight="30.0"/>

    <operator id="MTU.t:new2locationsinv" spec="multitypetree.operators.MultiTypeUniform" includeRoot="true" migrationModel="@migModel.t:new2locationsinv" multiTypeTree="@Tree.t:new2locationsinv" weight="10.0"/>

    <operator id="MTTS.t:new2locationsinv" spec="multitypetree.operators.MultiTypeTreeScale" migrationModel="@migModel.t:new2locationsinv" multiTypeTree="@Tree.t:new2locationsinv" scaleFactor="0.98" useOldTreeScaler="true" weight="10.0"/>

    <!--operator id="MTTUpDown.t:new2locationsinv" spec="multitypetree.operators.MultiTypeTreeScale" migrationModel="@migModel.t:new2locationsinv" multiTypeTree="@Tree.t:new2locationsinv" scaleFactor="0.98" useOldTreeScaler="true" weight="10.0">
        <parameterInverse idref="rateMatrix.t:new2locationsinv"/>
        <parameterInverse idref="ucldMean.c:new2locationsinv"/>
    </operator-->

    <operator id="R0Scaler.t:new2locationsinv" spec="ScaleOperator" parameter="@R0.t:new2locationsinv" scaleFactor="0.75" weight="5.0"/>

    <operator id="migChangeTimesScaler.t:new2locationsinv" spec="ScaleOperator" parameter="@migChangeTimes.t:tree" scaleFactor="0.9" weight="1"/>

    <!--operator id="becomeUninfectiousRateScaler.t:new2locations" spec="ScaleOperator" optimise="false" parameter="@becomeUninfectiousRate.t:new2locations" scaleAll="true" scaleFactor="0.9" weight="1.0"/-->

    <operator id="samplingScaler.t:new2locations" spec="ScaleOperator" parameter="@samplingProportion.t:new2locationsinv" scaleFactor="0.75" weight="2.0"/>

    <operator id="rateMatrixScaler.t:new2locationsinv" spec="ScaleOperator" parameter="@rateMatrix.t:new2locationsinv" scaleFactor="0.8" weight="5.0"/>

    <operator id="geo-frequenciesExchange.t:new2locationsinv" spec="DeltaExchangeOperator" delta="0.1" weight="1">
        <parameter idref="geo-frequencies.t:new2locationsinv"/>
    </operator>

    <!--operator id="updownBD.t:new2locations" spec="UpDownOperator" scaleFactor="0.9" weight="3.0">
        <up idref="R0.t:new2locations"/>
        <down idref="becomeUninfectiousRate.t:new2locations"/>
    </operator-->

    <operator id="updownBM.t:new2locationsinv" spec="UpDownOperator" scaleFactor="0.9" weight="3.0">
        <up idref="R0.t:new2locationsinv"/>
        <down idref="rateMatrix.t:new2locationsinv"/>
    </operator>

    <!--operator id="updownDS.t:new2locations" spec="UpDownOperator" scaleFactor="0.9" weight="3.0">
        <up idref="samplingProportion.t:new2locations"/>
        <down idref="becomeUninfectiousRate.t:new2locations"/>
    </operator-->

    <!--operator id="ucldMeanScaler.c:new2locationsinv" spec="ScaleOperator" parameter="@ucldMean.c:new2locationsinv" scaleFactor="0.5" weight="1.0"/-->

    <operator id="ucldStdevScaler.c:new2locationsinv" spec="ScaleOperator" parameter="@ucldStdev.c:new2locationsinv" scaleFactor="0.5" weight="3.0"/>

    <operator id="CategoriesRandomWalk.c:new2locationsinv" spec="IntRandomWalkOperator" parameter="@rateCategories.c:new2locationsinv" weight="10.0" windowSize="1"/>

    <operator id="CategoriesSwapOperator.c:new2locationsinv" spec="SwapOperator" intparameter="@rateCategories.c:new2locationsinv" weight="10.0"/>

    <operator id="CategoriesUniform.c:new2locationsinv" spec="UniformOperator" parameter="@rateCategories.c:new2locationsinv" weight="10.0"/>

    <operator id="gammaShapeScaler.s:new2locationsinv" spec="ScaleOperator" parameter="@gammaShape.s:new2locationsinv" scaleFactor="0.5" weight="0.1"/>

    <operator id="KappaScaler.s:new2locationsinv" spec="ScaleOperator" parameter="@kappa.s:new2locationsinv" scaleFactor="0.5" weight="0.1"/>

    <operator id="FrequenciesExchanger.s:new2locationsinv" spec="DeltaExchangeOperator" delta="0.01" weight="0.1">
        <parameter idref="freqParameter.s:new2locationsinv"/>
    </operator>

    <!--operator id="rhoScaler.t:new2locationsinv" spec="ScaleOperator" parameter="@samplingProportion.t:new2locationsinv" scaleFactor="0.75" weight="2.0"/-->
  
    <plate var ="mrca" range= "1964,1969,1974,1977,1982:1984,1986,1988:2001,2003:2012">
        <operator id="TipDatesRandomWalker.$(mrca).prior"  windowSize="1"  spec="TipDatesRandomWalker" tree="@Tree.t:new2locationsinv"  weight="1.0" taxonset="@$(mrca)"/>
    </plate>

    <logger id="tracelog" spec="Logger" fileName="$(filebase)_$(seed).log" logEvery="30000">
        <log idref="posterior"/>
        <log idref="likelihood"/>
        <log idref="prior"/>
        <log idref="treeLikelihood.new2locationsinv"/>
        <log id="treeHeight.t:new2locationsinv" spec="beast.evolution.tree.TreeHeightLogger" tree="@Tree.t:new2locationsinv"/>
        <log id="treeLength.t:new2locationsinv" spec="multitypetree.util.TreeLengthLogger" tree="@Tree.t:new2locationsinv"/>
        <log id="changeCounts.t:new2locationsinv" spec="multitypetree.util.TypeChangeCounts" migrationModel="@migModel.t:new2locationsinv" multiTypeTree="@Tree.t:new2locationsinv"/>
        <log id="nodeTypeCounts.t:new2locationsinv" spec="multitypetree.util.NodeTypeCounts" migrationModel="@migModel.t:new2locationsinv" multiTypeTree="@Tree.t:new2locationsinv"/>
        <log id="rootTypeLogger.t:new2locationsinv" spec="multitypetree.util.TreeRootTypeLogger" multiTypeTree="@Tree.t:new2locationsinv"/>
        <log idref="R0.t:new2locationsinv"/>
        <log idref="samplingProportion.t:new2locationsinv"/>
        <log idref="becomeUninfectiousRate.t:new2locationsinv"/>
        <log idref="rateMatrix.t:new2locationsinv"/>
        <log idref="geo-frequencies.t:new2locationsinv"/>
        <log idref="ucldMean.c:new2locationsinv"/>
        <log idref="ucldStdev.c:new2locationsinv"/>
        <log id="rate.c:new2locationsinv" spec="beast.evolution.branchratemodel.RateStatistic" branchratemodel="@RelaxedClock.c:new2locationsinv" tree="@Tree.t:new2locationsinv"/>
        <log idref="gammaShape.s:new2locationsinv"/>
        <log idref="kappa.s:new2locationsinv"/>
        <log idref="freqParameter.s:new2locationsinv"/>
        <log idref="RPrior.t:new2locationsinv"/>
        <log idref="becomeUninfectiousRatePrior.t:new2locationsinv"/>
        <log idref="GammaShapePrior.s:new2locationsinv"/>
        <log idref="KappaPrior.s:new2locationsinv"/>
        <log idref="rateMatrixPrior.t:new2locationsinv"/>
        <log idref="ucldStdevPrior.c:new2locationsinv"/>
        <log idref="MeanRatePrior.c:new2locationsinv"/>
        <log idref="migChangeTimes.t:tree"/>
    </logger>

    <logger id="tipdatelog" spec="Logger" fileName="$(filebase)_tipdates_$(seed).log" logEvery="30000" model="@posterior" sanitiseHeaders="true" sort="smart">
        <log idref="1964.prior"/>
        <plate var='year' range='1964,1969,1974,1977,1982:1984,1986,1988:2001,2003:2012'>
            <log idref="$(year).prior"/>
        </plate>
    </logger>
    
    <logger id="screenlog" spec="Logger" logEvery="1000">
        <log idref="posterior"/>
        <log id="ESS.0" spec="util.ESS" arg="@posterior"/>
        <log idref="likelihood"/>
        <log idref="prior"/>
        <log idref="migChangeTimes.t:tree"/>
    </logger>

    <logger id="treelog.t:new2locationsinv" spec="Logger" fileName="$(filebase)_$(seed).$(tree).trees" logEvery="30000" mode="tree">
        <log idref="Tree.t:new2locationsinv"/>
    </logger>

    <logger id="maptreelog.t:new2locationsinv" spec="Logger" fileName="$(filebase)_$(seed).new2locationsinv.map.trees" logEvery="30000" mode="tree">
        <log id="MAPTreeLogger.0" spec="multitypetree.util.MAPTreeLogger" multiTypeTree="@Tree.t:new2locationsinv" posterior="@posterior"/>
    </logger>

    <logger id="typednodetreelog.t:new2locationsinv" spec="Logger" fileName="$(filebase)_$(seed).new2locationsinv.typedNode.trees" logEvery="30000" mode="tree">
        <log id="TypedNodeTreeLogger.0" spec="multitypetree.util.TypedNodeTreeLogger" multiTypeTree="@Tree.t:new2locationsinv"/>
    </logger>

</run>

</beast> 
