# Supplementary material for: Phylogenetic analysis of the origin and spread of plague in Madagascar
Source: PLoS Negl Trop Dis. 2023 May 1;17(5):e0010362. doi: 10.1371/journal.pntd.0010362 (PMC10174576; doi:10.1371/journal.pntd.0010362)
Supplement: S2 Appendix — (LOG) [file pntd.0010362.s005.log]

Sample	posterior	likelihood	prior	treeLikelihood.new2locationsinv	treeHeight.t:new2locationsinv	treeLength.t:new2locationsinv	Tree.t:new2locationsinv.count_0_to_1	Tree.t:new2locationsinv.count_1_to_0	Tree.t:new2locationsinv.count_0	Tree.t:new2locationsinv.count_1	rootTypeLogger.t:new2locationsinv	R0.t:new2locationsinv.1	R0.t:new2locationsinv.2	R0.t:new2locationsinv.3	R0.t:new2locationsinv.4	samplingProportion.t:new2locationsinv.1	samplingProportion.t:new2locationsinv.2	samplingProportion.t:new2locationsinv.3	samplingProportion.t:new2locationsinv.4	samplingProportion.t:new2locationsinv.5	samplingProportion.t:new2locationsinv.6	samplingProportion.t:new2locationsinv.7	samplingProportion.t:new2locationsinv.8	samplingProportion.t:new2locationsinv.9	samplingProportion.t:new2locationsinv.10	samplingProportion.t:new2locationsinv.11	samplingProportion.t:new2locationsinv.12	samplingProportion.t:new2locationsinv.13	samplingProportion.t:new2locationsinv.14	samplingProportion.t:new2locationsinv.15	samplingProportion.t:new2locationsinv.16	samplingProportion.t:new2locationsinv.17	samplingProportion.t:new2locationsinv.18	samplingProportion.t:new2locationsinv.19	samplingProportion.t:new2locationsinv.20	samplingProportion.t:new2locationsinv.21	samplingProportion.t:new2locationsinv.22	samplingProportion.t:new2locationsinv.23	samplingProportion.t:new2locationsinv.24	samplingProportion.t:new2locationsinv.25	samplingProportion.t:new2locationsinv.26	samplingProportion.t:new2locationsinv.27	samplingProportion.t:new2locationsinv.28	samplingProportion.t:new2locationsinv.29	samplingProportion.t:new2locationsinv.30	samplingProportion.t:new2locationsinv.31	samplingProportion.t:new2locationsinv.32	samplingProportion.t:new2locationsinv.33	samplingProportion.t:new2locationsinv.34
0	-6456655.079537006	-6454882.367327943	-1772.7122090628952	-6454882.367327943	180.23691233366367	5370.774343157273	7	1	111	188	1	0.0	5.054757139320917	1.2162965358527493	3.1602720503494957	0.007549968849127604	0.5369576784019566	0.934267848680137	0.4100405317433778	0.6909651794548225	0.11935371639456889	0.15841335738117002	0.031160893840468402	0.0204521343856898	0.04782513243473396	0.0012868019049933081	0.08238435592487849	0.05624514782575756	0.09755159816820022	5.20242361725653E-4	0.05035070118207205	0.06568705640361909	0.031111435535347516	0.015308394377512111	0.00739503543889897	0.002364605909336742	2.816483163504557E-4	1.234802182148446E-4	6.681860997443413E-5	1.0222891241748579E-4	2.783684497641286E-5	2.7008131077865077E-5	4.415319357675339E-5	1.3008614422585913E-6	6.114662668610381E-7	7.909381824754506E-6	2.468016872519322E-6	0.0017682840034114722	0.007092062734376359
100000	-6456609.33999222	-6454845.4768939745	-1763.8630982449988	-6454845.4768939745	147.79920506625683	5471.906491845171	5	1	113	186	1	0.0	5.770722432390541	1.1600368105701995	2.9752947342541796	0.02850488582854111	0.9768105280621757	0.8173857671659696	0.7162554695427492	0.9634138292810986	0.7148912361915091	0.6529998298688351	0.3231444884396528	0.2490488395969018	0.0805898827664937	0.0056367800205553405	0.10750776941962177	0.047829960151986935	0.03938112757000234	0.003981739480533049	0.03550709209978246	0.060284133468611764	0.031111435535347516	0.01309367820998673	0.004480299674658056	7.808083060658735E-4	3.68366738855932E-4	5.380873741812015E-6	1.0755082861873126E-4	8.057334940054514E-8	2.1115153848336462E-5	1.0369736026979267E-5	3.5384882668623923E-6	4.666070648230797E-6	5.336408858325564E-6	1.5806937384008875E-7	4.7049085396945504E-7	0.0031322320887132364	0.0049047087606108935
200000	-6456652.57095032	-6454842.247226939	-1810.3237233811456	-6454842.247226939	154.66355730907668	6290.320875165103	5	2	114	185	1	0.0	5.5734280366173214	1.3110877231281215	2.870826500679757	0.01336544700886147	0.7957475604377068	0.8705169451544681	0.04427267629704285	0.5259850078314062	0.3642839569062021	0.4451629906400676	0.009908560715887596	0.043866516816120235	0.09425662917204802	0.006413421893222594	0.060939227402529945	0.07220844820710527	0.0395000017926092	0.007936319598745554	0.049772276394546976	0.05917258920522803	0.03680695826479674	0.011868605616356059	0.003883691421266505	9.348333983193305E-4	4.76311021814009E-4	6.181549662132333E-5	1.8274380075860275E-5	3.636184284768164E-6	4.586350649249712E-5	5.199539816296608E-6	1.7394325622718706E-5	1.1793201730777582E-5	8.261561697200094E-6	2.665386456556718E-7	1.8536795893308342E-7	3.640701098478132E-4	0.010931396740213772
300000	-6456664.127079883	-6454878.236209959	-1785.8908699234944	-6454878.236209959	188.2781374341365	6103.030009925709	4	1	114	185	1	0.0	5.585677156745581	1.260296687154155	2.8271365663838797	0.015019969469918881	0.7014244276535118	0.24298487789180143	0.7559658497378584	0.138084881441262	0.7833752487793928	0.9247592806363927	0.0011867554927487674	0.06266027243975987	0.05729171548613951	0.12237923401208274	0.10105925723586437	0.0704346299867092	0.035930550555347635	0.004494865953520949	0.049772276394546976	0.06373183757317823	0.0367277643881963	0.01592298711871614	0.006611723638427004	0.0028252360759928137	2.831423756488409E-4	2.6921474339987978E-5	1.5845476998103188E-5	2.1080204597581006E-6	7.032363688793922E-5	3.0625515022611254E-5	1.3817415784581366E-5	1.3278058973972955E-5	1.632275513458816E-5	7.139727246835475E-6	3.8017687661435083E-7	0.0023809691624475824	0.02243870964836726
400000	-6456669.183612739	-6454873.258945362	-1795.9246673768303	-6454873.258945362	158.5454461523307	5787.4450891399465	4	1	114	185	1	0.0	5.506180912347024	1.1740109371393412	3.0775641154692868	0.2375821837755648	0.8314640450198221	0.14290788882230554	0.7717152042497213	0.05596243577682804	0.48938152195550866	0.24132026763494713	0.04456476855932163	0.11733723661161408	0.07176604396824751	0.05274828955649596	0.10785667302233284	0.05845719621664704	0.0174015192758801	0.004922045717463864	0.04614884949908659	0.06373183757317823	0.02761311220545168	0.015237854789962015	0.007082161074536681	9.546604543074139E-4	1.271411048833313E-4	6.494386855939317E-5	7.363570034103963E-5	6.2821609930640925E-6	4.8802066404964526E-5	3.506701228512577E-5	1.7138752483048275E-5	7.763041295615434E-6	1.228277991606392E-7	1.822724958393631E-5	1.180120033687608E-6	0.010397473411788954	0.009858804580211166
500000	-6456646.100676366	-6454886.046644498	-1760.0540318686878	-6454886.046644498	196.0555182691242	5575.696728291865	4	1	114	185	1	0.0	5.265347711184728	1.1271400847990811	3.0326050172885397	0.8675618896897483	0.3325408880933197	0.6599375618469198	0.16756149057800598	0.9998234142441519	0.07935395331637587	0.7229232994356573	0.05046132684636578	0.0892562543740007	0.07964468092586098	0.02361369573392137	0.10960133332411764	0.07227719223647527	0.06162652169726307	0.016455946440200608	0.03714935664740633	0.05690789240867431	0.04178392415021352	0.013905879589357325	0.006662749114356172	0.0019238128053154127	2.6346405629553983E-4	1.8554346633004468E-4	6.048774502592397E-5	2.4002793734977072E-5	9.313499410966785E-5	1.3868527689183902E-5	1.1012736119968973E-5	2.315201047595674E-5	4.067462253815168E-6	8.644145063094655E-6	3.213838573650854E-7	4.951661973220711E-4	0.0058766969106240465
600000	-6456680.203887859	-6454864.196316405	-1816.0075714541756	-6454864.196316405	187.70900477685493	6856.927041838501	4	1	114	185	1	0.0	5.188533903252766	1.1610784784113108	2.973757718321245	0.4089055412301643	0.5503681910930747	0.681217204550475	1.966533743484313E-4	0.004819216601817833	0.2888781359274158	0.08269891371562849	0.03082699503426091	0.021355035728404026	0.15821120450944146	0.04400476687298098	0.09775204071332036	0.07835844391977624	0.06658623953979435	0.0061473620113606225	0.04727692646752892	0.06167429085999374	0.04178392415021352	0.0155311724048551	0.008312451747709062	0.0021753428570875765	0.0011339161760738502	1.7722654396973076E-6	2.175230494263916E-4	2.4001901261904286E-5	1.9674024904657216E-5	6.773432992844501E-5	1.3678992186999998E-5	2.3070338581189643E-5	5.5684692615016675E-6	1.5507837411035953E-5	2.943211954345713E-7	3.2015643117747224E-4	0.015308162990128635
700000	-6456702.983228772	-6454857.254553127	-1845.7286756451147	-6454857.254553127	230.70517770661064	6781.970598424652	7	2	112	187	1	0.0	5.029728575599538	1.1361929067052599	2.9457046141078282	0.5112849798966697	0.0982517253132272	0.3691057885157939	8.455765382532474E-4	0.24345599263713208	0.4214921724293386	0.40706104957866884	0.06394983044205779	0.07071048628411443	0.013639600290209076	0.06060929749661266	0.08440755393405258	0.0600588601706294	0.02146865300415596	0.003053807935959269	0.058308778446070325	0.06327345344063917	0.035002362947484246	0.015284547640242747	0.012248158239930232	0.0013293895861321392	7.858791670013346E-4	5.327186506119837E-7	3.188747198495463E-4	3.863936286593365E-5	9.089815279772379E-6	1.2547280415561382E-5	1.0358908720187682E-6	4.377653390371836E-6	7.171413409490799E-6	6.585373944014883E-6	4.599594625195385E-6	4.624891801293882E-4	0.012150963231185247
800000	-6456689.134601751	-6454864.217025283	-1824.9175764685735	-6454864.217025283	244.92429789558417	6711.630766926905	4	2	115	184	1	0.0	5.256083963677329	1.1999549876997182	2.6985199844770538	0.08891454293832497	0.2492750738228124	0.37396726094033433	0.001689440758403997	0.19836200336576618	0.5234588137926528	0.6397246847449284	0.2632044090299706	0.009267173316850714	0.03239505915533888	0.04343772724153502	0.11141498830364603	0.09190950575109229	0.04532021928676687	0.0018354200254688154	0.038959790717862895	0.06349936856151353	0.03716641423480172	0.016441609608503372	0.011694870550737129	0.001758068331418295	0.0012284918975222988	1.8033829742563213E-4	3.776596504546247E-5	3.391776453801023E-5	4.963953413059478E-6	4.541939787410777E-5	1.0340987550721018E-6	4.935699770258938E-6	5.444699929885028E-6	4.504977328974282E-6	5.1120300104123565E-6	7.243030552789985E-4	0.017118150070428127
900000	-6456615.242001967	-6454855.122887935	-1760.1191140315775	-6454855.122887935	135.49764838662662	5623.845089056024	4	2	115	184	1	0.0	5.231404889241305	1.1147023069564344	3.100894747812881	0.14413764305319982	0.6462125333885399	0.4853796638926762	0.037363610361387	0.41699537359092864	0.21311063860340446	0.060144104826542234	0.13786193526072876	0.034110992685174917	0.04345766981733335	0.09645172869486175	0.0717325721129842	0.07661447601769651	0.08418383028347189	0.020035721390274864	0.044466618569959517	0.06372612907012702	0.037885546572860425	0.018944705895490587	0.006121736331974551	9.73625490362958E-4	1.3013002047380993E-4	1.0166340083047026E-4	3.112453951837456E-6	9.89786692134901E-6	3.5396793074127594E-5	2.3663378028348842E-5	3.5298816985570594E-6	4.527043948882029E-5	1.6211043086112647E-6	1.3189581420666013E-6	5.1931711858249115E-6	9.307258756634133E-4	0.001699840434979055
1000000	-6456606.712342518	-6454843.296416436	-1763.4159260824438	-6454843.296416436	138.99894013234663	5569.693961874598	4	2	115	184	1	0.0	5.901026306806393	1.2154327952838677	3.0700688786911696	0.7924796647020022	0.06672309727898192	0.41209493655132534	0.65351137613506	0.44932504226340775	0.6583585713218477	0.6522770597380817	0.047278467149963296	0.036791382669637	0.04066691806847511	0.22175669149448196	0.08963370161653535	0.0580100504979137	0.05979566015815369	0.020932251108082712	0.044466618569959517	0.061199800679234063	0.02935131187904237	0.012509740737521135	0.004674935454957009	0.001710593167667384	7.708233673359913E-4	9.723319682179001E-5	2.334357503269935E-5	3.638498949249006E-5	6.181753142916503E-6	6.5047072827119885E-6	2.5765587958410764E-6	1.0337536212732054E-6	4.1667872891411576E-8	2.723675537044762E-6	1.924864142171513E-6	0.005109898802471495	0.024068448353460625
1100000	-6456626.3907112535	-6454878.148349547	-1748.2423617062652	-6454878.148349547	121.15574127339823	5254.3096536661515	4	2	115	184	1	0.0	5.97734024770807	1.0442775312971506	3.106706100797412	0.7547750619471719	0.2033578854678586	0.9675616262999974	0.6790467871414447	0.9179960797638661	0.4412168474881474	0.541264218957119	0.0785222048860528	0.009215952241247152	0.05065071975113415	0.14781627186809596	0.09619250817561002	0.06612375510059663	0.11427658708779423	0.0012535419186615656	0.042431812039642997	0.07191950461817799	0.03985341549099283	0.015660895539168187	0.00409139704063411	0.0014065133282879247	4.2938399274805475E-4	1.8824472708484453E-6	6.732147175828332E-5	1.0406058129637702E-4	1.8498355272207003E-5	3.221347423286864E-5	8.675881495773556E-7	2.5092480065571003E-6	6.776928907365053E-7	1.7034364324629428E-6	3.4975142468010477E-7	5.635619507401849E-4	0.004584715158653848
1200000	-6456612.134586352	-6454877.361260179	-1734.773326172522	-6454877.361260179	120.1159184281655	5012.286042912912	4	2	115	184	1	0.0	5.4810211000854805	1.2332994698694713	3.120182325322583	0.6829839481365698	0.9103969024165876	0.39644471774760826	0.34442244857102106	0.4482747466337014	0.09743008073689906	0.883546548027656	0.32694267933687843	0.04628860000331785	0.047473347070802197	0.09892740686914513	0.09347055857029361	0.09434081571458534	0.061433154213394105	1.9155971867999393E-4	0.042086048423218794	0.06326170454363274	0.028716739184070122	0.013999278619723117	0.006206739534155016	6.158184062746777E-4	1.367066669462526E-4	3.943194731031462E-5	4.198266371576585E-5	7.315826451438112E-5	3.087050069595495E-5	5.482833843276109E-6	8.557579924460692E-6	1.1924530641932194E-5	3.0005738791774787E-6	4.093281535674643E-6	1.0244566155085564E-6	0.00380296042989646	0.009749978334804727
1300000	-6456650.025073399	-6454876.535523431	-1773.4895499671782	-6454876.535523431	122.26568959431015	5456.389374753465	4	2	115	184	1	0.0	5.103570944216779	1.3150832118710252	3.0036706942122167	0.43508154287625	0.1907005193864547	0.7862763362506722	0.2458443108982023	0.06577778468009926	0.0331914152061017	0.14313204401579196	0.042151484889260425	0.08753507354375388	0.15661180857562143	0.05762565965098029	0.06828792565499255	0.07843317760365802	0.03232522392110149	3.588811387113002E-4	0.04348887441319027	0.05998395001676046	0.031910010587383394	0.01717805644429717	0.005628056287024443	4.106612192276972E-4	2.2663490235929048E-4	1.1475621359941468E-4	1.0581450486006394E-4	3.202045230896781E-5	4.046420708016949E-6	6.043971900267523E-6	6.078295965567018E-6	6.5169179968977675E-6	3.7614055001922415E-6	1.0656650143193634E-5	1.7513614357307347E-5	0.004543001853248052	0.019032873672545476
1400000	-6456657.695736406	-6454852.982158542	-1804.713577864962	-6454852.982158542	129.02151111325622	5733.227935471473	4	3	116	183	1	0.0	4.827653176655867	1.2416604558346256	2.851941147292804	0.8740590898930231	0.7605664004621165	0.6279616760856798	0.27773543158880687	0.9065137871959789	0.22724855986150677	0.3392378639509767	0.05587456057286488	0.014357229831009566	0.0049986366712543254	0.022442370054085222	0.0637034020082152	0.07079991923237464	0.03032013255528703	3.730240359359148E-4	0.04032255398161841	0.066556247052774	0.03283416180825474	0.015079575916168911	0.007441211317348022	0.002967390531629195	4.8755777981364623E-4	1.183555108421111E-5	6.809146449741253E-4	9.111568120977386E-5	6.867999282657175E-6	5.5115808066731065E-5	8.086315333680518E-5	1.2767163026271514E-5	1.6858148941483753E-5	1.459584503677084E-5	4.046128413714453E-6	0.001853038330419394	0.03162320865754763
1500000	-6456667.698462045	-6454885.97058535	-1781.7278766952927	-6454885.97058535	132.9768146006104	5470.614588463228	4	2	115	184	1	0.0	4.818840117976209	1.2626399257977377	2.7852701174446537	0.5596091852166725	0.4047236823213536	0.9332976500196496	0.8218088523929167	0.3845710148226332	0.4425228236101583	0.007165160413876686	0.15337565583493445	0.11453523460991484	0.0537288815991428	0.08827862339878798	0.11047043779488071	0.04841414493216625	0.05309042450758936	0.0017748872203406558	0.04054707253231196	0.066556247052774	0.035334933467033966	0.014745657591631746	0.006618285751545193	0.0026140239166444847	7.273402876251173E-4	1.304266699647E-5	4.997385060692943E-4	3.4095844753459103E-5	1.1923202808553472E-5	3.934947120384651E-5	1.5135932105396705E-5	2.9324546832040362E-5	3.514185871189433E-6	2.4834026244336965E-5	7.461045531589272E-7	0.0011748953076064596	0.02285566521649439
1600000	-6456633.112744166	-6454869.244089054	-1763.8686551120586	-6454869.244089054	151.47770130817398	5544.0537239166715	4	1	114	185	1	0.0	5.2197604325482025	1.2557704143553376	2.763226018823455	0.15073998154528812	0.17172445672703376	0.1966770307534706	0.7061490402810058	0.36256843608690625	0.30743275562776884	0.11329034435011506	0.12842627710023485	0.053015512327468116	0.027364836766308756	0.01780268842576628	0.07767543976304228	0.07586016757043365	0.051914509511916715	0.002632297854541635	0.043510260538470846	0.060637803687708595	0.02720851808461984	0.020408785490164696	0.007606908686620048	6.013203397703408E-4	5.248116979268576E-4	8.951124859651473E-5	1.9022044157527415E-4	2.3115295911794784E-5	2.3372091491103125E-5	6.164013764611575E-5	3.792757614239234E-5	7.808970301845856E-6	8.019514111838702E-6	6.530641602511439E-6	3.405280861425551E-7	0.007806957573669059	0.022992398220508668
1700000	-6456668.399976452	-6454863.383053916	-1805.0169225361851	-6454863.383053916	146.8824089452962	5944.791086043613	4	1	114	185	1	0.0	5.3315184803835525	1.2734489092169443	2.7877016787407065	0.9594852150741632	0.15607069844623297	0.4527441434981764	0.9858045131108326	0.5060082999068024	0.8134147634595493	0.3404852332659699	0.0213598258281636	0.004952925436009201	0.1228234154837768	0.081812842015365	0.11951902652716447	0.06710153153454075	0.05714915264056729	0.005266102592284305	0.04946652319018863	0.06649871416277042	0.034905533013506115	0.014057004025150399	0.0059240349614690276	0.004269771230660489	0.0015383388469418777	2.9217792326503115E-5	1.5943263213540588E-4	4.9608542140466495E-5	1.8566538039406344E-5	9.109470900644167E-6	4.786330843792624E-6	2.3222442343292113E-6	9.593081952213511E-7	6.405163551713205E-6	3.0742054084566874E-6	0.0023190570439549692	0.009922051307111976
1800000	-6456630.356675079	-6454862.326836134	-1768.0298389446464	-6454862.326836134	159.29699486846042	5527.707749312229	4	1	114	185	1	0.0	5.314495967838167	1.1587049219925887	2.8997499905323654	0.8418751987029762	0.9222932964063874	0.18972489467688342	0.8933015468527609	0.20824320546855585	0.44280910800266887	0.7077551056025108	0.06594402963803561	0.05266641387078181	0.3454494956167391	0.06274271095286363	0.06530692156327698	0.0943080488602719	0.07531339259853921	0.009186340549161585	0.03820632726792188	0.06387749863936153	0.03483203024794313	0.011939441375967908	0.00609529612479295	5.030708563212018E-4	6.247863847172603E-4	7.051139924082778E-5	2.8952335430758097E-4	2.231424603015069E-5	2.4302558986300063E-4	1.629306403184311E-5	2.855643835117621E-5	2.5504202755258514E-5	8.858799385008073E-6	7.34891307909588E-6	1.200792748263829E-6	0.0033712294100928025	0.01018585166600457
1900000	-6456640.4622764755	-6454851.322186405	-1789.1400900710596	-6454851.322186405	178.44775559647454	6389.203895375759	5	1	113	186	1	0.0	5.497397412382698	1.2120597208588337	3.013098219719502	0.6852297838436854	0.28264252734046025	0.6398222959117401	0.5925771861796016	0.8515012046840256	0.5810752930144166	0.36589177064232914	0.3513493469309158	0.05679888617144379	0.0570812579653489	0.037364044035279834	0.0748429338487442	0.07421362840900411	0.06734188427224978	0.002093571269352315	0.03680514809469188	0.07718470455193424	0.04288730723349982	0.011609040977188897	0.005456561545531627	0.001270958715680667	2.337473133923104E-4	3.5101296126074184E-5	7.762560858693824E-5	1.8141922762201086E-4	4.879260870861237E-5	6.840186495921552E-5	1.3843079302601725E-5	2.3911030526628494E-6	3.1912372393158223E-6	2.966878419918098E-8	2.260141377290693E-6	2.387076450924704E-4	0.00415333855317602
2000000	-6456631.960179876	-6454848.366975557	-1783.5932043186326	-6454848.366975557	230.15374954485944	6412.1894391966125	4	1	114	185	1	0.0	4.964509439513697	1.1091537229526376	3.0028138701264435	0.6561372161400848	0.025499292577339006	0.6665315762583113	0.5835330476038613	0.24597505183551435	0.6995497008515325	0.4748924735821443	0.3436230956470771	0.08434948439940683	0.045005978571843706	0.04553326633263941	0.09645000721649323	0.056089036525171596	0.03942932153723297	5.204466424138179E-4	0.03680514809469188	0.06414211131041984	0.02502372668913498	0.011529428655793206	0.004425106730872912	8.723791471105329E-4	7.602325401965217E-5	3.5268001330058906E-4	4.6268247331501973E-4	1.8573439086740752E-5	1.4623856987410943E-6	1.1805924471911116E-4	6.056987190767053E-6	2.9846063631429497E-5	9.15646706288851E-6	9.446736789616372E-7	7.270279377542054E-6	5.413380569514864E-4	0.042694701748600065
2100000	-6456639.622793052	-6454853.518366772	-1786.1044262801763	-6454853.518366772	153.81589914570054	6020.6773106393175	4	1	114	185	1	0.0	5.171588908894886	1.2275766955095038	2.9756840071119592	0.1595621382604051	0.23925326955633583	0.4953515437352592	0.6208198572887542	0.19004967711849946	0.6776372033713887	0.8012493128681986	0.0337111943174205	0.062440180478009505	0.005215736199821454	0.013799893673546738	0.09364826132060584	0.05612411566087186	0.07273184770482446	0.010275689250808623	0.044259781549159855	0.057337188778152075	0.031001070697337884	0.011744642109857753	0.00469860201738885	0.0017534321859434103	3.656913772585615E-5	4.724147111364101E-5	1.8981726893224667E-4	6.224482926128481E-6	2.3654274348862917E-5	4.2629011824355034E-5	3.18659639574328E-5	1.4550440976435136E-6	4.2176956254353105E-6	6.753861060659624E-7	1.3955413709608112E-6	2.4074093539296572E-4	0.010187307380714548
2200000	-6456664.234303063	-6454858.158358049	-1806.0759450141868	-6454858.158358049	172.48304540388207	6490.798207498694	6	1	112	187	1	0.0	5.219841784029263	1.1797359234165365	2.827976722414007	0.3010569093309253	0.7373307655063139	0.5088382075610286	0.3743250705845359	0.2797231199315839	0.03150830756000918	0.029216382642930496	0.010840942977721204	0.03347688415152814	0.05893775665104905	4.142137823115267E-4	0.06911180458272986	0.05971572486515689	0.08078603034343378	3.357422352930681E-4	0.03953393208610852	0.058498646968288284	0.027522247488334737	0.011888115357844719	0.005506647031117876	0.0014550563424734655	6.203455300444745E-4	1.643855670650938E-4	6.698780304185568E-6	4.484755741245406E-5	6.408448190738104E-5	1.0058438781557269E-5	3.069372828124052E-6	1.5147885272278579E-6	3.3845508808180177E-6	5.343272117055314E-6	2.0431237955570487E-6	0.0012675889050975386	0.01542513847812089
2300000	-6456642.641076851	-6454880.766290557	-1761.8747862936852	-6454880.766290557	139.98857484371013	5570.442057004099	4	2	115	184	1	0.0	4.928705106483476	1.2852573833866938	3.1182089940352458	0.6085872819550553	0.4142758619645116	0.22518136793212992	0.9134445680743613	0.24720388165549112	0.9759578094288517	0.1959581750912922	0.07408988875120855	0.09042025865775982	0.08830460355720288	0.016749947512850104	0.07797840741166612	0.0537380658984358	0.06226675089359448	0.0013655209719230885	0.049942987039164735	0.057731297435172316	0.030883186026858377	0.01291288777754879	0.004140437615889251	0.0024902779800461583	8.821706803289069E-4	2.249446470794992E-5	1.7095224860538328E-4	9.690559661282875E-6	5.0644255445951574E-5	1.2636543409716788E-6	1.0120057409191909E-5	1.7067756684567382E-5	4.933564382051842E-6	1.2427152543974808E-5	2.8465118413962465E-6	4.4924977225219745E-4	0.02437949168812432
2400000	-6456651.995032507	-6454874.710141646	-1777.28489086109	-6454874.710141646	133.32609270243904	5208.036355176346	4	2	115	184	1	0.0	4.704668813694985	1.3336415609859298	2.9064962138940125	0.5473234878307829	0.35860810195879744	0.6610073621503406	0.6802702379796074	0.7408758643611232	0.10198576051034715	0.0603004858795153	0.2933588165925438	0.10847557369605398	0.06134936150910492	0.03287198027806331	0.12342174605550975	0.060575774766055246	0.0849750338261019	0.015731144805107657	0.049942987039164735	0.05299861781467876	0.039973772699257774	0.016705088125284772	0.007063375975481845	0.0014251084764486997	6.095126432922753E-4	4.620791242172993E-5	2.791804087397684E-4	2.3970446208431047E-4	1.7132147169644286E-4	1.9260092988891278E-5	7.178111029842089E-5	1.1766064714716897E-6	9.762935951043985E-6	1.43654476800831E-5	8.510073722615623E-6	3.998847725007027E-4	0.01486630500715635
2500000	-6456675.713317451	-6454876.28855346	-1799.4247639911637	-6454876.28855346	125.65124951343279	5499.464243544066	6	3	114	185	1	0.0	5.282284009834398	1.278947693759398	2.7878200843151526	0.6955420905873788	0.7149003392467851	0.33209835560938855	0.5227716838397846	0.1570425603202116	0.5730394808688424	0.860814878649014	0.0427529311829852	0.06794708156063434	0.06485225641888365	0.005479028131104646	0.102492459955457	0.0752683102985239	0.09581805414874361	0.008555972778015598	0.05039969397559592	0.05316331904410743	0.03262111971549464	0.013427697318360163	0.0033403151730498804	5.695569352361745E-4	2.2630060999942302E-4	5.924048850199673E-5	1.2435939028278167E-4	5.1290650702437874E-5	3.137120222089389E-5	1.5300923044919174E-5	8.348668799055632E-6	7.452265378972074E-7	2.6334429714681816E-6	9.009879177715979E-7	3.9999058298248735E-7	7.764274342566792E-5	0.014129156809222764
2600000	-6456671.030605968	-6454875.32013541	-1795.7104705584231	-6454875.32013541	157.69988030275803	5855.018052209566	4	3	116	183	1	0.0	5.031900109549517	1.2421057850865598	2.8468825216089293	0.09962031381610922	0.7403639858940976	0.06605144388606055	0.11794374475218225	0.7595080207752412	0.731598639747791	0.35148682866485775	0.2512223611131164	0.022684422047809395	0.016862809688343562	0.005214077652541016	0.07101818054174011	0.06517544032058213	0.04073366761034544	0.021582275100152645	0.04045714440080017	0.07272606473567059	0.039380109705570536	0.023599645851312287	0.002684614829233695	0.0030881791219614574	2.489158540092046E-4	1.6642244452270676E-4	6.225264355913473E-5	5.777649093030683E-5	1.0446568699993435E-5	2.809813343135992E-6	6.72963953487311E-5	1.3565744316484523E-5	5.018365632422591E-6	5.493129938692655E-6	1.113031094777379E-6	0.0015141056979497036	0.004985087336695646
2700000	-6456642.430654053	-6454860.300778384	-1782.1298756687804	-6454860.300778384	195.0223326648146	5481.322875223278	4	3	116	183	1	0.0	4.80011693992158	1.1627940360025355	3.0662506962190768	0.07988637532135018	0.520186414007669	0.8003733984844181	0.9123374090982117	0.21037298191853596	0.747347372651509	0.21290387740373753	0.04210115135067783	0.17973631975601684	0.009308829721263968	0.024620068317308237	0.08573043504928719	0.08163202604269085	0.03692754765131924	2.6536926889518644E-4	0.041399478595881084	0.07272606473567059	0.038319013379199705	0.008748245406020276	0.006372771292467188	0.002605481121529538	4.642746408258438E-5	2.9759643173259085E-5	2.9842994896481345E-6	1.929542097100466E-4	3.92450572917017E-6	3.997378912890536E-6	1.5257668863947911E-5	6.375431190861846E-6	1.0133121082246313E-5	4.479336853065482E-6	7.856714219981525E-6	3.8150446572494533E-4	0.028362049909905967
2800000	-6456619.538341767	-6454857.057731836	-1762.4806099314533	-6454857.057731836	185.3620630060281	5699.847363822431	4	2	115	184	1	0.0	5.531644976590247	1.238308476202443	2.868917116164285	0.6984172823742008	0.5254357224385849	0.48616385311994026	0.4640193217617173	0.00891208046837844	0.2524418448670714	0.33161033012156477	0.027744246303634708	0.1049549637725227	0.06561202525122486	0.016014997895398335	0.10012785355926726	0.0911367337357892	0.04490811245853205	0.003617931299334012	0.043698962094217725	0.051656999197571676	0.03821878186601302	0.013800457629308881	0.004095886099508689	8.476399532772095E-4	1.2063912428628196E-4	1.8501725550178053E-4	2.487850831957491E-5	3.826483067172414E-5	6.411081148540637E-5	3.889632394821872E-5	2.887628854547159E-6	1.6692882580866174E-5	2.464248732458315E-6	1.4493711505962583E-6	2.6912206065953136E-6	7.59082620329413E-4	0.015659337029382547
2900000	-6456602.978161308	-6454855.5564788645	-1747.4216824431705	-6454855.5564788645	175.8376620602059	5596.145140163444	4	1	114	185	1	0.0	5.867004491341641	1.191954759087433	3.1074620838066838	0.7354762635793923	0.7362038833495752	0.7372048271363687	0.7103985167055413	0.9015334421998958	0.05041863186328483	0.5097924789805858	0.04165524407999481	0.16360941744236662	0.055870142816303404	0.019120504853685997	0.07710752626306049	0.06446018219656728	0.05336001140109866	2.209638037348655E-5	0.04681793162308758	0.04732967994650362	0.028001900522668054	0.009955813606601879	0.003996484105908031	4.2827064074938147E-4	2.2276051029642205E-4	1.0586217343382455E-4	1.2480762227550245E-4	2.426031105018803E-5	3.6412106508351803E-6	1.7673415425974103E-5	1.9043557518823867E-6	4.792595771070523E-6	4.462700836290277E-7	1.6295982935558835E-6	9.967443689247899E-7	7.179602174311668E-4	0.05882401668946788
3000000	-6456657.401880374	-6454859.69073602	-1797.7111443543095	-6454859.69073602	169.16395137756678	6142.721448406135	4	2	115	184	1	0.0	5.486002770573262	1.230268903537143	2.8587015434916276	0.8370465960500996	0.9091098133781411	0.9054590389171641	0.9809192652429578	0.9967407809432463	0.2554589430637058	0.8870292955074156	0.3703401792713165	0.06031743377051271	0.01924188517714486	0.05503356198457513	0.06721223364339263	0.06446018219656728	0.04259393438185296	0.0026728324370769835	0.044586515871790425	0.05807350450417597	0.0359653597105401	0.015663227621814844	0.006208562755939473	7.428476870039026E-4	8.841908775443177E-5	1.1891461524912764E-4	2.7601381958284607E-6	4.773977114983807E-5	3.2135393599584894E-5	1.735114621901876E-5	3.6263080246594276E-6	6.32824914024586E-6	5.9473320056974515E-8	1.2741733142312381E-5	7.835231062337121E-7	1.958962484695706E-4	0.04331470267483092
3100000	-6456649.182583219	-6454850.644213764	-1798.5383694552472	-6454850.644213764	167.89960627265614	6029.158397104102	4	2	115	184	1	0.0	5.503477069163739	1.1296094073039133	2.6862344566756846	0.4068743677145515	0.22826791642506356	0.5843732303425331	0.6550673581129262	0.8511048908535365	0.4466601497523894	0.8061343931861013	0.8419461106773374	0.06897646558089705	0.07511469338423772	0.028347346896290558	0.08650493318713007	0.07278504683465466	0.06846839416343205	0.0017712034687516207	0.045054575401425184	0.05807350450417597	0.035097728129244825	0.017312167470284877	0.007520398451383827	7.255003213954838E-4	4.365288141080866E-5	2.2563824613654434E-4	8.417567442803093E-5	6.27842923221512E-5	3.822589341476553E-5	3.860194751801417E-6	2.082296978857946E-6	1.3054474531710676E-5	4.390124856697922E-6	8.991244315256818E-6	7.747946003355788E-7	8.853200236663069E-4	0.012035159677355384
3200000	-6456662.992115617	-6454844.418801522	-1818.5733140950429	-6454844.418801522	164.3992058357589	6437.931223532113	4	1	114	185	1	0.0	5.235486038914632	1.2675832461614556	2.871960417422629	0.15196051372882732	0.555733989307974	0.2653689649125996	0.8445295469154739	0.56705969523705	0.39433225919294057	0.1427582885370671	0.029870154666118517	0.16434417640719448	0.06588059558751486	0.023772925832248586	0.07988086419906627	0.08253002998175203	0.059314180945544775	0.021403124558632962	0.04199182384749862	0.07093210438133633	0.038298212162467725	0.011584196944523785	0.003912725629904781	0.0024503832568944176	3.726180762916314E-4	1.4183716119634195E-5	3.517754996871249E-5	2.7576499107082986E-5	3.860017190161583E-5	2.7781563473091222E-5	1.2416948565152913E-5	2.5442515183688873E-5	1.5874446556747452E-5	6.7769042170286736E-6	6.735813044350601E-6	0.0018380647460239303	0.02245176628654818
3300000	-6456645.756515208	-6454880.974648847	-1764.7818663600879	-6454880.974648847	178.2605454889156	5291.470936671865	4	2	115	184	1	0.0	5.439966509163158	1.2408590958774615	3.118035212181114	0.639278576132043	0.03376168326489282	0.9151279703974248	0.9483915426722727	0.9513447029002737	0.23628396529528511	0.28026925010520914	0.17020411777004152	0.25138676540650773	0.1085514725613152	0.022975272582945388	0.11321124385001721	0.0639823416582118	0.016916434373443253	0.005625721385518508	0.04199182384749862	0.06877238363804071	0.03919480393963186	0.020380789719514163	0.008186295340330281	0.001222082496589533	0.00162763116855624	2.888481680300435E-5	8.248497881088653E-5	7.462751893985065E-5	9.098244902772558E-6	1.2521724770083619E-5	1.7024263291462863E-5	1.8908942671979815E-5	2.9995932083972593E-5	5.364342126144018E-6	9.547362437823003E-8	0.0038801667738341183	0.020542099636820858
3400000	-6456662.038705469	-6454868.667879972	-1793.3708254978687	-6454868.667879972	165.74369718432317	5704.461073249948	5	3	115	184	1	0.0	5.288940213983358	1.379825130103672	2.6896764928906425	0.9662600317706221	0.9682231810709976	0.609647180703854	0.6485582354894416	0.501861957688879	0.16354683097369263	0.32076499251014556	0.5583208045267383	0.014109905649979472	0.07732069697015465	3.5816606019215523E-4	0.08852093238378016	0.09047762098512914	0.03521645850315353	0.0036020697055743887	0.04199182384749862	0.06877238363804071	0.03663503646110395	0.016276217390573892	0.0060766546337059305	0.00112128982393414	2.4006711965308267E-4	5.848071905709466E-7	1.4200519949977166E-4	7.287640240302846E-5	4.135681187913534E-5	2.8105676163906654E-5	1.057993536186178E-5	2.519759093356249E-6	2.001944373376192E-5	2.046719448356497E-6	1.5117469551973416E-6	0.004052162514097944	0.018710448144941046
3500000	-6456617.683741224	-6454868.760045868	-1748.9236953558993	-6454868.760045868	168.48320933664058	5831.850426467476	4	1	114	185	1	0.0	5.703549385767999	1.0919223677165237	3.1084205964896934	0.9460648346532381	0.9203326576177956	0.8011871132664415	0.9955288714186736	0.11411359847964359	0.20013621825976471	0.9184264912818837	0.07972093921686847	0.014475307489458286	0.18516202799417122	0.06019496426305635	0.07373971993106387	0.07766669266618191	0.06437729009280993	0.001592764732024454	0.03902025998250659	0.06225281500265379	0.03183955848443336	0.013572701359050456	0.007140013911057637	0.0023044537990950607	4.503687123113693E-4	3.6849769191574673E-7	7.72154017421096E-5	7.70208870780317E-5	6.019472658705031E-6	9.530887172632823E-7	5.358023843635135E-6	8.06057831600744E-7	1.9231292107048212E-5	1.6944310686560658E-7	3.98005512084987E-6	3.6044281405553673E-4	0.025018102387235706
3600000	-6456649.274365925	-6454858.188419341	-1791.0859465840367	-6454858.188419341	206.85031787108238	6201.278147258616	4	1	114	185	1	0.0	5.300212535956087	1.1442500982498196	3.1087180544963546	0.2831504395134182	0.24983648424123187	0.8209120985437957	0.9173726569107418	0.43315438998668376	0.24579230836388682	0.4070182571592047	0.26869669854173234	0.0335448593874571	0.051273128289392095	0.03990089500607629	0.09815700178802908	0.06126577979364286	0.020006269468577996	8.17848167289681E-4	0.04292684300024713	0.0646656282522759	0.03183955848443336	0.015707384449868782	0.008733955250165286	0.0011054350253065742	8.366919854524718E-5	2.3267802016216927E-4	1.261430026692845E-4	8.705843587732705E-5	3.801182715345735E-5	2.237734385979524E-5	4.449128870268384E-6	7.336872129405658E-6	9.385036216470782E-6	2.1859784954024066E-6	8.925327636072999E-7	7.12083894067678E-4	0.02083057014562528
3700000	-6456644.320819204	-6454883.22144628	-1761.0993729238016	-6454883.22144628	196.9720602962736	5908.776421104432	4	1	114	185	1	0.0	5.66098574118206	1.2030538789581342	3.177573335923316	0.5978603341615968	0.10047736731134924	0.2270327465984508	0.0832550873766583	0.2292726759994873	0.4998643374772844	0.9365389546861753	0.056038144950787926	0.13778595327035276	0.037463225946647125	0.0378661163986812	0.10601051767561037	0.10402942180161162	0.032472705136957936	0.009127024865513679	0.03978996378444353	0.05900044612149145	0.03625945679037149	0.011622815742536215	0.00483719242875624	8.589788867580623E-4	1.5494899521684754E-4	8.49391245946957E-5	2.0700834554652172E-4	1.4974698592611886E-5	6.529303659627222E-6	1.782270339323883E-5	1.2188634766163032E-5	4.526388103816516E-6	1.2532464713681175E-5	1.5226311982606133E-6	1.309068356205697E-6	8.130360063317842E-4	0.012396627525679483
3800000	-6456688.879705413	-6454904.699308918	-1784.1803964949795	-6454904.699308918	173.83469814888568	6654.18972102356	4	1	114	185	1	0.0	5.030662334999185	1.0709221408811975	2.900415521792615	0.07183530154078369	0.9012254578465712	0.26547249015498525	0.2848972682340202	0.3465037654010959	0.1624986414229953	0.06473587670125315	0.017819455898001317	0.038000086751543205	0.028299822467951794	0.018739693519649516	0.06186822124202267	0.08134284985362587	0.027491248868066604	0.0016506936704720014	0.04161945489141862	0.05900044612149145	0.03700352707419589	0.012267409754749603	0.0034478049565454818	0.0025199008949414953	4.212024378963056E-4	1.1208178098231896E-4	6.477063782540898E-5	2.965733198058371E-6	1.5650143954745206E-6	2.044887711131825E-5	1.7844114445691636E-5	1.885098678214413E-6	2.4393943913121126E-6	4.490088482901353E-6	5.654674494065241E-6	1.5999873205937824E-4	0.03490366539884662
3900000	-6456650.652407978	-6454848.100796114	-1802.5516118637752	-6454848.100796114	204.4131457557346	6618.674277892862	4	1	114	185	1	0.0	5.229206226452523	1.1638878678104916	2.8036166468837442	0.5467251360611021	0.8059054985047595	0.11161052732447539	0.8880089026020223	0.9223917494371366	0.09556548273938589	0.18507420230802932	0.09115880830360469	0.027290339816226517	0.04397843945437563	3.12875493957039E-5	0.10460681939880989	0.07379378735178113	0.06429881574212687	0.0032398387013916146	0.03978152887718482	0.05900044612149145	0.03327841470998442	0.015753858907963762	0.0039575126129084755	0.0024307179705356473	1.4293410363730945E-4	1.1573417278709068E-4	7.444591467169851E-5	4.274433009873531E-5	7.927355473042236E-6	1.0476761686189974E-5	1.4533213826423383E-5	2.2373804480637225E-6	8.210240296667283E-6	1.1496844296600286E-5	2.9581687312986664E-6	0.0015810353873009387	0.015159638297656153
4000000	-6456629.364826195	-6454848.272444963	-1781.0923812319015	-6454848.272444963	149.5527696602788	6043.0901677747615	4	1	114	185	1	0.0	5.342138478707599	1.1850066441058988	2.949851913606919	0.17354597498864643	0.4086346183202199	0.7353466243892842	0.3962970061477991	0.05811025818236747	0.9916027258781734	0.9663668090011516	0.3895562530782207	0.034429907612074956	0.002959700898393288	0.017397800063681503	0.10424292109840616	0.07163624661503867	0.07470323415726736	0.007415320198868818	0.03605966628103963	0.0680627355884739	0.03526497102688907	0.0144841732822541	0.004984833923877758	0.001067343132220787	5.786882084669165E-4	5.718888731305674E-5	1.0719186052590051E-4	1.9014809087893835E-5	2.128959101586442E-5	3.550594416133392E-5	1.756957913735438E-5	2.5222375124324815E-5	9.614279376348344E-6	1.939416952862086E-5	7.573510229111834E-6	0.0016769054523681215	0.022459130213504885
4100000	-6456662.216759693	-6454872.435005335	-1789.781754358178	-6454872.435005335	171.53165706737371	5857.889550575319	6	2	113	186	1	0.0	5.4332614228493155	1.0708483296802362	3.184265992113746	0.011306574340955234	0.9373706668055309	0.7076154119813708	0.052435034965988774	0.5911524715052698	0.1749910436275984	0.1823955295807392	0.34241713314079525	0.01900063759814953	0.014204653694739642	0.03619389904878418	0.05521395165474545	0.10506370719866452	0.05078906247678823	0.031394527102865145	0.04726261314593905	0.06305370473580525	0.038560069703546675	0.019036964355982365	0.0053950364701297205	5.02460160360832E-4	6.057961025076658E-5	7.005599597148133E-5	3.01321781236331E-5	7.050417640465644E-5	4.387007194810458E-6	1.2152705626931487E-5	6.2109783662405345E-6	2.101562804245646E-6	2.504289734615216E-6	5.7819334326849E-7	5.070850739528872E-7	5.209315672490194E-4	0.009262420490135257
4200000	-6456648.916377222	-6454878.886633337	-1770.0297438855205	-6454878.886633337	186.87696148891425	5785.23709095082	4	1	114	185	1	0.0	5.354692487257296	1.0324985236407656	3.066046022243957	0.062482414070400685	0.20097408808447123	0.7658384675810563	0.07406369167888312	0.7450487456514074	0.1729530112995493	0.3456641465883865	0.09096801466352455	0.14143572897877535	0.01938066566318582	0.011596174230062985	0.08315209272319748	0.10995017387342595	0.03708947639248087	0.007021773095257184	0.04448990656218621	0.0627603108259584	0.030079700513611956	0.019036964355982365	0.007367805701920274	6.416612508009216E-4	4.704494059680027E-5	1.0151236185688866E-4	1.4510972634675456E-4	6.716455044446946E-5	2.1202688643128637E-5	2.8687794973229988E-5	7.487704373800337E-6	3.820758629655217E-6	8.878628146245672E-7	6.517567107514635E-8	1.1685982504952603E-6	2.455056617813826E-5	0.05405558589095077
4300000	-6456643.109270453	-6454854.104145118	-1789.0051253357453	-6454854.104145118	158.9187298202618	6099.925650871118	4	1	114	185	1	0.0	5.073410824450234	1.146626418143544	3.1643329802097564	0.8188441515199554	0.46695887715628137	0.27608383804084724	0.9685871341909731	0.18255599477367326	0.7290086355434996	0.673498293801573	0.26886979106629455	0.10040996966002803	0.07501864636846262	0.005567195954775459	0.06100788431544279	0.056013347489694235	0.025198754189668406	0.006375281376795781	0.04199395856574962	0.07000223188405516	0.03290133621041968	0.015620059265511224	0.008573955793718424	8.090595896140745E-4	2.1070927231656606E-4	1.3225010273698948E-4	1.6612631772750606E-5	2.08583603547901E-4	2.8094617136920633E-5	7.540072526191865E-6	5.458269260560295E-7	7.975738588556904E-6	1.8205395481044062E-6	4.112807624411337E-6	7.376082135943218E-6	1.0623722248156269E-4	0.014324458800660887
4400000	-6456689.409166202	-6454888.281808126	-1801.127358076496	-6454888.281808126	166.54906340677684	6101.006922970245	5	1	113	186	1	0.0	5.563539248220159	1.2092592678611433	2.8764454480131763	0.41771944229692326	0.1813819862218159	0.4295292703308206	0.8532456139491802	0.45013873198980203	0.9171133167265356	0.8055965529097044	0.14452650666388653	0.04459436955209283	0.09241816786155053	0.05200984068680451	0.07115930901458944	0.07486892983257794	0.08520897600377576	0.003814524551072019	0.050703225217440154	0.06251499599581713	0.03383758459509685	0.011786764405809167	0.006292904957613511	0.002301111612073171	3.3584293748087306E-5	3.093453249878183E-5	7.05536056457686E-5	2.0985876496972086E-6	2.2970779804362175E-5	3.111831039289252E-5	1.829543542379423E-5	1.915756552750568E-6	2.7306311000974733E-7	2.836640650957855E-6	3.576122778210399E-6	1.4164139512468183E-4	0.019342456911723354
4500000	-6456689.025184773	-6454878.72802101	-1810.2971637627795	-6454878.72802101	186.01731104432213	6426.518409565807	4	1	114	185	1	0.0	5.50952674942747	1.166897550796468	2.74503890602233	0.6234745324831145	0.38987381895838064	0.8110466653075946	0.03396715077540063	0.6658209540841573	0.50006073408276	0.3133912622991296	0.011561606259865319	0.10011080447728288	0.045996892756961255	0.1519220333948461	0.0946209633624536	0.08374433636164942	0.06683114907418057	0.024366941340807087	0.04215004095067253	0.06251499599581713	0.038488255069828996	0.0132195801249456	0.005289366874558607	0.0020490864302133683	2.2291341505838652E-4	1.2570621904336472E-4	2.3385639555491736E-4	6.3535574863916746E-6	1.0621501020792173E-5	1.7079121743110388E-5	5.168484941624964E-5	3.074545366475361E-6	1.9221256821506617E-6	1.7362964413954468E-6	2.5246676495396362E-6	0.0018957914122295781	0.008612944741565673
4600000	-6456664.410024328	-6454883.207516349	-1781.202507979246	-6454883.207516349	163.88315717340396	5996.246498152358	4	1	114	185	1	0.0	5.269936779227731	1.173153792901187	2.9124880066261207	0.21773293339396593	0.9279315310624591	0.4540024139188796	0.729610842643055	0.23440755038878847	0.30864443717083706	0.6022848221026186	0.08208602103802598	0.26531086893034045	0.08106201999077327	0.11087689583583323	0.09467360694024302	0.07555962593263958	0.06319044945256759	0.0023751484298454076	0.0425552889639968	0.06394698217931254	0.0409822262363919	0.01625747975091903	0.004056916818610857	0.002976674174689446	6.416526029821414E-4	2.835376260060858E-5	2.477448193962955E-4	2.8235077012015668E-5	1.3778608984919447E-6	2.8659492968504923E-6	2.628022637814479E-5	3.63455188207316E-6	8.669457545083167E-7	1.7603280074545164E-7	7.851401454210995E-6	0.0027183349057024577	0.009471689018603997
4700000	-6456679.271190341	-6454851.189760028	-1828.0814303118739	-6454851.189760028	217.77702694862134	6791.607902228063	5	1	113	186	1	0.0	5.282662783240739	1.3085977343386341	2.6828885035539245	0.2976499553389206	0.977959798049044	0.054001707498283216	0.3726849161531589	0.803940637964402	0.27596636133498126	0.16127209886946617	0.3443190637379072	0.2739652965721788	0.09402928536840609	0.06646338138945812	0.06892211004482633	0.0703771614398672	0.07497749301780447	0.0020778682944898436	0.046419892814439465	0.0739041831241121	0.038428601434286044	0.016282790119796556	0.00631669086388047	0.002315258413682751	5.514304186151834E-4	1.846704932664226E-4	1.127932510116229E-4	3.038129940999303E-5	8.24719530027676E-6	9.852414964884408E-6	2.4821813624492437E-5	1.3848721524329192E-5	1.7400458217785367E-6	3.4087849031554753E-6	4.867195497613665E-6	0.005828598182830882	0.014613788083841166
4800000	-6456655.906529991	-6454863.940638376	-1791.965891614489	-6454863.940638376	197.32853121456927	6470.342503953727	5	1	113	186	1	0.0	5.446434450273188	1.1495283532658391	2.918399339355092	0.2505405769447427	0.23588000134725734	0.11791009485848897	0.48497851450767615	0.7169390108718328	0.057532985423716605	0.38259695207281386	0.7224529604659454	0.14347943095474824	0.07034555793129914	0.08803935373801097	0.1021219743117437	0.07388438216497248	0.06632613201798783	0.006752971326097543	0.04812555228241999	0.0686258524211257	0.0399285758107764	0.018762381245796884	0.007015796641367242	2.544872710091304E-4	8.128130828927837E-4	6.457355860527176E-5	2.0150302724351459E-4	3.342822619637742E-5	4.0014992464811045E-5	1.661070408535627E-5	3.1337358265241075E-6	7.238106225786385E-6	1.3243231427436776E-6	1.9029557912685847E-6	8.265052045485102E-7	0.002927307913444583	0.01141703648311719
4900000	-6456674.666169041	-6454889.583283897	-1785.0828851440613	-6454889.583283897	157.58525311381987	6161.409013843082	5	1	113	186	1	0.0	5.300907595950274	1.1971448145326973	3.181902632412467	0.9838654605802726	0.3842734903390654	0.0012756617230029182	0.09772273920790808	0.9717772001018539	0.44342283347743244	0.07876483831926638	0.008161821502671428	0.06891142961612119	0.010639917486817987	0.013854249793956335	0.06390576864829026	0.0883492977515437	0.05050553478209778	2.991848463209918E-4	0.04904721951882048	0.0686258524211257	0.028732734846844205	0.01682346597209283	0.007277404193294873	7.077987173263612E-4	8.497331266707268E-4	5.086982711968136E-6	5.57104930869611E-5	1.1938888534353059E-4	8.541193619749389E-6	8.533135754376621E-5	1.7433923556460005E-6	2.0261425320708016E-5	5.857203249548432E-7	1.1763403873942624E-6	2.9021824755128666E-6	0.0015993576891954091	9.745866435940478E-4
5000000	-6456650.1734890705	-6454885.555680891	-1764.6178081795265	-6454885.555680891	137.6524599834425	5901.267893317658	4	1	114	185	1	0.0	5.434984508211535	1.303019410262716	2.955952109765687	0.3612285444306553	0.6067767099124673	1.5235360686888242E-5	0.2401074031045339	0.5590769838600108	0.2867695675225809	0.5680769999174874	8.248067698690688E-4	0.047279170387795284	0.021921683944257288	0.013976585396885425	0.08872764877645821	0.07281369915980081	0.0438860997633175	0.00946206349718371	0.05549991036594601	0.08232626447240125	0.028887433259383914	0.015947129485529978	0.0034340320624992957	8.709361554808607E-4	1.537620274134967E-5	5.70825087089806E-5	7.022138654387845E-5	1.5596595565554536E-5	1.0891629721036756E-5	2.9445582003217193E-5	1.3698409229475961E-5	5.169323783141591E-6	7.73307513900229E-9	7.2947808743379E-7	6.99265825466502E-7	6.404534669701023E-4	0.022692210953202313
5100000	-6456679.523946886	-6454886.574369805	-1792.9495770810645	-6454886.574369805	153.28827776304612	6008.371349692722	4	1	114	185	1	0.0	5.227029436270545	1.1661667706999777	2.793466183007277	0.8840700238318125	0.9218721982396942	6.611137251330775E-4	0.2521655634992879	0.6644005452747807	0.32329767274878807	0.4596872062103941	0.5559421533873495	0.005782460956202674	0.005865620802900159	0.012917976683552044	0.09423282923504725	0.06982519469741381	0.05235309168597389	0.0017356629593761868	0.045564899861558435	0.06458966886213424	0.03279365857696167	0.013045430895449605	0.00613603301370571	6.530436897869877E-4	1.4018281751559958E-4	5.620945864054993E-5	2.8753206843745556E-5	2.526295464026424E-6	4.080428211054007E-5	3.619212484633679E-6	3.016324282093948E-7	1.632627863883474E-5	8.633344587488231E-8	2.236655597267694E-6	2.916178049011412E-6	0.004216223658044635	0.0156340267509022
5200000	-6456623.734071985	-6454864.285587511	-1759.4484844734754	-6454864.285587511	173.908378761023	5535.2692908318395	5	1	113	186	1	0.0	6.053979174574231	1.4032467709353222	2.8471578544692466	0.9791010283838617	0.5517704274785684	0.057297921943694353	0.8430433120230261	0.5463811692116017	0.746836707675595	0.9357891202673705	0.7538368890056812	0.04612520915930122	0.11509323411428386	0.019310392826531114	0.11783383720578877	0.08222627510983523	0.05162186234691286	0.0012936237184826495	0.04178066475155749	0.06325744180127263	0.03524408851217594	0.015806874705538897	0.00439182391395174	0.0022321539769837723	2.0586761856699207E-5	1.2446410598673432E-5	5.01143008428955E-5	4.6534994793622115E-6	1.141155370273825E-5	4.743804815794605E-6	3.4676716891126274E-6	5.8477710458549E-6	4.2668509740261665E-6	4.725424558340585E-6	1.5428032178116636E-6	0.0017508468917970465	0.004918701589539991
5300000	-6456631.443933364	-6454872.747462402	-1758.6964709617253	-6454872.747462402	203.2720608235747	5785.513040245316	4	1	114	185	1	0.0	5.445568957072719	1.2877747059119968	3.036150619638467	0.4124600527363948	0.3317306667615737	0.12417727725681948	0.20618327694912006	0.19370895669534002	0.324690793645374	0.5725653737112294	0.6537126819695881	0.040187279775372696	0.11431497173165928	0.020919646589161386	0.07789431302879007	0.04327887539324466	0.07796777533864108	0.0011664043936184631	0.04198755991499998	0.06325744180127263	0.030619266749073365	0.015639661652095384	0.008272512020413417	0.0018426599371753518	1.157028947120754E-4	2.0526165197343077E-4	1.1856797489168244E-4	3.820514637669239E-7	3.2705737008315074E-5	5.4360256159197276E-5	5.358679445918127E-6	7.877777672017604E-6	3.483086554408752E-5	4.912465013958827E-6	1.043845285853359E-6	0.0019061481080751362	0.014907169416977716
5400000	-6456649.069679837	-6454877.096935529	-1771.9727443075956	-6454877.096935529	206.391161956593	5522.187587955638	4	1	114	185	1	0.0	5.358355769025694	1.104359563176941	3.106445071986679	0.12857202868141387	0.3126111845037091	0.25525665915651896	0.27715453563555303	0.032697967570719785	0.21379105371828572	0.40773571670364794	0.22825166584272996	0.07109028467060755	0.16957583173223317	0.014343673475941244	0.06305640759660265	0.10760504979572016	0.033762005625213115	0.0010891439034751227	0.04195210095235487	0.0708281772158427	0.03425691574738722	0.014875503746190594	0.0043456216597296295	6.43909293480704E-4	3.7713181899455566E-4	2.487490067137182E-4	8.332255847229558E-5	9.408509191094276E-5	4.328828760868068E-6	2.1089086454808103E-5	1.2800329441573401E-5	4.695405019502929E-5	4.355744098013609E-5	3.5671524916377896E-6	9.130954494245556E-7	0.005708297809752277	0.02339590186540906
5500000	-6456649.458027347	-6454872.0681091035	-1777.389918243952	-6454872.0681091035	150.47071913722397	6048.526992049114	4	1	114	185	1	0.0	5.513602862611901	1.1683126965543924	2.8467287694906562	0.24724583203524272	0.4169101166001199	0.7806157640068019	0.23244059120796376	0.4372872911931271	0.32777313810248543	0.6190373308541923	0.03961900420732368	0.1049980160437079	0.05365390858043697	0.008747691893248293	0.08503838128252712	0.05334983117357662	0.08906984946067807	0.007802178974064311	0.04040546778421681	0.05817233258718929	0.030252341658741036	0.016268937796080844	0.004930128798263204	0.0024869063606219326	3.7471186651762215E-4	2.4810767262346195E-5	9.949569744606981E-6	1.6713123423966174E-5	2.284712274075772E-5	3.416018686860847E-5	2.5713305109420194E-5	3.342354893636765E-5	1.06382477433002E-5	2.249948178883865E-6	7.968964528022004E-7	0.005473884654659915	0.0077016299876643554
5600000	-6456701.989372546	-6454875.75113896	-1826.2382335856848	-6454875.75113896	206.71877041570056	6349.994823448124	5	1	113	186	1	0.0	5.195781334889733	1.1247396204148357	2.9222714267979977	0.9839423737561811	0.7295402441025928	0.9923207125700944	0.8507574465946296	0.4281056123820005	0.605743204989353	0.8045161604814076	0.1768337049232361	0.012385383526477384	0.019813523799593228	0.014888614431674193	0.05011999074449633	0.09658360408227303	0.011379508480054264	7.625699557150297E-4	0.04629242831090355	0.06213652986896561	0.029164724211641527	0.01723984635215186	0.005422955851733594	8.778551500675226E-4	7.428002749877095E-5	1.8476061249844358E-4	1.225182362929911E-4	1.3970963704055744E-4	4.736427391743468E-5	1.2100452728283772E-4	8.412862205817483E-6	7.4304495495888625E-6	1.097754075502081E-5	1.443655971572234E-6	1.403835540626297E-6	0.0018023685783174921	0.0247727349572052
5700000	-6456654.8712331345	-6454849.263948197	-1805.6072849382958	-6454849.263948197	192.93907216083275	6335.3532006867845	4	1	114	185	1	0.0	4.797853479665873	1.1532049306977663	2.9375998977108666	0.5420088765530946	0.884558860676956	0.09489849847511661	0.18718578608484762	0.7327196038582456	0.3304439041215909	0.19510175802604035	0.5884773546839706	0.06483292909994468	0.01570964129340412	0.013453148062642412	0.08046870679397602	0.06497014036977848	0.08552267550705218	0.002914532163996701	0.04629242831090355	0.07077479982202449	0.03645349288036765	0.016692645029005783	0.00694048695303954	6.618803146774149E-4	6.877540495966362E-4	1.8461312434349107E-4	1.1541909413856637E-4	1.1111507195403535E-4	4.8654118293219586E-5	2.943689785689531E-5	2.2165554854375528E-5	8.70462124094229E-6	8.557942386110994E-6	8.299538569539548E-6	3.507734805050959E-7	0.0012260680756582241	0.047084681887250165
5800000	-6456635.612147588	-6454879.8858864065	-1755.7262611814526	-6454879.8858864065	201.81878042047597	5725.748508893856	4	1	114	185	1	0.0	5.250332597597432	1.1049854311857734	3.1466800546886162	0.16146739321707113	0.3292978060154302	0.2452021671495944	0.9287643824788531	0.8141093795517209	0.16672279133731874	0.5682870842013513	0.6670608798523575	0.07826431024598805	0.012637858080808355	0.1000714682650172	0.06486824132633169	0.0843310839224829	0.030786452131996878	0.005426036910840631	0.04629242831090355	0.07180217599673404	0.03264245776002229	0.013784361060469087	0.006059357385715848	0.0017071493072503105	5.054608871252876E-4	8.091266325204883E-6	1.2974156236029936E-4	6.808296235460001E-6	2.5979504810673003E-5	9.76385922942224E-6	8.1363107758021E-6	2.1326344750264993E-5	9.03552391179695E-7	1.673455403968433E-6	9.75284617481988E-7	0.00827194494589011	0.02142019950244253
5900000	-6456616.11038414	-6454876.308719884	-1739.8016642565333	-6454876.308719884	196.6719518747889	5701.342746192747	4	1	114	185	1	0.0	5.69457425702353	1.069851777138242	3.184610532198874	0.6791906928048799	0.9448561977513836	0.4402796937628632	0.2606155606292295	0.9637357826876541	0.7209860848295165	0.42238815381099787	0.4318336967282337	0.016279552976508672	0.21798179622587766	0.02543948290774575	0.0732733658776637	0.06340186534403695	0.03749841295758763	1.1788854934160214E-4	0.04140947802021865	0.06813728767096826	0.03604266012397867	0.01123395177126185	0.006831345113445173	0.001254572029705067	3.6989366958593427E-4	1.0569750895900983E-4	4.1999177490709095E-6	9.604849706331622E-6	2.1926315963427124E-5	4.120280639372339E-6	1.3627028092456403E-5	2.831881167862053E-6	6.165516893595075E-7	1.9195508390893288E-8	4.251870186021447E-7	2.9681936783946167E-4	0.02180537899337294
6000000	-6456628.852446093	-6454853.805170787	-1775.0472753066922	-6454853.805170787	170.04470584768097	5827.050736496061	4	1	114	185	1	0.0	5.537055956559836	1.1818433916195201	3.004976994271027	0.30617898482210193	0.4152045745686621	0.017092986317451212	0.5732551110625254	0.8680448676188489	0.7728070197957936	0.19683488962329185	0.6538256034152239	0.11280659664362672	0.03239416084517989	0.17972633045475567	0.05150823167408387	0.08799387911357169	0.07282155433326057	4.653157780141581E-5	0.04969203058754362	0.06366536566774995	0.03604266012397867	0.017593974417799002	0.005617917213890806	0.0015025174198150845	3.4783942488415267E-4	9.105657535714999E-5	3.4893656029886128E-6	4.138863272721575E-6	5.640670711509608E-5	2.3114473607072304E-5	3.279427041915414E-5	2.96289897219181E-7	1.5485688432256755E-6	2.519679937405192E-8	3.115898596458523E-6	0.0010823552963883727	0.04008575302556199
6100000	-6456612.917417624	-6454863.58249671	-1749.334920913527	-6454863.58249671	213.1235452384338	5622.791010639263	4	1	114	185	1	0.0	5.422946779041418	1.1756533293448712	3.0165621456502616	0.11423518682995994	0.8419797025181908	0.002201879125994988	0.7827283716910951	0.03370392864052879	0.03952048004345013	0.9026465252725633	0.7535396551472102	0.03472078947913065	0.0866412376181002	7.310590383232367E-4	0.09288967084160901	0.09913168217437568	0.03751186659504479	0.0013312620236676537	0.04439528070055713	0.06553665184244431	0.0346597157053829	0.013586677655758066	0.0032820434757205095	9.888245958275933E-4	1.69590483070899E-4	1.646794242994295E-5	1.750403783564896E-6	2.4117475166760715E-5	1.796708131406618E-5	5.6116721485165116E-6	3.554667659406636E-6	2.3244223956467005E-6	6.154738881740308E-6	5.30135258761576E-6	7.138754086304403E-6	0.0017966777750989336	0.015723241004872778
6200000	-6456603.619086647	-6454876.396999669	-1727.222086978153	-6454876.396999669	179.7886887684902	5023.196814461266	4	1	114	185	1	0.0	6.1893789476076355	1.1094274595294686	3.2171062741899465	0.3254147827329974	0.7293357643444294	0.5944697964699631	0.26660941034072744	0.5247313791184296	0.7598999136153423	0.5519692547365972	0.9346892383554452	0.0023258781795705936	0.04309315937575456	0.007986899096430898	0.06063844022439041	0.10145151474694968	0.03884078215748252	0.015655753906716512	0.04208785474785476	0.055663394838605586	0.0346597157053829	0.016253644482512982	0.007773427687177752	3.159699566681294E-4	5.483225863066794E-4	3.686008524870408E-6	5.424550759809013E-6	6.913309279360828E-5	1.362364087034921E-6	5.005912008924903E-6	6.9792011194897176E-6	1.0655209821393836E-5	1.379932224435078E-6	1.155852748235253E-6	2.0287479362349652E-6	0.0034658219683765144	0.00708630091388758
6300000	-6456599.542782757	-6454867.948422904	-1731.5943598530498	-6454867.948422904	252.48574499152193	5552.442423756298	4	1	114	185	1	0.0	5.690387981782216	1.1302516548440609	3.0630979566300187	0.043793034470371785	0.9822669642866769	0.5038224627128496	0.49136109143136164	0.853045532970272	0.32239489071390975	0.15058393488856453	0.24807345756162436	0.027085541345963617	0.06907656280900676	0.012727886667792792	0.10838491367441919	0.07469249185463023	0.03829332457139955	0.001932483365986408	0.036964528957433275	0.055663394838605586	0.036139939855128866	0.01367701478950948	0.005302350627235364	5.357035343725271E-4	1.2775575264329915E-4	1.5588662901437136E-5	1.1509185997347858E-5	2.7640351987605247E-5	5.488816893546676E-6	2.314748547936259E-5	7.977566102643907E-7	7.757465312184666E-6	2.8825066665621772E-6	9.580246742351917E-7	1.8576085179931846E-6	0.0025630111087443174	0.017400831298832412
6400000	-6456589.63088072	-6454882.342477602	-1707.2884031177773	-6454882.342477602	129.69008102937687	4803.013124666688	4	2	115	184	1	0.0	5.835250824692994	1.2142481915256575	3.188005105325889	0.6109350432739479	0.6112327720192497	0.6002990880413416	0.6685525272523072	0.27354401232447434	0.3663747944698646	0.28407291654635497	0.42455134235472286	0.006072744179760858	0.012773028709192752	0.02141312211102302	0.07783560772689035	0.08340024608628521	0.079241090952771	0.004630262525155882	0.050346745457387106	0.06537406562109835	0.0287816187240944	0.016825552002638997	0.004162682358455685	0.0010999544854349013	3.206750684757079E-5	5.889239862631232E-6	8.247235774376868E-5	1.3408141107355792E-5	1.2475614763551296E-5	1.4992172740253731E-5	4.033672153844138E-6	2.106259594720372E-6	1.04598290227625E-6	2.1000927796377084E-6	1.2465242132486685E-7	0.002343960210007533	0.01860844243367143
6500000	-6456593.779678559	-6454854.992459651	-1738.7872189076354	-6454854.992459651	143.53490070761958	4965.907792887858	4	1	114	185	1	0.0	5.757331676995463	1.3064978879896658	2.9365670374917348	0.20850963359525607	0.7965570184204246	0.5133499779245071	0.9376903360209511	0.10330130711154775	0.8392631340744101	0.183541532011709	0.03761698841691197	0.1241286009754342	0.02078741748465758	0.05227624286881918	0.1430383598113172	0.07921129242880971	0.03872108871780903	0.009810975574314347	0.0442689297932247	0.06921931932653642	0.032939546319840564	0.016195104574496806	0.0076225133604630865	0.0018498421045818768	2.0231041056046917E-4	3.860578065760213E-6	1.887582298077737E-4	4.68278275360447E-5	5.1475934889944943E-5	5.284302352694883E-6	1.145037253875601E-5	4.3023703784528E-6	5.225590864582366E-6	4.7244407861776766E-6	3.5613847908523925E-7	0.0024537313076738888	0.0366091857805912
6600000	-6456630.182364438	-6454872.085010126	-1758.0973543116816	-6454872.085010126	166.9064046507793	5216.148400647817	4	1	114	185	1	0.0	5.801731480363399	1.2810498304396376	2.9495330711004426	0.24093129266518382	0.07264192884335874	0.20818491774885753	0.08473103216634965	0.58731946563212	0.48123501635602906	0.06789106906216101	0.07085770547646186	0.4915270470769798	0.41455623587272666	0.02930072537123832	0.10850097228828592	0.07059877171773678	0.04040535194116178	0.00743051016790411	0.04206885577555638	0.06369170983032504	0.03234595888401075	0.01580138527791838	0.004310890939585101	0.0020081877128892045	6.919489688940998E-5	1.8037585584672834E-5	1.1232620189627209E-4	7.511736769056659E-5	2.2639181312440327E-5	1.566921983599004E-5	2.1409186646143027E-5	1.2257896499073648E-7	4.97226713756542E-6	2.125460105784895E-6	2.8286489926099024E-7	0.005734751564054946	0.06474138158350194
6700000	-6456636.857113124	-6454896.308657798	-1740.5484553256094	-6454896.308657798	146.69355765901716	5096.242670501879	4	1	114	185	1	0.0	5.366158922890757	1.2573108263054815	3.098768964293154	0.7695771270036067	0.2902198762920735	0.06533681290113648	0.9070977903506282	0.1855508658492148	0.7159878611954223	0.1679275295728433	0.17087655768864746	0.17598696515610363	0.026501542706063808	0.02214999081478282	0.12194059235332114	0.05769367153694031	0.10640002679696148	0.002132743667380378	0.04843883153282512	0.06886018750422049	0.03838052777992831	0.01756658979895041	0.004456192256691311	0.00432637283329367	4.62793493071046E-5	1.0729540650717755E-4	1.8407878199062916E-4	4.1935567141385013E-5	1.8420284414814518E-5	1.9980347955749735E-6	3.3200503363786024E-5	1.2166034934417E-5	2.1770301664600943E-6	9.930325876849314E-6	1.7615080349042114E-6	0.004778612323716677	0.03840639664620723
6800000	-6456609.375209316	-6454863.603623789	-1745.7715855271574	-6454863.603623789	150.94967291785466	4954.93629943369	4	1	114	185	1	0.0	5.491393284440454	1.266787015912569	3.1775037435793627	0.7868537914813404	0.9217846179078549	0.8233438402512531	0.7683065290312427	0.45769152080068537	0.4358613060922988	0.7567121227233973	0.36558754081690037	0.07900402493379494	0.042738584037083346	0.012458142661859697	0.09954936986278949	0.061269992569586665	0.06721975468033257	0.0013240317723876385	0.0402474960504281	0.06886018750422049	0.033606368741313696	0.018367151797243377	0.006310301581120567	0.002429400017764781	3.2328003997695947E-4	2.933580307455547E-4	7.403471984129793E-5	9.341459206185267E-5	4.1629377702832605E-6	6.036198103193019E-6	1.2704285265908807E-6	1.6963706675856826E-5	3.960734495951023E-6	1.0931207348117085E-6	9.045640891613792E-6	0.00514281420681711	0.023158125397882777
6900000	-6456636.544554317	-6454882.981630246	-1753.562924070966	-6454882.981630246	127.08122029027102	5000.542712622377	4	1	114	185	1	0.0	5.65828339310672	1.4006906133429498	2.804131005807931	0.4116699882363319	0.21822286258348572	0.6368957696179197	0.2024592466251623	0.8453728837858473	0.15216918755866218	0.7741878133682564	0.47965845874043506	0.23299157102410195	0.18127586298395898	0.15816389638950615	0.104315401845222	0.10823671448221134	0.031731681019811615	0.0012582906220987371	0.04128450288415924	0.07620007289052237	0.033606368741313696	0.01703614060143289	0.0036205500165259665	8.627315795230419E-4	2.55072405320454E-4	8.349015015463095E-5	2.154980093904916E-5	1.878185782515579E-5	7.25496252976539E-5	1.0097459857330575E-5	3.1065554207488437E-6	7.186934688226546E-6	7.550447630409804E-7	7.716400981427917E-7	1.2505553120439649E-6	0.0011832700768637295	0.008336699280056785
7000000	-6456624.49253063	-6454878.561123386	-1745.9314072443763	-6454878.561123386	141.18695238761592	5114.006936008525	5	1	113	186	1	0.0	5.727157265128554	1.1776331711020316	3.2679293420315476	0.289645224576978	0.17231531097284294	0.09661873208340914	0.6776174961950692	0.48387600384719304	0.6010120395528687	0.8211327222146795	0.10372166697817549	0.29499109357082937	0.06432111931769309	0.029444218675093715	0.10743808959730068	0.06575217550911581	0.03979354723445643	0.003020679096939726	0.03791236127480618	0.06086802227806561	0.036762108899092476	0.013721963246999262	0.004525315265246616	1.0574148519288438E-4	3.3565348826574344E-5	6.089889563969592E-5	4.1897314251479184E-5	5.505794225543294E-6	3.5979458437858863E-6	2.070651783549766E-5	5.865921593293783E-6	6.775946035567713E-6	1.6953282232375028E-6	1.2214473607100437E-6	1.5926027764107164E-6	0.001097356482478211	0.02101523469560983
7100000	-6456630.653718079	-6454858.957236482	-1771.6964815979404	-6454858.957236482	206.330803716314	5669.828954526625	4	1	114	185	1	0.0	5.4344260054720905	1.0950529739215238	3.120428524649113	0.6692280590752847	0.8283130382023193	0.020767950830467945	0.18988790012311996	0.841868560647252	0.6103446569092258	0.8557582926472913	0.39925177006573886	0.06511013039037762	0.052420956156934984	0.09894031701256131	0.09306661974145922	0.065212383885291	0.04282275105521359	0.008177821806740199	0.04490403805935074	0.0725173488682533	0.031883423559361065	0.015497060097099068	0.00899602421391464	0.0012349379150836807	8.264684039754046E-4	1.0377535693716204E-4	3.510736085721938E-5	1.2787431858572169E-5	1.04382429884422E-5	1.682168470729538E-5	1.191772834337545E-5	1.3126603681681568E-5	1.7590845368461985E-6	1.0737477055452649E-5	1.4083307394778288E-6	2.4434444703478865E-4	0.010193232789669562
7200000	-6456631.627168718	-6454875.563280667	-1756.0638880503543	-6454875.563280667	213.45726606484521	5896.704874435225	6	1	112	187	1	0.0	5.568084737643238	1.096450333673039	3.192706375435676	0.612879213849553	0.41823292649778837	0.38972568139345926	0.6216058468767456	0.06602326369327377	0.5882964257546823	0.709382269884423	0.01858722171330117	0.04836432450516256	0.007704174413926963	0.02727077910179237	0.09994853654726019	0.09629505531095213	0.08555864607587745	0.013094537609260264	0.03977337884335458	0.06614381452380316	0.03638743199204437	0.01369999819250521	0.007715914682915555	0.0014458340603595292	4.42626351906935E-4	3.7626682910919256E-5	6.479155681890996E-5	7.86213014954996E-5	2.9502619019120816E-5	6.286522156054286E-5	1.1011155634498416E-5	1.3446698769580498E-5	6.459099292256352E-6	3.3998854166375675E-6	2.881582803738974E-6	4.522294628658637E-4	0.021111113309322006
7300000	-6456660.482585617	-6454878.440576511	-1782.0420091057294	-6454878.440576511	185.38325735910658	6371.538161943537	4	2	115	184	1	0.0	5.113165886508363	1.126827596969815	2.9839358725177973	0.5209689923858728	0.8212761719534891	0.2352687385298912	0.33954887793768873	0.9956782991557658	0.8079184412209511	0.1594436115533432	0.057882407067348526	0.058364055923024655	0.021353009616546337	0.029712258917009324	0.07031862989282013	0.06351135379597804	0.044487219381640644	0.030026683513787136	0.04810891217749375	0.05358437211031896	0.03638743199204437	0.014480453873156912	0.007351648616295278	0.002677051936355638	1.4368918735265613E-4	2.150063586296922E-5	4.94662509111246E-5	1.0053794186108213E-5	1.4382496950289984E-5	1.3110656161672922E-6	2.2147600875498717E-5	5.743530576775584E-6	8.382918484654772E-7	5.555484742836505E-6	3.374257211521843E-6	8.55500663831666E-5	0.02244090370227094
7400000	-6456627.985555238	-6454866.389956055	-1761.5955991831086	-6454866.389956055	194.27635409402208	5903.285959217858	4	3	116	183	1	0.0	5.465977854819818	1.052851633129297	3.0588724067515476	0.47045014609328195	0.6595244113628121	0.030754875826604397	0.4056349459020391	0.48380626555302164	0.5870567265201944	0.18789974612551436	0.11451479048426824	0.05025930921354052	4.477994895913795E-4	0.02279488055505468	0.10176817587681601	0.07465863190487758	0.09898753089277937	0.006876764293482075	0.036362451439471734	0.07078080872114714	0.0404901086328294	0.014480453873156912	0.004610224604449096	7.603597897601994E-4	6.163539987808038E-4	4.7307165454013953E-5	1.0001974629320749E-5	8.754528792098667E-5	7.3434568207159696E-6	6.2877241174214346E-6	2.2588460099519204E-6	1.7273710913578287E-7	1.1839324924334036E-5	4.323515112400652E-6	4.304132451129293E-8	6.874040053442573E-4	0.006854701984622953
7500000	-6456631.437385756	-6454911.755991012	-1719.6813947437097	-6454911.755991012	127.98282870344413	4987.238622839657	4	2	115	184	1	0.0	5.8045743632015006	1.2163191712308177	3.099958042161568	0.5336321590589753	0.450091182942461	0.9171034260450835	0.48927491736120277	0.5274063053809759	0.7923434113458127	0.6344568096443667	0.3455333485398713	0.04048511064529823	0.0015134659401254095	0.08307248942847303	0.08271452666940089	0.09252212788938355	0.05229286374090537	0.002315408961893586	0.04731884412341908	0.07078080872114714	0.03535246580179001	0.014490287332457176	0.004795635920019396	9.769853663145743E-4	1.7662858887007856E-4	1.0838636095744452E-4	6.819682274341954E-5	4.003184487277562E-5	5.2076553138446E-6	9.927233772664294E-6	2.1973257860396113E-6	5.590394223831986E-7	1.5318293438157632E-6	1.7264991468017743E-6	1.2563143765740304E-6	0.00597881118957285	0.03185256173763694
7600000	-6456645.22612077	-6454887.336966274	-1757.8891544959881	-6454887.336966274	138.81486842466575	5283.284283117115	4	2	115	184	1	0.0	5.626241889099275	1.1304861086067592	3.1398399814092954	0.010681801732465097	0.3408111105811227	0.7238429343798066	0.4851577816933633	0.5865688226821031	0.4774635061536708	0.9316975974471663	0.21813755429675222	0.1923030407479997	0.07210340873830158	0.010351795349239145	0.08135839408882715	0.07817331869879418	0.05329229948943636	0.004612139511359171	0.03896344955369485	0.06200147818371728	0.035204109134648644	0.012451701501274634	0.006524079302390601	0.0015456782729300774	7.84437845034315E-4	5.3274168852085395E-5	5.5999028259995794E-5	5.085935194125461E-6	5.697280493216285E-6	1.2599022781350263E-5	1.9597521812290628E-5	6.745349041996444E-6	1.1617521914740455E-6	4.760282747324791E-6	1.9018756249665208E-6	9.922590886326521E-4	0.006768468803141206
7700000	-6456667.796635887	-6454904.0907773245	-1763.7058585618465	-6454904.0907773245	145.05511827999686	5436.537298224655	5	1	113	186	1	0.0	5.499340933643287	1.0572089145516217	3.1233967461469323	0.9723650295204836	0.9842022153819485	0.3798000051214384	0.7612483799922133	0.850025738195726	0.5172841758503247	0.16170728761808417	0.10765722175151621	0.15771347961522542	0.1450552305519998	0.04718347365989561	0.06311662287173703	0.08393701003613109	0.030249464428399677	0.011182747965639481	0.04176472143850618	0.06075987565224284	0.036140595165298404	0.015001717036837907	0.004520393815890994	9.541011823024985E-4	3.0933104379357313E-5	1.492480424791466E-5	1.1575584099562739E-4	2.389830073179291E-7	1.5411310698511734E-5	7.06707170929515E-5	1.5286204018559492E-5	7.430951753751614E-6	5.070392338666093E-6	3.396976874176469E-7	8.215616672929953E-7	0.00915511350609482	0.0813993467629218
7800000	-6456601.232011701	-6454869.099899872	-1732.132111828378	-6454869.099899872	140.34998819192455	4975.31384808668	5	2	114	185	1	0.0	5.50840090208684	1.10370761647478	3.2916283446103143	0.774044116652694	0.2679271782100267	0.01298435056158359	0.062001562848433736	0.39699100916268776	0.6913156243281026	0.9170335281825456	0.28408639255087487	0.09308050013616893	0.15857808606104065	0.013755893396056155	0.09609818819153919	0.08438907158758867	0.026743835029675152	0.00257594322551552	0.04176472143850618	0.06503286924614304	0.03158842350599202	0.012296533223637326	0.005022872754589244	9.138113105756951E-4	1.4756479700783778E-4	2.53496698572036E-6	3.455244104106845E-5	1.2981686733566755E-5	3.0706467001765906E-6	2.48129387028937E-5	7.18098125032415E-7	2.871944126290798E-6	2.1390858097676817E-6	4.449180082370405E-6	2.2676684336619106E-6	9.502535329884888E-4	0.02821966030167257
7900000	-6456634.703138378	-6454876.816855599	-1757.8862827796613	-6454876.816855599	133.225666631285	5430.718313682204	5	2	114	185	1	0.0	5.581231077730903	1.2487131433130711	3.0908710384547438	0.20870647182934263	0.6134159694107904	0.2965558241582645	0.38329782159848325	0.7293611656475035	0.7146706387022761	0.24564243497392635	0.5425892334680658	0.13135012452030345	0.13826624225438777	0.07823124684578325	0.07160321271826435	0.08720267165585598	0.019113550058866616	0.0012411353317060996	0.04535157538747832	0.0664697758431264	0.03930656105988412	0.014520063882091547	0.006721245848482484	7.335847495501445E-4	2.301783760762678E-4	8.96947402125755E-5	4.1679712710436995E-6	3.524887924932886E-5	2.804546413143337E-5	3.1891612613344733E-6	3.186460193148947E-6	1.4674977707090541E-6	5.913822442087854E-6	3.6593769196119255E-7	4.1917530112221456E-6	0.0011105928760384214	0.035397884877652934
8000000	-6456617.002477771	-6454860.89044562	-1756.1120321504945	-6454860.89044562	139.2552680161774	5350.230171497786	5	3	115	184	1	0.0	5.560269502477132	1.1728194713121638	3.000282708193964	0.0028944510468804185	0.1660361791958969	0.017793377881179906	0.17889320758538477	0.5825126947260265	0.3462618980460813	0.83709668168731	0.7804561352254945	0.08248100693316779	0.011512198195413704	0.031772775217553825	0.10895133603287713	0.10176659012071995	0.05282882974238333	0.0021886207054770306	0.04535157538747832	0.0656787006093602	0.0381675063754622	0.0152618760211108	0.007344222425153755	7.553700950313581E-4	3.1458627699024904E-4	1.7921450720912975E-4	8.096026874029976E-6	9.218433530844247E-5	1.1505106684998528E-6	3.665316725651152E-5	4.5330685788552E-6	4.7271611144783775E-6	6.799335805656609E-7	2.0802762834462982E-7	1.6528733809739234E-6	0.005998691442912254	0.008380985418202012
8100000	-6456647.888776839	-6454879.475360176	-1768.4134166633062	-6454879.475360176	164.3464014660272	5724.4225530271815	4	1	114	185	1	0.0	5.308121718444602	1.1685544673488082	3.0054046276474837	8.432034306504923E-4	0.6295496334081234	0.0678132197223453	0.4120483713621945	0.8071520227573884	0.5059296431607644	0.5051387579602499	0.3212529304612333	0.06398658577715483	0.041718275380938655	0.2129266195144328	0.08689239349245266	0.06886747139174627	0.04986599552616767	0.01207014491043599	0.04535157538747832	0.0669290532305123	0.03669357797653586	0.018314025858144307	0.005575327221936558	0.0029709119912361822	8.003243867135549E-5	7.224423388867081E-5	7.94981074051297E-6	4.0662226907762964E-6	2.1878032632175635E-6	3.0176419595929854E-5	3.279635973914922E-6	1.4666053578558649E-6	4.772455242323602E-7	8.733136670358161E-7	1.3891824107642485E-7	0.0044697411457419066	0.025240939461930963
8200000	-6456656.299617027	-6454871.134966889	-1785.164650137111	-6454871.134966889	191.74059126560496	6114.155667402423	4	1	114	185	1	0.0	5.582913339305691	1.1375027025522335	3.096692727257807	0.05932714029157389	0.6760507565495353	0.10811183435971934	0.9876164547665561	0.9264627312835914	0.5258550084474353	0.9525851525982448	0.08321598705033355	0.15283955637139132	0.04212600972130546	0.26905246266602983	0.09207638612471228	0.09039612691337985	0.0611889184274031	0.017346303831971437	0.04538307635446934	0.0669290532305123	0.03545022926550841	0.014593417290438363	0.00548922174331518	0.001929728380969891	4.44835904280798E-4	1.0761410618295361E-4	1.9875693003465562E-5	8.033166905525912E-6	2.169128671631005E-5	1.1360981857453577E-5	3.3950629620735657E-6	5.362881998060243E-6	1.927745469123035E-6	4.261146114328729E-6	5.31312245979921E-7	4.4151610826500924E-4	0.004474525629208718
8300000	-6456657.372899469	-6454860.088180536	-1797.2847189328118	-6454860.088180536	195.48244760964877	6586.132301036162	5	1	113	186	1	0.0	5.635412831180884	1.144980949136293	2.831814091653889	0.9672999806392956	0.5718526985153988	0.508417621602452	0.7254487145274987	0.4243861467278774	0.9469066493493189	0.10079804643425076	0.011453149850712078	0.0487363316681485	0.027571724198001663	0.06438990437974547	0.09207638612471228	0.07824651635093083	0.07326399626821585	0.016597457646371595	0.03654846583487002	0.06288389097404838	0.03545022926550841	0.012178160301481767	0.004125579617641617	0.0010038258513920969	2.7310056719378095E-4	1.4733801889063686E-4	6.282617048317842E-5	7.3674936990346575E-6	6.920583590091626E-5	1.2366645511119881E-5	1.8809817627110404E-5	3.1454370449148126E-6	1.2093459049672616E-5	3.8354451995475943E-7	6.371144533135466E-7	6.579929783569426E-4	0.010260864840177504
8400000	-6456658.984577091	-6454864.071916973	-1794.9126601186256	-6454864.071916973	169.15016816404597	5762.591140808118	5	2	114	185	1	0.0	5.0611211896001205	1.1718632760834073	2.9867604329538153	0.20923785860738267	0.03636041129896653	0.9852653833645498	0.11970937246014098	0.35158767490631887	0.14100112110710947	0.517123301887468	0.022509560737553412	0.021772877447088293	0.089629059739948	0.11209067109945811	0.059317325147365596	0.10726155324967815	0.04685837670134745	7.276731245979782E-4	0.053615621760493115	0.061651734305086	0.03648757470182127	0.014226288242887844	0.007523304683963125	9.89432227580757E-4	1.5888644438265194E-4	1.6790499178883928E-4	9.093857630867473E-5	7.492497647064648E-5	1.7083679087005052E-5	1.8977874382415967E-5	2.126080195062315E-6	1.1613477565786362E-6	2.1614168824971608E-5	6.31831337000806E-7	2.647215344036787E-6	3.293840570204818E-5	0.05918781925565738
8500000	-6456625.141015639	-6454856.941347289	-1768.1996683501297	-6454856.941347289	199.18058903786329	5595.007012687251	4	2	115	184	1	0.0	5.692334752073224	1.0347923143729776	2.9878780040326656	0.35827601967754297	0.24746335861610963	0.04261013906716985	0.0719039504934469	0.47120346104048033	0.9931470150801308	0.5922325971169424	0.5698377322179201	0.01034594042117437	0.02325459147641532	0.09535678929637456	0.08695768533375667	0.0454287785644181	0.12389279682276086	0.0021593544224618962	0.04538107016678683	0.062271233089880286	0.04245363598854573	0.011818788288720428	0.006723515084075856	0.002475448373587994	1.6465317437277155E-4	1.5186870668023217E-4	5.553933453486864E-5	1.0513649652907303E-4	1.3939123009098358E-5	5.035327881243231E-5	1.6256724279287877E-6	8.106970475078854E-7	2.0969534000855134E-6	4.239267809329567E-6	2.912221840445041E-7	0.001298211841778554	0.005095451582313285
8600000	-6456635.814914242	-6454859.136439324	-1776.6784749177227	-6454859.136439324	187.3021961290209	5848.178766269725	4	2	115	184	1	0.0	5.669142201479052	1.2695680567907595	2.7724632488867162	0.9280227124742292	0.8817937889066507	0.3655208403196855	0.26263962918149364	0.09447326264779851	0.4388883842654765	0.26552698242543854	0.04493777351460741	0.06491119841147155	0.10539988640698711	0.08137213820763174	0.08128885095286942	0.06989599849543554	0.04028089673475857	8.911426825428573E-6	0.032853181152924245	0.062271233089880286	0.026903444680905105	0.011832105823759669	0.0033953631262757964	4.0591834215091005E-4	1.1609246685848344E-4	1.8978458949513644E-5	2.400592876949749E-5	3.6803295018176046E-5	9.600903676784766E-6	2.9028516347699407E-5	2.0499328288279515E-6	7.024840402922361E-7	9.171310220358574E-8	5.819398099956293E-6	2.46597381874849E-7	3.352013823221898E-4	0.023284670369165712
8700000	-6456634.363387114	-6454871.348662192	-1763.014724922059	-6454871.348662192	152.19692216242817	5438.351496921165	4	2	115	184	1	0.0	5.559520423663929	1.2476434019639149	2.878259382761847	0.09613830729760113	0.5893232739108764	0.26749287008934225	0.08304787988182755	0.42121607282045603	0.3878437644032802	0.5109326747732416	0.2390537135259683	0.18943743917060377	0.008143217964836242	0.011745384842065394	0.1278824692079066	0.1067974407320283	0.043028593784753114	0.003237283773972713	0.04254266278664817	0.062271233089880286	0.04544299072034667	0.016195757522754036	0.0068266239977738605	0.0012160199566607223	1.9673529404998425E-4	7.183965645883349E-6	2.2547992543080114E-5	3.794783082498335E-6	5.588637961959284E-6	3.440115264547117E-5	6.917017696596711E-7	2.798482172310441E-6	7.322158995141485E-6	6.6037847699350984E-6	3.7525065492692324E-6	0.004760001660940618	0.0036435184113299507
8800000	-6456656.5388476765	-6454861.813340485	-1794.7255071915367	-6454861.813340485	123.67260424213823	5828.240185339313	4	2	115	184	1	0.0	5.122711745652818	1.3037000948587711	2.541381298307822	0.04620428726985412	0.006478245107604348	0.3066680831804707	0.7016957127078293	0.153521078461263	0.26194635949585177	0.7563096424590519	0.013509543841779664	0.03412854556582127	0.015853978439584672	0.015060622759476356	0.07958393614722971	0.035005785031485805	0.031278595517521345	0.006027971656809489	0.040070626873262766	0.062271233089880286	0.03337144343386236	0.01396573741118038	0.002711164164865358	9.198109002238374E-4	7.315841248337885E-5	3.354136163591277E-5	7.866794317729767E-6	1.4418137576220882E-4	7.4357178746613354E-6	2.0150251428648103E-5	2.476528313889352E-6	8.423206001426479E-6	6.873347670304415E-7	3.3914819267539037E-6	4.860648216962045E-7	0.008459234431298208	0.006989383235190631
8900000	-6456678.948685859	-6454878.335212498	-1800.613473361108	-6454878.335212498	146.91987301659628	5848.23860706817	4	2	115	184	1	0.0	5.1579246959251535	1.2924944353888568	2.5230937286554282	0.34008455523112285	0.8107320668787248	0.040899163757559844	0.4231420415567015	0.490077013701694	0.27391899846832923	0.146478573824675	0.07004948120378723	0.011496654858790109	0.007187423897446173	0.013559767756562896	0.09758302977486215	0.12729222308269542	0.058885577806148066	0.004928190225182987	0.048374476964546165	0.0641055736181255	0.0358785024431098	0.012299209970625849	0.005129330889674201	4.145843123198999E-4	3.76728080472339E-4	1.2396098042735266E-6	1.2755660637540857E-4	3.372470502670547E-5	7.479706908562205E-6	2.2283327929622418E-5	1.24923921655587E-6	8.781487950641773E-6	8.995092595492203E-6	6.358388752446167E-8	6.3970129336813145E-6	0.0035394245735067653	0.008020173348121839
9000000	-6456673.219447525	-6454883.997829396	-1789.221618129095	-6454883.997829396	123.80559133126769	5651.728910476208	4	2	115	184	1	0.0	5.3567679275108375	1.3724683646351008	2.887402600948003	0.05187513859953238	0.580683030431498	0.7061515099200416	0.11179342074632263	0.8440375444273761	0.8675777274821391	0.8491153649821069	0.2212065617795368	0.03518098910621827	0.06055920711396208	0.007689537636437189	0.0943084275975755	0.08791881157878034	0.042921580594229014	0.006411827860324037	0.04832625071471081	0.04965573642026301	0.041298596631265214	0.012390259316637208	0.005185364160791805	0.0014672704239981661	3.220845229117179E-4	3.939798524934584E-5	9.584298587505811E-5	2.437206530536975E-5	2.448522240814957E-5	1.0907124297230476E-5	4.817596485059203E-5	1.4648017384503792E-6	1.612995409851937E-5	1.0893471405353344E-5	2.385708435855606E-7	0.009042599428909299	0.0027562398441586438
9100000	-6456585.458635095	-6454865.378342351	-1720.0802927437398	-6454865.378342351	121.97355867155841	5234.8486589035565	4	1	114	185	1	0.0	5.747419052088557	1.261106402902857	2.9876801318234376	0.6793904282409277	0.8374699961755903	0.9265679922947219	0.7037652054005862	0.7337733906554618	0.6052097753952143	0.8393116398767106	0.44685382883287655	0.00753458819860437	0.04501787312923881	0.02313594300571368	0.08490730455701759	0.10865841270570403	0.03320437437481552	0.0019344887933930184	0.048704796764113864	0.07313744499977995	0.0313201974322152	0.015588701607268695	0.004884285816489001	7.485690115230688E-4	5.858583965280447E-6	7.045001722600685E-5	2.3788976658570044E-5	1.92941020582367E-5	2.0232004653421442E-5	4.669359006878057E-6	1.2000197592524753E-5	4.846846354846622E-6	2.183387210696931E-6	1.0207820741857126E-6	6.494633643197914E-7	0.0017415967264518327	0.023640720403573345
9200000	-6456623.1511617405	-6454859.95347887	-1763.1976828707964	-6454859.95347887	181.02384833619416	5865.902236142883	4	3	116	183	1	0.0	5.238756111661632	1.1011346510082471	3.1262488401326953	0.7718437925205354	0.028044628236943016	0.5939701916455155	0.10783108465332077	0.780315329521977	0.861018042088624	0.10349048459680946	0.07342525938618086	0.01917647202617725	0.016398916596121627	0.05328805216164035	0.11173116547903303	0.0777450320877586	0.09801130681438124	0.0037530501327289398	0.046167359745037134	0.060131206881214275	0.033621244750221796	0.015889640128122103	0.006327575228112341	0.002939061971321836	1.745925951948478E-4	1.1228306223030604E-5	2.680966525567079E-4	9.448719924146424E-6	3.902511970131452E-5	3.405343924571706E-6	8.325783618554578E-6	2.0633942968769353E-5	8.52395223426313E-7	3.584946180807374E-6	2.513785328881107E-7	0.002487781055286147	0.01692089340471646
9300000	-6456637.8520744685	-6454859.687588594	-1778.1644858747889	-6454859.687588594	142.1841033296072	5336.901937555386	4	3	116	183	1	0.0	5.220794892316682	1.4161061937701616	2.9708450081554574	0.3877611397998789	0.0015820049080865434	0.9525313176288009	0.1434954937079662	0.7910083708898504	0.4718242969492075	0.40164447597683123	0.11344461016325427	0.0710066616531063	0.08227688583555064	0.01143705843296185	0.09232910588029915	0.0712329776631466	0.06996326594737594	0.002466958075032338	0.046167359745037134	0.060420651666172644	0.03627845850350357	0.015224010742920966	0.009197396100281799	0.0014380127654792514	6.126556166943875E-4	7.052729418758754E-5	1.62768010105997E-4	8.058679039518435E-5	6.188336582338428E-5	4.67699796773805E-5	3.8504734716593896E-5	1.2695037339640609E-5	3.5351118053176473E-6	3.868025208023392E-6	2.5604330223895024E-6	5.271887924290171E-4	0.010856600400547489
9400000	-6456679.218175931	-6454868.662176056	-1810.5559998753392	-6454868.662176056	168.7901023120474	6067.495487799246	4	3	116	183	1	0.0	5.3911219289307635	1.1869720158391917	2.793849092300413	0.9669030482991267	0.5936900559823848	0.5859317158560526	0.47956316091179985	0.641054819733319	0.49250786877202263	0.6848420090833384	0.11870307772808235	0.17212202130926882	0.008188827813397748	0.004306211491740954	0.05407858516400414	0.061126804655183255	0.019771541838562754	0.011150405011022569	0.04454175641159535	0.060420651666172644	0.03965214822063265	0.018162957714458576	0.0046064498703037105	6.228679603758997E-4	2.1135435121890023E-4	7.152560347639489E-5	1.875615447079736E-4	3.922026656693541E-5	3.254502646827737E-5	1.0195190955848115E-5	7.803129986516853E-5	8.45775849162319E-6	3.126191776533897E-6	3.735219476838278E-6	3.938295159916784E-6	0.007326101666150696	0.015970086130177138
9500000	-6456666.366601141	-6454881.491146342	-1784.8754547993653	-6454881.491146342	171.2960659929127	5911.290880680045	5	1	113	186	1	0.0	5.5595283989593405	1.1917511980423998	2.999161900769598	0.3628599614348967	0.3173422954094585	0.48464250443427037	0.29823154269146435	0.8047580194373005	0.501685558884906	0.5387611561750174	0.046576808632520436	9.560041294242205E-4	0.055895713812618784	0.08695662559355737	0.08762472639986163	0.08984200035921026	0.08918942317309128	0.020868613617216612	0.045213552230833134	0.060420651666172644	0.02862691517251835	0.01813400121948082	0.007993388746135777	7.998633991502311E-4	1.2943936335791056E-4	2.1353434643675003E-6	4.319845764467138E-4	1.9964476345770086E-4	1.988490255619529E-5	2.443647050411849E-5	1.0514980079769867E-6	7.716446825034955E-7	5.425322300515172E-6	1.6633309678075494E-6	5.7844050399214535E-6	0.001704246471962595	0.04200853893743658
9600000	-6456622.789710403	-6454864.413571241	-1758.3761391623202	-6454864.413571241	147.69901999606216	5806.562709924838	4	1	114	185	1	0.0	5.781806038777637	1.1750564791607696	2.999746066426633	0.35268987110550093	0.149472959232498	0.20909531752254257	0.8937252310803243	0.292836367646814	0.5217514903697399	0.3258934359148085	0.0935145157045285	0.0042838580441920205	0.26411638320299363	0.0512865040262058	0.11366769059302194	0.08961242564085414	0.036763076519646554	0.02219509985378968	0.034754084987127516	0.07278921859599422	0.026616033587141475	0.02254012279107525	0.005999535686355549	0.0010700550534466615	3.1132656877728624E-4	5.089958277395528E-5	7.083757770929045E-5	3.881591582203845E-5	3.0368745926505826E-5	1.5328663090649957E-5	6.869903982538293E-6	8.197538922410124E-6	5.4817018345122915E-6	4.5953408614448205E-7	4.291756258182475E-6	0.0010887831354240097	0.04491930796796897
9700000	-6456650.931368676	-6454881.72607443	-1769.2052942461012	-6454881.72607443	157.477519332	5520.015550159426	4	1	114	185	1	0.0	6.024743780634456	1.1971664593318179	2.8793519740721067	0.11042018505048526	0.21404635905123454	0.5842108913681671	0.524085363373109	0.45327095716828986	0.6460653476722631	0.6948972196979504	0.4700318411209873	0.008665683706340886	0.264614876571113	0.0211087913566285	0.08509161789785642	0.08961242564085414	0.08794981402089679	0.013456792209296312	0.040653968554561895	0.07177209455609061	0.031393086299095686	0.016279347210310862	0.006707256686300808	4.1059147123973834E-4	2.933814861485005E-4	4.1548438651882256E-5	3.3100231488186765E-5	3.6901769081344804E-5	7.055006241635639E-6	4.115032154292666E-6	5.776767570116932E-7	1.2374666418571352E-5	4.216821731439793E-6	7.281747302160182E-8	2.1852224185642434E-6	0.0019399135034558505	0.025799666444268836
9800000	-6456621.270177506	-6454876.640889045	-1744.629288460913	-6454876.640889045	213.23303942866082	5668.734440365848	4	1	114	185	1	0.0	5.924012181451546	1.122838321626874	2.8943646607305733	0.4746013150536602	0.35871016132798345	0.08714923228894195	0.6305390593790218	0.546947194773188	0.6482954756942334	0.30126224341782254	0.22527203882152386	0.04474112277319555	0.3846906231708003	0.028052949879166678	0.08800287114538177	0.09013142020747324	0.13484050127214578	0.002103295600602961	0.04339209148461084	0.06052848409479249	0.03351735609790147	0.017642293580186996	0.004577245287998491	0.0015858154625276687	1.0633590502602685E-4	3.530460804621083E-5	2.3624661815356826E-5	7.93502289852764E-6	1.1174824895807855E-5	4.845145170005717E-6	6.351510314857736E-6	4.737197530428139E-6	1.41804879730076E-6	1.421492460525828E-7	4.1163129344532987E-7	0.0021996769683101415	0.0154564537097825
9900000	-6456665.85126739	-6454887.452436496	-1778.398830894623	-6454887.452436496	305.1022341653868	5789.213608190154	5	1	113	186	1	0.0	4.8058186617349365	1.0941944599170172	3.2473943524909137	0.9256980403951345	0.08315366382259874	0.9799559784080427	0.6014680316224044	0.8302680000459072	0.46847759146131257	0.5916266965182754	0.10755140964438134	0.11050434255885765	0.045014451128153186	0.01483687010056233	0.08317754233989215	0.06042789609961917	0.09783148221885084	0.0017284776845302135	0.0342388666119752	0.05498064984645291	0.03351735609790147	0.017642293580186996	0.010254530263456251	2.8994250522847875E-4	9.846307377806714E-7	2.726933633654358E-4	1.1211552322515155E-4	2.5164204935864795E-5	2.2911563262652853E-5	5.4592498082609196E-5	6.086971367388759E-5	1.3460600932160488E-5	9.632407313358313E-6	1.5835968418483169E-6	7.010619609157479E-6	0.0023602230275056825	0.02909084984591421
10000000	-6456647.310251788	-6454869.826099381	-1777.4841524072308	-6454869.826099381	180.49918685387516	5407.970333033194	4	1	114	185	1	0.0	5.238120013763841	1.174332751367857	3.037560160469794	0.33587757115264316	0.7169640836863846	0.8408051028824194	0.7160183800607514	0.6752991372399496	0.6709015662634564	0.1616286265909489	0.38768418954346284	0.0161050196932898	0.032763381242563124	0.034169145837751755	0.10373992523264318	0.0798701386813043	0.059731935633783345	0.003525159716910611	0.05441311332914671	0.06983978528658084	0.04040339015003198	0.015414972745548598	0.0059134321183934415	0.0023421680560872606	8.46372472603463E-4	7.789341830892973E-5	5.1408666773095646E-5	5.230562202821478E-6	6.833572010744934E-6	9.046382079234428E-6	7.662134501287407E-6	1.3411509420466804E-5	1.427361989585375E-5	1.70729337862869E-5	3.214619699767267E-6	0.002663266399121557	0.019146184262776034
10100000	-6456654.062310805	-6454893.4503146475	-1760.6119961568882	-6454893.4503146475	144.1396648581688	5563.033747324241	4	1	114	185	1	0.0	5.186675959050414	1.3454146230545325	2.774505470719376	0.4433233768683341	0.7306116618908803	0.2918013437889161	0.7893998598468449	0.9292235718237718	0.15162458189652284	0.17898477821413356	0.34718343342957236	0.0542393791261329	0.07254815091952095	0.012502314908369467	0.05348061377873383	0.06566952737034779	0.024987992686480207	2.6039171150261206E-5	0.047820177454656006	0.06983978528658084	0.03069694704984334	0.016778375666709793	0.0049734317170557815	0.0028043584545336072	5.451690943332024E-5	9.318041931703336E-5	1.7778028037474508E-5	3.9133957512676074E-5	9.224297037047108E-6	4.441110412791887E-6	4.367230891405078E-6	9.021859179665287E-6	9.058732517193224E-7	4.6887063866277435E-7	8.788259821991353E-6	0.005985899223541685	0.007123080801715276
10200000	-6456636.595421379	-6454870.391071911	-1766.2043494681416	-6454870.391071911	133.14538932793135	5440.044747494375	5	1	113	186	1	0.0	5.3641742372928425	1.2457629776494359	2.8707149816689195	0.5880818138195362	0.9801563674115543	0.7783395255136837	0.6864381720361719	0.3585504664948156	0.02699217019474773	0.04580039842466396	0.4492877397153577	5.593907892690995E-4	0.048351086527970856	0.04798885556391738	0.07874389221103494	0.07713679134390962	0.05489318986472276	0.002161592604430086	0.04927679882060721	0.06983978528658084	0.03598544519793505	0.0122911783371854	0.006078512174840907	4.980513964751668E-4	4.01862985437677E-4	3.0354261927882666E-6	3.744947201278217E-5	1.654431065613022E-4	1.1332801911132478E-5	9.638414896321109E-6	3.851123757922905E-5	6.807144162411066E-6	3.0351083291608804E-6	2.989788707733272E-6	4.943417226199426E-6	0.01027892882455866	0.01876219080247708
10300000	-6456620.889504685	-6454873.469497994	-1747.4200066911194	-6454873.469497994	109.5169803896864	5002.82318534656	5	1	113	186	1	0.0	5.351819285732156	1.3522392021766143	2.9600459171843925	0.3685685552505994	0.5078380639397201	0.6142245601436772	0.7403612426720622	0.720507381894924	0.0477345753859552	0.5334768254053404	0.2330514652743469	0.028338513692474723	0.015167305271621826	0.04497868383938145	0.059047153881790354	0.08950228395723354	0.08343549895719123	0.0012901419017807272	0.04673840976566832	0.06378666640603874	0.03598544519793505	0.012584832514430825	0.007412782243073186	0.0015373955022111952	1.8677418184525143E-4	7.154843451962987E-5	5.8603256651199724E-5	3.307867014116046E-5	3.262183723422737E-5	1.4267026830975805E-5	7.2740389374325105E-6	5.4799090802763874E-6	3.966210144965424E-6	1.4247992788568213E-6	4.468212444921221E-6	0.008492405696289639	0.05061130155493909
10400000	-6456607.785099478	-6454877.464778975	-1730.320320503738	-6454877.464778975	102.90041157972301	4958.280240457616	5	2	114	185	1	0.0	5.372243543628362	1.3733183958432393	2.9886796686678267	0.06434783880047379	0.20204242196250471	0.2562235464514497	0.48562869922903756	0.2463833716929005	0.044749175688183256	0.1502361567067436	0.14617827543305764	0.015616026045786895	0.002171872735939012	0.016124850557818725	0.09295303971906374	0.06731535465299233	0.024056601237183586	0.029465664101485333	0.03999929295583231	0.07069395201621416	0.03598544519793505	0.01289671524727017	0.005568288536888895	4.868089111252322E-4	3.594452846176881E-4	6.902304588303703E-5	1.824057705712078E-5	4.9497603647345565E-6	1.1233455235227818E-5	1.2198592271278213E-6	5.375383759773074E-6	9.447828436853527E-7	2.3209071597620822E-6	4.182454176211723E-6	3.9691915026892335E-7	0.0012113488855410718	0.03589314571695035
10500000	-6456575.171070091	-6454873.8883594135	-1701.2827106777158	-6454873.8883594135	104.85000027919325	4481.872398328538	5	1	113	186	1	0.0	6.10044147768461	1.3565835148354253	3.2160456670641704	0.45163611929556574	0.7056478839420495	0.14881640519240794	0.6181296545877145	0.2689668467909522	0.5736580180214612	0.8019389988474441	0.26476135126758316	0.337166769652952	0.12100726025445711	0.009127725249212446	0.04505266719737149	0.08985989637353155	0.058049902302810874	0.012488869187890871	0.040102386335340134	0.056583672227728594	0.03598544519793505	0.012458752829088806	0.005568288536888895	2.454635023688128E-4	2.89742171210751E-4	7.026129290733799E-5	8.725583413311198E-5	2.421707224562488E-6	3.3582863672954584E-5	1.3995317151650605E-7	2.205471962036E-6	2.6302745802884157E-6	7.38049029122167E-7	1.048694727575629E-6	1.0087102376335126E-6	0.003792498186123507	0.04204496132291378
10600000	-6456631.823841253	-6454870.939097615	-1760.884743638681	-6454870.939097615	145.2317655397656	5413.257401815856	5	1	113	186	1	0.0	5.418129688809873	1.1758877512892167	3.205967537012998	0.6184513792062832	0.41141707187514187	0.9752530357741741	0.06385060353742417	0.691024345659008	0.943936045986224	0.4747124645876062	0.26413042218926003	0.016898649363104413	0.02236403640322907	0.06420870453158235	0.07471013898272523	0.0823931845056797	0.10188991947822695	0.002003912133299357	0.04238189308575393	0.056583672227728594	0.038479998872077016	0.015509538073106585	0.008021684479994864	0.0013626607568002131	4.744320855337363E-6	2.0387270252275412E-5	7.018429869024037E-5	6.513894385928321E-5	1.9119399447231515E-5	7.368799717530467E-7	1.1021664187143318E-5	1.0065000676969693E-5	4.267406067544304E-6	2.038315361266018E-6	3.0432540168903593E-6	2.945586247643304E-4	0.006097527256499358
10700000	-6456615.1318159355	-6454882.021963818	-1733.1098521172396	-6454882.021963818	149.3367966920298	5073.809206282554	4	1	114	185	1	0.0	5.927801482522691	1.2517640801758976	3.169511814539781	0.21295273290794514	0.6824516708181796	0.5172990305706605	0.5426245195122607	0.7432615281296662	0.2805799348325329	0.8812332776063015	0.5185784517642922	0.054244580170166666	0.08501586305977946	0.025470460203530883	0.0825142228142268	0.10317876887533181	0.057975764890440755	0.008273632054083137	0.036116420629475836	0.0626222154614117	0.026776336669245743	0.013651541968209287	0.005750876740427466	0.0020903598938530996	8.729101273398912E-5	4.6700901703709316E-5	1.0531975355146683E-4	5.8755501653506884E-5	7.291315991232868E-6	8.613452067348008E-6	7.801994720048107E-7	4.271789204151139E-6	3.9776691732048607E-7	3.577815900039684E-6	2.597150329269916E-7	0.005321170814033539	0.0311027642306652
10800000	-6456615.588466671	-6454862.190599821	-1753.3978668511809	-6454862.190599821	163.69524667147456	5547.2872965296665	4	1	114	185	1	0.0	5.509756200774898	1.2554853281455407	2.8705069964142864	0.9792223378314299	0.5214305118714517	0.8055981305693981	0.32761524999550773	0.6577589077382726	0.7389436193004612	0.05294469072063673	0.2834555529613791	0.037109604857247326	0.07437168838790037	0.022239517812239873	0.102731416985332	0.05451296054038231	0.033279502992197466	0.0016810905963135373	0.03968696951640857	0.05852285062310685	0.03542848919237633	0.01596679556016287	0.005739039946852047	0.0017135314844277808	1.4432901810481058E-6	1.1369928938861162E-4	1.871815655218362E-5	1.3278479842665007E-4	6.753410529486424E-5	7.659178526793531E-6	2.4989325430543824E-6	2.495752232500441E-6	2.7475690190739277E-7	2.0352140744127067E-6	4.15460252068423E-6	3.974254750729436E-4	0.03616768601030304
10900000	-6456607.399322841	-6454870.208512904	-1737.1908099368668	-6454870.208512904	115.34478053226411	4895.803630928511	4	1	114	185	1	0.0	5.616534324929237	1.350098782143718	2.9065097360941885	0.3145064755047846	0.9156521507365005	0.7071448852711404	0.930827356256505	0.3946599024640624	0.03960355904831391	0.5409550113005366	0.38569380080383575	0.007936882040351399	0.15236802308208264	4.992027458675693E-4	0.07512145649242412	0.07455014551022739	0.03612475271260391	0.0040323919200093315	0.04812988690907093	0.062041528290309296	0.037113362011065534	0.012742810864728244	0.004747819753371057	9.381625458513946E-4	9.893977228543583E-5	1.6042457209791756E-4	5.5968818713777956E-5	2.0061815121622255E-5	2.751559837135505E-5	4.876672292821993E-6	9.15697332950317E-6	8.928916543531124E-6	1.7814581467222695E-6	6.951624564279303E-7	2.5407736641107373E-6	0.004909304941505777	0.04419296142631885
11000000	-6456624.204369073	-6454875.125907114	-1749.078461958577	-6454875.125907114	116.17596043783448	5045.79495527913	5	1	113	186	1	0.0	5.6776243277876945	1.2823976839072007	3.0756944512692086	0.382639019635904	0.6762950128837889	0.9712155938209684	0.22903282683410814	0.14698955501751296	0.7383001372416674	0.9575644221816336	0.1747122161941761	0.04766607850246283	0.02025352369236603	0.018727562584054322	0.06741792378356344	0.08088790910521955	0.06109954801668056	0.0027680741701000323	0.04812988690907093	0.05566917319922716	0.029871899146155127	0.014959961783104712	0.006144086070303605	0.0014444522479710997	5.040011143717173E-4	6.590487316307346E-5	8.462896176970903E-6	4.2010329717834225E-5	7.951030115923382E-5	1.3219321441968893E-5	5.655430843729519E-6	1.5709314711896771E-6	4.261345617285729E-6	1.3663028779826625E-6	2.1553529391907944E-6	0.002339004218536743	0.026321276685685246
11100000	-6456687.040098373	-6454875.724026677	-1811.316071695957	-6454875.724026677	119.79024564670186	5619.9254528215615	7	3	113	186	1	0.0	4.930606592599682	1.5014252940446777	2.8042368917261125	0.4440965950376216	0.4539462182075799	0.3488535878237947	0.8208376073317277	0.12088836456300277	0.32012809240234646	0.15633110898227806	0.3007619485830943	0.05798315743172807	0.02536413583428356	0.02189903252178581	0.09651224096926313	0.07684733170145143	0.10386365697810333	0.008013220365863764	0.04350823087963979	0.05376574472016829	0.0310378502792416	0.014293214837843522	0.005103734836501731	3.2115219024208847E-4	1.404886504316351E-4	6.377366746224529E-5	1.1185170561868683E-5	2.1387232230549576E-5	2.039937819783762E-6	7.391897980032287E-6	1.9626981857024827E-5	1.0155989498361962E-7	9.150468600713011E-7	9.13608384058082E-6	7.688211742407899E-6	0.002150036833305926	0.013871438833074373
11200000	-6456626.363805799	-6454874.294857575	-1752.0689482244006	-6454874.294857575	117.71810263939105	5325.0057450311215	5	1	113	186	1	0.0	5.618433458028508	1.3028618896944417	2.839623397794468	0.7545014291222619	0.5903780788205422	0.9734091839730056	0.4965577414967636	0.2931230987049921	0.11957671964666347	0.6472399283777183	0.1311369878264913	0.09647596871424491	0.021013524706458946	0.06617130443111219	0.09771505962296852	0.06783871632539483	0.06435295379452471	0.007292782747505686	0.058215121617651244	0.06249646568069485	0.029873190242445617	0.012218429350154032	0.005511254166445835	6.041433162125099E-4	6.966712904529283E-5	1.2517777749493104E-4	3.2188849936228213E-5	4.4780847631533114E-5	6.410631381427882E-5	3.6182359837599984E-5	3.124986241427133E-6	4.758637208376789E-6	1.3821770988186212E-5	2.1267504202893E-6	2.59624687194646E-6	0.012058459915689802	0.014399035561515833
11300000	-6456656.404600123	-6454901.1110050725	-1755.2935950503495	-6454901.1110050725	111.26468996679482	5090.135127812511	4	1	114	185	1	0.0	5.229157892970696	1.304185878818728	3.043231181476345	0.447206655686334	0.7625097547797077	0.16370971145488375	0.40677910850489196	0.6440539359138108	0.2872577694044421	0.529147828023187	0.008737785002971194	0.02808692091504686	0.04380078412358573	0.02219403136604475	0.0727925472811306	0.04976043692059135	0.05713198456528068	0.030500553445058094	0.04546456431384037	0.06520944800552009	0.0330032577276247	0.01369068257275895	0.005020625487290138	0.0038712049520452183	6.591981017950815E-4	3.417343482821493E-5	3.557891829797981E-5	6.433511701000122E-5	2.959754204318398E-5	1.9467097244974157E-5	2.9712371057007012E-5	2.2885151440315392E-5	9.621936323229433E-6	4.732060138868941E-6	9.184682351943517E-6	5.01477142676694E-4	0.020121874286874047
11400000	-6456620.38270231	-6454860.796465808	-1759.5862365020932	-6454860.796465808	138.41310635224664	5056.820940926498	4	1	114	185	1	0.0	5.149146354550114	1.5447817671800605	2.9899402126181065	0.30125461779114976	0.9833993617012248	0.9059388002755243	0.02186946564996145	0.7913628582484691	0.25934307688306163	0.4485859240328564	0.04452085271399165	0.018554663312965285	0.00828673876909083	0.02355194284501872	0.12097787728679467	0.07131447167641809	0.08264807220950825	0.012748885347597471	0.04546456431384037	0.06520944800552009	0.03012013264049559	0.01217376877631113	0.0032497489489480723	5.334514034498422E-4	3.726764081367298E-4	1.3663776262823395E-4	1.1350329193128076E-4	2.3449334925478358E-5	2.9693863357820794E-5	2.6707434984419778E-5	2.7881144842921656E-5	3.913604229182672E-6	1.5211918392809185E-5	2.649312923519318E-7	3.882360614050839E-6	0.010371311511256419	0.007053281665271776
11500000	-6456630.769363277	-6454874.852661911	-1755.9167013657077	-6454874.852661911	97.59957233252744	4987.398812760868	5	1	113	186	1	0.0	5.273497097694896	1.6117886789533244	2.6893742790067496	0.2772165134148852	0.19534976083453412	0.9028644403591097	0.01579912232011805	0.8959321416101852	0.33127939117216426	0.3991932149662128	0.07278145433401126	0.16991081836625244	8.073152939006099E-4	0.0022818067000653273	0.09933506966233457	0.04669051130595082	0.02141233155087795	0.002644810266365031	0.04334137391242248	0.06520944800552009	0.0297342453207275	0.014088473528161687	0.008258563243279749	6.05530126782337E-4	1.5205120714242375E-5	3.351760448802231E-4	3.2713275085201E-5	6.458299900962842E-6	9.91483859730208E-5	3.247893787453569E-5	3.989266024551315E-6	1.5506147820685607E-5	1.0459126934904605E-5	3.4111606798668843E-6	4.956589606458495E-7	0.002074176740718709	0.011227448172602107
11600000	-6456618.377905949	-6454868.025338382	-1750.3525675663516	-6454868.025338382	115.43879897160166	4879.209447874683	4	2	115	184	1	0.0	5.734880551160478	1.268057552455562	2.919494646603394	0.8535381995711104	0.6160506145406304	0.8023431703225594	0.6664062481096553	0.9839550028870806	0.4630529627314647	0.7262098419492335	0.5011196891193138	0.03089407052646325	0.036370813858962694	0.13829358286071383	0.11526935917626498	0.1018279295918978	0.07073894792402019	0.007837700793053454	0.04334137391242248	0.0800562838209379	0.0297342453207275	0.017084158395228297	0.005598170742278565	1.9494910742331588E-4	1.6086101105461395E-4	1.1604136781438475E-5	2.7991977276597412E-5	1.786299868841433E-5	4.214881284892714E-6	1.8224325793446627E-5	1.5286383727626797E-5	2.054416304994391E-5	3.899853543497178E-7	3.946224551403215E-7	1.7086693570735955E-6	0.012231104234159762	0.014522340791592174
11700000	-6456587.009788879	-6454851.653823895	-1735.3559649840074	-6454851.653823895	110.06333678509317	4951.388091997809	5	1	113	186	1	0.0	5.766550223246504	1.5522569630867176	3.025849295147716	0.6034764713189302	0.8999700044906828	0.4882543427359682	0.6242817173400617	0.8059643169138541	0.9018639057018074	0.17741166360683297	0.1525423674118999	0.021099464734055672	0.17193175377604825	0.02727304656919525	0.10442326160883046	0.06566361852261343	0.02509242398417815	0.01326380798275646	0.03870029900801855	0.06445644986244653	0.032098751855006734	0.012912592672782195	0.004910334912465489	0.0016592393825160122	2.229917558531908E-4	3.917941538965636E-6	3.1871187356062156E-5	6.617820659473754E-5	2.2672558217757702E-5	2.4518699408816054E-6	2.2061340299193427E-5	9.456232798828812E-6	4.3407884969204825E-7	2.7146203773019456E-6	2.2348901462804306E-6	0.0024720162052063546	0.03977739615317225
11800000	-6456593.555256491	-6454876.260448352	-1717.2948081382738	-6454876.260448352	128.04327901629972	4942.193178700584	4	1	114	185	1	0.0	5.93296286735194	1.399984167568102	2.857765056729878	0.3672783576682333	0.19893471617072436	0.27208861649202853	0.6166072128289641	0.28119830693678943	0.5770204642591394	0.3129022925566273	0.105874549663489	0.026190100126387006	0.09259270532954215	0.010334169501931608	0.06670635393587446	0.07554450227147555	0.033253085211277754	0.011782117702676937	0.03926499374138535	0.06445644986244653	0.03680333980456377	0.014775027669979861	0.0049251235623185945	0.0012369266242651398	4.2342799465335174E-4	3.0810601619948925E-5	8.973428098595172E-5	2.056165587638377E-5	1.3373980736867393E-5	3.358919273817674E-6	2.3925452259004655E-6	2.153322775377802E-6	2.47969244004022E-6	7.958552434835427E-7	8.921528053769003E-7	6.207440007158256E-4	0.03037043732648865
11900000	-6456623.809965115	-6454863.216782971	-1760.593182143554	-6454863.216782971	129.92756586359684	5421.141007576428	4	1	114	185	1	0.0	5.479108017399254	1.202502329654272	2.7832481841128205	0.5651947559749195	0.5983259658466228	0.31591830640988766	0.30262600625787556	0.6426049579077546	0.5161272089411529	0.24933962443147095	0.4039301320770463	0.08954174390699371	0.007564844704141284	2.973845304180489E-4	0.08107068227657331	0.08761960960953312	0.07712917060779888	0.011782117702676937	0.052913731353554996	0.06829834326251069	0.036890543769934406	0.01691337973499705	0.005969355289681317	0.0021375009083199068	0.0014766338041061003	1.176040245635367E-4	9.096614768404414E-6	5.015677475308803E-5	7.292011970310001E-5	1.44204990644921E-5	1.0517045999159063E-6	3.625981391469506E-7	1.0317616346462459E-6	3.075030587603113E-6	4.0249203182159345E-6	0.004168960423331048	0.027074674058370597
12000000	-6456619.117573213	-6454870.810803327	-1748.306769886362	-6454870.810803327	133.41509020945506	4945.452698679026	4	2	115	184	1	0.0	5.56673298742101	1.3920959075250798	2.9493712297997585	0.5922320713745302	0.05352617336386525	0.11176367860167871	0.8000408944030702	0.6941407325460343	0.5072257431752513	0.9427290867855738	0.5055128939267641	0.09376394118309918	0.02540381763776811	0.0016344499490129768	0.11362022353488173	0.07891052287804708	0.10275377324648646	0.004720453760838222	0.04222901176527032	0.06699619061283095	0.042729993370895517	0.019355775769453763	0.005596024733323844	5.101435627877669E-4	8.481782446220421E-5	1.3106507104169895E-5	2.0284928680014905E-5	8.956607122231596E-5	2.9300182177643346E-5	2.5663333347278422E-5	1.0856715615245239E-5	7.83686184971788E-6	1.5557234760813635E-6	6.271341695197974E-7	6.600011711239204E-7	0.0020347782580119253	0.02878086690459034
12100000	-6456635.24388383	-6454848.130963254	-1787.1129205761042	-6454848.130963254	151.7305623519253	5662.9870490293415	5	2	114	185	1	0.0	5.46398442208805	1.3199645077208573	2.6319074119532053	0.49195495929416144	0.6888293976483177	0.48612879803463493	0.04441058927523515	0.11276807265703462	0.4672078999274058	0.8878056759309603	0.40219916468331507	0.06126525932577059	0.022007279486597336	0.08712036513142275	0.06608963472730886	0.05942799229657388	0.04347129576946861	0.007654248573947078	0.04507997729581032	0.0547239049048486	0.0316407069446059	0.012287660808611017	0.0054776673279681425	6.760208915138535E-4	6.483051622281957E-4	8.674682415306625E-5	9.803188667438747E-5	5.705137898666599E-5	3.4368773961738885E-6	4.769506612551258E-5	1.5393661439407457E-5	3.54324475475561E-6	2.2407230619784252E-6	1.2627316330905837E-6	1.466026327828882E-6	0.0011588664496177854	0.022053173440067575
12200000	-6456676.703950828	-6454843.4780374095	-1833.225913418298	-6454843.4780374095	155.10417861335264	6082.282317189562	4	3	116	183	1	0.0	4.971332864546035	1.2360384711383945	2.902701167488129	0.5212495674910155	0.7868545143077234	0.7638478641894779	0.40558719659262393	0.211492239377256	0.2356771035545007	0.6357162138998045	0.12893459334317814	0.09041839059740109	0.15545595551372007	6.639049507317685E-4	0.06256871809880378	0.06609388001705034	0.027915915873763134	0.007470057682786283	0.043269665672491645	0.06757226578138283	0.031175696921545724	0.009836417794531375	0.007740268241700865	0.0010415487190489838	1.9771564599313046E-4	9.162375318695394E-5	3.196717969481556E-5	1.271502413660996E-4	8.705417160542739E-5	5.448442587573201E-6	8.80164114535344E-5	2.349710752974506E-5	7.088585840995266E-6	1.4002194477315735E-5	1.9625522448067426E-6	1.3084698654712776E-4	0.03644820156340611
12300000	-6456659.219913326	-6454867.529097237	-1791.690816089049	-6454867.529097237	139.86516528075938	5486.510026743144	4	3	116	183	1	0.0	5.255205810554841	1.4216520104368937	3.005352696551717	0.08550069786889221	0.3903188264644334	0.6113692900200379	0.11791556425789153	0.8374820123941293	0.22259176754076546	0.611437109722163	0.34771911246491827	0.039720879037014975	0.11097412335652107	0.11295585636114179	0.09300739859687446	0.06315071907717472	0.06055249406664622	0.0019474503139926152	0.043269665672491645	0.07531779919682255	0.031175696921545724	0.010194513224560213	0.007741559664182841	0.002104697323648006	1.2382550401557362E-4	2.6861494234972212E-5	6.837706398580817E-5	1.313267608877715E-4	3.5763676413756356E-5	1.3554150042952226E-5	2.8515723246975066E-5	5.022536902968732E-6	1.3539837058734013E-5	6.26593316803222E-6	7.968909814618514E-7	0.002241462963057066	0.02520097861880415
12400000	-6456663.11345602	-6454846.997532246	-1816.115923774	-6454846.997532246	143.17738315116722	5741.896179834089	6	3	114	185	1	0.0	4.903572570345668	1.314881488863277	2.8445125756897376	0.8816869644984648	0.01787920649112904	0.03175596198362911	0.19690844715666184	0.4708159949377953	0.24957557914835535	0.6768191925258801	0.0016236256533159906	0.04070242830224452	0.016149800262707882	0.03458782241974732	0.10868762802879034	0.1061772513981107	0.03835871340950992	0.0052846924726762355	0.041674762602482734	0.06774462251587458	0.0361060021176503	0.021710114756105365	0.008958031569651217	0.0014232962807837683	3.740256012436847E-4	1.5972728115130273E-4	6.897494564704596E-5	5.617733613125987E-5	7.801287021324836E-5	1.223861436650098E-5	2.2235997920765912E-5	3.6576930427644025E-5	1.2379475247484232E-5	4.031788588510087E-6	9.117765384395743E-7	0.0019496715192046726	0.014611128913423902
12500000	-6456673.098631567	-6454876.367989383	-1796.7306421848862	-6454876.367989383	137.7460827602524	5539.252856361264	5	2	114	185	1	0.0	5.056605941010015	1.344153740624168	2.962016225361567	0.4315689560658323	0.013052541467726641	0.37833806416963733	0.9054879697155067	0.38870235663125535	0.8739090324101784	0.24804767237278838	0.13601790388649596	0.09962629743510262	0.05062336744627761	0.041138842974942434	0.05883286674807301	0.08192086608423052	0.036004440229808386	0.016760430609740674	0.04232821822820204	0.06272791110302238	0.03305184877449989	0.012533211200696125	0.006279769151526803	0.0014348974617126634	5.115008169255057E-4	1.0002897620646328E-4	3.467001788765572E-5	2.3495411395196887E-4	3.245580342593946E-5	1.1943845675483919E-5	1.161576773126302E-5	3.557608356616739E-6	8.843962815903192E-6	1.68491395914513E-6	3.3343209842402718E-6	0.0030071260488501823	0.004680510728847255
12600000	-6456651.31193589	-6454879.0900261495	-1772.2219097399238	-6454879.0900261495	175.13846764967028	5347.401440834543	4	2	115	184	1	0.0	5.074950822827623	1.1129903439937454	3.078566440891392	0.5370889306107964	0.52678559929155	0.28321592709339527	0.2112375459671066	0.8140127483899973	0.1730888106142968	0.9670233397113313	0.39312729598051893	0.07824171521163677	0.02399174901917894	0.020366752760949954	0.08715910742986072	0.07126321135873992	0.03546401495003693	0.011901977679594784	0.048859141200914606	0.0692323469285285	0.03536015641621391	0.013126170308538751	0.005350556833898524	5.21064945789076E-4	7.890373958457899E-5	1.2768131313561704E-5	7.809193979515409E-5	5.700224131800351E-5	2.9236334422227316E-5	7.822125399787248E-5	7.784634370991517E-5	1.2718104496649294E-5	1.0155795717484868E-6	1.7765232962293023E-6	4.330893136855656E-7	4.972922046048404E-4	0.032548428186528616
12700000	-6456671.016360668	-6454880.785403737	-1790.230956931709	-6454880.785403737	204.32249491854444	5915.439168153778	5	1	113	186	1	0.0	5.108364131748618	1.2270433503490084	2.942360363752849	0.8331755562795701	0.3534442773287181	0.8376700758759863	0.29324607320136636	0.836845548299602	0.6487471822494472	0.2263824828490343	0.047925025032759104	0.02215051937621088	0.12786467802434257	0.024204712229264628	0.13641928485339128	0.0693885358876183	0.043004858417661274	0.014547908539171673	0.048859141200914606	0.06836066891298138	0.03062879739348997	0.019939919405385448	0.004883065332945848	6.999679071345418E-4	2.8285093376235587E-4	3.0147044260854684E-4	6.0070621136987004E-5	7.369069513441973E-5	4.0641239633394595E-5	5.290086033152682E-5	2.5167908413993935E-5	8.577572776724253E-5	1.2928289232511066E-8	1.1724717054381253E-5	3.9049694428110304E-6	3.702688646880484E-4	0.048143894133089137
12800000	-6456616.399591685	-6454863.26019573	-1753.1393959551324	-6454863.26019573	189.08965112325862	5328.64528002849	5	1	113	186	1	0.0	5.645601539736954	1.1082610199736744	3.0962896546494383	0.017710892495722445	0.5494326295057723	0.6808230247911016	0.6293771301918359	0.8823960307998945	0.16134062288780657	0.4016747486786353	0.28119015576091394	0.0038139067990566613	0.0265908887256289	0.003395032040818159	0.07191621550484122	0.058592336274576474	0.0356763546021649	0.008147146111119876	0.045520731938735584	0.06194014029956449	0.04049747961617048	0.01406360285730182	0.003523514081383027	0.0012104160208343023	1.4010635746748628E-4	4.594966758722878E-5	5.621562774490023E-5	5.485216239631089E-5	1.5097802248804102E-5	1.3410595005848734E-4	6.622843935522208E-6	6.969198071590299E-6	1.522186232820916E-6	9.092524384682037E-7	2.112824740090112E-6	0.0014626449552917159	0.032203892083977434
12900000	-6456611.175559347	-6454881.049517217	-1730.126042129386	-6454881.049517217	172.8786536427724	5337.239447218993	4	1	114	185	1	0.0	5.532318246020509	1.190418647183867	3.187922416809733	0.4340035068346521	0.5184496738576657	0.6822704699164153	0.9391773568426898	0.008260697339602961	0.07898691792605017	0.8599789406200513	0.47938251017899197	1.1488871781839679E-4	0.04368466260108366	0.09546965108597912	0.13332884724181657	0.09194850168660128	0.04491746236987577	0.005440333091427162	0.03411755694437954	0.06276542718266	0.03571283387416546	0.017516969527411764	0.005038915526523674	0.0026622098939998646	5.156548777865537E-4	3.346692234291399E-5	6.199630574256512E-5	1.381410200785601E-5	1.1814471429681622E-6	1.7326467799992337E-6	9.299610764228877E-6	2.107572522153744E-6	5.487367284901623E-6	8.817850738181564E-6	4.485181078337238E-6	0.0018782742607888962	0.04878773395177053
13000000	-6456617.662749872	-6454899.281832052	-1718.3809178191364	-6454899.281832052	115.18757019441975	4745.0841786357705	4	1	114	185	1	0.0	5.919032879896329	1.2832812397708557	3.1070469097755544	0.8471965303712969	0.23305924066792036	0.5708184811053199	0.023405579072699433	0.046327459937636324	0.3564966465425966	0.7124930959437246	0.20223531451224858	0.08366491681626735	0.042989475235732454	0.15125449959220555	0.09525273347826603	0.08821441651913095	0.11930417665927817	0.0013001697122679038	0.04238206213713964	0.05360388743733167	0.03797497993580192	0.013858253733673819	0.0032438360218694034	0.001495719305377449	0.001206773044955524	5.904955686392168E-5	1.367090768706586E-5	1.0491163460973157E-5	8.043257169955641E-5	8.469198992575416E-6	1.1263048341237372E-5	3.6425300589171853E-6	3.0144550465164816E-6	1.6536581017162075E-6	5.522204601170962E-7	6.743725016076045E-4	0.0352608823194485
13100000	-6456602.741830184	-6454877.545857185	-1725.195972999427	-6454877.545857185	118.93145175274118	5294.093950187448	5	1	113	186	1	0.0	5.6308942323306574	1.1674825414002765	3.1799892724768832	0.08176920465574647	0.9564127949924627	0.9470841492945895	0.6567592026394672	0.4253532541948948	0.17509951767952459	0.031296604188396755	0.7104955734829257	0.16161540141119554	0.1866596046647016	0.07693402904194933	0.09788811901098574	0.09886531464097738	0.057566279017498195	0.0014285288136449423	0.039219123019367065	0.05861918836212554	0.03797497993580192	0.01967459026284472	0.003521398153184208	0.002411068406801748	8.500486305181598E-5	2.4751482395554607E-5	8.146901166925678E-5	5.012485481081168E-5	1.2945908780896479E-5	2.3789878846224048E-5	6.294911744911291E-7	5.034497061618227E-6	6.680275671572396E-8	6.523839343394596E-7	4.924595754634718E-7	0.0022117072456970263	0.0159127684188957
13200000	-6456622.076774744	-6454859.08267372	-1762.9941010245652	-6454859.08267372	132.4660760385778	5075.065475128661	6	1	112	187	1	0.0	5.420507865080808	1.4223356819738686	2.932123880050949	0.41853946408734466	0.4284957391057028	0.16225308849984696	0.40750727670830167	0.25796865368153177	0.7009588236007961	0.21334898426727875	0.1845573914718169	0.2811273256313828	0.10727888404295793	0.00486593839645001	0.1161613530649534	0.06072306299627414	0.03288801720835906	0.008847944425652853	0.03432811269407936	0.07005421511544717	0.029437060076468995	0.011423040190253938	0.006627024298445216	7.326696669377188E-4	1.2131425748533867E-4	1.6269349772175707E-5	4.0388776526656866E-5	1.377502326098055E-5	3.211166316819836E-5	2.4242711352244337E-5	6.143667896031761E-6	2.415374450153178E-6	1.7315573132154616E-6	5.945262436497815E-7	3.128229334802939E-7	7.666629533424843E-5	0.038573810010011866
13300000	-6456641.286739894	-6454874.838973172	-1766.4477667218166	-6454874.838973172	153.3438966782641	5633.642156870456	4	1	114	185	1	0.0	5.580636525132528	1.1472121289862471	3.0017186415502044	0.4101634610349187	0.5034755400964434	0.25414227646552795	0.35179232839418806	0.31938387235301763	0.5053348009057005	0.23855746271345518	0.17773691447019238	7.920448559958057E-4	0.06584038388725753	0.032709774522306695	0.089703109171443	0.045936174725961745	0.039955617330528485	0.008259474436698822	0.038536372482158236	0.07349388976079722	0.029437060076468995	0.009219705307475777	0.00434485585771988	7.568583582172616E-4	2.784269241408205E-4	8.771035740786165E-5	2.6156405854427243E-5	3.197864873661065E-5	3.595624428751816E-5	6.945419797440658E-6	2.038364038424646E-6	5.516716463074418E-6	5.466393077231038E-7	3.91342705933495E-8	2.1188898769720057E-6	6.7427066771644915E-6	0.01717732120329494
13400000	-6456628.816815158	-6454852.376178097	-1776.4406370616396	-6454852.376178097	151.95628871797658	5658.834408444549	5	1	113	186	1	0.0	5.509659357082876	1.254627673406256	2.9238794057722575	0.970752403154585	0.38554327521225557	0.46723806752635516	0.9741498175050768	0.5737910087160693	0.073912684606387	0.41964549483516855	0.07510495255585496	0.02498171169965469	0.2400669812888199	0.04010193352719274	0.09830444614538508	0.07616833454701318	0.04872738213898116	0.014820744563170224	0.042431607861549335	0.06941545958714064	0.035774731826891525	0.01938358997101135	0.005789995628691405	0.0017116552394936156	1.3297495746140561E-5	9.187713982061079E-6	8.076690208778235E-6	6.048065108385318E-5	5.116193746625206E-7	2.4238672382478214E-5	9.813272982419063E-6	8.925155497381386E-6	4.697588618887367E-6	2.5273345806898465E-6	2.880737966156248E-7	1.2602225729231855E-4	0.011455854132551836
13500000	-6456609.345999391	-6454854.12197317	-1755.2240262206947	-6454854.12197317	264.79463231578575	6459.307126518719	4	1	114	185	1	0.0	5.793268994679225	1.0464090925612974	2.908834297282511	0.38175868433531407	0.016435056432621335	0.47039388516444935	0.6318532605611458	0.3811295277944531	0.5344793241484672	0.5784011420447371	0.5698873089097837	0.07902961264672854	0.07569743482902618	0.04716745811490953	0.12456383326902087	0.05135093264610012	0.015966185468111207	0.01342583115618437	0.042431607861549335	0.053579012889355015	0.032054705225925205	0.015217699946041318	0.006339503531259049	0.005213497133882975	5.165543809134859E-5	6.919287598456849E-5	6.184428803691711E-5	6.547686663296122E-5	1.4496743637865927E-5	9.938295740252929E-7	1.9049261785188606E-5	8.337127968258813E-7	8.90373047990418E-6	2.5701278228190903E-6	2.0169922193071635E-6	4.969993693748774E-4	0.004074379770837948
13600000	-6456637.55501755	-6454859.967216496	-1777.5878010527808	-6454859.967216496	214.53741861236696	5749.748690768475	6	1	112	187	1	0.0	5.16578258892727	1.0996405691800826	3.165923690331083	0.703479297338641	0.815663792281779	0.6208565746316387	0.17106847006840362	0.5313186157560843	0.1969788715959311	0.9122088298065093	0.0638796518883296	0.11419362149113532	0.056763527356714014	0.05089617409029832	0.08001954185872083	0.06951176018342668	0.022308847465028647	0.028213399743414174	0.042509114952715116	0.06175511367369751	0.03212646618266385	0.018878128039162296	0.0075145869083895886	8.493151181408737E-4	3.793254893155362E-4	4.022826525396422E-4	3.099997779464359E-5	7.903754066157735E-6	6.519897642272824E-5	6.563477725203146E-6	8.306293046323694E-6	1.553772843019752E-5	1.2562078408319248E-5	5.634336704779335E-7	1.1138441384167134E-6	0.0015064198728098645	0.01437856862312472
13700000	-6456636.233431256	-6454860.780795289	-1775.4526359673512	-6454860.780795289	177.70602050721163	5670.228479687939	6	1	112	187	1	0.0	5.37703607065408	1.1532920261904558	3.071626522757619	0.40310568119009615	0.35022731301406956	0.8032091524602624	0.273117106550097	0.39744879281103984	0.7789946763875867	0.25926688723399355	0.07579977545956416	0.034913071760479066	0.01747538172071335	0.0705474791378711	0.056568080451210215	0.06398424871287345	0.03379673069627637	0.003579726979944793	0.026207107625463567	0.061477642248910024	0.03840489991987527	0.010925921151916623	0.004072674455914327	0.0015757601931488288	4.919237641539051E-4	8.144932283030574E-5	8.509106002863616E-5	1.8995994611813395E-5	2.776245471132024E-5	3.0236602660397467E-5	4.4666962787028055E-6	2.3957433111529478E-5	7.472564663627336E-6	5.402170722840461E-6	3.7466101478234777E-6	8.442509379871942E-4	0.04003380864321822
13800000	-6456618.480359421	-6454854.160066998	-1764.3202924236352	-6454854.160066998	147.34291431283998	5686.890087621584	4	1	114	185	1	0.0	5.083842725980682	1.262964714081169	2.8336376742814195	0.3324627786157164	0.05240924100432203	0.6868795928748889	0.02179226555752281	0.8155943493968701	0.37116464343484784	0.47618524499842996	0.14325674971996102	0.012761567872012118	0.019144812124852372	0.013798249086506181	0.09934250938616727	0.06374084954892649	0.056629591853914175	0.003944579397462389	0.040714287243435364	0.05960984444794171	0.029417628731290724	0.012484052981686906	0.005222140348230868	0.0010241944819827566	2.580174407904462E-4	5.219079834087387E-5	1.324088566027444E-4	2.109376966612669E-5	5.7467535196853785E-5	1.3903196163155286E-5	4.5720230504416345E-5	1.0647860233247035E-6	2.2541021182106834E-6	2.4876276691216704E-6	4.949467013584848E-7	4.876177655835147E-4	0.0459923669732687
13900000	-6456608.028926619	-6454866.281344176	-1741.7475824433247	-6454866.281344176	162.76045029424367	5396.038260927105	5	1	113	186	1	0.0	5.3208448698779085	1.1953346276195564	2.9371322957370913	0.6081367921876569	0.1105329428327514	0.19290509273847675	0.5170656296638856	0.10478734928420706	0.9902755875573648	0.05527866432712843	0.020690363938519318	0.03521223734713865	0.011605418413821695	0.02024676464661458	0.10223700652670559	0.07300769716209178	0.04663783604196915	0.006512697069457826	0.041307876318946654	0.060477543965591754	0.029417628731290724	0.014253897491364844	0.005872267161465017	9.372341333133411E-4	1.4739953125568177E-4	3.1824249007153417E-6	7.237343936694126E-5	4.958597805224609E-6	6.812536684676619E-6	1.9394187593256817E-5	1.7373454101408212E-6	7.752775413809997E-6	2.618776184083849E-6	6.864651782535942E-7	1.4592036881324717E-6	5.723253501133344E-4	0.02096775450170082
14000000	-6456629.630473062	-6454868.289290342	-1761.3411827211141	-6454868.289290342	142.64591385144894	5505.836791442726	4	1	114	185	1	0.0	5.103552211656931	1.1839716866530596	2.9925897897354394	0.2699872173104261	0.9557285669654831	0.5283296655140421	0.8414154310309069	0.007615446084160187	0.761793921422332	0.34665912014207245	0.015136549264503026	0.046598975277026444	0.024590547419978185	0.014866958258202579	0.10706423980481354	0.06909162751067054	0.018389600986307684	0.002477548486900285	0.03204823830825933	0.06139710093372522	0.027169032012233	0.013299606538396017	0.006304904838509808	0.0010237297659242655	7.911241566293162E-6	1.9256897358929527E-5	3.149560572960739E-5	1.1907314234983747E-4	3.942617120393361E-6	1.2012902716496464E-4	7.158057306654949E-6	2.2220999760793846E-6	2.433044485733091E-6	3.446949436496002E-6	4.076720202787519E-6	4.419358783953097E-4	0.035018338216597215
14100000	-6456653.947162031	-6454877.576166441	-1776.3709955900008	-6454877.576166441	134.0902778887159	5885.4526514092195	5	1	113	186	1	0.0	5.144843206029932	1.208368383051801	2.9529554321044427	0.09799939205431218	0.5112001950144124	0.23134320826329147	0.8367257081344821	0.0028943306693940507	0.6739686659110662	0.6491826559479844	0.15317640568511393	0.03502806867939527	0.0018005343357532662	0.011195430152470466	0.07855649287647716	0.08146244026452759	0.0709778442839547	0.005558566878863603	0.03908088776673621	0.061129098567042545	0.02829494258137605	0.01190306043740333	0.005085171077449048	0.0019709753414564766	4.739232591795717E-4	1.5036717151793892E-4	1.4981069617416975E-4	1.5319734236908349E-4	5.1623397174135056E-5	3.1325653539025186E-5	7.379851417425822E-7	3.5247261223340003E-6	3.97986786167414E-6	5.000371981500826E-7	2.507084431032581E-6	6.26454811715012E-4	0.01751638261283693
14200000	-6456642.641677613	-6454854.5393091915	-1788.102368421687	-6454854.5393091915	142.1665241834226	6001.005950688641	5	1	113	186	1	0.0	5.3528205821984995	1.181006084501493	2.859775587519792	0.3641244141675404	0.229520472624559	0.2434825982230702	0.7565948462249859	0.8229601950917425	0.24655356773629686	0.33258356963837166	0.019587295717453386	0.04260976156403474	0.09104379977376456	0.02171622561159104	0.06376373423552355	0.08371590709412614	0.03194447046464738	0.0026849134169039503	0.03773408112234932	0.061129098567042545	0.03325924341878846	0.015174964495727519	0.005385346486751891	0.0011287306023949817	2.5320949311231656E-4	1.991485450193296E-4	6.513004939686719E-5	6.816702178401127E-5	1.9505908591148154E-5	1.9346411093536644E-5	4.2711619210191854E-5	1.2794762837923475E-5	7.896988364814635E-6	5.549437016156771E-6	6.986640581433162E-7	5.969589951050434E-4	0.003730277283355016
14300000	-6456643.351200354	-6454834.658421977	-1808.6927783766566	-6454834.658421977	134.34244321412956	6220.549924357909	4	1	114	185	1	0.0	5.089602514938614	1.2145613266983186	2.749643140432532	0.2451709501605204	0.8684437863862747	0.6773201869374844	0.6481080933787349	0.08439962082022537	0.35466190445866563	0.3017951089829652	0.2230314833584388	0.0208366541573931	0.020635890724479265	0.02006607186465148	0.11502214623429094	0.08029910216967696	0.05082300969029957	0.003903212456794857	0.04081328371665685	0.0671461575374368	0.035840022262809995	0.018364244661585583	0.010563302157417749	0.0011736223318108718	5.4689710623553224E-5	4.2983510347991174E-5	5.225009281135559E-6	4.199161750096047E-5	8.2849191339445E-6	9.595927768838456E-5	2.8954288833496536E-5	1.0603647810069342E-5	2.324679290639354E-5	2.3839710004247093E-7	6.501616284781467E-7	0.00493947583551734	0.019101168243775075
14400000	-6456673.377492735	-6454866.349414435	-1807.0280782995555	-6454866.349414435	168.13404731809965	6548.705758110071	5	2	114	185	1	0.0	4.961609152541566	1.2334160360303033	2.75160425998298	0.40432602059750905	0.543772057988727	0.13304240651076368	0.3450125234184304	0.355505553140515	0.09130868752636474	0.04883904053065366	0.06033413073899763	0.03384454605219233	0.01668710787300443	0.04569948981668726	0.07843585341037332	0.07727097838752428	0.04990578685027843	0.007913953991816693	0.04081328371665685	0.06985386299249872	0.03162271899307179	0.01405345697628374	0.004527418175912205	0.0010991695630381527	0.0010059934614688871	1.3972897561729684E-5	1.7072655681942425E-5	2.189641061982854E-5	2.337381989193641E-5	1.684325636953583E-5	1.0041438225086306E-5	1.3798917709093561E-5	2.4747636532146293E-5	5.276201699709468E-6	1.2463204337498288E-5	0.0019171956123255748	0.029731492537479642
14500000	-6456663.502809711	-6454870.158391623	-1793.344418088305	-6454870.158391623	138.27124490768526	5961.672071944091	6	1	112	187	1	0.0	5.595474671497824	1.1987536108029326	2.864108710082401	0.9531279802579343	0.36467116901867985	0.6418399011904149	0.8957847291041606	0.6953544579647517	0.5406059443810384	0.3273939879179284	0.34263612087733636	0.00508813641274864	0.09899316757927275	0.03355209367107217	0.07234480944315713	0.07779331508046732	0.04242073446632816	0.0013062100742198312	0.04081328371665685	0.06269643989551607	0.033121410217180916	0.011125109476798936	0.003562679245849143	0.0012925904877744906	6.865949527178056E-4	1.7088728293008503E-4	8.190407946333252E-6	3.3489363684331117E-6	1.1336672200798543E-5	1.7188523893050986E-5	1.0656160522099562E-5	1.6020101408214514E-5	1.8515588511759297E-6	7.827925321589944E-7	2.749340686598477E-6	3.340184834645756E-4	0.010669816483516793
14600000	-6456636.169724994	-6454851.892532554	-1784.2771924401222	-6454851.892532554	149.77449757420152	6072.708528760256	4	1	114	185	1	0.0	5.298842120180239	1.281731429475569	2.7714224775978846	0.33793551858012194	0.3211700951847341	0.10125202442762175	0.7958888125269873	0.5970674934464193	0.8942973272331688	0.5977995858988131	0.16350127523840322	0.008533658550252133	0.08788320341815142	0.0017910648856470318	0.05143538040785916	0.06478126729796703	0.03774462392226176	0.009707121169100587	0.04067236323036193	0.058361617556661735	0.03071764534408201	0.012978590176331234	0.0036328313159763198	6.543313337621249E-4	1.9380026444221546E-4	8.283396567483212E-5	9.010813487929842E-5	2.5103547816039505E-4	1.594458304109334E-5	1.073722084671766E-5	1.5541963324721637E-5	9.861589871317055E-6	7.138967204309841E-6	4.289234097312159E-6	1.0207920923166105E-6	6.172338122149676E-5	0.003447836827296765
14700000	-6456675.0102942195	-6454850.186923642	-1824.8233705774833	-6454850.186923642	226.42103489194952	6357.21611721747	4	1	114	185	1	0.0	4.747383325309714	1.2597873485389777	2.845882525715172	0.18220986058441688	0.7131781609506727	0.6398987959986481	0.2276144947822462	0.3492454937953084	0.5330642849041938	0.6272654229577215	0.30296411160760794	0.0660141879132801	0.044190187973837024	0.04846816364249975	0.07817040370707487	0.08934520740115362	0.11216214105789316	0.010998793755424199	0.032246570893255416	0.056172814529147214	0.03375554086326572	0.011428213780403679	0.00961127542720908	0.0022702436072420946	3.916007748430647E-4	2.1507668161599175E-5	1.1958475151401187E-4	4.5648127251889074E-5	8.325657332737768E-5	1.2223093078094075E-5	2.3372700952222273E-5	1.343909475857403E-5	4.052444708292557E-5	7.505192248016817E-6	2.414429862947927E-6	0.0023017890569290477	0.051611118760023965
14800000	-6456632.986520414	-6454847.562520283	-1785.4240001307503	-6454847.562520283	176.03933689885372	5834.285506392884	4	1	114	185	1	0.0	5.452329199635001	1.265853549802794	3.072376838883137	0.966087697697532	0.4735375262971238	0.5873651593308366	0.887338170901596	0.6542094344609952	0.0932938184533888	0.1948836875886827	0.11598011154018997	0.0924122413898539	0.04217064433683432	0.01289392861623784	0.1073668031896191	0.058789723867034446	0.03150443419945556	0.010482262196203075	0.037637738372131926	0.0544206836376971	0.03375554086326572	0.0096485350598328	0.004821556433067181	0.0012093107260835057	3.9883290295951554E-4	2.2396799038077028E-4	4.732319392071167E-5	2.0227346291429256E-4	5.3404099006974445E-5	8.634548131142738E-6	3.8234860206735416E-6	6.845008625257559E-7	2.4322240911113345E-6	6.052334506538701E-6	1.0143698681430011E-6	0.005980395884374181	0.00832250660955778
14900000	-6456614.838124975	-6454833.567830556	-1781.2702944184427	-6454833.567830556	158.8672550511176	5912.606860436684	4	2	115	184	1	0.0	5.430463552514768	1.2017046988910933	3.0026279295997216	0.062177086417666866	0.06522974209791028	0.3995802299992318	0.9938888583029971	0.7060864160444014	0.509902892830441	0.9572054848534143	0.010340788230621411	0.08821490182130189	0.005409026023393571	0.01280341489948444	0.0832888426621658	0.07717329797933611	0.06409356881542967	0.004907612065755519	0.037637738372131926	0.06068500361003692	0.03051311879514542	0.010890219835344711	0.006821791238428221	8.930228367713882E-4	1.3716106047428528E-4	4.641159199808786E-5	1.2359394342160312E-4	5.890893022885899E-5	2.2892646003061683E-5	6.806699695857487E-5	6.761025880953741E-6	3.2445744993273233E-6	2.207410745449746E-6	2.1184644887062345E-6	7.654270697667781E-7	0.0025636279491822026	0.014629753627242871
15000000	-6456615.067154007	-6454867.083365975	-1747.9837880323773	-6454867.083365975	138.1003721018019	5225.703123615646	5	3	115	184	1	0.0	5.4887192975882515	1.2895351312466174	3.1070929023577545	0.8342440471697748	0.0311408997941188	0.12632617498837728	0.9271598512850635	0.5888538277095744	0.19086329798435328	0.4957085859315185	0.1097292197493033	0.06739281561088657	0.07637474963605827	0.01060105420956338	0.09113218063625304	0.10244013414684591	0.07885552020163733	0.0010648713010047817	0.04304312175199303	0.06364591160528954	0.030907648183620344	0.013668773132722398	0.004130505981592337	0.0010829374440821913	1.057029449606067E-4	7.312022738962248E-6	7.287698612767867E-5	2.214911981171973E-5	1.0549622843154678E-4	7.381660196528069E-7	4.502427690634314E-6	6.969641935199745E-6	1.3313516502668135E-6	7.687255039198634E-6	2.5064065130688433E-7	0.004927982815294638	0.015007071976952438
15100000	-6456606.043356399	-6454868.054850708	-1737.9885056916778	-6454868.054850708	137.44992859617489	4898.959122680462	4	2	115	184	1	0.0	5.215319633434612	1.0897472583270067	3.3789988477956765	0.7231793302750187	0.5577311304953602	0.8781236621443947	0.7593212221694964	0.1594894993070585	0.5635101214167121	0.5316459266332328	0.039572179332367355	0.030213700081529564	0.0038718349044140625	0.041825878736314506	0.11597737861441915	0.0882592903850195	0.041025853337274334	0.003619102781869198	0.0411149740141555	0.056180271232713484	0.04039015445537893	0.013198734561254302	0.006063224582294973	0.0017598100220513372	3.6246482998643825E-5	1.1744589910372643E-4	1.203816152157279E-4	2.5707651489969213E-4	2.913240878400703E-5	2.872613522061383E-5	8.569731322572691E-6	2.5297109531969122E-5	2.0808922558629986E-5	2.453253205046333E-6	1.0138059415088552E-6	4.233162619869984E-4	0.007378362807906671
15200000	-6456616.359682676	-6454863.704365182	-1752.655317494304	-6454863.704365182	128.12061716675828	5016.284605542716	4	4	117	182	1	0.0	5.226124288402034	1.2554319262932145	3.1207831622010827	0.46674163730124096	0.791041125450083	0.2777027612371238	0.7455743486852175	0.7700257127200395	0.9225804279832274	0.9116488459018528	0.25106062901334647	0.02896549928800652	0.06314761979541478	0.04417116589014328	0.07846057160816551	0.06033145823857003	0.05176469193524181	0.0019975645378314706	0.04253127559181179	0.057657827780604014	0.033526117145616714	0.013198734561254302	0.005518725559797924	0.0024093713249664227	2.795667911378936E-5	8.696273368502317E-5	1.788627230590096E-5	1.3158220499869393E-4	1.1129071926945616E-5	5.285905774336986E-5	1.4575042550522486E-5	1.910133481125098E-5	2.3568660742219112E-5	4.6279833303866947E-7	6.479146217367374E-7	0.004244891164472605	0.03633848134910036
15300000	-6456637.034837441	-6454871.1901128935	-1765.844724546843	-6454871.1901128935	139.4814663791969	5246.863404021614	4	2	115	184	1	0.0	5.265285387265205	1.2777178221517613	3.079966156645187	0.47239831934551474	0.7002478599807653	0.3694726134119489	0.2275834935061203	0.7942214970719722	0.189916109746613	0.7420796193453313	0.04499491153615013	0.14356366391031414	0.07182860796312791	0.0804918797981829	0.04941643801891794	0.07881358907048569	0.037441377127374977	0.0029765733709691015	0.04367457711274996	0.06739267192503699	0.034403394170933854	0.014744497131051625	0.005305104791340672	0.002249076258385235	3.796735274455086E-4	1.003857317332359E-4	3.9951924082284086E-5	9.524589214422267E-5	1.0340391005258067E-4	5.6942068904879176E-5	2.32895250987535E-5	4.329953239248154E-6	1.419497853996731E-5	1.9614465349347453E-6	2.655034185660069E-6	0.0014321069257004105	0.006147038279882354
15400000	-6456648.437499458	-6454879.234187853	-1769.2033116056448	-6454879.234187853	159.6206059897695	5251.850959494353	6	4	115	184	1	0.0	5.514874468469777	1.1901735670079479	3.18565994976968	0.964807473067693	0.29179253834808605	0.6907797913866056	0.3384182427536962	0.8249110434307505	0.9022852449938582	0.6082298240590851	0.6276164758920044	0.09317425451033927	0.03722338400611574	0.10122448947852539	0.1140958701919313	0.07919615996123211	0.031199874824796994	4.530381556848259E-5	0.04755906455536942	0.06739267192503699	0.04087200363589047	0.018394294925188424	0.003255014522865587	0.001986198395919839	8.975548481861568E-4	1.2937670813760503E-4	1.4633960197763248E-5	2.7695950666971094E-5	3.1737551923462362E-6	2.699994475030695E-5	3.059699951467166E-5	9.148187862701645E-8	3.321398501033124E-6	4.4318073982565676E-6	7.168851971853135E-7	0.010319038103568138	0.018145733782086754
15500000	-6456622.244781073	-6454883.938930346	-1738.3058507274006	-6454883.938930346	123.44688959878127	4839.573837283957	4	2	115	184	1	0.0	5.697927202009016	1.2003834675511833	3.1081714393465596	0.3803349407988564	0.4333570657279324	0.5750619796458079	0.6187295955270582	0.6087512281987795	0.369805401930728	0.5603899131960711	0.09520944900282236	0.004425861760401121	0.12292892791025682	0.11551281590353732	0.0978563763923681	0.07658175690854818	0.06590284374878468	0.004699241821430211	0.042888832261998446	0.06241853263939548	0.03826602241785487	0.013218725707201359	0.002940751972181412	8.591726552760232E-4	8.139378301842827E-4	9.953759984852495E-6	6.809061220373235E-5	2.7979969151352704E-5	9.11900138050471E-5	2.743334213105484E-5	3.876583305532676E-6	2.894423978270645E-6	2.874869841595088E-6	4.7203692832410986E-7	1.0545614569981466E-6	4.139792690172483E-4	0.0363433319221169
15600000	-6456671.797295843	-6454884.219105081	-1787.5781907624348	-6454884.219105081	214.48512595413905	6249.559357228442	4	2	115	184	1	0.0	5.057738231153845	1.0597740410548118	2.987117566547075	0.8813837957205638	0.6982965929989572	0.20497703786319574	0.9927234963991445	0.9365371539370035	0.03700123119139013	0.9114997637389549	0.034490199502479495	0.01411302732058083	0.01073739636892264	0.04070398173754631	0.0666767128500396	0.07120028158953143	0.05591604523970413	0.009401183717496684	0.04438775161241106	0.060847075847751945	0.029237062923877226	0.017208532945574527	0.006875125272644944	6.119275189013353E-4	2.7265070289582E-4	8.329959677703E-6	2.7464844128734895E-5	4.6733579674559616E-5	1.8261801470762844E-5	1.013629028113148E-4	9.362519589793931E-6	8.238490031200642E-6	7.903777653306979E-6	1.5296719202939E-6	6.04964028512301E-6	6.721645339994804E-4	0.014499467064543161
15700000	-6456672.383719166	-6454879.184640389	-1793.1990787769885	-6454879.184640389	154.9464668316923	5715.187622579688	5	3	115	184	1	0.0	5.1914358044737074	1.1181227521251005	3.0093297493697726	0.0573490750112819	0.5751377880791236	0.15713638652883904	0.40558442939237493	0.5628673720999267	0.14595251906895376	0.07345042510720705	0.019974817007062336	0.05072853839827975	0.020343692490052544	0.024921248392487858	0.10090212845834758	0.06682612834584681	0.04713215548896281	0.012031376688794672	0.04665869066987106	0.05931767109895967	0.03624118586270789	0.017364005447802196	0.004084621220276753	6.362712315436049E-4	2.8918362654953875E-4	1.1007331443544952E-5	1.14523819738693E-4	2.414491610843144E-5	3.530705602902313E-5	3.2677050400597024E-6	5.2147041172452E-5	4.744149019720602E-6	6.080137443982107E-6	5.09640664491489E-6	5.9772089449543854E-6	0.0036128693351857133	0.032700442211352244
15800000	-6456663.71014709	-6454867.2677194085	-1796.4424276814332	-6454867.2677194085	179.2499290405314	5880.777892132006	4	3	116	183	1	0.0	4.841863797730728	1.13636557567428	2.961478479710196	0.8588932092257365	0.2479280710421515	0.9350644584915417	0.16469335593089443	0.08337788082196075	0.6915700456323008	0.716776936292176	0.020338507291715262	0.09587669724310949	0.11603468711058702	0.006232280734744889	0.09283991304098696	0.07336372260908677	0.03422269123691042	0.013804607997931458	0.04847826389506367	0.06534573431649225	0.03304583126481429	0.013327935658532216	0.0059007250620970635	0.0024477332387098753	5.380664477638769E-4	5.867264937143704E-5	8.083240131725192E-5	1.9309598768753542E-4	8.492969953972255E-5	2.0918409422504717E-5	2.4525118047656024E-5	3.9549693241039686E-6	4.702295658095692E-6	1.1110240248700618E-5	1.816076603745254E-5	8.220562577155667E-4	0.011370322135654587
15900000	-6456599.9037684165	-6454850.643914162	-1749.2598542543644	-6454850.643914162	203.06169139183953	5799.16383076198	4	1	114	185	1	0.0	5.463742124961312	1.2134535146451257	3.0626802002901643	0.8346597259838735	0.6371539224745648	0.8651679294595006	0.02672244955567525	0.9165842243622723	0.15468429372541828	0.13224941629822803	0.010265328951306357	0.0671868761391142	0.06274591444536251	0.0439096755949361	0.0952614934832399	0.07336372260908677	0.04211562442901442	0.011842358812844447	0.04201192643291892	0.06634307664271487	0.03304583126481429	0.010543568206381302	0.007364053990252598	8.753071919187126E-4	2.7203432151550366E-4	1.1329708037730482E-4	2.6617102275088104E-5	4.272882819856197E-6	5.458492013454268E-5	3.847043342507132E-6	1.9819510568615737E-6	1.2008516022910772E-5	3.939643957573367E-6	1.275048528085663E-6	1.6875398207087588E-6	0.0021827303110933337	0.013214506179585885
16000000	-6456667.213948665	-6454881.264334013	-1785.9496146524582	-6454881.264334013	190.7656073328263	5859.865180347786	4	2	115	184	1	0.0	5.588515600206648	1.151593929101583	3.086517309610395	0.9077457387020039	0.06562362210449484	0.7209181849966023	0.1214145400086743	0.7271277211175169	0.24127184454293052	0.44535391504755306	0.4801388933789874	0.028977178835837274	0.38842102725509464	0.022842082913303793	0.07695335732383836	0.08609481455683432	0.04097040727041938	0.001999037555971274	0.05007258580248446	0.06634307664271487	0.03304583126481429	0.01625781642354064	0.0055537624795995175	6.893804743606698E-4	4.5184662120704457E-4	3.5533136787406687E-6	5.6745059565318653E-5	2.3145606139579443E-5	1.341454531991372E-5	2.187651053087895E-5	8.829028666893368E-7	5.546980512366365E-6	7.684836114369302E-6	4.128122824198658E-7	2.5055634066002146E-6	7.087517336013112E-5	0.0028136385757292427
16100000	-6456668.614468042	-6454863.371115383	-1805.2433526594107	-6454863.371115383	230.9420210747934	6578.605711604099	4	2	115	184	1	0.0	5.354119714336571	1.0972094901107747	2.760641432961476	0.3754605152251219	0.47531621184877937	0.6617861671374661	0.518138350418794	0.21695413276036116	0.268726681832025	0.9662740418117488	0.08522843208009535	0.06576098764795457	0.20497697265355577	0.14604594425878212	0.07558732410187455	0.07137825764955083	0.01573322516987862	9.16102893432945E-4	0.0369746265223596	0.056609161403651916	0.03474592250297096	0.01264329359424098	0.007608453562005568	0.0010804859162993174	4.928121207368396E-5	1.307350527354214E-4	1.4323814426484927E-4	1.7393929623506694E-6	6.593850123625765E-5	1.8930573994819313E-5	5.1493008592220885E-6	2.4899428989520048E-5	3.7078174703066627E-6	5.330590873364875E-7	8.895231848894069E-7	0.0012100879266122217	0.04433443928606603
16200000	-6456656.2059872495	-6454864.942545999	-1791.2634412507114	-6454864.942545999	274.8333328988052	6377.756816435349	4	2	115	184	1	0.0	4.988723752588359	1.0909513682851755	2.9851096640972488	0.4253463935662534	0.8812246301196823	0.5122177217615264	0.9994722101306179	0.02319979585683542	0.8782698864566517	0.587628427869494	0.05272299569396932	0.026886640615157827	0.02344265603338944	0.13367550486336446	0.06456700404102972	0.07734643508512473	0.0718060126834202	0.008076205601203545	0.043749577949158173	0.056609161403651916	0.03474592250297096	0.014809922975484908	0.007485625905996934	0.001791614514143521	2.695876591674184E-4	4.455688809618617E-5	1.762192163329213E-4	4.616712970626938E-5	2.321464386383431E-5	4.5737782418475095E-5	1.273336003692455E-5	3.609725218774551E-5	2.026354994075834E-5	1.3354003379410595E-6	1.7458118338560732E-6	3.0379843699820117E-4	0.040222452464420994
16300000	-6456602.885062647	-6454863.060490027	-1739.8245726202367	-6454863.060490027	206.00855897358062	5880.936935639667	4	1	114	185	1	0.0	5.142802297811572	1.1148857755364403	3.1770764180669113	0.32616245268200467	0.6174905843067767	0.49585235520271354	0.3995509753832467	0.08151156420133567	0.36050825613457016	0.025823817753647286	0.5852243584099778	0.023367787462334234	0.053886441807382494	0.008024727824500092	0.07484009061531158	0.0582327683997424	0.08403436645626645	2.1066182897961532E-4	0.0362413488366463	0.060382761145155686	0.03474592250297096	0.014831157303876349	0.006784559132982467	0.0015527965798667694	4.2336920497820405E-4	2.8249110497408227E-5	5.629596122795748E-5	4.264466726406595E-6	3.963165389772017E-5	1.5202215552198428E-5	1.977461087700483E-5	1.6173492370570593E-6	2.7254306481437487E-6	2.6746958520427237E-6	3.331625640680426E-6	2.1304895798489803E-4	0.08392740868180577
16400000	-6456671.965176664	-6454892.585568267	-1779.3796083970149	-6454892.585568267	179.14051812387265	5757.8971664780265	4	1	114	185	1	0.0	5.213335967110209	1.1108259908522362	2.9351883293988106	0.1635134780391785	0.9288269751867378	0.6920577791231491	0.691376661919831	0.8409214452111455	0.4401477911443471	0.08546968174108736	0.7240134985991172	0.06590382336967075	0.04750948036402422	0.033596546131042376	0.07589067717424842	0.06334144580349374	0.03657172796191624	0.0048837105109410806	0.0362413488366463	0.059818795424165266	0.03474592250297096	0.011436268788602228	0.0057632952077965	0.0021028729825576568	1.1203177198566859E-4	8.566575679116125E-5	4.251600234827686E-5	8.188267377844623E-5	2.155782427938271E-4	8.690760294774648E-7	5.44312242251222E-5	3.6174415899312008E-6	5.483129847649361E-6	6.575391792895321E-6	1.3980353402721621E-6	0.004207751637834386	0.033729686935126006
16500000	-6456641.1086708475	-6454875.28564938	-1765.823021468044	-6454875.28564938	151.14335132259296	5551.229886482235	4	1	114	185	1	0.0	4.989915204763957	1.1332868861014458	3.0197048592896754	0.12148348956916305	0.22951478115001367	0.7701825270266549	0.017566314821315973	0.2426718717317238	0.666623915527712	0.07314851145906981	0.07241032054785869	0.053853029535274724	0.024768998965271394	0.045953638305352915	0.05133250588423073	0.03865654370661737	0.011969160032551985	0.022667219009712976	0.03624957926388576	0.06481874220122968	0.02471285037433619	0.015352994509264164	0.003452848843998889	0.002390622241264215	4.61080635528392E-4	2.0674955545892085E-5	1.3504024642735932E-4	9.25201020500059E-5	5.1706802138351295E-5	2.186726906615232E-6	6.209356293525748E-5	7.364618320846933E-6	9.221791757944283E-6	1.5918039731687784E-5	1.5233954266334924E-6	4.292093706505594E-4	0.06419408250688145
16600000	-6456679.151830777	-6454871.226975283	-1807.9248554935623	-6454871.226975283	173.88589349160193	6122.432880534936	5	1	113	186	1	0.0	4.997413381213129	1.195856213556805	2.7444538867484676	0.34621800817428117	0.7409855364133421	0.14529933707543766	0.012582203617788296	0.6767577787297494	0.4098967221807038	0.459360811594069	0.03368541072888513	0.00344258027066491	0.018829114419534346	0.09549117961721443	0.06991483845260393	0.07026621724824579	0.02818645006122217	0.006726916206319767	0.043293925195952765	0.06481874220122968	0.02622396665616442	0.021541951338689583	0.005547666424207613	2.008335217493697E-4	2.111056298341848E-4	2.8183907291261626E-5	1.0728709920319692E-5	2.1214356307728745E-5	1.6879526330035573E-4	2.7581794072043985E-5	2.5588748566302795E-5	1.7304562086052154E-5	1.709959241034344E-5	1.2583845452699574E-5	1.0539049692575415E-5	0.006469257258878563	0.022138692757545066
16700000	-6456684.087174282	-6454890.505786607	-1793.581387675675	-6454890.505786607	154.49666951931505	6256.048552266869	5	1	113	186	1	0.0	5.209536004766499	1.2040227318015637	2.853255856361519	0.5502587894627494	0.5278703798384231	0.9872417252853133	0.44358085727707286	0.8330216222479045	0.6332639937862689	0.2691466036122407	0.030146693625465678	7.626350958605068E-4	0.02456462389746297	0.004405356172379011	0.0859873564209323	0.09082309652879078	0.053340263528927866	0.0014807346476267058	0.03410317793098016	0.07157518280724069	0.033132944293091625	0.008868957225308477	0.008012192131249178	6.409257686760837E-4	3.382036096924269E-6	2.154607597341304E-5	1.085589725958823E-4	1.4705533031666686E-4	5.7823694598167664E-5	1.3790821113322775E-6	3.1327360897710906E-5	1.3346441130812252E-5	3.075441171886665E-7	1.0676165679519179E-6	3.099734939274946E-7	0.0031142003317674587	0.00914880153107208
16800000	-6456666.106172512	-6454868.805021288	-1797.3011512245728	-6454868.805021288	214.73594321044516	6008.517709733662	4	1	114	185	1	0.0	5.703348819141802	1.1591661054690758	2.6562459264622706	0.27770681995575996	0.25263081724836634	0.1527704187748523	0.2250892300380286	0.9233549003342759	0.3602068430781611	0.35969157202664487	0.08355858235046336	0.003981856059285184	0.20196818418248863	0.06679601769429183	0.09382858264917011	0.05226761844819052	0.0149408118390393	0.009320582414149296	0.038092391653054405	0.0680626000251558	0.033733286791598704	0.0158571272054397	0.00396485218646274	0.001464145404691897	1.3181441748313533E-5	1.9358069591314905E-4	6.120072831372201E-6	3.4628638234698125E-5	6.205300008096693E-5	1.862169884117964E-5	8.647958544816709E-6	1.6138301490875232E-6	1.0720449123573143E-5	9.709670985937412E-6	2.065646675606952E-6	0.002523761248856373	0.001146214038613218
16900000	-6456669.335511117	-6454887.022537023	-1782.3129740941195	-6454887.022537023	152.64411698206138	5954.6689684965195	5	1	113	186	1	0.0	4.913635965760265	1.155536421956	3.13916683858486	0.763006949042369	0.05658837588968901	0.17740391759598723	0.8881957754151362	0.7687862688427067	0.055002080428482855	0.9961577854238903	0.048371480934332405	0.06161822264014154	0.009595180434487437	0.009428405974496965	0.07649107553918157	0.07053627529650541	0.014508040269192595	0.00290846798673625	0.05389055479667992	0.06224658319783103	0.033733286791598704	0.012500225813381506	0.0045449912888226906	0.0017380737112383407	7.03979755964925E-5	5.465800450657292E-6	3.4960827579940392E-6	3.254592181461065E-5	3.347415033779767E-5	5.12775107415851E-5	3.35270009124532E-5	6.191500634586266E-7	3.403342826109471E-5	2.2776012340772375E-7	3.8066846462645118E-6	5.232922443660324E-4	0.03609566129847793
17000000	-6456678.673505546	-6454900.629223066	-1778.0442824792005	-6454900.629223066	177.87768996508035	5921.038027864739	5	1	113	186	1	0.0	5.449715149321211	1.2480408443066895	2.9188983935774298	0.07898841053478856	0.40027130399109234	0.600994495890618	0.5197430680413904	0.9659562619725891	0.048723543849916506	0.10917146409883399	0.12671060887237356	0.0022916300731357386	0.017647698172266434	0.01916966843245993	0.07443358543791277	0.11945484299427025	0.04819508781356593	0.0016943459486777168	0.05389055479667992	0.06852496819798738	0.0353019071803874	0.014251489265177796	0.006558321231999734	0.0020198116115158968	4.011023651000615E-4	2.7323070871027657E-5	9.667005036684802E-5	2.2937350219598524E-5	1.3248398283812712E-5	2.2809177022611137E-5	2.9966396852462958E-5	2.83742181382924E-6	1.4290670361923827E-5	4.218483519840775E-6	1.4609404644434022E-6	4.0825444327179664E-4	0.017133628809534132
17100000	-6456638.819290117	-6454865.158221101	-1773.6610690160378	-6454865.158221101	204.5259581735557	5688.808323688692	4	2	115	184	1	0.0	5.194906208248015	1.13526381630246	3.165215474445764	0.33243761658572435	0.1723196978896952	0.22883495069954676	0.37627486012172834	0.9471269399774215	0.0816989453705742	0.2018798678430246	0.1514887092685544	0.05592794782232426	0.06078183153842395	0.19011128692978496	0.07963105349606914	0.07104392527877046	0.06158771595790656	0.010205801291982647	0.046508675115127796	0.06315731475433428	0.036701055629033516	0.012774500283530318	0.007234259366359322	0.002135502582744408	4.364795479205187E-4	3.514488684696966E-5	3.4787883144976524E-4	2.1132700288120895E-5	1.0044015608431108E-4	1.0164147916828469E-5	2.9539218014123057E-5	3.1018318485239915E-6	1.031252601410634E-5	9.601164212266679E-6	5.513866848826451E-6	2.2662724592550665E-4	0.02392076414622855
17200000	-6456612.551140494	-6454864.588846152	-1747.9622943417703	-6454864.588846152	207.54904695468048	5702.47660774447	4	1	114	185	1	0.0	5.115978348820356	1.1096983773380231	3.1327530866547524	0.5702693483070905	0.6465573662361609	0.4729187503286268	0.06465263305410969	0.2424711551747051	0.6347286084702507	0.3775828226305215	0.05680144844950122	0.03695444725452435	0.06204355711000318	0.11553914924760347	0.12663393176052185	0.06138744841826022	0.041564506281172836	0.005568375059356795	0.035894418908338964	0.06513463597958634	0.026269188614083384	0.015208904770498405	0.0049246352472207865	0.0026551094951183804	5.338602402396404E-4	1.3654261357029307E-4	1.7235526034071615E-4	2.6434928149070774E-4	5.086008846180514E-5	3.3427251480800145E-6	3.503996435186404E-5	8.722155208071481E-6	3.3988285081733534E-6	4.283739331481744E-6	1.8914495981220741E-6	0.0010631695261259495	0.01698346510404611
17300000	-6456658.23234007	-6454860.71878683	-1797.5135532405145	-6454860.71878683	204.98484046226355	6177.34498623649	4	1	114	185	1	0.0	5.0751813346359596	1.119295319435911	2.944649499400138	0.7884386539910241	0.7004540615359216	0.019653880498301118	0.08208336455273203	0.03641559030070133	0.8480020190719008	0.17907919137574294	0.02713849552167289	0.001654048837139362	0.05540522705699728	0.02529368559593883	0.09940721497347217	0.07373816129676615	0.040907814138349825	0.011788923042884314	0.05331832434144442	0.05696373598328444	0.03386749589715046	0.014180875326512691	0.008723205771187414	0.001577531483724823	5.79599352241212E-4	2.500670881339716E-4	2.2355506987955075E-4	1.2741723139120813E-5	8.617940701653634E-6	6.566255917631766E-5	6.345848692487536E-6	4.861067813023522E-6	9.049184932222704E-6	7.796005060832861E-6	7.78982895825929E-6	0.0027469569509821477	0.03199273358511062
17400000	-6456655.869198869	-6454884.549113739	-1771.3200851298834	-6454884.549113739	338.2825485881398	6180.245539492928	5	1	113	186	1	0.0	5.472082686835594	1.046995423708043	3.126796960582476	0.6691267875680313	0.34986974405396704	0.30568088022774026	0.6764942643277593	0.12762404490741303	0.7843222571054399	0.30756141438765555	0.015729064245451067	0.054135427018195424	0.06397430318953976	0.0074792188739902545	0.11290089588105369	0.10353440377092431	0.040055320838877126	0.02554330544639731	0.04190536547634422	0.06147303569986107	0.03045837799828518	0.012688976578547864	0.008723205771187414	0.0010305796512426692	4.7450358795106684E-5	5.841445656287025E-5	2.930322741978249E-4	5.697193077930638E-5	3.0775208556366224E-5	8.672162915278022E-6	2.4620348549905167E-5	1.8295956160103845E-5	5.077839126139232E-6	5.737532129305014E-6	4.584773621497259E-6	0.0014709855079654338	0.025460325380304478
17500000	-6456655.895750458	-6454870.720347959	-1785.1754024995223	-6454870.720347959	215.5893733122731	5852.583419889623	6	1	112	187	1	0.0	5.145671220930269	1.178456040806618	3.058138702961672	0.08127963053337527	0.08154606701854629	0.7738502219983422	0.6010039574065495	0.03633120238895227	0.12916847508706275	0.0836991586733565	0.11836218352992399	0.19616575927505356	0.005969457585459954	6.979051172459533E-4	0.07482425629667061	0.07285575014170242	0.02292522577521109	0.01907190553495063	0.041335374560022536	0.05991816792007188	0.0334833100100764	0.011019326677885058	0.003534879104713794	0.003360503050612218	2.2189771136278493E-4	2.6004113013884648E-5	1.6758547782528944E-6	8.207029396342186E-5	8.522297301396109E-5	1.1957646751284151E-5	2.147915533056242E-5	1.1421158437075035E-5	1.0758038521238073E-5	9.203383923577881E-7	2.481370286856645E-9	7.596343179847106E-4	0.007407173546452166
17600000	-6456624.591958092	-6454867.283724655	-1757.3082334359142	-6454867.283724655	194.58567913715922	5572.667078373465	4	1	114	185	1	0.0	5.269562840251243	1.1384131236611579	3.0784474611452404	0.06063405642695393	0.7455491144700733	0.2630274280889778	0.4174876291252339	0.09916530460369932	0.3110140989645586	0.2095877811168563	0.45831070124316625	0.17519095998005826	0.04922029680771337	0.1645885266288592	0.09845354128630342	0.05734246780894591	0.019350065332898028	0.0011224257229825035	0.03979734574633106	0.05991816792007188	0.0322943671313321	0.01821877772993496	0.006039360225268619	0.002202704593333545	2.6667606741187467E-4	1.108757642531595E-4	1.0100773038167877E-5	2.4335314031822254E-5	1.77198117039546E-5	1.9809719041244135E-5	3.424748163819066E-5	5.154578054095939E-6	3.070434686994912E-6	1.1178877391900723E-5	3.707932563874254E-7	4.139493518667546E-4	0.01030190014111359
17700000	-6456620.10320241	-6454848.2477699295	-1771.8554324809145	-6454848.2477699295	249.96614527688743	6498.185537133849	4	1	114	185	1	0.0	5.821781557294507	1.1021888954447654	2.9533659258420673	0.4758520808246235	0.9647300301810355	0.20205977315481966	0.6061259923676895	0.046980159626715985	0.05721912775387902	0.1033492686131751	0.43798684075648964	0.20821057724265302	0.10340517581519157	0.11046947421146466	0.09798763904170553	0.08454049868944502	0.04234840911029911	0.0012295814404428224	0.043582128098163565	0.0631537128827529	0.027975685876814618	0.012379521671025644	0.003287048801174638	0.0012178792900122927	1.1434836718778663E-4	3.1608668016319906E-5	3.555694558887466E-5	5.932923551839902E-6	1.4519828115214917E-5	4.4975170878017543E-7	2.6203568980437513E-5	1.840556058748929E-7	4.9002909827967455E-6	2.960460323487285E-6	4.575599145968073E-7	1.8943523016614702E-4	0.10821546671254999
17800000	-6456610.309948238	-6454874.470699271	-1735.8392489661794	-6454874.470699271	214.3200200106157	5740.606176983996	4	1	114	185	1	0.0	5.751651555342185	1.0407678819408697	3.233384747980737	0.6387784496684142	0.7116998749011635	0.6311005061293746	0.10173548210300828	0.2554048007775404	0.9010120237882534	0.3520025644355728	0.08788242066659797	0.1394235396249736	0.06926029687712684	0.10141767601663518	0.07345282367991957	0.07987256686516876	0.04285187673088118	8.953052356675777E-5	0.053576595691165574	0.06224679084782258	0.03636131315142399	0.01398178526979483	0.005360275919221182	0.0015423159680526574	1.1048322072755718E-4	3.8418944004775746E-6	8.713136477994288E-5	5.623938618504464E-6	4.630219122608314E-5	3.0457366085074788E-6	4.75503503205301E-6	1.4649066979988938E-5	2.5971613284805995E-6	3.840856765305636E-6	6.09721034031391E-7	0.0010828982046291106	0.06865016305353008
17900000	-6456653.495440481	-6454883.168349574	-1770.3270909068942	-6454883.168349574	247.40556737048274	6221.777787488942	5	1	113	186	1	0.0	5.94915660550319	1.127751513707597	2.967374069661486	0.345894980465569	0.534075100384662	0.45134905742317005	0.9445799937278738	0.25491252534113723	0.7344847826191342	0.7093164702745062	0.1304749048212663	0.02393123366409295	0.29515550912846233	0.00936524945550274	0.09078824343992208	0.07987256686516876	0.047211119879415585	0.001736010565876801	0.03179287596630761	0.06666122439102584	0.03474934770277154	0.012142600017784236	0.0035385963682759806	7.635298769297649E-4	3.07878895755358E-4	2.6407046108560322E-5	5.1659739891619524E-5	1.5191186199394025E-5	3.745839036685337E-6	3.3416179558316126E-6	1.3524259575065024E-6	9.140040452881246E-6	4.684039977525187E-6	6.505727924451708E-7	1.2435169519301561E-6	0.0013450081766184939	0.010270224765212393
18000000	-6456619.520719143	-6454864.234686875	-1755.2860322675342	-6454864.234686875	188.67959470137203	6072.260981023068	4	1	114	185	1	0.0	5.688158318699546	1.1835150590531733	2.9825419879267416	0.3798392253020747	0.4759404912746279	0.17116002590130894	0.6323652817556481	0.8063309014769842	0.7121999326960243	0.13223553357409396	0.07205592752521665	0.10273183770129383	0.04183108478747579	0.006148684010780478	0.07919116728238726	0.07424553554751766	0.05918567804448731	0.005975580574872837	0.04169616567450041	0.05667328599411086	0.03180694029687754	0.009391045404298576	0.004404767222636989	6.661744567065708E-4	2.543325410736505E-5	3.559881620459651E-5	2.5807414040970206E-5	2.68638451685917E-5	8.243542716934818E-7	1.4440316083114332E-6	6.039519994156902E-6	1.569824490059869E-5	1.6336708675021485E-6	1.0461960971932238E-7	1.4854982325002193E-6	2.63193758292792E-4	0.004527835464211188
18100000	-6456639.964446018	-6454856.150514245	-1783.8139317732378	-6454856.150514245	228.50093678956802	6284.915011534505	4	1	114	185	1	0.0	5.012179255458992	1.1332212224029727	3.140999568048794	0.3752469490121648	0.45456765478280103	0.6552556644659238	0.6985266784198714	0.18659974462335122	0.38309894346200063	0.06881516486973611	0.02074127080318231	0.0806028239215698	0.04732823502209323	0.004094865499675434	0.09786063250790782	0.05641376691166663	0.05845591969707931	0.001438862456075709	0.03137035477802608	0.07055363796252795	0.03180694029687754	0.01954630689605268	0.008572161111007786	9.952438625230786E-4	2.4137062082778689E-4	1.7782313304764896E-6	2.267377112016814E-5	9.412874392695216E-5	1.1323961320499119E-5	9.073599514112832E-7	1.78128338923768E-5	1.083288523929533E-6	5.587564204313494E-6	6.199919128259835E-7	2.7961930306171663E-6	0.001112666374344146	0.02020115711122783
18200000	-6456657.55433234	-6454862.117043071	-1795.437289268552	-6454862.117043071	192.44460813956889	6135.025763168947	4	1	114	185	1	0.0	5.466615244364279	1.2706348812382606	2.907453762674661	0.6598091944113749	0.3935721497629858	0.329068495719526	0.6307210326892269	0.2594382984492169	0.4970464639458373	0.0405159420035299	0.04348134604483684	0.06960637584210404	0.48588292479980033	0.04904842832491328	0.09786063250790782	0.07171459900118207	0.08939006727103442	0.006431307181202725	0.03887453515514408	0.0625151194584501	0.02975581632057017	0.010810164908497321	0.008139393445052955	0.003004563059004931	5.632366985829272E-4	2.3552172226047344E-6	3.039412954514135E-5	9.405273216385273E-5	3.284200507584103E-5	6.356067450491376E-5	2.4175525089161084E-5	3.7052001680753257E-6	5.8857069468627046E-6	1.0570710804573905E-6	1.4575080457441357E-6	5.661420897464661E-4	0.009859273694513988
18300000	-6456605.580460039	-6454862.144536974	-1743.435923065459	-6454862.144536974	176.48823675764135	5429.421431898598	4	1	114	185	1	0.0	5.53270636764446	1.1775853183046585	3.020415734732289	0.5721979445856468	0.7641663503406815	0.2110731195965978	0.4424034824594802	0.2548070004538004	0.3788807566558485	0.1808386227637828	0.4791751041850778	0.03199723759386235	0.1520923187549448	0.018503132757547395	0.08638107228527467	0.06602263426439191	0.03295291958204885	0.009040893616383204	0.03435162827883133	0.056071528514093145	0.03146172001678859	0.009629783693440728	0.005482910414864487	6.882262841244371E-4	2.83444255212867E-4	4.333014090248727E-5	2.5023451270532197E-5	1.714472732157023E-5	1.3989296091139987E-4	4.902159534542571E-6	1.1937573520079251E-5	3.1027168545210027E-6	8.864312656664365E-7	9.69388638570571E-6	4.731138454638429E-6	9.760102328242987E-4	0.009903131787974515
18400000	-6456634.607684886	-6454868.835153032	-1765.7725318539028	-6454868.835153032	179.41092078633238	5650.977768675495	4	1	114	185	1	0.0	5.674463394375377	1.1002210556830037	2.9075368992153012	0.8250233729460751	0.4712810530376787	0.6176154232505537	0.6900134687948887	0.6158511992583748	0.11606139114762479	0.5084053408719167	0.03763444666419535	0.0822672059789521	0.024603787753573185	0.028380436532988954	0.13928070688960326	0.1128374422045389	0.060242744537484925	0.0024078855492725413	0.034716145420977354	0.062470169733383964	0.03347276431868989	0.012785066691576454	0.006526189043069213	0.0013848636857355704	3.1251485285594186E-4	1.3778923367645182E-5	2.6642853673307176E-4	1.2045334762069924E-4	3.763460758607571E-5	2.3678661469061067E-5	1.0756763486027885E-5	7.0661165839577475E-6	3.617323582250387E-7	6.36092926196901E-6	2.0651266973582654E-6	5.63345911260538E-4	0.021421962996847885
18500000	-6456669.573507486	-6454858.66455948	-1810.9089480061323	-6454858.66455948	153.69350713373487	6348.07336636459	4	1	114	185	1	0.0	5.261568859305668	1.164435187879362	2.8237403561190355	0.1369306128361479	0.7985399919250761	0.5683684735904444	0.7218068395573926	0.4080028409649478	0.3103836892202405	0.45426202668149523	0.5130014988915861	0.09286381908484263	0.13265907437777918	0.03024139376116033	0.1250861858768434	0.09857321916347693	0.03773889509701197	0.0026010948878255223	0.039919441755303924	0.06012344673064761	0.03556379658304659	0.013614426637963601	0.006641521829056218	0.0024060848486275174	6.171539385827131E-4	2.6634144705942537E-6	3.7872659881963273E-4	1.2417183632911307E-4	8.39721385493178E-6	6.989715598028167E-5	3.533088201100951E-5	6.454125953768493E-6	6.207651311965289E-6	6.867101986635604E-7	1.3202533493716172E-6	7.432972273200143E-5	0.012595347501941367
18600000	-6456589.278963413	-6454852.576401436	-1736.7025619775445	-6454852.576401436	192.9246213391415	5514.658344295678	4	1	114	185	1	0.0	5.208737432024953	1.2348786443014867	3.0059573718290538	0.08981929401135312	0.09029986576811486	0.20009496748174985	0.8482702839437577	0.3869205026254876	0.8181548201026728	0.5905498628755123	0.12475543199285705	0.021763585370928342	0.06376414090245647	0.031793427801241246	0.11793661250956625	0.10650125573014713	0.09325860451727536	0.006698659556594354	0.044702810766617404	0.05993045084923318	0.03583158077635718	0.016764710290238256	0.0062621769891861145	0.00125871522848599	4.436139265986444E-4	8.683678567527064E-7	1.5052884042788864E-4	1.6853358413109108E-4	1.569318108560869E-5	1.3028194861435222E-5	4.611901709173427E-5	8.799392107609775E-6	1.8028431285171355E-5	4.1946993611093405E-6	8.947477360574577E-7	1.6017059268542348E-4	0.024104929643449152
18700000	-6456671.137299644	-6454865.415152091	-1805.722147553596	-6454865.415152091	226.72116381461748	6394.004717294505	4	1	114	185	1	0.0	5.425832802863661	1.1943926173145312	2.9084526422657375	0.20525022476581817	0.4999863507066881	0.4084304168339548	0.9954734361937949	0.3763214255153189	0.3346490743202667	0.6755689867719559	0.19857154245878275	0.029080768825065793	0.11318173146677683	0.02207138535221915	0.09246481130577851	0.0705197884683603	0.047773807320179426	0.010009187700015573	0.04203111100390632	0.06937707048220097	0.03219091377380703	0.01120083812357014	0.0028691074922399754	0.0021580756221722844	1.7081953321083058E-4	8.464313297528654E-5	1.093874856280538E-4	2.9846711151221402E-5	1.967768159193521E-5	2.2197923600725567E-5	1.1431026473119982E-5	1.4507602314379875E-5	1.813820472103952E-5	2.4409507411673364E-6	3.0079044880895125E-6	3.606906481121674E-4	0.006331001665041729
18800000	-6456662.064728948	-6454871.97579684	-1790.088932108345	-6454871.97579684	242.75422736107694	6455.8905265250905	4	1	114	185	1	0.0	5.025906897983922	1.1610563462541525	2.897617117971678	0.5603487529283404	0.7900730142318165	0.23815141247310484	0.30069688871261097	0.8325780789816389	0.861651588050463	0.8510823361582655	0.05590138466448472	0.1375508848819419	0.029977749923977733	0.018364209950863616	0.11120029620086452	0.06680157575270092	0.09347486707699142	0.0015321733316224493	0.045278217601454646	0.060866277464216266	0.03536086375197596	0.015471208417548999	0.004634701983489814	0.0015603033494254101	3.34166548816026E-4	5.073714550049243E-5	2.864649851510923E-5	4.3774358712517E-5	4.8200174383410455E-5	1.4978154959083359E-5	6.346495485637739E-6	4.677944433890062E-6	7.306346729318881E-6	1.9765725050254342E-6	1.9467226974589483E-6	9.486219903523382E-4	0.04141629058709267
18900000	-6456678.94850894	-6454870.317078063	-1808.6314308765093	-6454870.317078063	157.99770875998055	6017.199172213314	7	2	112	187	1	0.0	5.845418846140333	1.2031375163769484	2.882008026486148	0.6736828216295246	0.4254805712772624	0.7354253771921433	0.0014370777902124252	0.13980528130122952	0.0910483054990161	0.4380434414314708	0.5477796752832411	0.10181008641924263	0.010707914906503397	0.1082220341322359	0.100250443522987	0.04982482403157355	0.0803348055604362	3.783925399145696E-4	0.03982219046055883	0.0647156682406786	0.03536086375197596	0.013316240092385537	0.007323267647511779	0.001152469044400134	8.368354021069348E-4	1.3579333409802501E-5	1.625065281947504E-4	6.275089917090292E-5	4.102315022976939E-5	1.7441568899751583E-6	2.2512930288579695E-6	3.232333466205176E-6	5.988327828050049E-6	4.011713871724238E-6	9.96501669464979E-7	1.364943601051171E-4	0.005409203465166747
19000000	-6456659.882832087	-6454874.025351619	-1785.857480467659	-6454874.025351619	203.43897680139196	6119.6824527996605	4	1	114	185	1	0.0	6.094379741299837	1.1578043456511151	3.0537168876447973	0.7568330135531857	0.031705211589286346	0.9700370635423495	0.010691252276547015	0.6820767456206805	0.40532789674313713	0.40019402154280437	0.6693828066585246	0.04041508362450718	0.09568711075428595	0.23347598870793881	0.05635671503882162	0.11723815819679227	0.042063308198374026	0.00523306019378744	0.03688081481630371	0.06011252144603399	0.027808171394497937	0.020582474060201004	0.0027534372167188274	0.0013032661121677319	8.368354021069348E-4	2.3103303302192754E-5	9.50572406422691E-6	1.3553114811000453E-4	1.352841123631382E-5	6.2578559411984336E-6	5.045851316181312E-6	7.95527987498676E-7	2.127320462186734E-6	2.967724211538132E-7	1.9528273181686794E-6	5.669459501698543E-4	0.015735111449562675
19100000	-6456631.783327294	-6454888.524854209	-1743.2584730846484	-6454888.524854209	150.2832981423773	5339.488011404405	4	1	114	185	1	0.0	6.181802852533146	1.183968489466831	3.029279746336772	0.7241620509680089	0.33103497782135083	0.2139079271430324	0.010140355874875369	0.20949960232150203	0.8052121961090167	0.8190729962587611	0.2602923124728949	0.13619575304983428	0.00841458330212484	0.06645564261196714	0.14285531127203502	0.06910718953118344	0.0857279262220727	0.013294801763402466	0.05282229980911258	0.07651328776285636	0.034669940222240486	0.013226314271959706	0.006977436533838316	4.39771925002463E-4	3.163042248652688E-4	3.273488258421987E-5	2.333497029911776E-6	1.5789371788366845E-6	3.6351039156157136E-5	1.441473401665289E-5	3.05190454641077E-6	3.6522747060029266E-6	3.3439686742487284E-6	2.0251802009716927E-7	3.2965867021915045E-7	0.0037743901936120356	0.02838823286580461
19200000	-6456636.127058945	-6454868.527857236	-1767.5992017094786	-6454868.527857236	172.77117322040618	5293.1581779153485	5	1	113	186	1	0.0	6.002233279626828	1.1712030603320929	2.9074316051281515	0.0023788660917080495	0.7998034897025306	0.04640033216984708	0.7849276551854053	0.8152424725413198	0.03809257337593864	0.9461832445243967	0.3776531241671037	0.05081840345000271	0.045148078183767495	0.11593589411158997	0.11135339002470429	0.06175340255330548	0.04093623137400568	0.0535845101621827	0.04545681592214457	0.06494652451712164	0.037452816084096785	0.01469842958637918	0.0046209659895729335	0.0014650852639138537	9.642452458065047E-4	5.4211139332671885E-5	8.701485483179322E-6	3.963259491134635E-6	6.1558897791046E-6	9.380143427948625E-7	1.6679725321799694E-6	2.7400647692381766E-6	5.870719152947094E-6	2.3824307346160485E-6	1.0675880581725864E-7	0.002627471652469224	0.002869263864056894
19300000	-6456636.521420743	-6454863.695882949	-1772.8255377940466	-6454863.695882949	242.81219271802308	6071.913100768444	4	1	114	185	1	0.0	5.895673963452226	1.117468221945849	2.941274179944779	0.9381219249645057	0.9083563425818717	0.5344126060647453	0.29212030782839754	0.9370946416578032	0.3644470927732119	0.28238485578619177	0.10975612902220022	0.12743372858273	0.1023348541769219	0.00668474048613153	0.05510541412245142	0.05071448827149156	0.04101253380845108	0.012543287852628097	0.047544919898363215	0.051595773432242614	0.03154419917473679	0.016090493797036778	0.006863716474347314	0.002352356048406647	4.684665817602574E-4	1.747339035681606E-5	2.605705605794111E-5	2.1221124010972093E-7	1.448939181364043E-5	3.352437617584169E-6	4.2622276418241675E-6	6.766304501990816E-6	2.708753810531004E-6	4.987284284764143E-6	1.6266314501930578E-6	5.559288194830319E-4	0.0028993799814525977
19400000	-6456647.082936128	-6454878.903495823	-1768.1794403048414	-6454878.903495823	152.35598141624442	5373.383711768927	4	1	114	185	1	0.0	5.63810520735854	1.263737807386258	2.8564300357018633	0.28607657917036344	0.6092123947382972	0.39631532415835746	0.23166512200854772	0.7760383392251602	0.08486284526680465	0.26009690988315964	0.004227092122998444	0.14141328492071542	0.16848256820511434	0.009606028538632067	0.12043390275693147	0.07524552557691785	0.05979760010417691	0.021910903597668153	0.04560912498613703	0.07045151912443876	0.04010174960799296	0.01414131631622747	0.007473969686071993	0.00239653746620219	8.330550365623081E-4	7.52761419082782E-6	2.1319750649107225E-6	2.4200301530914226E-5	3.260391064237445E-5	2.2889289238379135E-5	1.8037400759896663E-5	7.948475312515213E-6	4.177305938267464E-6	2.508886956490355E-6	9.929843005041054E-7	4.495519484799471E-4	0.006407779363613449
19500000	-6456670.547773283	-6454885.306343793	-1785.2414294897458	-6454885.306343793	139.98144100682995	5373.608801801889	5	1	113	186	1	0.0	5.359362570085105	1.2995976952563333	2.9987413271651877	0.14460891649577373	0.8243980157532205	0.8234446835657815	0.9427593443207946	0.3275268663029203	0.49255217882073754	0.8659784455243761	0.06739770225400474	0.19629522063020827	0.06198234740943661	0.00386097633644067	0.07526405422861296	0.07524552557691785	0.0857436303427442	0.005123496786494788	0.04352395671173102	0.05932697899223814	0.04205862152332228	0.020249352014984297	0.005368401536239324	0.0027023663139710994	1.2012899559965149E-5	1.2350157004567053E-4	3.2247514158095146E-5	1.6087492549064127E-4	3.93325241966562E-5	2.3518159921061264E-5	2.5592178632713264E-5	1.2517775195162253E-5	1.561392926420258E-5	1.8800180137143876E-5	4.8744846199940235E-6	4.4672181769481113E-4	0.02169160204145336
19600000	-6456656.402923233	-6454867.47883313	-1788.9240901033909	-6454867.47883313	180.3804158358775	5620.77093716743	5	1	113	186	1	0.0	5.49349694948613	1.242085701023951	2.8356881313134954	0.052148066842206214	0.8611091454766776	0.14409957609499832	0.9199525330667175	0.21076665988903354	0.6931445538730112	0.15577682855759467	0.11054942628526801	0.03870343456553799	0.01646392829553521	0.0018474331126618546	0.11579880696305471	0.06716578690418662	0.03920773232937609	0.004547783152758599	0.04305150193513258	0.06388195584698607	0.027965617472836154	0.012903561419916085	0.004743563718887514	9.644881278691343E-4	0.0014797137657689501	2.689290079226796E-4	9.220333212937843E-5	3.152003905528504E-6	6.28849524974165E-5	2.2882675348242718E-5	1.786969518179673E-5	4.258239258703047E-5	9.552003338142436E-6	7.597193471803526E-6	1.0006080508073082E-5	0.0018650896706479086	0.014266205766581157
19700000	-6456676.875192187	-6454863.869242515	-1813.0059496711408	-6454863.869242515	118.84931940892204	5875.909910771668	6	1	112	187	1	0.0	4.740607777880794	1.4039068708979	2.7490879175344136	0.2151315710383587	0.22803658672994834	0.34129842517990694	0.9870889885753481	0.9889670681484806	0.40165328287155083	0.36548521151392505	0.05975660206149923	0.05418265521537477	0.02523576257711774	0.019928679983288202	0.06451769500487496	0.04823951374220045	0.0603409038528078	2.8121137936358933E-4	0.03895274368453326	0.06096389786664004	0.03637691989781597	0.014216261334140138	0.004555473591331532	7.011463756737083E-4	7.849132124406372E-4	8.15156804326956E-5	9.211213020696507E-5	5.763951940678641E-6	2.4648190013343095E-5	5.7650524480403666E-5	1.4747057524680865E-5	1.995459368459053E-5	4.165581378228621E-6	1.3786232149709881E-5	6.521608504574577E-6	0.001590651004804238	0.016470227036190777
19800000	-6456600.171306004	-6454852.734852335	-1747.4364536688142	-6454852.734852335	135.69957830681327	5522.7772820198825	5	1	113	186	1	0.0	5.897814654755501	1.2600845938236864	2.814716488395718	0.5131504012213898	0.08674205319063943	0.12754153133945237	0.10443439563357988	0.42912658573106405	0.17523623602546232	0.5338496223118349	0.016815763379773918	0.030361788883898528	0.012341327923258268	0.059414833714083286	0.06242284749521258	0.09364099069400687	0.052610703069268926	0.001063329824082823	0.03895274368453326	0.07732267164038362	0.03220387665299548	0.013517650102820997	0.005683643089801132	0.0015326006413353974	2.640556676572496E-4	2.8816339531025592E-5	1.165726138031358E-4	2.809994020043733E-6	5.488879736551023E-5	1.6991934909125885E-5	4.478322785987281E-7	2.814970255994115E-6	2.6758928019934825E-6	5.358266243508682E-8	1.301959346813568E-7	0.0018933443645980624	0.00848791930017639
19900000	-6456630.672967208	-6454868.223517478	-1762.4494497295525	-6454868.223517478	138.61834803023675	5309.878413311481	4	1	114	185	1	0.0	5.293917449048623	1.1534380433827571	3.0314935762975623	0.9911904395899571	0.09961654405704617	0.5061411481047593	0.2211549121596003	0.7125466845805745	0.5858632340622282	0.38869296778959805	0.1346276059437492	0.04519540424032225	0.005543520722202184	0.07103565577051288	0.0937972965555259	0.07410782761069358	0.033332489815606346	0.004969131587877003	0.03895274368453326	0.06826572260171321	0.029413021952002207	0.0140414370626162	0.0041415920026089716	0.0011662170508093175	4.0398529762571004E-4	7.130167005422156E-6	1.465046583040364E-4	5.864526201388589E-5	3.229333555730073E-5	1.566586675873967E-5	4.145505705494515E-6	1.1323458858801675E-5	9.879421554627482E-6	5.832276057410635E-7	5.205900584440579E-6	0.002680238392571693	0.05552208528847643
20000000	-6456626.980421158	-6454878.502098176	-1748.4783229818277	-6454878.502098176	106.18163351879204	4932.033762965383	4	2	115	184	1	0.0	5.425423163791923	1.2882540237077207	3.0801102602162604	0.3870233990084956	0.2400395381184399	0.7000154130318537	0.1269160680284765	0.7229364432855909	0.3656785167883683	0.3532502342392739	0.6182538492968784	0.2831179548925191	0.006397348925729612	0.07314829489775296	0.08771475619205493	0.06397357442139799	0.044809583854607295	0.005257127594461494	0.0464067375779798	0.06114581074536692	0.03444458285132051	0.01435551122374317	0.0038485645911241614	0.0029155567816100594	6.921826956923769E-5	1.4612372052468623E-4	5.458922541091701E-5	1.9811362555493227E-5	3.63568085690754E-5	3.1035318658955685E-5	9.101555304101336E-5	5.91667637622473E-6	2.152063804274938E-6	1.2284954956700208E-5	8.297969648089291E-7	0.002191140593326431	0.05483606422970291
20100000	-6456616.489170351	-6454867.99469954	-1748.4944708116554	-6454867.99469954	119.72628217367267	4937.082706700076	4	2	115	184	1	0.0	5.591118138802884	1.3761508251035883	3.031962795261951	0.37055488085670507	0.14699184080476238	0.844303679760156	0.25103613650416345	0.4279687764993068	0.43900282021027803	0.6669176557196296	0.6260625518300482	0.08328064551615268	0.006970927246977898	0.02059655142004313	0.1007017475189716	0.09554177234547359	0.08874033726053367	8.276401127618561E-4	0.05301844581006912	0.05300635525888341	0.037244874288523876	0.01528532117010337	0.005825213481327476	0.004220540745521665	1.3619011940282715E-4	1.844505544871961E-5	3.888530676247486E-5	7.3281129683829925E-6	1.2528551264538198E-5	2.9973489253899512E-5	4.268493820348253E-6	3.8204269136107264E-7	1.0069957551000954E-5	2.121966539119939E-6	4.654771850693782E-6	2.8582770461951654E-4	0.033889978801457894
20200000	-6456634.063277394	-6454880.730654166	-1753.3326232276902	-6454880.730654166	145.93693310989627	5188.417285791265	5	2	114	185	1	0.0	5.5105351952575194	1.1909302016452503	3.263494644648507	0.5438316803744181	0.4528067943280549	0.6008834282969969	0.22464197765576163	0.03643741263586442	0.9113676030950385	0.8179301541930827	0.09015395148028939	0.14103293173239892	0.15271281135840295	0.041833038694676486	0.10867430575268522	0.054101438647215054	0.03983267283199953	0.00708536522742734	0.052713614940798924	0.06751986433791705	0.03431656745104921	0.01528532117010337	0.0068480674512465655	8.992431526715287E-4	1.3854821441515368E-4	7.34368597404986E-5	5.7167886539926475E-6	3.140427570016542E-5	3.163647518962269E-5	7.984232214740457E-6	8.032029075914088E-6	5.738370546455788E-6	1.0926619447250834E-6	7.663497432516233E-7	3.16403156835361E-6	0.0010137747641185387	0.01897080485579056
20300000	-6456621.357973036	-6454854.255327108	-1767.1026459284217	-6454854.255327108	140.19853150612855	5363.651277955333	4	2	115	184	1	0.0	5.454088926936044	1.0411154494254398	3.2978591397572066	0.8355685260236676	0.052520710869786436	0.5565223141547171	0.9429050690138894	0.5545222842158709	0.027022110131457572	0.39602589889641426	0.1365180877747759	0.05666593646589925	0.015772593795806776	0.17794234313476723	0.1028440087736752	0.09474613879608004	0.04912233865374187	0.008711352615833468	0.04067989978600296	0.057481614321939635	0.035573769879603284	0.012272604709421757	0.006535256116128046	0.0021451954016876947	9.50964575234701E-5	7.405162016051558E-5	5.317024785048423E-5	3.067621369468745E-5	3.4809069232995745E-5	1.4548508347737042E-5	4.188132242952676E-6	3.847624698595869E-6	6.358103169219338E-6	2.310841520644355E-6	1.4760863935433108E-7	6.758759045796222E-4	0.05582633798251333
20400000	-6456606.573966503	-6454866.473024367	-1740.1009421359518	-6454866.473024367	155.18175558963952	4977.35103197194	4	2	115	184	1	0.0	5.689385835129867	1.2249543763530197	3.213771732994964	0.025203172902525963	0.5212359891777202	0.8164103600473529	0.47921416831396707	0.5388241073016321	0.001846272084850569	0.06840742991173943	0.041396261926015546	0.08900332798781435	0.016481249074671682	0.02722924473523771	0.07549035488569976	0.08520724184124129	0.025948854476791308	0.015466396394708181	0.04067989978600296	0.05490346625261047	0.035573769879603284	0.01738783754371074	0.005157215116585918	0.0027639859588591727	7.810379661010322E-5	2.6964687860964807E-5	6.493172644524671E-5	1.0805580898354498E-4	1.18774342852448E-6	9.286374720688726E-5	6.704448742091065E-6	2.3721548622526003E-6	5.417765437587885E-6	2.8880077339207906E-6	6.222853732331756E-7	0.0015516839854919605	0.003637143582157308
20500000	-6456636.749575285	-6454871.978076776	-1764.7714985093294	-6454871.978076776	161.64932041621955	5294.710249149243	4	4	117	182	1	0.0	5.177919565513428	1.1795591898296145	3.0387817477452193	0.41420520409670547	0.07114320623452461	0.6327560353378903	0.12214982146598534	0.07936527253197045	0.674784013350087	0.9013419625250964	0.08233249828350615	0.05031052802029196	0.0028226000978894134	0.023697912179058058	0.08962626257991102	0.07243440286007091	0.07405377713580885	0.011526314291282275	0.04487935948907795	0.05490346625261047	0.030810793903198935	0.012337936204030859	0.006111138926342752	0.002650837527167368	1.0499506837065509E-4	2.583337020957141E-4	1.851765974513928E-5	2.233971939639387E-5	1.4576708182335366E-5	4.2408317590678526E-5	4.814483556841319E-7	1.69545472829035E-7	1.3755651861268725E-5	9.723248462458584E-7	7.677292828629183E-6	2.0982231796409678E-4	0.05935878256800869
20600000	-6456652.674695377	-6454875.315930553	-1777.3587648242562	-6454875.315930553	143.5220266808468	5098.904783877002	5	3	115	184	1	0.0	5.204186729138708	1.1798978551685166	3.0852109046668192	0.6660875749137911	0.5030933961100258	0.07349331523364674	0.9100076654633129	0.6493036703716767	0.9001867630567659	0.23273292886754746	0.09083294690994807	0.016108443843399184	0.06448010073764265	0.040415746347478784	0.08368166072824781	0.061363646764897084	0.05202640764822704	0.003165756293644196	0.03923929068165728	0.05523861958976833	0.03251169202316075	0.013666803321413372	0.005959225843246001	4.832700038882239E-4	0.0011054018199812656	9.700707682858348E-5	3.379861142955952E-4	1.899176300849675E-5	3.639659653612308E-5	9.81146075367193E-5	1.7950588664459482E-5	1.4128525997302093E-6	1.3881049065501287E-5	1.420579249159664E-6	7.215372898228409E-6	1.4093774399444024E-4	0.03145219877010722
20700000	-6456664.9499604395	-6454866.980143091	-1797.9698173483064	-6454866.980143091	166.12767750527848	5597.265821598142	7	3	113	186	1	0.0	5.03259258215984	1.2003156158859611	3.004907052210076	0.5181491254923873	0.019874314882905954	0.5137505962656107	0.39793352763009604	0.43608572053290257	0.805634502944417	0.0014556391553158699	0.1942722509840207	0.04454992641389382	0.03479441829621794	0.04981099229691773	0.10444979972282813	0.07645285815529901	0.03519990105590991	0.0013852607486738461	0.048742528528165116	0.07381313009547716	0.03780867673672793	0.01493837000072882	0.004846582608013021	0.0028522775982723326	6.681399003895124E-4	1.5820493973133128E-4	2.76656123248304E-4	3.3529250595762054E-5	1.2858044858971363E-4	1.197522650980467E-5	5.218875607262342E-5	1.9504602703385072E-5	4.733958443862927E-6	5.014246661192182E-7	2.043584889896634E-6	0.003400515766573237	0.035634208615788455
20800000	-6456701.351175112	-6454884.88286491	-1816.4683102016547	-6454884.88286491	154.65663914216492	6014.526873957199	5	2	114	185	1	0.0	4.818117676325166	1.216776419764045	2.781417838341387	0.7559298857848993	0.31211203622768846	0.9759744801492052	0.4815365909103958	0.5481405646842683	0.7095008270903383	0.19675690366407114	0.25421809023108616	0.07428114171799463	0.05767335929395298	0.07385104375869417	0.04498103908129166	0.06981470193030771	0.07044217969240173	2.912995991849887E-4	0.04980766665559354	0.06550117961205879	0.039691226316664455	0.014746469296937454	0.008317628511760253	0.0020862426465031872	4.57818741114814E-5	1.6337751177125995E-4	1.6990402394146366E-4	1.8295885434474526E-5	6.001345093259241E-5	4.092651505031345E-5	8.833550205327545E-5	4.753416895386009E-6	2.543461759069588E-6	6.055679086564847E-8	9.324845591273548E-6	0.002637688219497175	0.011615346751867458
20900000	-6456661.417899457	-6454871.772336308	-1789.6455631490137	-6454871.772336308	184.55943616088942	5934.557667610733	4	2	115	184	1	0.0	5.54022962975288	1.0966022704346798	3.1177538779337963	0.48045101371567456	0.06556908628721121	0.06288784123998274	0.723417099666649	0.6729891781141545	0.4996121835960306	0.8042895257424962	0.19419039742580374	0.1362072384786033	0.048277376320061766	0.2269799496874775	0.07796045410424775	0.07635555686250624	0.1214133197593779	1.6858857313799112E-4	0.04260185086288301	0.05511923201382919	0.03326099204568658	0.013458580298899432	0.0043654679736965084	0.0019369206261018834	1.630276727845285E-4	1.659830423513897E-4	1.1405752851714492E-5	3.322303014099456E-5	4.8967672239686606E-5	2.1780343150214588E-5	2.0781965096099167E-5	2.7368155411526702E-6	9.379424198769206E-6	2.0463636902530195E-6	1.6450912150805299E-6	0.0018282957689054512	0.010750539423469284
21000000	-6456668.608426075	-6454892.627180955	-1775.9812451203802	-6454892.627180955	192.43421421221748	5765.225112340937	4	2	115	184	1	0.0	5.376631479088866	1.0520151701396099	3.0388723758464056	0.9890242444352587	0.30728861651732997	0.5642246542386873	0.7654436887875687	0.8092808317803277	0.5984950754881218	0.8627284228638537	0.6285350174128197	0.022877092276619812	0.016900443381624615	0.05103419408280525	0.09891273083845796	0.055194469983537796	0.041965497833992275	0.013212843528032961	0.045311371924707286	0.06120906601129654	0.032306409143314896	0.01337895849626237	0.004971262701745514	8.007682297721351E-4	2.2601191532039703E-4	1.2815843112708717E-4	1.9766320812429603E-4	3.825272700441842E-5	1.8526853375135756E-5	1.2982830523739466E-5	1.1036252172910883E-5	3.2664651736456786E-6	1.165025127790158E-6	1.45272575936824E-5	1.6929460812369648E-6	7.865167357079901E-5	0.007344390645884981
21100000	-6456634.211986473	-6454852.085204534	-1782.1267819382422	-6454852.085204534	191.48006242856349	6107.922731584501	4	2	115	184	1	0.0	5.476534833164343	1.1271419078503975	2.8965432890416385	0.05124105956005965	0.9928295426131278	0.10412873948996611	0.8136328014501545	0.03660729167644127	0.9590952977275145	0.06774435101627094	0.03753648847407049	0.10404333754010725	0.009684159001704492	0.0069932288162063184	0.083189798408881	0.06428747977008653	0.0737871190324688	0.011249959845978917	0.038585861377841736	0.06379950367851105	0.037033131355621016	0.011102642444097803	0.004971262701745514	0.004114699509498813	2.919246492681804E-6	7.245064508195065E-5	4.5362500739346475E-5	2.197359382150907E-6	2.863597160341663E-6	4.2814580871153674E-5	4.658603759207561E-5	3.685932700093445E-6	5.349569915579919E-7	3.964955424918202E-6	3.428335254695276E-6	0.0015793300773626197	0.03801406281804055
21200000	-6456631.160721965	-6454868.918868872	-1762.2418530931934	-6454868.918868872	167.4246342525018	5727.122830447077	4	2	115	184	1	0.0	5.318910346366576	1.1119859703412442	3.004558963205857	0.12620592387653992	0.8888618605723851	0.6007450646504499	0.007810371556341143	0.25712762067832995	0.22355467608407878	0.4891229541371312	0.0443040236208628	0.035173013345376584	0.01279529280704127	0.003979259885345527	0.08059555493500646	0.05717571797828128	0.0333867861077899	0.01827187583949462	0.04481032093478606	0.05990776929149793	0.03269267084326173	0.01224072105496825	0.005557200663745771	0.00212550766591748	9.047078194217867E-7	1.4558149050942934E-4	5.7179701419362155E-6	3.0192603664666433E-5	5.91315516815404E-5	1.012255315405041E-6	1.3937733154147498E-5	1.317865220922803E-5	2.2543417463784577E-5	3.8702884863900324E-7	2.4175258458605056E-6	0.0010371084498454395	0.012490377070543707
21300000	-6456643.370667194	-6454865.414991974	-1777.9556752198678	-6454865.414991974	173.27555323209094	6103.472996156708	5	2	114	185	1	0.0	5.1486683171896015	1.163071176704806	3.023673313506909	0.0019296161342046325	0.594260943388192	0.1804795656304847	3.508428022202431E-4	0.9596160149440001	0.22266889084028382	0.5654026389001133	0.0048737848670117765	0.11769191816694861	0.00465183731730816	0.06752612540794753	0.09473761480085911	0.055471787841813204	0.06779656976486234	0.0015431450015443101	0.051981610320951444	0.05773304397273568	0.03663772698576097	0.015503895944405625	0.008032052615155732	0.0022263258752706224	8.70964546398415E-6	3.4079350322901817E-6	4.0667506261875373E-5	4.756262539047929E-5	7.609462213551851E-5	2.34032203016038E-5	1.0721264826312294E-5	5.737303760981755E-6	3.6738032210632115E-6	1.368897310675317E-6	1.0298522532451904E-6	4.92241415656301E-4	0.062288606727453726
21400000	-6456694.322527543	-6454885.913061679	-1808.4094658632232	-6454885.913061679	154.69902865321066	5998.095495154029	6	4	115	184	1	0.0	5.386989994910064	1.1753756768552404	3.03009095747628	0.8947989389696032	0.49826177888836926	0.27197085795246473	0.006870479049011819	0.5371647302469228	0.8624734984436757	0.9216193863879719	0.011376004040265281	0.0045769411866341675	0.07006168275381822	0.041511625556977357	0.07595012158954097	0.06331890725459105	0.156653684572498	0.0023186602823348544	0.04806427719646785	0.060065136390203645	0.035754615166739306	0.015503895944405625	0.005187502332524538	0.002551452050777113	2.4734763897026247E-4	1.1048336688586453E-5	3.583075756398235E-5	1.5228570840520151E-5	5.3935166690215096E-5	9.010883822501392E-5	9.435977489415492E-6	2.180275350296759E-6	5.6028554889776E-6	3.7990368258187607E-6	2.797354368574442E-7	1.9225035448537664E-4	0.038827479534384195
21500000	-6456665.162481995	-6454879.778974279	-1785.3835077161	-6454879.778974279	180.04185100826837	6024.099784177232	4	2	115	184	1	0.0	4.911779693555206	1.171897111488862	2.93409133754001	0.04631171131470092	0.5481033016727779	0.7341228683569676	0.05246728095229894	0.5961836664046279	0.8938599541956027	0.6307136423095953	0.5398441834272033	0.13266528459484112	0.14754119103061167	0.06401836038746439	0.0940712823831026	0.0831836243406766	0.028031946476859897	0.002318311874790588	0.03621105333342569	0.05873398085726551	0.03187369328108214	0.01326340479608494	0.006463195163412674	0.004023863460199551	2.640813662009173E-4	1.5615346932820092E-4	1.3604353967850433E-4	2.5644574364622007E-4	7.564376468163336E-5	5.442978229926287E-6	4.264288726723011E-6	2.2837413183717443E-5	7.81100848373499E-7	4.2661281278775335E-6	5.090629061004762E-6	3.824816059778904E-4	0.010127209714909628
21600000	-6456686.377135211	-6454874.5426914105	-1811.8344437999963	-6454874.5426914105	140.34190912893973	5639.442381731951	4	3	116	183	1	0.0	5.444180664853896	1.2001461070966075	2.8189373291461632	0.14653187426249983	0.2714284409135239	0.21988855936176732	0.27439378788549146	0.5875371680501775	0.15539773653395095	0.37899401596524934	0.18221149415873894	0.14205209374480096	0.0024448051736892943	0.11208522723936024	0.08052635461183896	0.09585489799803204	0.06593776589082212	0.025483017391922286	0.05115914487112033	0.05902427197746987	0.03577090099538399	0.015525104269991461	0.0073905563623930135	0.0025539625480260736	8.55930702631907E-4	4.167104187772135E-5	3.172480374388901E-5	6.804353731596592E-5	1.2139609277162427E-4	3.89711857284166E-6	4.949340149068327E-6	1.7050139292761008E-6	6.929658926068127E-6	2.8122542547685597E-5	4.075440685243607E-6	0.00310931872840439	0.06137930433906382
21700000	-6456629.720238059	-6454844.866019512	-1784.854218547224	-6454844.866019512	143.00341635387716	5919.914757153981	4	2	115	184	1	0.0	4.980881881667529	1.27859831138286	2.9420284552401608	0.029350797214866824	0.9163570570368285	0.16204386299683285	0.6898402907594755	0.8980788543752085	0.35161532964398207	0.2154029901181513	0.02207952918328688	0.011238380914931286	0.04318501375460418	0.03993417298030506	0.07837477883909107	0.07552091582873144	0.04134161195094256	0.0073705978463771615	0.04695567263304325	0.06166193102658294	0.0343953495494272	0.013163468041252556	0.004995402343245681	0.005025608186815894	0.00124668203320577	8.449895146015188E-5	1.5499354591885732E-4	1.6754752082911084E-5	4.731631943513413E-6	1.4849102955284366E-5	3.439866476579612E-5	6.8780810566432505E-6	1.8781491118561598E-6	4.180004440272614E-6	1.1104140549183878E-5	0.0015985976773237476	0.03352120780464019
21800000	-6456631.982300951	-6454844.950323633	-1787.031977317879	-6454844.950323633	166.22870277596985	6112.639168635434	4	1	114	185	1	0.0	5.2290259446093454	1.2153839687617738	2.924094939973231	0.8703297137173273	0.436126968576255	0.2289403266054524	0.12859428994059324	0.0711843330226122	0.6708030802384727	0.669053329872229	0.07695477992379952	0.0020535012729320755	0.05085502129020097	0.0011156544648546728	0.08299532963805327	0.08617206616540374	0.05468237735005266	0.006036372107263596	0.04559840256285992	0.06166193102658294	0.0343953495494272	0.018131931556886714	0.007031486312763548	0.0021420831708030535	0.0011993823128116816	7.437740585978258E-6	2.5363693613348465E-4	6.855984185117852E-5	1.1642143465836553E-5	2.0001117219657558E-5	2.0426093825672804E-5	2.9322278095835014E-5	1.4927140797324426E-6	4.246632523724706E-7	8.08692028366713E-6	2.668318500424729E-4	0.030366811030390215
21900000	-6456680.848014168	-6454893.157378204	-1787.6906359640986	-6454893.157378204	212.58408325636537	6046.289707784879	4	1	114	185	1	0.0	5.218958480108427	1.2395966742415871	2.816113972841526	0.5497629253820002	0.8154309192619092	0.5306989722693927	0.07436246710389564	0.0035571748479206475	0.5705903461467616	0.8295397586573097	0.1830258147384458	0.11384068095198144	0.23279225183824903	0.03375101854681176	0.11283296150885216	0.05395929260632759	0.0163342510530041	0.012403735557155425	0.04099145033525724	0.04819484872144822	0.036009080395881056	0.01383596482183686	0.007161514289920728	0.002811748671366667	3.2634901390606687E-4	3.86275367081772E-6	4.068085125268489E-5	1.3024050742462555E-5	1.697380215358686E-5	1.2283700074335163E-5	6.472525476023497E-6	1.60670359095842E-5	7.366433109293092E-7	1.5884152764927881E-6	1.4224096772251136E-6	4.368600057600389E-4	0.004279198059262017
22000000	-6456638.5393388085	-6454885.865864513	-1752.6734742948738	-6454885.865864513	135.7991718031985	5218.234110937631	5	1	113	186	1	0.0	5.336937183271145	1.3336912424143763	3.155196437508291	0.4595863451840681	0.18602324587291255	0.9244059033792926	0.1585503041890463	0.2742116346238877	0.3373257156867923	0.3177432493637957	0.5081043558651717	0.005055247660397252	0.007340388985511202	0.025496435457553642	0.0871785293823386	0.06769657279097231	0.03367447430812286	0.00603880162885869	0.041902526474425675	0.06831646486588834	0.036009080395881056	0.019676040364979133	0.004241153502944665	5.804699082836416E-4	3.2545373754269214E-4	1.2062328195886001E-4	2.275463088681204E-5	7.07796847678676E-5	1.3055292902071219E-5	2.2081626089631143E-6	7.398860587789292E-6	1.3368013519648693E-5	7.068579381654004E-6	8.787426875184991E-7	2.4922119560957444E-8	2.7564751830571883E-4	0.03511610361202231
22100000	-6456604.06632572	-6454861.787486005	-1742.2788397154704	-6454861.787486005	153.63868893893812	5559.099666353817	6	1	112	187	1	0.0	6.00738421966132	1.2300250862150897	3.0578182721855267	0.6081321914257289	0.5387310365794332	0.36575270933220705	0.015523157866056493	0.919774189793938	0.1856796896977418	0.8903098369806347	0.5462660914944946	0.04903294997136997	0.04981684536860048	0.05865012475953901	0.0797179021850121	0.08225098576798806	0.04715447374550485	0.019305740051970718	0.04436012289397822	0.06831646486588834	0.036009080395881056	0.013200770816743066	0.005263769595290916	7.921921467881062E-4	7.860447060330193E-5	2.9430201277608893E-5	1.8269743183226914E-5	4.756966447628593E-5	1.1285039177338822E-5	1.1742184857033142E-5	3.6820446887678692E-6	1.7742008035174906E-5	4.298274007742593E-6	6.370948197582182E-7	7.032114172535801E-8	2.2362998436957807E-7	0.013554222380858455
22200000	-6456639.845305839	-6454870.419377855	-1769.4259279837206	-6454870.419377855	159.28500870172985	5489.235905927698	8	1	110	189	1	0.0	5.8178826548927365	1.2697255957973805	3.004642577741962	0.8435314557167942	0.8567488349155485	0.5286441682289423	0.7681790503068338	0.17188275074996964	0.015321634189279894	0.12402429746175488	0.025220007262203675	0.007461380083348468	0.03456404634620283	0.04735321493479278	0.07284545985213384	0.08012259824577436	0.09236802749855758	0.0011227517705129824	0.04028949919052177	0.06832426269587152	0.027417678594094386	0.009056318112859814	0.004128121871755698	8.659585641945096E-4	6.941994153935194E-5	1.8435168433132844E-5	2.5422560704034336E-6	1.2008636468206688E-5	4.046541758743613E-6	2.4272927183521187E-5	1.2801078112295613E-5	2.209768252938377E-5	5.563514527544144E-6	3.365051278704976E-7	1.4744141182597854E-6	4.558936977063527E-6	0.00766802088808607
22300000	-6456665.895535232	-6454856.42099659	-1809.4745386419268	-6454856.42099659	285.6846027307366	6477.611507564353	6	2	113	186	1	0.0	5.38009936261142	1.1257202697427473	2.957380339991221	0.5334916763162858	0.8007312018631466	0.9765461288431585	0.10227493992748772	0.7625290259985572	0.748362657561684	0.8027270106455145	0.2900553713537447	0.028441582619495805	0.024519625536410357	0.022624089739256385	0.12897648449919435	0.06999358051999496	0.10699043344820702	0.009107184354678352	0.05242841946288587	0.054648472430892395	0.03501927002688119	0.01437627266813751	0.004250560512088397	0.0010612102475368488	1.1879791364076507E-4	2.7076983351017547E-7	6.330394281168529E-5	5.677262017048648E-6	2.4328521964341783E-5	3.00707842071162E-6	2.3967037090461663E-5	3.756451388878911E-6	1.0327353738064293E-5	2.3885180294908913E-6	8.524712203113232E-7	4.258911574361495E-4	0.0036997523070545907
22400000	-6456681.292392474	-6454897.533012902	-1783.7593795712553	-6454897.533012902	178.06581993174933	5745.9031039655965	7	1	111	188	1	0.0	5.4238766287293405	1.251488103365862	3.1729548534044105	0.2691205717657239	0.5857153602775008	0.81149687688234	0.8295860579681944	0.23152357320203804	0.9766327453330703	0.5540707972347878	0.0028916763728315566	0.047010372054615626	0.10425237922225018	0.048316971933013354	0.11137464654941223	0.06803082343586103	0.07623372572795083	0.018427659980982482	0.03299778936474507	0.05788911781387605	0.03229324708242073	0.018249142629113632	0.004471324609279907	6.921663871859513E-4	1.7966680492688346E-5	5.1648216870033044E-5	1.7975538527579115E-5	6.334695398277167E-5	2.294976835851143E-5	1.4715807055691993E-5	2.2991882980242898E-5	1.0682276028774121E-5	4.358791010834362E-7	4.0117279101901655E-6	8.272405939659662E-7	0.002533557365385422	0.022497664973001995
22500000	-6456660.244123724	-6454863.622845205	-1796.6212785201446	-6454863.622845205	261.4148784241729	5957.714422534719	6	1	112	187	1	0.0	5.42749072236745	1.102426497806745	3.0695518570510094	0.4969744567088995	0.9466175297716457	0.852231046407443	0.31524975577969455	0.7827204077620326	0.7867976011548153	0.8968844223067819	0.036935747233626026	0.01985334422587433	0.07129272292232758	0.1221088596334197	0.1038218571826567	0.09886554529918479	0.079169975871452	0.007986335597147506	0.05241613648132189	0.07002867552781035	0.03311908471600778	0.02248011842103707	0.004686828757762379	0.0012268610744043714	6.760250795097976E-4	2.7988923069623566E-5	1.1921898635048407E-4	1.962422473951007E-4	2.8017862658262333E-6	1.6255046384320199E-6	4.13750100993641E-6	9.901710690500806E-6	4.92471551568917E-6	2.657911209548752E-6	1.947923586672145E-6	7.111448932678587E-4	0.01749847622257279
22600000	-6456659.969262038	-6454889.732636858	-1770.23662518047	-6454889.732636858	207.78411104612667	5743.276687799276	6	2	113	186	1	0.0	6.024899498181228	1.1552278770685211	2.8958021763923805	0.5980176798927312	0.35435536922911925	0.9236772195307427	0.19217553607590487	0.18749513505612952	0.6751253234395419	0.011188256151247916	0.06659361231289601	0.027232654186793763	0.1267274722193339	0.05694006895107024	0.07544122783979622	0.0841947004633091	0.06521101997272334	0.0018858283266373229	0.040425149670911396	0.059014670572360234	0.03311908471600778	0.011650306727104171	0.0057271914960925875	0.0011428906012728244	3.248210256317075E-5	1.0715682611243082E-5	4.401540471634269E-5	3.6014992297602513E-6	5.019713094430169E-6	8.495717410280299E-6	5.200719998683661E-6	6.632141869414156E-6	3.898120888724022E-6	3.0089302761023844E-7	5.310413070927567E-9	0.003893410466862863	0.032700545753425424
22700000	-6456629.644749355	-6454886.9732225295	-1742.6715268250862	-6454886.9732225295	162.6454868506104	5416.882767445682	4	1	114	185	1	0.0	5.89694307262596	1.1478065789121166	2.9438078704235915	0.6875972715065091	0.525312243065667	0.6046233633499933	0.730946102960898	0.10988601781249412	0.15285123607798262	0.18227847386494417	0.19110664960729828	0.3645687509559496	0.005962131456065395	0.19007050421722557	0.10285423565675865	0.06828096735758797	0.040284440073039066	0.004640233490403574	0.047965606294772346	0.06579836675400384	0.0323161360544006	0.013275221432988054	0.004853125688731125	6.971977786164702E-4	3.491816884167783E-5	1.1225298614390295E-5	6.693627372325746E-5	6.444785365247337E-6	5.433298870965082E-6	6.572193060873841E-6	2.5420987087888826E-6	8.474181418460106E-6	4.045849719030958E-6	1.1407526198225898E-6	2.9213117320482032E-8	0.003023812302557884	0.022661174916336256
22800000	-6456592.580621575	-6454874.072732144	-1718.50788943113	-6454874.072732144	135.0013231259458	4861.498946702528	6	1	112	187	1	0.0	6.632366770386251	1.1131717274817348	3.1962102201225293	0.684819812062333	0.5731559991776968	0.9366584208519338	0.11539945814721665	0.8025116525852213	0.5516866844524559	0.5314634458765669	0.7863082782471855	0.12733151254188563	0.021156026169829666	8.77349030131167E-4	0.08020876062507251	0.0721066761354087	0.06568212987609083	0.010742146463571012	0.05934681307155631	0.06579836675400384	0.02864793942890724	0.01212314216551479	0.005142727637115241	0.0015119795370712777	6.951079770094485E-5	1.0102416963361007E-5	2.37184960321739E-5	1.3817709912460104E-5	5.166270670459032E-7	3.460330689574187E-6	1.0039133401578573E-5	7.1352164492066554E-6	6.977597580026371E-7	3.5898452773875965E-7	7.438071557412851E-7	0.0037026151859571796	0.04750135125996849
22900000	-6456677.849806486	-6454889.510511426	-1788.3392950595562	-6454889.510511426	131.46032967403252	5611.532986236887	7	3	113	186	1	0.0	5.654375625486612	1.3225454299560238	2.8881591518487375	0.9149329236978772	0.8218232855037891	0.34238839023070733	0.568100676044681	0.7358584705343413	0.5544339133021412	0.8267314229517264	0.03578792052198693	0.07588562266961131	0.06067922993761582	0.03653032623762653	0.14475233889405875	0.07714408608288799	0.05307306810170175	8.690472802366218E-4	0.05797808875446	0.060491531653057984	0.03341167813804375	0.016094392841409576	0.004198279585036235	2.0692319616567506E-4	2.1734502406723632E-4	4.11903588962633E-5	2.1341277164337357E-5	6.731607424814401E-6	1.6606714885265724E-5	4.267737514511429E-6	3.6676003312757616E-6	4.975741620022326E-7	1.2318685302451915E-6	5.689565003621368E-7	1.0968022877604822E-6	3.381372462692351E-6	0.027254884323702044
23000000	-6456635.473354737	-6454894.155750101	-1741.3176046358913	-6454894.155750101	122.1411647384443	5132.12552724512	4	2	115	184	1	0.0	5.71501782803	1.3092594875983181	3.1316659179802238	0.9921305930156498	0.24206104103020293	0.3380440858182414	0.09314169845614098	0.20480527798410803	0.6416219671152712	0.458845302887607	0.13874111123711316	0.1061790204100762	0.11741718136397919	0.05572825917713979	0.10971541512536427	0.06257675068218232	0.06992414639630984	0.017104604132381324	0.05797808875446	0.05355699652380959	0.031451217752906054	0.012811561882219172	0.0055206708609291605	0.0013725463973138104	8.458125227424363E-4	7.423540177443688E-5	5.731498522521613E-5	2.1389566881774237E-5	1.9784062057994195E-6	1.5689240729411894E-5	1.3960705174407468E-6	1.4358191111888066E-5	4.6377612743135504E-7	2.914204373953699E-6	1.3546168778097758E-6	2.5475773215359235E-5	0.0013530092295869762
23100000	-6456669.085415676	-6454860.193713732	-1808.8917019441499	-6454860.193713732	133.11665449486622	5661.118895051932	4	2	115	184	1	0.0	5.396174869133507	1.3582250470811057	2.7821242514981086	0.44719215174697585	0.707508955449689	0.7696650063592682	0.0584141401558131	0.3727207567753697	0.6166373847033885	0.4480175353799923	0.5143654651607948	0.28382465742607277	0.020872279936106103	0.08989612417288072	0.10877228472384498	0.09410688361795369	0.0385201449359015	0.004054261185312188	0.0460158529262429	0.06672217192240594	0.03619309899138815	0.010521468517756554	0.004594511701149459	0.0015888216953158247	2.533615846670463E-4	8.046529674990301E-5	2.4409904208922664E-5	3.125419037047379E-4	2.996160163914215E-4	5.942483465884688E-6	7.2847260278530236E-6	2.4423404688108003E-5	4.118261853254057E-6	6.51149776575213E-6	5.71924438632661E-7	0.005645927201615113	0.056492966847618516
23200000	-6456654.968015103	-6454879.275566916	-1775.6924481867416	-6454879.275566916	132.41354228455387	5183.572031619038	4	3	116	183	1	0.0	5.586384301559218	1.2933063215208245	3.075799944600845	0.9064632093328528	0.6610248491752628	0.8330278904509079	0.6565393638145848	0.40184786389374777	0.04646929696746742	0.34354523936218256	0.04023678210242124	0.3910659186493842	0.1489227638166047	0.039466368451477024	0.07781490435666583	0.07955415918424252	0.063439354339581	0.011583607167996685	0.04221178689842663	0.06629535466391889	0.035855742134684065	0.014300451111399874	0.005535141023577497	0.0027936201826034143	2.7228932950511832E-5	2.2104741963246472E-6	8.597870520497534E-5	1.3761134463400595E-4	2.0486077368883705E-4	1.2965515438930207E-5	8.661677790502586E-5	4.749848258347246E-6	9.554744101829014E-6	1.494555669799639E-6	2.669635353440923E-7	0.005165604685508495	0.008505339996062816
23300000	-6456629.460556401	-6454869.057357284	-1760.4031991163215	-6454869.057357284	164.69261023961323	5167.233886291516	4	2	115	184	1	0.0	5.864657898261782	1.1999113609378054	3.1735146022383907	0.5867351653109152	0.7974118559727839	0.14976959881133373	0.21206257201202808	0.5594136327780141	0.5465214846650214	0.1745000342863234	0.5599382138715489	0.46345059266160327	0.4155797644897264	0.017909018535971526	0.10333555167979185	0.10290187953035546	0.045043335775726986	9.95688505794384E-4	0.05487453628967653	0.06587176032314072	0.03489061186660503	0.012671535214214828	0.005155959709836288	5.172412001973108E-4	0.0010974606115350324	3.2526761450214684E-6	2.3107879236709824E-5	9.51947700405006E-5	1.8395016801828994E-5	1.2288978651867471E-5	1.4473715427835142E-6	2.6938184982301756E-6	1.191231162996809E-6	1.1698161977481831E-6	7.031334529758176E-7	0.0036796443626835986	0.01135681842575455
23400000	-6456640.763547105	-6454902.242900075	-1738.5206470294995	-6454902.242900075	175.5975082671404	5297.546765690573	5	1	113	186	1	0.0	5.983959773856901	1.1885448150639042	3.078454367828862	0.6043441242435156	0.6776759915121625	0.14649951683950413	0.5961646958270032	0.5612145985748531	0.6888307593542196	0.33680670106068145	0.573224215001084	0.8523055475665845	0.14361918241867344	0.06391659023408608	0.1180688507765519	0.07860262519530564	0.05045457632939986	0.0022449852496171	0.03533013901559605	0.06374879285093071	0.035609504893596884	0.01124107509511856	0.003422584874999354	0.0010103538856941349	3.755959939553025E-4	1.4726680175286634E-5	1.0405485760158727E-5	5.713310744648844E-7	2.5800846208924916E-5	9.85287297586432E-6	1.5397453385379043E-5	1.5385712167713433E-6	4.810150053193445E-6	1.0017875322915127E-6	8.45161442009785E-7	0.001196956540541288	0.010923566499115626
23500000	-6456633.689028259	-6454873.361557048	-1760.32747121169	-6454873.361557048	156.43884283524696	5427.125397027598	4	1	114	185	1	0.0	5.83410576950731	1.17602383741445	2.968784992309424	0.6799980748177258	0.11416456809979676	0.5146530866175594	0.7916573285133286	0.06455437319629526	0.12627609672585022	0.09082943872277222	0.8744584080025161	0.1482426854341272	0.04943029118041979	0.019530924029142072	0.06157497331481577	0.06317367661442798	0.036408400144346834	0.011795974187788206	0.03695068783676841	0.07046606864047561	0.033298903632948344	0.00968515345382734	0.004074262674303681	8.292903130250986E-4	5.527152452379919E-4	8.566023618866697E-6	7.811629129373364E-5	3.436647385451997E-7	1.4855539855997236E-5	6.224293254201784E-6	3.062571988248751E-5	1.4772490345472009E-6	5.562667264223583E-7	5.915203968769691E-6	1.0155886203206383E-6	0.0052731644074961725	0.045204405433793504
23600000	-6456640.469797699	-6454863.22335331	-1777.2464443889696	-6454863.22335331	145.64936364678198	5523.2174408089195	4	1	114	185	1	0.0	5.1074738542276865	1.2025327797046244	2.850418667455171	0.9439536828276714	0.2708013576581154	0.8720111201897756	0.6613762490577593	0.1374495800207365	0.11398564345171419	0.04788825849330347	0.041947529364869174	0.014309424196637116	0.048733433353526825	0.020042209036344252	0.06585822020934841	0.06989987665878926	0.05460829934992009	0.005586505980750132	0.04453559824112544	0.0654862107109959	0.029980435543646693	0.01139013611587396	0.007445515224361572	0.0021349256081823233	4.7864325355261207E-4	9.37955946829414E-5	3.5816727552858424E-5	9.23776701270922E-6	2.8182808854651164E-5	1.2224887037050546E-5	1.5109169055220942E-5	1.7757878115365604E-5	9.616853851944145E-6	2.7394525274996677E-6	1.141504788434769E-8	0.002028217921602926	0.009985721915140137
23700000	-6456635.782465124	-6454871.585007771	-1764.197457352637	-6454871.585007771	126.17852963049289	5351.720764089121	4	1	114	185	1	0.0	5.3369162989857415	1.2103783265459889	2.8293146561389713	0.1885523588505955	0.19873661709083879	0.5001886541478134	0.8577913331779665	0.6338198772328099	0.05986971708352875	0.37422002374682123	0.41983900630531856	0.049132740855716374	0.024205280427810737	0.008432791201658974	0.09094910092020414	0.09513829599672236	0.06408470803027734	0.005494419650589388	0.0462301474153635	0.06674783046674854	0.027456584976881318	0.016803337601394963	0.005555371272718693	0.0039105384477725064	5.641952011331704E-4	1.2895785693067233E-4	1.1441470944537917E-5	2.095412331036905E-6	1.773202203823729E-5	2.0243521878278503E-5	1.8233713950300467E-5	3.536778632911174E-6	1.5011319733988468E-6	3.714343949010324E-6	1.0241012270628507E-6	0.0013784376110315773	0.009068503269678079
23800000	-6456626.332018302	-6454859.927492253	-1766.4045260488454	-6454859.927492253	161.03720579092817	5819.18883320677	4	1	114	185	1	0.0	4.8641564824659165	1.3360153657736513	3.07916173084384	0.46040634263287633	0.9296387251275297	0.2617731873806849	0.2977402684874795	0.9878013721089671	0.19917251385940243	0.058463573646819283	0.24649675205494928	9.96873068727063E-4	0.018225836094351907	0.0016919342097142	0.06948032700450235	0.06071123940698092	0.034159456905592536	0.0013873939650497498	0.04510738393658535	0.0545248328780654	0.0323239800287128	0.013444858753736265	0.00767356312651352	0.0027946189846889294	5.589419828070781E-4	1.7192491925998796E-4	9.890681753507874E-6	2.1342972441097004E-5	6.008074750162962E-5	1.905056695309476E-5	4.4959913086296976E-5	1.201738977858704E-5	1.736076474629134E-5	1.1415017496842115E-5	7.908870172116751E-7	2.642157366851368E-4	0.02022216758891856
23900000	-6456685.700250472	-6454880.651150915	-1805.0490995574553	-6454880.651150915	150.75054731954302	6188.593569376691	4	1	114	185	1	0.0	5.334176738375459	1.2102439298128305	2.712432949401492	0.6441207827959755	0.5467154822283715	0.23516306989739436	0.08935552728663514	0.4040679716930011	0.6948178093730907	0.47392774411445715	0.048241791410585745	0.007521957056354367	0.2650463685331234	0.030461220605799384	0.08781446451424069	0.08044578728528815	0.025286727722890937	0.004571550519603939	0.04007573673807004	0.0545248328780654	0.03342703686546476	0.014104039703594359	0.005360945928421797	6.820717633637058E-4	8.845886639213677E-5	2.265397617473924E-5	4.761482870370091E-5	7.486654324055525E-5	5.492246902198743E-6	2.808574977226409E-5	8.177975815076771E-6	2.9351402522399674E-6	9.113034944572137E-6	1.1999147951033094E-6	1.6761498021429853E-6	2.587879201957955E-4	0.015087757964913824
24000000	-6456646.951217433	-6454854.197975377	-1792.7532420572584	-6454854.197975377	180.729703680517	6300.188638999873	4	1	114	185	1	0.0	5.770120746209046	1.2171622654701324	2.824097624322791	0.45827282778878514	0.4005936017532933	0.15015054274588147	0.7597485786804026	0.05406792147687387	0.2142799553966058	0.8525548988235008	0.33549232013472396	0.11111371744432358	0.08562232918851799	0.2633161560853309	0.1098434632916139	0.08414594147555522	0.036284214326696165	4.050884404886681E-4	0.03872201751088333	0.06713690461187002	0.03342703686546476	0.014104039703594359	0.004537437809080665	6.261446816560598E-4	6.418805378792517E-4	2.0471177714884486E-5	5.370948239078296E-5	2.339793410389701E-5	1.3909799376996734E-5	3.4069875798840325E-5	9.943710388116758E-6	2.3604420962338473E-6	8.123252585688015E-6	5.096538670621555E-7	3.0096900450918985E-7	0.0029213739025636507	0.021327169545611223
24100000	-6456636.128774285	-6454873.192728534	-1762.9360457512603	-6454873.192728534	170.59469413512585	5915.849838758895	4	1	114	185	1	0.0	6.296786117344238	1.2060492781097734	2.974521067287642	0.8450295587011235	0.7445469222039205	0.3623669652650742	0.23619571236022005	0.5928131288089313	0.45735832091267586	0.2891854757618046	0.006215763435922609	0.21942275915515602	0.0856783610458616	0.1114370355784702	0.06514602794328239	0.08297383250352383	0.0472600793769848	0.00232234060033484	0.03872201751088333	0.06713690461187002	0.025291234841520082	0.011850029512016096	0.0037222637705976785	7.88432473635511E-4	4.851732193624231E-5	1.790645808576949E-5	1.7823045451859485E-5	1.5571928390889878E-5	1.3881042419925413E-5	1.8400212026447167E-5	8.49028723478603E-6	2.35796955290713E-6	2.6005959192857296E-7	1.7048499441318676E-7	1.1019513592636816E-6	1.6140166615213279E-4	0.016618032317188534
24200000	-6456651.619809367	-6454858.209997656	-1793.4098117111346	-6454858.209997656	216.89846954656872	6795.331645453942	4	2	115	184	1	0.0	5.992114272109444	1.1476909565449338	2.889629791092762	0.8570858755835872	0.46356930752396064	0.755226839159115	0.22308868021909425	0.25264558110121416	0.41746194205610765	0.4361667333457087	0.0017748045391770635	0.0885479129001533	0.01750517840864398	0.015914249227320428	0.1209070260114362	0.07775801474025273	0.04184592303417248	0.007110148950055505	0.046380582911920286	0.05759780272356058	0.02729203793428853	0.01096645301554241	0.005132881610694984	0.0011838039864868852	1.077745341564065E-4	1.031310511088792E-5	1.454452567700419E-4	2.981498596251004E-5	4.365054238384467E-6	2.5931416995076255E-5	1.5736779233938076E-5	9.290180100728407E-6	4.764192366039784E-6	1.1082867639890314E-6	5.28538082927764E-9	7.826107729762806E-4	0.006063380639925399
24300000	-6456669.802438025	-6454843.142217761	-1826.6602202644067	-6454843.142217761	207.1711512519236	6992.009638497823	4	3	116	183	1	0.0	5.405909176675407	1.1577401290878353	2.9527862371883855	0.5954521639197695	0.9379762829708637	0.7848497285899565	0.932108463644654	0.9103775803521962	0.16241588847643681	0.45212448772329245	0.07256415527484165	0.04089271025938244	0.05567135452709044	0.010643919491274165	0.10976409508930705	0.09686724386194483	0.04190525512411942	0.002788933305466328	0.038748816399683625	0.05759780272356058	0.02729203793428853	0.012645486114184566	0.004160090836599423	0.0013481405770059708	3.723682334043069E-4	6.010891938116212E-5	4.65909773108718E-6	1.2803005505605616E-4	8.24393477807473E-6	9.68110038353291E-6	6.223211973803726E-6	1.7580842772235348E-5	2.3757406294191414E-6	1.918269640689325E-6	3.087538219320455E-9	2.7139270443116625E-4	0.0128887349184397
24400000	-6456689.54210287	-6454862.701043421	-1826.8410594481772	-6454862.701043421	259.630206886328	6849.915899942277	5	4	116	183	1	0.0	5.349331281219369	1.1169135785500428	2.895162400285863	0.1316646600427457	0.4510971654387725	0.6534259310054547	0.7814829111288788	0.4419345309304474	0.8675417301039271	0.31286141941584666	0.8030824961343108	0.1330863256120973	0.08382971551903418	0.04771291165040369	0.1065638966737651	0.09097133232625404	0.08245564674590197	0.0017850997305785135	0.038680278398814695	0.058009262148062846	0.026342918367477763	0.015241502415448702	0.005391078763975148	2.768843459367522E-4	9.357414803585009E-4	8.67743887113872E-5	3.241022291599088E-5	1.3522849717835959E-4	5.443402518350787E-5	1.858671051202122E-5	6.292634565759769E-5	6.5260030008655005E-6	1.5339499826842689E-6	3.029333315672546E-7	3.2923931836949105E-8	8.61903719768304E-5	0.030756136793861008
24500000	-6456691.769536157	-6454866.869485234	-1824.9000509233229	-6454866.869485234	180.91740524575303	6518.82030334872	4	3	116	183	1	0.0	5.257039414387481	1.2673325130584059	2.86181309335988	0.9367654272647563	0.6087456225391181	0.9126452134677547	0.2421877796643074	0.29240610432231534	0.3681759335361612	0.2805504982567862	0.41459312020565886	0.14892582036256907	0.013366910562981841	0.05516651125772061	0.10548403100281346	0.09395671922231928	0.06728767920193457	0.006151707143628458	0.041858978681741585	0.07485180950186188	0.033219599369797306	0.012976752727680693	0.005090910128283628	2.1444513520106083E-4	6.543320506566159E-4	6.012373166175365E-5	1.3573976342045904E-5	1.6863004691132507E-4	1.3757831480601612E-4	1.6808963138371556E-6	2.3041056639942457E-5	4.435942692440323E-6	5.065052536227798E-6	5.5558137094534E-7	7.607721960497526E-8	6.708179852278074E-4	0.016759982004988214
24600000	-6456692.446446105	-6454859.565338502	-1832.8811076032835	-6454859.565338502	331.2846503636598	7076.194146593865	4	2	115	184	1	0.0	5.331237497335415	1.0576984552403668	2.8392865486024568	0.5237266110148413	0.44017327166506237	0.6784956818391389	0.4724417633044242	0.5787637047851787	0.47042869077591615	0.28379056369203337	0.2774596543062239	0.1353558453254666	0.05281559839440842	0.07556709685909789	0.1232371071460346	0.0882986377296971	0.019710981453491042	0.001811880175093926	0.05382204725828626	0.07485180950186188	0.033219599369797306	0.013560577189033834	0.006538971291607367	5.7279822118514E-4	5.744697793985032E-4	2.3438368530789822E-4	5.217802656359009E-5	7.07355886773716E-5	2.150634060425251E-5	1.4613182758408137E-5	1.1860520258080621E-5	7.699187807298695E-6	3.8681034793659E-6	2.671017218754465E-6	5.336183111398293E-6	1.5939922915599475E-4	0.017340616986227915
24700000	-6456682.645421454	-6454867.50996043	-1815.1354610236	-6454867.50996043	211.6212341891804	6913.076451263773	4	1	114	185	1	0.0	5.250389434223478	1.064054632692427	2.902312766899345	0.6124991324664885	0.1417589132842137	0.0703142736524068	0.19174252532112301	0.31653132803624845	0.35393713079643485	0.49245570436452174	0.07029621015561373	0.02661089929098778	0.14742265152365097	0.0031250896341372056	0.088336673518181	0.06080415665445375	0.024167181123867246	0.01580578910794644	0.05382204725828626	0.06061600220114508	0.03077553699441675	0.01261123811081932	0.007752314030631944	7.736559483441032E-4	3.24504564870289E-4	8.387604291504864E-5	3.441186053154793E-5	2.0484715242885134E-5	4.836358392918912E-5	2.456157251847331E-5	1.3461281362102E-5	2.1172248682152006E-5	8.328203346238357E-6	8.323899031649273E-6	3.470764725212027E-7	0.00216502053985707	0.019917880070916733
24800000	-6456664.30740424	-6454857.042929134	-1807.264475104913	-6454857.042929134	247.102845421611	6865.949464056793	4	1	114	185	1	0.0	5.343078531477108	1.0949976788355984	2.9504316492112537	0.07118605675139048	0.2554406606312914	0.791386177498536	0.5802725022503664	0.5904375479337692	0.17883862909099857	0.17175551902985126	0.33532444074840395	0.14453907991592196	0.195694441666795	0.01283791842364026	0.0816426155140703	0.057832003388220955	0.0579546792697688	0.00228489611851003	0.037130335367629844	0.0620882573169404	0.029408889703106008	0.008225144845259926	0.006548503951184265	0.0010587931169190312	2.4846941435216615E-4	3.059062515531692E-5	1.6740594354700767E-4	3.447400623512868E-4	7.08534926904236E-5	1.4560694273379482E-5	2.4520490007290195E-5	3.553694819726862E-5	6.293129605799911E-6	3.8282156977340515E-7	2.107910474342377E-6	1.0703511523671604E-4	0.058127934878628336
24900000	-6456694.280229279	-6454864.113599169	-1830.166630110005	-6454864.113599169	251.86976764153994	7598.765712757042	5	1	113	186	1	0.0	5.382018392127436	1.0866212921676046	2.9000463416631668	0.4267796623324529	0.24818464526280273	0.33301020042152835	0.49969633341027914	0.22248786257442665	0.01937686102496963	0.042897061166266674	0.08969759197030307	0.00900518846571916	0.018105459333321226	0.017930105421691676	0.09377026929796164	0.07881719593556351	0.1306688376185406	6.10949261023174E-5	0.04738417944428571	0.0620882573169404	0.028060206886637365	0.013320102814893195	0.005468538503387143	0.001112028965812612	9.583659235287752E-5	1.2735657598936954E-5	5.9278261296127954E-5	6.949886837025823E-5	1.9796549886684104E-5	1.3668749896146209E-5	3.0986095676164493E-6	7.285442145798786E-6	9.342816478683725E-7	7.038029720931493E-6	2.416081365521935E-7	4.67657780146308E-4	0.04509469260606929
25000000	-6456631.759330441	-6454857.0691457875	-1774.6901846540782	-6454857.0691457875	213.45776726272055	7018.032543631099	4	1	114	185	1	0.0	6.111959429960925	1.1151726145345136	3.003815792305402	0.20053045067000258	0.08140270961767002	0.39899900903842067	0.38996384147878105	0.8962791543346561	0.1654483303618225	0.13761845802769065	0.02737913055978634	0.25120123576879627	0.1082659745945686	0.003528048300477985	0.10022949543157225	0.1063017501492616	0.059055901037376006	1.5273464227591132E-4	0.0437138908184857	0.0620882573169404	0.039522679766493624	0.013518969629328378	0.003584062689074209	1.275414544236218E-4	4.733481676643091E-4	3.8596868556281647E-5	3.00352812738834E-5	1.2516237317016298E-6	1.5916734072606942E-5	2.354633580875827E-5	6.908260957230911E-6	6.1439755369468085E-6	2.4679261848662994E-6	2.651539296773075E-6	4.0448203967641607E-7	9.27365485044422E-5	0.01583848336246043
25100000	-6456657.102863854	-6454861.920488076	-1795.182375777555	-6454861.920488076	283.7988845760149	6781.0178457342345	4	1	114	185	1	0.0	5.541939188405323	1.150315734480583	2.8642826202649254	0.08937767220080502	0.15774625332262868	0.6903857496554748	0.08947147088719286	0.8673257393763011	0.8919857626589601	0.4313453548224415	0.16871238909507408	0.05725587869880852	0.09529242105906496	0.004251927989123187	0.09739488455101153	0.12664516837091083	0.04105480582440407	0.0016882057375903472	0.03878913404299827	0.06375565382534629	0.039522679766493624	0.013441705239062065	0.005521968868869713	2.4306972727157724E-4	9.870587624242904E-4	5.977058303634997E-5	1.5946023618430795E-4	9.63838354343687E-6	3.804203321615367E-6	7.436416271476104E-6	1.6282471710656193E-5	4.26035411115377E-6	9.616630735146021E-6	1.3390555156165078E-6	3.9981618850076056E-8	4.643122761906156E-5	0.029445329305656687
25200000	-6456599.952434498	-6454843.36253772	-1756.5898967775754	-6454843.36253772	241.84135965760223	6070.0968352368545	6	1	112	187	1	0.0	5.009724580616839	1.1361121807827574	3.27586839366195	0.6174431772943884	0.6666399413918571	0.7664612762391405	0.4052861866335037	0.019048182743603377	0.34246366622945634	0.7239303071555416	0.09365082338552412	0.1363219300098113	0.0724729007003081	0.003609329509554514	0.09964321878630603	0.06981544646336825	0.036625171063928846	3.9656866228080564E-4	0.044539245486059816	0.058578181647397504	0.028521144369375084	0.017996682942042812	0.007511068235399474	9.914198983160436E-4	4.7807915397345103E-4	8.359796002823266E-5	3.583129621737555E-4	1.1478016380379914E-5	5.5180294881237074E-5	4.887054831506227E-6	1.681535216183948E-5	1.2217017695622049E-5	8.34896323956644E-6	6.4198494700918675E-6	1.0688491040290504E-7	2.1186608703282074E-4	0.02486381745843033
25300000	-6456632.685859879	-6454841.944211613	-1790.7416482647232	-6454841.944211613	210.24461874326167	6191.626812045122	4	1	114	185	1	0.0	5.212097996070186	1.0343815347553047	3.0272990320905633	0.7130456265498433	0.4322448112198256	0.6107515759131291	0.3809397600718675	0.5078264948263234	0.4159848487678772	0.3985441452095014	0.19248908581046223	0.14967751783309619	0.06408949821489122	0.0024658757364964513	0.11385984432806709	0.07573839402518817	0.03040934641174937	0.004118503126085207	0.03230676550604655	0.0663562548631472	0.033091514987036066	0.014139064288042626	0.0067553180718898315	0.0010613304973218728	2.5002500712694426E-5	8.280740155886386E-4	4.2561098698544415E-5	3.601232124873663E-5	1.1562415204039993E-4	8.438543856158543E-5	2.581561185613555E-5	8.127415797280695E-7	2.855706393263413E-5	6.47255084535175E-7	3.913193921438995E-7	0.0015108384933515183	0.0077006260026407855
25400000	-6456610.043267296	-6454852.001074104	-1758.0421931920632	-6454852.001074104	199.32828053747565	6077.759041007886	4	1	114	185	1	0.0	5.606222008585693	1.0726899421498688	3.204507659616358	0.35140026407369995	0.6568112670444847	0.20864286978950627	0.3866037019954882	0.2686521905105613	0.2256732775039582	0.9662033410921533	0.12375001871194033	0.05478468732059289	0.03958923535166241	0.042802706968286676	0.09819371023548856	0.07686145961753736	0.042772489069586375	0.002809186960136995	0.04286257464652076	0.05972303267277609	0.03526753099099882	0.013380300950972965	0.006277881597765957	0.0027946067086941336	1.121598206968815E-5	3.393407961487962E-5	1.9430397503365725E-5	1.9796505320301443E-4	9.042895342431118E-6	9.706632769656566E-6	7.1696865193402845E-6	1.295177995649492E-5	5.801690799306312E-6	3.7188805591076223E-6	1.6805883176018458E-6	3.939727192424352E-5	0.0063726464866715555
25500000	-6456656.583818821	-6454851.798632673	-1804.7851861485483	-6454851.798632673	237.69210855438138	6626.5896598524005	4	1	114	185	1	0.0	5.226967859165551	1.1488081717623648	2.9356486849243755	0.8297103676982005	0.5937261208681336	0.01973382765662474	0.606098170937967	0.6812798255986071	0.3453757230604071	0.3644407829950549	0.03598314628016458	0.008197701970131062	0.21345221446158624	0.020506940347927126	0.09671928135255146	0.08158568248645226	0.027360799256328158	0.00603978061319374	0.047101669549516285	0.05972303267277609	0.03377753425939314	0.014517811973461666	0.004021660016514018	0.003313270924894184	2.0980264144681223E-4	6.747163603663825E-5	1.575408701520802E-4	2.0417756902569756E-5	3.9224329157033745E-5	9.112332563647002E-6	2.6216561377910565E-5	8.926790669204615E-7	3.884464235873403E-6	2.3691425711631032E-6	2.2794055087400444E-6	0.0028671525024267877	0.06251446977350665
25600000	-6456694.218484102	-6454868.846063604	-1825.372420498451	-6454868.846063604	306.2082836511645	7519.303492398419	5	2	114	185	1	0.0	4.704730128859662	1.0847604491294798	2.971190782456057	0.26200937700152604	0.2707480032111104	0.47173435679162024	0.15266568420142956	0.2168563981556356	0.07632827575387054	0.17045696678629343	0.35697091782509416	0.03256928522745627	0.056588512767179786	0.039837575814863656	0.07893102413824958	0.13161188306305413	0.030279250758359178	0.002858044472003889	0.04502569605154516	0.07397656906350031	0.025823112854560574	0.018486521008534103	0.006721276919563758	0.00256704537990507	7.870961686814869E-5	2.4160617373207357E-4	2.5053099978275566E-4	1.9304916914676598E-5	2.2929120424210558E-4	1.6506313633346577E-6	4.668031095121699E-6	1.9157899113631817E-5	3.865044340390931E-6	1.4759567366558932E-5	4.373558984515005E-6	4.082387864914057E-4	0.002614868439741391
25700000	-6456682.099364599	-6454874.515167407	-1807.5841971925272	-6454874.515167407	230.75672863534973	6683.662868022377	5	1	113	186	1	0.0	5.041854585519492	1.1139813736009554	2.9954253912840563	0.9325522084055567	0.061738487996494645	0.48996108228096635	0.7622385244428341	0.7960948385580916	0.9345518245242037	0.19186746993261325	0.8200348295246127	0.037754927675181855	0.07381799204815066	0.21059813696208454	0.11177547982404136	0.045329032952689446	0.034603514153809654	0.0037914626297568437	0.04502569605154516	0.06733190048852443	0.032348314409898236	0.014061756238480782	0.005100041468491069	0.0010021785891565875	2.6527372861222273E-5	1.9499832348215753E-4	3.8741599173710016E-4	3.511951731231838E-5	1.8187129138386918E-5	1.8891160599725504E-5	5.759882357696251E-7	1.1941848763614948E-5	1.8978147940726943E-5	3.719497173334672E-6	1.1192797366061419E-6	1.63646457339986E-5	0.005498963055079044
25800000	-6456682.832996555	-6454849.102571661	-1833.7304248943924	-6454849.102571661	285.5403177067993	6790.791679512169	6	1	112	187	1	0.0	5.7527866235902	1.1155422274693823	3.120645201444696	0.36048755705272095	0.1860973275862392	0.6935597100385171	0.2838708022860403	0.6281036775085418	0.8463407903345809	0.21382065241527098	0.08882056223243558	0.04557244732838606	0.08090699346064804	0.028301582043644653	0.13203257690906434	0.08301265746364099	0.05395237803233931	0.01265289419542491	0.038636700523141394	0.06672633988920372	0.0383902095320977	0.012049315510035236	0.008455157383970367	0.00213320597645089	4.128119670756991E-4	2.4250239096637125E-4	5.91248461525756E-6	8.573982714952278E-5	8.399076119291363E-6	2.8878638555438175E-5	1.0261655390959558E-5	2.0058603527256816E-5	8.42020288192773E-6	2.454177290740913E-6	1.0039607750313694E-6	5.606355642803798E-4	0.012809051318386519
25900000	-6456736.123826899	-6454878.740702543	-1857.3831243556635	-6454878.740702543	366.2618804976459	7973.486869325934	6	1	112	187	1	0.0	5.491692144905168	1.0544123607250895	2.7566888980336777	0.006192179579263134	0.6291387206450547	0.3055871989976122	0.7316556673117304	0.132363384499504	0.14772839095611565	0.848780091436226	0.2917067886973855	0.040202710736237435	0.12470204469666771	0.01366115217458001	0.10403635677414179	0.0831490363328519	0.04578312698391881	0.004559518451273288	0.03509102534322282	0.0642419339572877	0.04052553435031057	0.014587545857864027	0.006528115126098312	0.003275289928719588	5.735434271291572E-4	1.9302259438098656E-4	9.841102006571633E-5	3.666699050727424E-5	2.4777741851732442E-5	7.34232106325088E-5	2.3090376693671448E-5	8.03749958262686E-6	4.373228633658019E-6	1.2552477320804052E-5	6.770741213365466E-6	1.1959899796862182E-5	0.008056996923517998
26000000	-6456727.323343884	-6454865.625450651	-1861.6978932327406	-6454865.625450651	341.47714341486017	8856.777491081562	4	1	114	185	1	0.0	5.123699900108476	1.1025091383660623	2.7157770660472504	0.5894270995143213	0.8200293965767833	0.5449204942293246	0.49379274931586514	0.5844294790443717	0.43244991023358453	0.6125582928368961	0.18357307027428107	0.06537605092665603	0.15403492113972692	9.486093245700729E-4	0.11011778953901472	0.05375175756862168	0.040842256483247935	0.0116139541978046	0.04315449918081149	0.05327199430854609	0.04052553435031057	0.013406454695445555	0.006154309424569862	0.0011845373594363017	3.8780132074105726E-4	3.735832860563325E-5	2.8941232842837814E-5	4.6471811304749784E-5	4.258362132870109E-5	1.0978753195873586E-5	4.021769806574358E-6	3.509118147177147E-5	8.62505342287692E-6	5.089494393985457E-6	2.2912012396730834E-6	1.1600883239464623E-4	0.006298166518029803
26100000	-6456691.6047236435	-6454859.3192593185	-1832.2854643252863	-6454859.3192593185	379.1512175319196	8004.495832698184	5	3	115	184	1	0.0	5.300331523008292	1.0842033018413197	2.7049360929509256	0.8030613723140089	0.31896013912957427	0.9074318925875218	0.25430502140466993	0.7574309835089182	0.4149100439173742	0.6252582690633902	0.84198219625112	0.13437168639669636	0.05952452442435995	0.02495886069303345	0.08902246034419761	0.08424965521995177	0.030093014755188333	0.0023062016241863744	0.042651911721198865	0.05327199430854609	0.03454645032462545	0.014680667804933047	0.006161524906136402	0.0018943167952829585	2.487457140924068E-4	1.185341360136337E-5	3.450522707396798E-5	3.1453907019296955E-5	1.1467793719734378E-5	3.540749897943063E-5	5.401754181379107E-5	1.1925523352619361E-5	1.7646841955870887E-6	5.421276857627672E-6	3.713424260646077E-6	3.541782925377596E-4	0.027817411147365318
26200000	-6456692.595436391	-6454857.121305579	-1835.4741308122696	-6454857.121305579	358.2153793451505	7491.565090937859	6	3	114	185	1	0.0	5.327380693890496	1.0828358233147182	2.8537373413986984	0.9987578390642042	0.16625030882571548	0.889208571361077	0.3943464164636052	0.2903137888131174	0.34068521378023137	0.07827441481491489	0.7581449351719731	0.006050665506306474	0.15071859019099568	0.0010789221987142059	0.132573471744645	0.056461888308180094	0.06041231417087725	0.002211662837052621	0.05238365351353553	0.06354181985018412	0.0292139293586452	0.012558139625417457	0.0037751142356241144	0.0031391626273165676	3.0408386557376848E-5	2.360222227501108E-4	2.0960213466566065E-5	9.678884277038295E-6	8.34763126686605E-5	6.567073644723846E-6	1.2991783055964058E-6	1.3530024525364105E-5	1.5312764839226338E-5	1.4070383953792E-6	1.3168485855032E-6	1.3861981671262346E-4	0.012816503185058625
26300000	-6456672.185338356	-6454869.577908226	-1802.6074301295357	-6454869.577908226	256.3754281221677	6984.688542931697	4	3	116	183	1	0.0	5.462662586367683	1.1540819716159134	2.860629624337835	0.727124283583566	0.36350235144080667	0.18479515253570253	0.8453984835460258	0.0982623849937275	0.504978226694195	0.011520846005711302	0.2928673880425629	0.03827716765067877	0.058486743622946584	0.015005356519951324	0.08250207415509131	0.0776276110974584	0.04618582805504401	0.009991611301603975	0.039927312902273145	0.05352163164061149	0.03059873982157084	0.012558139625417457	0.0035417724088972068	4.6482619057200766E-4	1.1610028675734121E-4	4.056103578663973E-5	9.677870470165536E-6	2.0783560711501173E-5	1.5622927914408184E-5	8.974785105697724E-6	3.22001853268417E-6	1.007052021298605E-6	7.77323520581561E-7	8.011291987352371E-8	3.143074712620475E-6	7.58877838207655E-4	0.011158351646182762
26400000	-6456656.045562036	-6454860.194007788	-1795.8515542482317	-6454860.194007788	197.99723746998134	6544.179852493761	4	2	115	184	1	0.0	5.3879545244610725	1.1813225738833435	3.0816331062753055	0.8252160206511575	0.7561062325115993	0.6277269181291377	0.5135966343029388	0.15445695046127775	0.7938477769688508	0.31774079261076027	0.14290969284542013	0.06231133074774406	0.012873186012065253	0.04670334663485413	0.07708507510167248	0.07166277338450423	0.03688331123567985	8.142804124266344E-4	0.038208702967375725	0.05527742046662731	0.032861197167479074	0.01529002480224013	0.0052408059376111305	0.0015210290787244988	6.427111291943164E-4	8.063373067147234E-5	7.704149173092392E-5	8.968526448422444E-5	4.739451394661346E-6	3.605601212633026E-6	5.402513192660184E-6	5.361938175677637E-6	5.887602329026581E-6	4.993413832109192E-6	4.327086114844421E-6	0.0014136344923635976	0.010506219057370066
26500000	-6456700.154487246	-6454893.537643983	-1806.6168432624347	-6454893.537643983	278.51534497935893	6991.293181246703	4	2	115	184	1	0.0	5.307759774350201	1.1525161170640796	2.936262656755287	0.013216536270392798	0.6926330682270498	0.25802791624588994	0.42113446940704496	0.32238137686058843	0.044501770094400595	0.3507634321641131	0.2317591019508764	0.10764041369763827	0.13124381065999988	0.0038270402039805953	0.08089945936263213	0.06010542290503846	0.03873033978064576	0.009497161856666199	0.037805708135187036	0.06514267206417308	0.031877364967349414	0.01105576549704389	0.006204285911203801	0.003596349287404235	5.63619151031672E-5	1.659951627312373E-4	1.3869844488827862E-4	9.944249156846637E-5	1.7667804113810578E-6	2.496160025434688E-5	1.5129975855570454E-5	1.7174701159040493E-6	3.3421072631205353E-6	1.1366295678985676E-5	3.1893897981921096E-6	9.820524491039487E-4	0.006874376306211924
26600000	-6456713.152304486	-6454871.971772581	-1841.1805319052685	-6454871.971772581	216.26153185876103	6965.715138438435	4	4	117	182	1	0.0	5.306066814652231	1.227094784230626	2.822157702845351	0.09831271061612226	0.9660485171806746	0.10702876901426236	0.9943366297625792	0.852204955579962	0.04208877267169486	0.5956439864066261	0.1966373089577999	0.6676474210790654	0.12898076462781313	0.004422943697050644	0.1490565114185492	0.10881333861403576	0.03212071899509005	0.0028884125008320632	0.04761779872500478	0.06858596922701875	0.033726583477760724	0.015224212390680038	0.004135083057259144	4.0065510828124696E-4	2.397115173113769E-4	3.3087181097788863E-4	8.320154894438257E-6	3.580850528058465E-5	3.905477062481281E-6	8.254448459909857E-6	3.370881990706646E-6	1.24682249685062E-6	9.898007809468716E-6	2.8304312477438893E-6	3.219106509164446E-6	0.001620670852269426	0.00329928998153221
26700000	-6456668.669523071	-6454851.023518252	-1817.6460048181343	-6454851.023518252	181.97834555401272	6949.44785951532	4	3	116	183	1	0.0	5.800271414595627	1.1917633244196462	2.6963239175756737	0.3854998215659074	0.7820609624368347	0.5110188403491518	0.6606819839067124	0.6920340709929164	0.37871771043875146	0.18154051936901858	0.09317205869308283	0.39369119412223164	0.0528107272206557	0.004566669602832724	0.08826877100244473	0.07694209182884862	0.03542082172683568	0.005591733600089301	0.04493072207993785	0.06328606029522574	0.03195783550334274	0.014490145246620902	0.004297529407663642	9.423997185569425E-4	7.604696097991375E-6	1.857438200115214E-5	1.265274032505997E-4	3.5634148847891914E-6	4.815807851678461E-6	1.0022152153367047E-5	1.3251108900152597E-5	4.1114675834675785E-6	7.912706574310766E-7	1.1041464476662788E-6	1.0526646824108076E-7	5.266045572420013E-4	0.0014880016073538888
26800000	-6456647.6549806995	-6454850.910490234	-1796.7444904650508	-6454850.910490234	259.95474760752234	6745.264865715533	4	3	116	183	1	0.0	5.646840908522443	1.1285749800063107	3.0117510191774812	0.2368479550760747	0.12695434301631386	0.847022179610834	0.37764393058152984	0.6139443335366993	0.34318211158440975	0.905445366608581	0.03469784079226695	0.04279975338961956	0.022476021028150144	0.004364352502175565	0.11326649510107573	0.0624137884263615	0.022217557539157648	0.0012848885178202254	0.05276351731600661	0.05021443498238372	0.029679620544507398	0.013472581185153381	0.004855911971044613	6.544813042491356E-4	2.202264795758275E-5	1.4076806192702657E-5	2.932866225495135E-5	4.2767081427048095E-6	5.8621445364346815E-5	1.8144323035719225E-6	1.350718194644348E-6	1.3297605839422717E-6	6.933466030762728E-6	7.246471398545791E-7	3.598720802771294E-8	6.065656568426617E-4	0.02225864140799448
26900000	-6456709.544039149	-6454871.867750315	-1837.6762888335213	-6454871.867750315	227.12434814540103	6715.859619969556	5	5	117	182	1	0.0	5.36342796344623	1.0757978818716727	2.975118677540177	0.9815200272138426	0.1622143082372008	0.30404163262645817	0.16765290883376152	0.6792153417948888	0.16346401530833474	0.4846500477089339	0.10203848683693025	0.05053332407503951	0.009522777100414478	6.023709667281849E-4	0.058210943922046274	0.0704849943715093	0.06159392522342239	0.0070025950003121526	0.03986616771060871	0.05343767530814213	0.03138310261497724	0.015493780189578628	0.0038240058419954323	8.455029814108135E-4	1.7819843472729894E-5	4.013128590235907E-6	6.751804517873162E-6	3.894222225996278E-5	9.01075002463735E-6	4.157528617263084E-5	2.418785337081849E-6	1.0420348892000877E-5	2.524318930179166E-6	1.178249645622998E-6	1.7557841153694833E-6	1.8926835036756488E-4	0.016115446391794085
27000000	-6456670.250361919	-6454868.537890119	-1801.7124718006914	-6454868.537890119	262.264178759238	6731.177311903362	5	3	115	184	1	0.0	5.214450186347358	1.0485561119139768	2.8940686067674943	0.6553101445258863	0.6245176058502928	0.5465227967078998	0.13278619683292917	0.9438874802237412	0.62007733908412	0.31322874765559716	0.4814421315771841	0.13998398307212045	0.02501403159210095	0.0381548992187044	0.09160969364830687	0.07697755964942059	0.05029771119764136	0.0074020984437134524	0.03842033343066101	0.05343767530814213	0.03137686582611218	0.013243506383992278	0.0042428326166572715	0.004081496366353491	1.9522877356585895E-4	1.0560366829514003E-6	9.450172141596555E-5	1.1603950310086767E-4	9.222687322418182E-6	1.420830893568414E-5	3.10467396301033E-6	1.1874048718381586E-6	1.1975958968850308E-6	1.2297240157788754E-7	5.208197594417337E-7	8.267423256378771E-5	0.010564825974262781
27100000	-6456654.117580216	-6454874.448709824	-1779.6688703925622	-6454874.448709824	235.03217935871828	6541.54274603968	5	1	113	186	1	0.0	5.461153261928067	1.1314071044671583	3.0040862148843472	0.3550112929450002	0.634393727266164	0.31648793396504715	0.23670888652104555	0.40171281589799007	0.23089444162215594	0.4063489671031883	0.12923727634068144	0.2855289942680164	0.010177793384688294	0.03207419103454596	0.10756992996070722	0.10369675956396657	0.06001145814129431	0.0015193247535955092	0.04353883783688079	0.058931689829003105	0.035172515016815786	0.012001499457225518	0.004610409920387133	0.0017282077453422277	3.551033232660397E-5	1.8806065965509045E-5	1.6292193110947718E-4	5.314633976525842E-5	2.8492213562216154E-5	7.06559965356698E-6	5.184146367523587E-6	5.033144075666512E-6	1.2361252486276641E-6	1.5171853657070978E-6	1.6124404060064248E-6	5.952674108685249E-4	0.003927958335947866
27200000	-6456619.291355085	-6454860.190590632	-1759.100764452367	-6454860.190590632	184.924082419348	5803.875842111613	6	2	113	186	1	0.0	5.592191209875789	1.185604351827201	2.9807630716016864	0.5109601199401651	0.6351874362695777	0.14846554285696334	0.9169621347973157	0.8512821706922823	0.2794223732833357	0.21452518531025463	0.49845480751030297	0.017446157234873323	0.0020462720927888435	0.04596463288202434	0.08428286470635608	0.08460227609215688	0.043467775563318836	0.012636303283732532	0.04353883783688079	0.058931689829003105	0.029797916725052	0.010448815690679606	0.00673408504453764	0.0017599712155918555	1.477909596211423E-5	3.82009871415535E-5	3.785182546493751E-5	6.419058807812885E-6	6.3907547711466335E-6	1.089348153602644E-5	2.166060446221081E-5	1.052854481152561E-5	7.282804948147445E-6	4.227889314829031E-6	9.288876800042482E-7	2.0802785524798168E-4	0.028363045304582276
27300000	-6456627.3881955305	-6454852.117663156	-1775.2705323747227	-6454852.117663156	149.68889162221745	5869.503068472249	4	1	114	185	1	0.0	5.57617114080334	1.136425677729768	3.0474703836961985	0.049028560911115446	0.861451760864093	0.11778480839696273	0.903245445050331	0.40144061557415955	0.8722667212832775	0.9164138297542482	0.22630133498788768	0.18289911897783961	0.13958331352118053	0.09498064796616236	0.09665963489014731	0.0804451678263038	0.023791824788370237	0.009449045029979461	0.039754015153062434	0.0636644646470596	0.03423945707111268	0.014639193603874778	0.006739930106100884	5.503889124234985E-5	4.400895044572814E-6	1.828941830238715E-5	1.585008271949737E-5	6.50407528648924E-6	1.0017956200365944E-5	2.2411025107809304E-5	1.878336223503659E-5	1.1078005234435379E-5	1.0858753886485179E-5	1.7005128512259805E-6	9.095601839625893E-7	8.460031100581051E-4	0.04469444152020306
27400000	-6456635.092545747	-6454840.963738542	-1794.1288072050268	-6454840.963738542	140.9834557008818	6148.285432065803	5	2	114	185	1	0.0	5.60035795370507	1.197092756417758	2.908684452533216	0.5348144240362461	0.8641591355607654	0.5493513450986173	0.11495960045145305	0.6122379074564956	0.33721246274831135	0.36583338046186287	0.20171253651169385	0.004975061194650831	0.008731249975437418	0.017292656596866057	0.09999821971325483	0.07960072664877826	0.01439198315267991	0.0027878458183593865	0.04076114407457697	0.0636644646470596	0.03445821160245902	0.01200063642245535	0.007432667776251315	0.0020405759066280823	6.757931769644182E-7	5.6786165496730586E-5	2.847178437833199E-5	1.6627282109663448E-5	2.067548547114225E-5	7.762697062572864E-6	7.358977327560694E-6	5.819393725667983E-6	4.383556943855546E-6	1.8274927979928544E-6	7.402581195469191E-7	0.001882777508704299	0.007000323375911262
27500000	-6456618.01481161	-6454862.403512032	-1755.611299578397	-6454862.403512032	155.7415595323934	5333.0397554315	4	1	114	185	1	0.0	5.2212719857820025	1.2696797476397816	3.000751392409131	0.3317287286056464	0.08723956874718529	0.8768274342334782	0.40201346974922253	0.12712076514880527	0.1322932583576807	0.3929738729122017	0.7278248674809071	0.08188735149324572	0.034407218118686966	0.009610717179005347	0.10278130470900337	0.06845893858695519	0.018095121849030674	0.001158960994799806	0.034689450180489856	0.06914114690432571	0.03445821160245902	0.014426626369953018	0.00534823551233288	0.0017287371240285571	2.7691317912141104E-5	2.612604844318578E-5	8.857378665911275E-5	5.513594520328855E-5	1.328281826070275E-6	5.430425991446205E-6	1.217786402909086E-5	1.656456575427786E-5	2.8657467324173548E-6	4.8077278978933415E-6	4.8582208931875735E-6	6.573735086783134E-4	0.02785361079540552
27600000	-6456634.5032653	-6454867.750706747	-1766.7525585524797	-6454867.750706747	137.8149723568621	5089.656463134133	4	1	114	185	1	0.0	5.275142878984944	1.2494996183800708	3.0758577596075503	0.5996672072471467	0.1850349582396476	0.7916375498036652	0.06163081491702782	0.4229570192191636	0.6074162797190952	0.7180562148423952	0.34792395580166585	0.07612892425900732	0.15995743595722514	0.006492838108432469	0.0890159005129449	0.11633875866584939	0.019399615289526842	0.001089671143590338	0.046426967178648845	0.07156785280013898	0.04822267878041602	0.012453022547443609	0.006270822816515514	0.0016191939097484702	2.8469071412671375E-4	7.579734279287085E-5	1.302762470644423E-4	8.337315515191374E-5	6.967303996535382E-6	6.1675024791665835E-6	3.326622856160279E-5	3.3182672051503906E-5	1.2071470010648972E-5	3.6586727341001593E-6	1.5888002196705672E-6	4.0606792844446625E-4	0.02285308800599955
27700000	-6456626.526218248	-6454878.0156071	-1748.5106111477985	-6454878.0156071	102.86051640627893	4839.272169245292	4	2	115	184	1	0.0	5.080859134881295	1.4386571775746946	3.096752870718857	0.3583627305311485	0.7190278615198907	0.8741127621056397	0.15665534272181228	0.9003793572666143	0.7945982053757823	0.18355870927850973	0.06167733881377637	0.028019089991577057	0.04661559409864954	0.0051572921664476395	0.06888624063271644	0.059829633380596145	0.05418590144748033	0.020269463343119624	0.04145110022587984	0.07575970169204577	0.03440812645681509	0.016988525741951543	0.005890614070833128	7.470886891131521E-4	8.32493107043688E-4	5.303119887796297E-5	1.1479092464426318E-4	1.0343077810280572E-4	6.22067979483746E-5	5.1778553180431886E-5	6.29830494092507E-6	1.2563497036789E-6	5.019761084805359E-6	1.299365432823307E-5	3.3482214049507993E-6	0.0018614782189376735	0.013103204171362803
27800000	-6456584.533333728	-6454872.588547272	-1711.944786456042	-6454872.588547272	106.39715786691866	4742.678454798835	4	1	114	185	1	0.0	5.691630514737327	1.344337166636609	3.189480874298425	0.8861205426819756	0.2435107569003243	0.5992418290100197	0.6933432005982861	0.543207996483538	0.3738992280845486	0.8786929428334792	0.9084477568339965	0.06485182689488528	0.03398763188698195	0.019124560548817972	0.08564021687053236	0.07586503121783766	0.06056342534534972	0.010017513572709665	0.04815636714014362	0.07308613334975332	0.03592820706968767	0.01584257181231052	0.005539946008387967	0.0010022710837671667	5.446385180803811E-4	2.1405120687648048E-4	8.275903696611424E-5	3.914606666313306E-5	4.6984126536724454E-5	1.609530439791708E-4	2.311958516800283E-6	5.844844969408982E-6	6.111037610985322E-6	2.9828462514944252E-6	1.0836276136283233E-6	1.5123845291246073E-4	0.03340652042919201
27900000	-6456645.270604041	-6454875.325551296	-1769.945052746078	-6454875.325551296	126.02728121179726	4945.154963057052	5	3	115	184	1	0.0	5.245156929857671	1.3269420704295778	2.9210172425183445	0.8971445766068833	0.47048747119079753	0.9145714878542017	0.8837127366548297	0.655791378260999	0.6853516374359608	0.9574907118610274	0.1305131749759073	0.005925779010476287	0.013357791382549423	0.009809352460838004	0.07580198074797137	0.0921784591502636	0.046026639916260895	0.004535455230423822	0.04171123695371855	0.05814084292734699	0.036225160686657924	0.013987357794567206	0.008729196995119686	8.007579074444932E-4	5.722196282124575E-4	7.920683655407813E-5	4.1136889789087266E-5	2.495524389568453E-5	4.4333387553877246E-5	7.17259468445653E-5	9.8097050405027E-6	7.449702626472618E-5	4.448409018738634E-7	5.600437202873744E-6	2.6255184074865764E-6	5.36752716512802E-4	0.04281029356751881
28000000	-6456698.684670952	-6454886.890152463	-1811.794518489466	-6454886.890152463	129.668638027168	5386.232565428527	4	5	118	181	1	0.0	5.253748226458099	1.388937740755556	2.888530276858075	0.5619274803934222	0.8873722738807073	0.15476393419913456	0.3775175297585439	0.27701646897160803	0.5695548191334165	0.1879544807329461	0.19545825124934246	0.13687032029280158	0.04874555564215482	0.0812687736010799	0.11324169176392979	0.06005935938930996	0.04443132217956194	2.8523236764578183E-4	0.03775940712380859	0.06375749220880157	0.03349253864064815	0.013419931056754394	0.007998788258169739	5.512045241192193E-4	0.0014354543033874164	9.939788468509212E-5	7.035297604266572E-5	1.4020447632636995E-4	1.2696162687623257E-4	2.1526073857469152E-5	4.052161659037553E-5	2.138271779141979E-6	4.947154280897515E-7	9.293386231907426E-6	6.13376593498172E-6	0.00643803094984764	0.028232794999122103
28100000	-6456637.167501314	-6454854.992682821	-1782.1748184920375	-6454854.992682821	149.22654206723553	5469.130063360779	4	3	116	183	1	0.0	5.034219421050621	1.3007473385305497	2.8794165688132654	0.6046118425837513	0.820376755155977	0.542964595740813	0.9085916557181882	0.351728744204168	0.4770496693071083	0.23248486891016845	0.10329036646781371	0.006216632469670263	0.023552261926438084	0.008931395276743222	0.11324169176392979	0.06385826703550007	0.0235719732397579	0.0014860165251447102	0.04336311096501341	0.06375749220880157	0.03240471269825585	0.012432737182761814	0.003973155615696016	0.004112230857151695	5.75976681781914E-4	1.7216887637764715E-4	7.168635930696568E-5	7.776855501944241E-5	1.9698186358669328E-4	4.538668601713159E-6	6.896133832360305E-6	2.4577521978525157E-5	9.53989865750642E-6	1.7291298502142628E-5	3.723896473305151E-6	0.006193358462420604	0.007541963741809264
28200000	-6456670.095374851	-6454874.068094555	-1796.0272802952481	-6454874.068094555	156.44039599869973	6007.789427159665	4	4	117	182	1	0.0	4.895239596951267	1.1828485968370852	2.757934646245547	0.9523220198990504	0.9119072117269371	0.5068170211386779	0.5351902752841381	0.9899264796333151	0.33880192642823137	0.29504803260286044	0.00985196091401635	0.08375860337024245	0.02416191327764663	0.0015544369168095373	0.06849182075690079	0.045318287926019094	0.021707344995702885	0.003299510629357796	0.04336311096501341	0.07170126796224843	0.03240471269825585	0.014696336721601054	0.0038276200702878254	0.0015284191151115855	2.702522463156122E-4	2.8834201685802616E-5	8.893673367274277E-5	1.0440497303008118E-5	4.294722490370463E-5	1.414676094331927E-6	3.3475891970175035E-6	1.2099426030917601E-5	1.4101664803520959E-5	5.401161865229834E-6	3.821106817364734E-6	0.004298293331804928	0.008307483630957508
28300000	-6456643.688520015	-6454862.953347201	-1780.735172813889	-6454862.953347201	215.58525033242574	5827.135309113653	4	3	116	183	1	0.0	4.797251129185897	1.2061203740676443	3.1457369384590788	0.47548205534715887	0.456464344647133	0.5847538504975789	0.5287092134495275	0.8607992955768515	0.023875384212172782	0.47030940976018576	0.03553825302876775	0.03322393223128848	0.10068018231656069	0.002108106720664002	0.12335671463341145	0.0755385854032901	0.061800260874598154	1.514689497303259E-4	0.04519293686847437	0.06055646629853142	0.03211801229254282	0.019019740603163967	0.007127884244941543	0.004096187282871041	3.1695191663160005E-4	2.7813191402358263E-5	2.55978835988277E-4	1.005757988014731E-4	4.942047820940553E-5	2.1215710595270203E-5	2.938399050755163E-5	1.8637191992486872E-5	2.1395642052568995E-6	9.248163428992487E-6	5.303607342335238E-6	0.004070917998354394	0.017452053463427767
28400000	-6456670.589456566	-6454853.851151611	-1816.7383049553448	-6454853.851151611	143.5728511634169	5748.14763327098	4	4	117	182	1	0.0	4.731147714223465	1.1797323958874812	2.9931350794730154	0.7050979141014175	0.9390177102776426	0.09156498137837991	0.09129084347946907	0.6383058654766329	0.06907214840200948	0.6531879682491984	0.01841915229056338	0.007269181703319161	0.02713480522505615	0.0494366973057805	0.07212150636279183	0.09171372309097048	0.026256384248159792	0.0019142960831185396	0.04253559900316482	0.05243417313893687	0.03461153746833274	0.01694262118642113	0.00729391839797252	3.4226945930960904E-4	1.6620445033128245E-4	3.296479004542834E-4	6.135274716764628E-5	3.371744511410182E-5	2.3436201272664242E-4	3.248413000760218E-5	2.8744675848414073E-5	1.4751042508830597E-5	6.089794748307796E-6	9.279913498767788E-6	1.7068253283956542E-5	3.908377772974017E-4	0.029830211127204406
28500000	-6456661.4013668345	-6454858.953431936	-1802.447934898779	-6454858.953431936	170.10087291225005	6072.8264692795665	5	3	115	184	1	0.0	5.263229474388568	1.094644715120432	2.9716786343040575	0.2117307984206051	0.6234684531472954	0.803648512819935	0.3349672627459734	0.8387988272033399	0.28792149677855056	0.7020797557341856	0.012535975911365342	0.066371739184124	0.004208256247932259	0.15709647967401555	0.08616712559762756	0.06121803289802299	0.015471049549030131	0.010848854083429385	0.0460897652021454	0.05500615437485333	0.03461153746833274	0.01571487610707089	0.005033458423085118	0.0022438469808876093	1.9718857706346027E-4	6.213037399533691E-6	3.523323928611999E-5	1.8810789304913046E-4	4.083214428600318E-6	1.664005789968457E-5	5.032191645661513E-6	2.0242986088799933E-5	2.8914932833151416E-6	8.665530869361097E-7	2.3609464375372827E-6	6.770810552349906E-4	0.006050771580040112
28600000	-6456671.333421445	-6454885.065331548	-1786.2680898968697	-6454885.065331548	211.87766617283725	5987.326270273049	4	2	115	184	1	0.0	5.163093891364931	1.2451776176743063	2.998850925736429	0.1046470198251972	0.830010032224787	0.4380450488400445	0.2375740021338044	0.6154642073850702	0.44130466922126327	0.2539453736543103	0.19836764672784546	0.0455880367794867	0.03822714512250007	0.07822337192727524	0.07321297551858688	0.08438665941585691	0.028453790115165065	0.003287733678741237	0.04996786651578196	0.06374797500501277	0.03461153746833274	0.013962631926618209	0.004598946866390674	0.0024183494113586895	6.943270113941921E-5	1.3689533705201151E-4	6.210817937359686E-5	7.633040535981066E-5	1.2264562839100538E-5	1.2256269774765667E-5	6.6313683752783264E-6	6.720503803211124E-6	1.7041122938925775E-5	6.249352173269862E-6	6.226196446255671E-7	7.249524553304086E-4	0.014607894421268268
28700000	-6456656.084936135	-6454880.414502358	-1775.6704337774909	-6454880.414502358	193.02810281682832	5685.514018600452	5	2	114	185	1	0.0	5.413566107903804	1.1333901547948555	3.1207223782193347	0.7464877969046483	0.1991050068807334	0.4611793781325958	0.4505324538116882	0.7140837252067881	0.5082180082892631	0.6624381249431724	0.16775120010401856	0.0011183008902210397	0.03373477471779161	0.003284120973423116	0.06767238634448826	0.06766997770341579	0.04997515345742385	4.799419184066568E-4	0.04472474008930116	0.06374797500501277	0.03224659835170391	0.01278573025388927	0.005744250245329952	0.0014601807357408948	2.6146600319646465E-4	7.77844372204791E-6	2.0906977657220875E-5	7.954013592794578E-5	7.4994257695420896E-6	2.8840125382412672E-5	3.3010259338833954E-6	1.6372239025558E-6	9.523873779848298E-7	5.877802876438149E-7	2.4338971585040263E-6	0.001014846661297655	0.07779007212509509
28800000	-6456651.896993681	-6454867.849466447	-1784.0475272345268	-6454867.849466447	177.0181056687422	5538.4180437251825	4	3	116	183	1	0.0	5.324239193661509	1.1693637380994397	3.017331073793394	0.8011058520450504	0.9387779171948942	0.5289879505504765	0.2079797825632092	0.5928820522369092	0.49152896616730624	0.6260197659572935	0.1562693722805604	0.014730978304794704	0.06970012299031193	0.05492079285112006	0.16399667563796258	0.06697263867453092	0.07901566508293625	0.002271584594733061	0.04035535122786962	0.06492981865230062	0.036692761520835795	0.015354303968154815	0.006829347110129422	5.629909355324291E-4	9.831531665763738E-5	4.4458150447939026E-5	2.7982234285428803E-5	8.01828782937238E-6	8.117892872451446E-6	4.895821708639106E-5	6.75353245553279E-6	1.4410618159759498E-6	1.6614068943153704E-5	6.241898083394863E-6	1.7819050575483205E-6	1.0922138206317357E-4	0.010039986269069852
28900000	-6456668.923268684	-6454860.81563708	-1808.107631603948	-6454860.81563708	168.5184319706439	6198.2925034797045	5	3	115	184	1	0.0	5.243993474044559	1.1784910755643907	2.9417630081887385	0.7761607982958786	0.11089121151862968	0.8272280131822225	0.3907287156656288	0.6996018400165042	0.19047036108665555	0.19465251369435316	0.575973296510209	0.03496795155945823	0.0479153785059586	0.02286489757315181	0.036684598114972385	0.062493653884767554	0.04268246145705578	7.743659937537705E-4	0.04536346794390406	0.06577184513364413	0.03210935174814211	0.012208276886889722	0.009292661668560149	9.531512920258161E-4	2.150444815088974E-5	1.9317975435957516E-4	1.0271371747611952E-4	2.6569139772427518E-5	2.2669999022339558E-5	3.32734266386647E-5	3.492058143532854E-5	4.592134314308376E-6	1.2321371269289974E-5	5.391543978603496E-6	1.5161765973207819E-6	3.1157114823977404E-4	0.0010003023362611422
29000000	-6456652.471820635	-6454854.599337502	-1797.8724831327816	-6454854.599337502	156.3102450177135	6145.684797311776	4	1	114	185	1	0.0	5.305873403171763	1.1819823791448922	2.8701961657024544	0.8323562693514791	0.7418714490138666	0.8189468186639712	0.7060139448905132	0.7529409419472636	0.06482149345491026	0.30424716561150245	0.7483573707283585	0.13885088910058524	0.028223062253921256	0.02025248398168304	0.08456885811747358	0.07113015789330801	0.07624733602424039	0.0029625542101865653	0.04469985006732763	0.060861773315223924	0.035448251659630337	0.012724294094597027	0.004665233619571407	0.002730531773506878	1.9909451009988502E-4	1.502083783882295E-4	1.9842892696542807E-5	9.644105105563236E-5	1.0780008600972882E-4	2.2497190204972244E-5	3.0519739972631405E-5	1.4682796494480542E-5	3.009259523718199E-6	9.267125433989226E-7	2.268706132594318E-6	5.463232834760843E-4	0.0101721633103595
29100000	-6456667.587208179	-6454873.467761444	-1794.1194467349683	-6454873.467761444	200.88879009816702	6005.541748992619	4	1	114	185	1	0.0	5.228467153649889	1.1140879868644806	2.9647807401511854	0.8280463797841309	0.34616265564880694	0.23783013282840523	0.679465753232816	0.685970839541975	0.31241167145109555	0.22120105188041495	0.05201743786895371	0.21486731848431356	0.10473184739992161	0.03832100086824087	0.08232948844242598	0.06158790495096689	0.12462673818663815	0.0016542360152930367	0.048076758785887436	0.060861773315223924	0.041910520850939256	0.014232068471521283	0.011394292481083862	6.416467907461224E-4	6.835328970980887E-4	1.5201943486629603E-4	1.7713417223356448E-5	4.11752575098564E-5	5.757136154092698E-6	4.3508708856782284E-5	4.5321053732779214E-5	1.522433782709406E-6	2.8120386380774945E-5	8.200748091504368E-7	8.668722849227705E-6	0.0014886265377921832	0.021859084280194598
29200000	-6456682.543930774	-6454882.8150704745	-1799.7288602994752	-6454882.8150704745	164.504044846066	5845.669134613477	4	3	116	183	1	0.0	5.306750651501629	1.1602976855053324	3.0809691744723553	0.5562679565183453	0.2665353051413473	0.3771994570680066	0.2374685349136844	0.6760471413927546	0.8807146643098581	0.8488760660364384	0.5425357608088981	0.011404697689337866	0.1978136558905025	0.02446806296438538	0.08074034175314887	0.03769185395891848	0.04096085219652018	0.009922186232444655	0.049147155109930354	0.060547557938710306	0.0378764252941857	0.015642490830815845	0.006421014798332492	7.603313471376998E-4	2.6024191339799394E-4	2.8352532661288696E-5	1.4490722436014087E-4	2.07371831248886E-4	4.649342830305517E-5	6.779495521840539E-7	8.288266511396076E-5	3.3526578543107297E-6	2.595211289636875E-6	7.66350442416093E-7	5.817838739909905E-7	6.374746436190433E-4	0.018392621725572048
29300000	-6456684.220408489	-6454894.430966029	-1789.7894424601056	-6454894.430966029	141.50528655208802	5475.088147486088	4	3	116	183	1	0.0	5.308801080576068	1.2477829949049526	2.9581101615367844	0.7031000242786668	0.6460876244888727	0.5005673712591869	0.43321523224785946	0.7915133526894842	0.9559250060300467	0.6811173355444138	0.436651000679064	3.1399375142669825E-4	0.050389112831039154	0.03165673204773743	0.1437289309819465	0.06780692440617488	0.0960669882271098	0.004423548186659564	0.04242874129553622	0.06512590853776805	0.031705277103745357	0.015718589789350226	0.005798607624870073	0.0015693345218087515	0.0012128101005227606	4.5925442017720526E-5	2.062787102867545E-4	2.0149080431596355E-4	1.584119059515206E-5	2.330396195729624E-5	6.859051794977882E-6	2.4088443965330442E-5	3.085238632120781E-6	2.953301135228697E-5	8.163147438633027E-6	0.0015267573679188522	0.01114365457570513
29400000	-6456648.877247731	-6454879.302390271	-1769.574857460373	-6454879.302390271	182.70899761910073	5580.468884126394	5	2	114	185	1	0.0	4.9902598091806745	1.1324223237524267	3.1543517593934283	0.6780873503788204	0.7666674957776469	0.7875837942602296	0.5651814493260567	0.5588755341677432	0.06429342199126496	0.9969007565734115	0.03601019168742148	0.12909894726653137	0.009996383225805039	0.044980098765415866	0.10274637330398699	0.06303665546175222	0.03465882661623744	0.0036268338310705434	0.04509069163374759	0.06255094536340815	0.031705277103745357	0.01382990919200657	0.00916288727559358	5.803472152864642E-4	0.0015786495386329858	4.238110181314248E-5	7.772251976696302E-5	2.1641886600397124E-4	2.0456860404876336E-5	8.696325720933365E-5	3.375793752773599E-6	4.0704478973175235E-6	3.595681832822688E-6	3.6096858811162246E-6	5.710992016518055E-6	7.289740201954958E-4	0.01866868682574044
29500000	-6456596.730073824	-6454863.638300102	-1733.0917737212708	-6454863.638300102	118.73633134696412	5076.454406963871	4	2	115	184	1	0.0	5.401930680511384	1.3504026625313437	3.113386794150564	0.28815259426429574	0.6057899653206363	0.6210312133400222	0.4098839775793943	0.9244989213284137	0.8021463025579382	0.6235338381418126	0.3448607731285173	0.023077403205738565	0.1710423144287131	0.03477659392346256	0.056587129964991816	0.07242250326847757	0.080166408478642	0.002913071468031322	0.035998394759083764	0.06255094536340815	0.030102735716215943	0.01343643212418117	0.010182252469310642	3.2597270825929356E-4	2.8205036499670435E-4	9.170125066840549E-5	1.100446455095097E-4	2.2931873870163766E-5	2.9472297651161333E-5	1.0065048561522829E-5	2.8203399882023012E-6	3.4521208656674206E-6	7.476201716047598E-6	1.7393797805732403E-6	1.9690488304188095E-6	6.374940413479579E-4	0.048134846759671085
29600000	-6456647.28293262	-6454888.597130323	-1758.685802296763	-6454888.597130323	144.69800577674204	5205.500335745664	4	2	115	184	1	0.0	5.370273692275933	1.260914240056308	2.980657134286528	0.3978153288952217	0.3898609021285257	0.9507814228883958	0.5340594194260443	0.8542180190445013	0.34821356889065685	0.8075925348850367	0.2751409759072689	0.0334372358749104	0.48196186836785343	6.278056608985128E-4	0.08256641474320242	0.057835880201158554	0.04222257442307161	0.013668283675059475	0.03665418708896883	0.0628592143060599	0.026709246909041678	0.013084898636803372	0.00637998355305926	0.003979864000159254	3.59192963789518E-5	3.5768605886404558E-6	5.802106473284046E-5	5.948926483164366E-5	6.914341787658034E-5	1.2319240346652569E-5	1.4099143941825437E-5	5.506437602830025E-6	1.5054296559163716E-5	4.990724406404951E-6	9.999176859532765E-7	0.002394758466417435	0.03539700717458514
29700000	-6456621.781148987	-6454872.755715145	-1749.0254338421626	-6454872.755715145	124.28240108593394	5013.390504293913	4	3	116	183	1	0.0	5.579972449422698	1.4009795102151736	3.0672952174399457	0.37902888166663373	0.12239550601731873	0.7176877829016409	0.9075765890041575	0.824886309969524	0.44047387715784575	0.5257894982081375	0.5567237405228629	0.19477779467310163	0.1827685022882297	0.0010915582106773374	0.07802547239013266	0.08941255739663954	0.018155811886899558	0.020258476501902413	0.047216714778075035	0.05853786015272858	0.03260649944655844	0.011516126710205635	0.008439829858759174	0.0012710582333410763	2.3071681374298508E-4	5.3096403100698885E-5	3.996860677987215E-5	2.8964154286735954E-5	1.6912378797921165E-5	1.501631533318978E-5	2.352128712753392E-5	2.774178267854562E-6	9.179994778452994E-7	6.622392954454168E-7	1.7542758586212167E-6	3.862770980306639E-4	0.011144676928553868
29800000	-6456687.586537853	-6454888.149488899	-1799.4370489542525	-6454888.149488899	151.11524960232217	5759.48869870055	5	2	114	185	1	0.0	5.304400316830154	1.2504435462221448	2.822847880298753	0.5932141552814443	0.7380361608760282	0.6329384667364629	0.7454219046351898	0.3618023736904453	0.34733907538195136	0.3762589512710149	0.31027894924224214	0.1289280721020605	0.04350171209283635	0.08423913136759055	0.0831062152822063	0.08827559165343489	0.07788688953491348	0.0023286921468993276	0.037343187240049376	0.060985654763857346	0.027102734909646962	0.01546052857812481	0.006156865751277272	0.0019343193705258987	6.698898758264862E-4	1.2797350260587297E-4	9.600478702744309E-5	8.581642305620414E-5	1.620890492136567E-5	7.527106957575446E-5	1.0882989181858093E-5	1.0034558810523253E-5	5.039842101807973E-7	3.144018266920003E-6	3.1083238261300676E-6	3.6488782478211326E-4	0.01293128458793536
29900000	-6456653.557832771	-6454855.542986568	-1798.0148462028046	-6454855.542986568	183.99586357970387	6254.015049169315	4	1	114	185	1	0.0	5.524594322964347	1.2069688950741642	2.643661680547305	0.6616564973243019	0.9997230356463581	0.8995083553611684	0.33621399867401996	0.06656172582430062	0.75564202208916	0.5166589971812372	0.9287230536472276	0.053694978770185024	0.013005417275477476	0.044893936743534923	0.09413732510947767	0.10663432662730468	0.06855499665724503	0.0012837075060648493	0.05224693131063098	0.05871113895759808	0.03722158920184852	0.016167480673756073	0.007219415606595812	0.0010402878218314165	3.664443188524438E-4	1.2216803273688956E-4	1.2127732502377333E-4	4.546839635714889E-5	2.883658799760113E-5	5.7701613234314194E-5	2.8892835528981324E-6	5.480601807320913E-6	3.294874943900742E-6	1.0338638785600256E-6	1.6049246981247105E-6	2.8186505486716784E-4	0.023913337566013118
30000000	-6456661.24036274	-6454882.105466755	-1779.1348959845611	-6454882.105466755	174.94250678940864	5547.871256775031	4	1	114	185	1	0.0	5.170303544674287	1.1315726860291482	2.8987853411559135	0.5354387410925975	0.8713543949008268	0.3847006548133639	0.7806696616399331	0.08773718161471829	0.7016385391316107	0.11179334454093535	0.21453578315437563	0.012171439093876477	0.012570017158266928	0.03896810569793152	0.07583007607908167	0.09101802012145868	0.05831033065037528	0.009202997271321355	0.05249563869421871	0.06970774303925348	0.028917602284805367	0.01142377102822772	0.006026127542815333	0.0027806736815219582	2.944268576383671E-4	1.4593291708591194E-5	3.3607506875389274E-4	7.893025600943885E-6	8.898065528587604E-5	4.3618535288048846E-5	6.258047500683579E-5	2.014835750578411E-5	3.810010496766868E-6	1.8700454770680815E-6	1.469052266899001E-6	0.00222270183748022	0.017529668312368636
30100000	-6456649.498927718	-6454851.4434927665	-1798.0554349514312	-6454851.4434927665	156.72649936524996	6387.190130023556	4	2	115	184	1	0.0	5.128060164297829	1.1222614539920226	2.906467107339672	0.17682130988851916	0.9866289201658511	0.6367613795849655	0.6911216822466486	0.22021081352531668	0.5010106663998493	0.014875742840994766	0.42480432972577414	0.011306992820962545	0.013437398874475986	0.004337694765523559	0.10190519017495515	0.08461447292173799	0.04561792016297056	0.0015476391200352434	0.05064453147518189	0.06970774303925348	0.032883280048413545	0.01463521691703442	0.005196509055017345	0.0011555196217094958	2.5548520725330584E-4	6.882019662211938E-5	1.0704362529827788E-4	1.8053839477611818E-4	1.568902023255769E-4	1.1639096391610515E-5	9.753346196826967E-5	2.226645593710823E-6	6.201064214968817E-6	5.676909957609238E-6	9.079274724927896E-6	8.896730510401337E-4	0.0078000468805216345
30200000	-6456641.66909975	-6454858.297405423	-1783.3716943270117	-6454858.297405423	167.18360529074695	5632.518472205264	4	1	114	185	1	0.0	5.06458329181692	1.121219236160789	2.971483202877636	0.30281219107255	0.8220305674502947	0.46123170495859783	0.5566775281698247	0.15312723464558062	0.8193812387149372	0.0012202848995395276	0.13982699935308673	0.019986012741244272	0.01525418272806258	0.03311596197610558	0.039234944013125876	0.05973098677435896	0.027330111126048173	4.3422292036929077E-4	0.05064453147518189	0.05895609353093334	0.04227784688817003	0.019342252189579908	0.0056927133623352055	5.889031957217633E-4	4.561168725510358E-5	2.3108628388142198E-4	5.505081592419158E-5	3.379286898395993E-5	4.057752181864994E-5	4.9978637391226586E-5	1.3335934388998693E-4	1.4073443265099916E-5	3.5240157836450624E-6	2.0668527734409782E-6	6.662471398675665E-8	0.0019398549564977263	0.008358314737221286
30300000	-6456635.376576258	-6454898.554658342	-1736.8219179160558	-6454898.554658342	209.55510868445344	5644.699370176839	4	1	114	185	1	0.0	5.772287532802632	1.154314571863261	3.077266281736504	0.13310158895722335	0.1034139448516773	0.3983415823937396	0.23949338101105305	0.0927103811203674	0.49018859762308464	0.05936022286329276	0.06739194835099102	0.11445083974995042	0.07862472617959	0.05668062710369629	0.10665374636283888	0.08539524865719655	0.031798592432717626	0.005510664492865932	0.03805326551231473	0.050870319836348425	0.040064242813947534	0.016224578161814062	0.007422472211739515	0.0023861448802600074	2.4815863784196344E-4	1.9198769100093207E-6	1.4905897631655399E-5	6.46277852572081E-6	7.685105054741262E-5	2.3180184408756963E-5	7.649971897956457E-6	1.870959712273707E-5	3.0997286979623027E-6	1.429820663022476E-6	1.4849497455047887E-7	2.800523514175312E-4	0.017774534067510308
30400000	-6456653.81295474	-6454886.8107192535	-1767.0022354857565	-6454886.8107192535	210.06935670162284	5954.919987362971	4	2	115	184	1	0.0	5.204036662098264	1.0846225159216105	3.289211779261868	0.24397005185570506	0.3969837651325493	0.7199018068295514	0.7301977756858425	0.6368631036541124	0.4741134557014178	0.41845272835180575	0.052287865304489374	0.06472579325808134	0.04027953985954353	0.002767873022316238	0.07244311072515394	0.08477772845984877	0.07289164328101708	0.005215654214086968	0.04124061631049156	0.07111932318161632	0.02984223323763628	0.012640911290122183	0.006974237411532773	0.0019241726805137274	2.6196802955426454E-4	3.57188427044791E-5	1.2482638843368952E-5	2.704726397728557E-5	1.095519381194353E-4	3.119885055430347E-5	2.503857037332215E-6	1.3128652486816351E-5	8.484653007592492E-6	4.313060642511514E-6	3.2419697711569416E-7	0.0016232027609353428	0.0063782166555293
30500000	-6456650.618735584	-6454892.215367237	-1758.4033683473447	-6454892.215367237	207.2191797922323	5369.961525108502	4	2	115	184	1	0.0	5.302718077374079	1.088909616009163	3.4738147735837908	0.016811797305418638	0.7801252298883116	0.5260557543975778	0.13890952839819223	0.23983073756547774	0.3368569817000222	0.1815925193071612	0.13268134153730884	0.06581257031889703	0.0075891827033312455	0.01386490488183941	0.10183908889546758	0.07684213789254994	0.03925794736879462	0.004458332635613654	0.039578205748250266	0.08121912787303127	0.027643023477907844	0.013849847534603827	0.0026515768635853153	5.931287606228734E-4	2.901469815234392E-6	9.773642613351101E-6	6.700460034674669E-5	4.2830989383971535E-5	3.402851967579867E-5	3.971605497900586E-5	7.647009079560366E-6	2.1840476925379012E-5	1.3783930066073322E-6	8.010679085650945E-6	9.202452585549525E-7	3.2119307646003063E-4	0.0720954610237619
30600000	-6456630.788783011	-6454868.679133038	-1762.109649973021	-6454868.679133038	147.49606479809992	5491.867086342878	4	1	114	185	1	0.0	5.24704599700841	1.172531894945965	3.0659748193061604	0.2559027655304619	0.4030017580623816	0.3226861235677906	0.8869575111217642	0.6422245233907858	0.10744438869621586	0.9682452919179252	0.5644960018854768	0.01194764998622089	0.009053974544206651	0.052163200916150905	0.10183908889546758	0.08327547667524793	0.0704867929825986	0.004671476948097455	0.04629245528103005	0.04968886307649761	0.02697530440797618	0.015928605946600883	0.00700222218082828	0.002620094354086386	2.5245392104664334E-4	2.014091936500945E-4	7.744597898161236E-5	1.9216426255816316E-5	5.4724223811118E-5	4.638695994965639E-6	3.1382827881740415E-5	2.411155453982035E-6	3.944705590628639E-6	5.181668456489203E-6	3.7556470279557836E-6	1.907516607511793E-4	0.02548605153180252
30700000	-6456664.530384665	-6454897.185276923	-1767.3451077423542	-6454897.185276923	177.7526938715915	5600.3154049723435	4	1	114	185	1	0.0	5.468157485106321	1.1305494642836393	3.0192176169913942	0.896522881926861	0.2894620153680394	0.2871848776088047	0.6562904725936888	0.17626526322461392	0.457616549492468	0.9636897358087373	0.4480481219952501	0.013946449520710624	0.09020106493242228	0.055037008740561964	0.07709304832666797	0.10016703789501072	0.06724799679428643	0.012943296540214703	0.04840046330695661	0.05991913846291721	0.03299274287397403	0.016956906163129625	0.006633650146364375	0.0010667897631206316	7.983569801054235E-5	6.11513980227028E-5	3.449685149711536E-6	1.0603509469375982E-4	6.929134535887496E-5	4.778832088767386E-5	9.891770301366244E-6	2.1167205682385596E-7	4.903129242404881E-6	1.3725621637032557E-6	9.221318866859324E-6	5.194447634331903E-4	0.03357154482734495
30800000	-6456637.558532017	-6454859.660774004	-1777.897758013683	-6454859.660774004	155.24881143445472	5551.954463408541	4	1	114	185	1	0.0	4.896526877549371	1.2767292372709893	2.832989678285919	0.09374640240258426	0.11940822576784176	0.6320595185074951	0.504164714606938	0.653272389241907	0.059805889590531805	0.29995254855471526	0.018546331834141304	0.04244772250040542	0.02954417141857948	0.006263472682919272	0.10442767101985669	0.07964488738137596	0.045652145276175206	0.007127264910164792	0.04270686715209793	0.05583361457309752	0.03299274287397403	0.01292936116207292	0.0063516514894481416	0.002292614378832677	6.149620641885535E-4	1.6149104423644094E-4	1.7760919084803485E-6	7.284143850647579E-5	5.3520233681620145E-5	3.650173749677365E-5	7.32213654988384E-5	4.310175156539498E-6	1.2002315159187389E-5	7.416051248604782E-6	2.245952702869554E-6	0.0020435774796574596	0.030738145193306282
30900000	-6456646.6304103825	-6454891.174660411	-1755.4557499721245	-6454891.174660411	143.08870087329572	5409.38990630673	5	1	113	186	1	0.0	5.267851500795256	1.2773434096298624	3.01404470401376	0.3846688404748326	0.8908253416833289	0.07998918207010167	0.16817725797511163	0.12821326635320254	0.3617360712664651	0.03279893647118954	0.31708558432224976	0.037776264013299234	0.14840996845293397	5.523934415640487E-4	0.05871999867405586	0.051131317548533936	0.0376336283440169	0.009944223496139732	0.04257971458800048	0.06003539492472187	0.03154505690162249	0.012829581345671406	0.004114210192935148	3.7222050496825583E-4	6.0099501631465E-4	4.228832783693401E-5	2.6060759926734035E-5	1.7019969954343448E-5	1.3851544555630221E-6	4.813143729916661E-6	3.412540317336114E-5	2.4161986722918997E-5	1.0887610233716244E-5	2.0589557255689697E-6	1.9904866153011532E-7	0.003685213513874647	0.007785601766377735
31000000	-6456612.600272341	-6454851.207251052	-1761.3930212886894	-6454851.207251052	133.93158049391127	5724.511589234353	4	1	114	185	1	0.0	5.240492527273611	1.1666314272502147	2.9626047415854275	0.8073601419508543	0.40270920443736674	0.5376874645701237	0.6161268341033238	0.6627219710504819	0.03641109849833015	0.06800370235805081	0.08269787614084363	0.1144840694954243	0.23104852264553516	0.029226454851384896	0.1365058117114645	0.08915749721715073	0.04545262750972244	0.01964755641077034	0.042153958162946085	0.065265687304168	0.031800393085277844	0.012829581345671406	0.006187108586497074	0.001896223092385306	3.123828410265548E-4	1.7572590600812246E-6	2.1793578357863144E-5	5.209581210607426E-6	9.056591443156706E-6	7.873205379585926E-6	8.141547079636142E-6	5.542924214235925E-6	4.25187228345615E-6	3.106709878830708E-6	2.1418244796982558E-6	0.0015923798753535892	0.0169415357877727
31100000	-6456641.386355082	-6454865.744210287	-1775.6421447949624	-6454865.744210287	167.84349058637085	5790.735776302309	5	2	114	185	1	0.0	4.784646688277748	1.1785553699066684	2.9746147733474277	0.22005235271361973	0.5590257221132322	0.2910219489433012	0.35088515630008676	0.21063740825792734	0.15980498681815364	0.0036704633948337236	0.047695867054827354	0.020244983394321115	0.012825183783044553	0.012878863528112414	0.07517271637470879	0.04276836726494716	0.04018566941286039	0.0030445761043454618	0.04348859441941839	0.06118444130073818	0.028393905869148816	0.01363885482067362	0.007103400481302044	7.561092950487863E-4	1.8106623420901228E-4	3.9181977404187774E-5	1.180379948877848E-4	6.385118608899985E-6	1.7655371052717135E-6	7.041757617036289E-6	1.5071217755510265E-5	7.412655774144031E-6	8.49556794174186E-6	9.557295217408301E-6	1.87759502366148E-6	8.127885698623255E-4	0.009238103498004283
31200000	-6456631.866660855	-6454862.454796911	-1769.4118639434153	-6454862.454796911	163.90654644243494	5602.623609399227	4	1	114	185	1	0.0	5.577406422441966	1.1280726442031448	3.125006351623215	0.02884697674278507	0.9588143532790544	0.5334322872311251	0.8603967371533233	0.8371358856574376	0.36126837469229195	0.07442919161730795	0.06971268243395919	0.008420808968381302	0.007829204293250066	0.04139561827350406	0.08543893348196525	0.04667411467242877	0.04975278129552027	0.0032425021065355395	0.04348859441941839	0.06650765346901763	0.036775288055417174	0.010806909447597357	0.005210173781504299	0.002716898041395842	3.2187497493647556E-4	1.7101182653463107E-4	8.473441204291517E-6	2.181694488070286E-5	7.521852611862902E-5	1.6440825945468647E-5	1.2561384232435155E-6	7.844627533636884E-6	1.070316985118575E-5	1.516212848314832E-6	3.1429723693526004E-7	0.0018255036580486761	0.037987454282833795
31300000	-6456683.892598979	-6454873.603554117	-1810.2890448622525	-6454873.603554117	259.11880507930465	6621.408401602264	4	2	115	184	1	0.0	5.2312078681695136	1.1351680201660226	2.9121746514419597	0.7886577002844211	0.8630937926575238	0.8759121806758251	0.5586791594908322	0.16884911484408224	0.312493075763601	0.3400088149972315	0.001107573658112661	0.009570830523559842	0.03837615816446034	0.01803744050658576	0.08484836282827644	0.04652816493932179	0.045392289975246025	0.001514352239765814	0.033630256071353434	0.05892288086083741	0.03328343234474495	0.016155720730536328	0.0055637527462580666	0.003370019203523898	9.892716855094418E-5	1.386211033949483E-4	2.8180107772735578E-5	3.918061274420869E-5	2.23389158410833E-5	3.9827264849076856E-7	3.3929477508252896E-6	7.665268569444065E-6	1.0872481503386037E-5	4.771270880700658E-6	4.304826693175483E-6	0.0010550461878004146	0.030052852901335386
31400000	-6456661.940329855	-6454860.366756189	-1801.57357366671	-6454860.366756189	213.03790741553794	6330.17131733073	4	2	115	184	1	0.0	5.322320099140335	1.1823831617700484	2.726438164782666	0.9365916234235451	0.7936034631469923	0.10731807209084446	0.7518368273198754	0.8544076317081075	0.8981985821688794	0.7148360792290942	2.934935585198842E-4	0.08118375464192756	0.010911155875250156	0.019764095035104855	0.11432827370711222	0.08178120795371868	0.051850184039516294	0.004300272716598892	0.040506792856715323	0.05892288086083741	0.027140503761358556	0.013438676695205756	0.006679569035552765	0.0014327755942054228	2.2886520765695058E-4	3.3370157673088E-5	8.708419155319888E-5	3.3748631215673645E-5	1.5706503307864043E-5	7.50714492579998E-7	4.5406988185980777E-7	5.725249557224656E-6	3.4391295740660116E-6	3.0655292377082807E-6	4.146171674608576E-6	4.839201635802849E-4	0.02619233804813984
31500000	-6456645.95365344	-6454860.5877536135	-1785.3658998267513	-6454860.5877536135	208.61668984490214	6392.822644302304	4	1	114	185	1	0.0	5.298707007999187	1.0525233236930027	3.0407891593681122	0.15593481797225842	0.8214181886658	0.41395220165608787	0.1476458809371205	0.880580988192165	0.8221195733870145	0.3755949470004469	0.0023518121183083796	0.053507702750713995	0.11405412716430212	0.009577508187573318	0.08379965732442415	0.08178120795371868	0.02998069433349716	0.00828912357077792	0.043830598165781325	0.06590115633809682	0.027140503761358556	0.013803450352222581	0.005163366133002196	0.0011079485104001047	2.117527331176162E-4	5.264319371520304E-6	8.641744491150648E-6	1.4897156617350925E-4	3.391150734557943E-5	2.3235944987271238E-5	1.2383232185294532E-5	7.428384937873236E-6	1.1637639052936884E-6	1.1581809396979846E-6	3.494267920483189E-6	7.256959359557738E-4	0.009440757915082266
31600000	-6456638.99578737	-6454863.005146614	-1775.990640755784	-6454863.005146614	254.51159870242654	6531.202872130228	5	1	113	186	1	0.0	5.213307340568713	1.0765153947927033	3.1007260857771293	0.6264674397340191	0.0024178580382712036	0.21126656142846478	0.9496354609240734	0.19561217606578685	0.6337064740280691	0.0752024910201217	0.002532693636248368	0.04131831621706432	0.12548693905707864	0.04169005854893703	0.10145882027564382	0.049895257638166664	0.07512509917773466	0.006459989842439956	0.0493733190632221	0.05556662253852162	0.03475719038847187	0.014050867978818129	0.006232520541182615	0.0020535491868589554	7.155902024697234E-5	1.2905496761783926E-4	7.441973613224345E-5	1.3315385788299796E-4	6.0112420162084835E-5	1.038726564545021E-5	9.157416742648353E-6	2.0676539611339752E-5	5.832749436610741E-6	4.732434491717489E-7	6.52109806739865E-6	2.55408266027932E-4	0.03565471477450084
31700000	-6456662.203332452	-6454844.931854174	-1817.2714782783967	-6454844.931854174	274.5472415776483	6801.933112740532	6	2	113	186	1	0.0	5.049905446207261	1.115561878618284	2.9322871418843217	0.7776448698342832	0.5996808666770418	0.7557845701496231	0.83343434272464	0.804971736442466	0.3250169319076086	0.3283073274484971	0.15416522427766158	0.058509332453563545	0.012120926197701378	0.13105797377026576	0.10259433049614244	0.06898586086504857	0.05573459936737962	0.0054405927120313585	0.055172879748654785	0.06608505140745494	0.03493475305981475	0.014968125402521614	0.005615377782301535	0.0020067858935725034	2.2084806726768242E-4	1.4007859436410222E-5	1.7074713200339138E-5	4.577410183482778E-6	1.1198967835862718E-4	7.715281402609217E-6	4.0610378377767573E-5	2.676481139056166E-5	1.0908970779522629E-5	2.1433391561682496E-6	7.72032739215286E-6	0.0013395873189573145	0.01733205105941338
31800000	-6456649.780686892	-6454848.489576947	-1801.2911099442395	-6454848.489576947	387.27055848988664	6926.74090769653	4	2	115	184	1	0.0	5.744572201696063	1.0601019781387149	2.62103287631957	0.8561893216009845	0.25752360205287894	0.16436364532007308	0.13623884871935155	0.157957691605338	0.3529252726005113	0.5541952178191133	0.3789848097483741	0.0056837967563190366	0.015995993660552137	0.10216648356093273	0.1227683633958234	0.08397127801849934	0.04219924748341079	0.004456674430658212	0.05334277396607456	0.06608505140745494	0.03828551817631615	0.012888165509735693	0.008408212090485206	0.0023581278409209316	1.3232722102036916E-5	1.898806859731823E-5	1.185839798271524E-4	7.4046187467896535E-6	8.218006349558757E-6	1.3138682003043277E-5	1.3492486603148402E-5	1.5215740413950387E-6	4.7754506582525494E-6	2.956456195704226E-6	1.5255910831834324E-6	2.8271470514982594E-4	0.02949069598822388
31900000	-6456636.42646769	-6454849.970725214	-1786.4557424753534	-6454849.970725214	192.86718562798166	5979.910621173095	4	2	115	184	1	0.0	5.806695016779855	1.1450582237439018	2.913920761753469	0.03126454691085819	0.45932435833843804	0.5825879431487255	0.6300858064131656	0.47038666464531764	0.37840239585096597	0.3649516195652056	0.08114380662764287	0.19319392382796854	0.12301293056443918	0.013175601780188931	0.10660407655790778	0.0741472108570052	0.04797627774206049	0.005049692737572564	0.03017211251788099	0.06764412574964337	0.03483969787376451	0.015596487861731987	0.0035069345523348005	0.002107178308119179	1.361067474691277E-4	4.7001554047741306E-5	3.0921289815027206E-5	2.899415251714487E-6	5.175938310296766E-5	4.3708844500660387E-7	4.662537108862193E-6	4.965529374905813E-6	9.383831659714535E-6	2.9594849107638245E-7	2.4116910732611094E-7	4.687911836482913E-4	0.03059603183213028
32000000	-6456664.963522519	-6454857.440071892	-1807.5234506270122	-6454857.440071892	244.09660397083655	6342.939898716324	5	2	114	185	1	0.0	5.548229002466545	1.1134558644122918	2.790265302531099	0.21027238499100998	0.739821201661333	0.8411265842851974	0.8139180068131285	0.27085353270458146	0.7912620997423573	0.8669976048341338	0.6393670390190304	0.19319392382796854	0.12490586056439502	0.01672972696610052	0.11684193198309706	0.08528977362734093	0.04124111901358418	0.006810958068612395	0.04901116489657434	0.059209748948182525	0.03483969787376451	0.011700188885589572	0.005787046688641194	0.0015582784361786689	4.060595345346072E-4	3.350894646545029E-5	2.11998894280176E-4	2.7178051921803238E-5	3.4293599687113186E-6	4.184841532809691E-6	2.5861474713244446E-6	6.502305792857325E-6	7.3073961367311445E-6	3.909143225597907E-7	9.952629720888745E-7	6.336428707874819E-4	0.005193870435112696
32100000	-6456638.710460884	-6454883.394843404	-1755.3156174793128	-6454883.394843404	154.75253137494565	5504.75250333678	4	1	114	185	1	0.0	5.319367559078431	1.1375869391550337	2.9273715938477696	0.4133846775069665	0.9452416075773763	0.7927731821872928	0.9161004472879122	0.8449744696213767	0.7268475045152785	0.5601439782977565	0.08712236010796183	0.04102742370261252	0.04325845101286497	0.009981650707941044	0.08579055973869573	0.07998530605256754	0.04082192682349216	0.0010938650855612322	0.036920738348657015	0.0687526391344966	0.03141781666928852	0.01088554215501521	0.006658869197658069	0.0016516968920051243	3.353836544037335E-5	4.268393101661557E-5	1.480091532875859E-4	1.488120851448274E-5	1.6934151239040803E-5	4.108313129241655E-5	1.712072076328544E-6	2.539058616393454E-5	1.4210609062495084E-5	1.517917823186589E-6	2.714587975304773E-6	0.0018311510115842538	0.007291332772345147
32200000	-6456648.071792845	-6454868.203737908	-1779.868054936882	-6454868.203737908	149.58739769939928	5311.738876226754	4	1	114	185	1	0.0	5.005745778924764	1.3068663994124183	2.9178420233693223	0.08091808736176075	0.7079711079279499	0.6265264694824438	0.858684467142466	0.7627893569496779	0.13735752643313756	0.3348211386473339	0.017252146642595206	0.2764679978984728	0.07604117748223144	0.017649123208713695	0.0760903606750471	0.0567446559350228	0.06596192631601758	0.014125362917738854	0.036920738348657015	0.057795946073286066	0.032727528461625084	0.014495720027392993	0.008341615447337924	7.31774013980841E-4	2.6939935094452645E-4	3.433562759343861E-5	4.419369408761499E-4	1.2305222796240176E-6	1.884872759534194E-5	1.4465524550148657E-6	1.0291702739171813E-5	3.334066406038757E-5	1.8759466525580284E-6	2.3371242580021622E-5	4.917630484707066E-6	0.0011681893238727828	0.02318658047942264
32300000	-6456626.539082371	-6454881.2176075	-1745.3214748711143	-6454881.2176075	158.14841058507176	5227.748698586873	4	1	114	185	1	0.0	5.060695762446351	1.1784926624757626	3.036738794534052	0.7204186752526484	0.6481038033755934	0.8467346179463688	0.7909303555517457	0.06522910467205753	0.2945590800260208	0.991231444664966	0.008617927513135027	0.013318284671664023	0.019086852991219233	8.094485560599385E-4	0.09328000475294815	0.080275284076707	0.017594069833251166	0.004930130700851709	0.04638970214089587	0.054976805594936	0.03439171736331395	0.021819281543150475	0.006389645172194904	0.0011568060691978812	1.8492316272011216E-4	2.0783035417551535E-4	4.2339987796829164E-6	3.6493947962742725E-5	3.688263782220568E-5	1.0547441712535408E-5	2.0709853452988905E-5	3.70197866044704E-5	9.112788212346063E-6	2.6251096812321323E-5	7.121849125808455E-6	0.0058572161101342725	0.00843466527800262
32400000	-6456674.324467052	-6454867.340583109	-1806.9838839425584	-6454867.340583109	167.91616895266426	5891.907518386131	4	1	114	185	1	0.0	5.040052837573323	1.1881755203475677	2.892164948902431	0.9219547509536172	0.8634666617486358	0.26748480110703826	0.9271581335450239	0.27238475138130125	0.27766710856673094	0.10504419344446907	0.3145843148970891	0.026249606173700087	0.07860761414031521	0.00837822589975621	0.09328000475294815	0.08025819735261344	0.06660646048598881	0.002475222904610587	0.04104772612998805	0.06582716671864422	0.03439171736331395	0.022878563960157163	0.011371270935724606	0.0021643841688368704	1.6925172882226308E-4	1.749432341157063E-4	7.546034880402977E-5	2.423754582120102E-4	2.9878382339825684E-5	1.1556320535918497E-5	3.488985333290615E-5	1.7370921453076332E-5	1.0653425391725337E-5	3.1520539576791896E-7	4.980933709880057E-6	0.006744761519155325	0.0178498827306453
32500000	-6456657.957989872	-6454849.423499607	-1808.5344902662123	-6454849.423499607	155.87772976362552	6089.760122392914	4	1	114	185	1	0.0	4.911652050008507	1.227242856983947	2.8064494008329057	0.8672411178802272	0.4313016924185913	0.10868934429601333	0.7880367139207135	0.9478732709109432	0.5140441008528823	0.14838195813678123	0.07361053430528253	0.003414938505502623	0.022281987449141824	0.0047142956430383486	0.10193758939450094	0.05689374044402111	0.0575943131258287	0.008436262265825915	0.04193439613930549	0.06582716671864422	0.039242691393064855	0.012446949645672731	0.008877269880238986	0.002448125239396141	2.4249168142499776E-4	4.681362152979571E-4	2.1406157413789346E-4	7.900864878179786E-5	1.3595803064990694E-5	3.257679985849582E-5	3.0060601735903476E-7	5.0715917868440035E-6	7.875686554149042E-6	3.4266293739612427E-6	4.044139554893574E-7	0.002865755138616313	0.004153033594702039
32600000	-6456675.733747158	-6454864.288342179	-1811.4454049793867	-6454864.288342179	167.70422177405462	6182.401314910741	4	3	116	183	1	0.0	4.577325558639341	1.2359227462812152	3.113838239676597	0.9327404976871538	0.9893581534332678	0.4677103705396257	0.6753671137138021	0.002053499657289462	0.7476965543391432	0.7130332591283647	0.18929016425196094	0.008342918891731131	0.02263970674981655	9.602495196264466E-4	0.10305668683620968	0.05571023080405642	0.04281401482402933	3.0448678029111755E-4	0.04282586581701711	0.06312333534500957	0.02623301644877718	0.01291498144516823	0.004546085364055007	0.0013340640325027538	4.953544488723513E-4	5.87279934089871E-4	9.008638574717488E-5	1.5521454104644079E-4	8.254788339462168E-5	1.1701485664309014E-4	2.2476409858582687E-5	7.738709987592063E-6	3.573796903243834E-5	2.6643540535442407E-5	7.897409184971777E-6	0.0015542744153078513	0.0066158113968952156
32700000	-6456643.360328997	-6454847.2700208565	-1796.0903081395736	-6454847.2700208565	166.25789829099244	5432.503912481242	4	2	115	184	1	0.0	4.6049044339285174	1.1616489716831542	3.1249310789481686	0.8146749551619156	0.40686792415628675	0.8472980883555316	0.4945433732481626	0.2738507762660929	0.15880099682140422	0.6814712480553288	0.23277189427470169	0.020337046820405935	0.07140139140413837	0.12740036117043316	0.13656939662799691	0.11149289973037371	0.06424781641430546	6.527023854664186E-4	0.034424698181579456	0.06759129964222793	0.039207855293299274	0.013255871501694008	0.007848366475767865	0.005785640262140927	0.0013829951980991863	5.76925976637136E-4	3.375932838663887E-4	5.426904198826063E-5	1.0059024010896717E-4	1.6157239093632416E-4	7.392112365465657E-5	6.883627869226534E-6	2.107441366176958E-5	1.682973362266085E-5	1.5751157507618857E-6	0.0036101293340814336	0.015715625173979605
32800000	-6456650.47162345	-6454867.19888401	-1783.2727394395902	-6454867.19888401	225.94829269544945	5770.6622440709525	4	2	115	184	1	0.0	5.4501392409033445	1.1058590022073354	3.1153940546586516	0.9725034396688086	0.6492327655130113	0.6494967610151146	0.3107608682113453	0.6565697782917873	0.137271623211996	0.7861226139800098	0.3290845930457365	0.083606409678754	0.02253557447585768	0.13283912691753091	0.08459347497820732	0.0935248119400317	0.05756298428643611	3.7227772407274665E-4	0.04388927126320121	0.06312284404975439	0.039207855293299274	0.020328009167983038	0.008289057197443668	0.00309127756430682	0.0021858371593709834	1.5671338193991077E-4	8.849902864826796E-5	2.1675699030880098E-5	6.452596185610443E-5	3.3934550264079986E-5	3.3604264260770406E-6	4.261354668696481E-6	7.697237311414175E-6	2.057634798200548E-5	1.9292688900104464E-6	0.002104107256803857	0.012750987767677916
32900000	-6456657.987899191	-6454876.158576439	-1781.829322751978	-6454876.158576439	142.2553146251224	5212.860583001698	5	2	114	185	1	0.0	5.780748980636424	1.2596301425145864	2.894777955239056	0.07220539187454136	0.41622495432016593	0.6421562606399916	0.12249626323473166	0.27962959218203876	0.7815847102408059	0.6684167610422214	0.08007964598886765	0.041363789093598315	0.018933650885288946	0.0375126190940079	0.07423707829597204	0.08558163678221646	0.04554386878637943	0.00901363243571005	0.03328884105123594	0.05967673788570547	0.03862634101979591	0.011547881158107728	0.0041083520826143095	7.551348629776845E-4	0.0014394481531836585	1.2137654772506783E-4	1.4395438960736526E-4	4.054864193617279E-6	4.2425574122985265E-5	2.432009718894707E-5	4.679828554020534E-6	5.130495591850028E-6	1.8061331182716373E-6	2.400765454663823E-6	5.013953910056808E-7	0.003329075002013819	0.013023232508048049
33000000	-6456638.906920322	-6454870.799898818	-1768.1070215043892	-6454870.799898818	124.2146483884685	5617.928032622027	4	1	114	185	1	0.0	5.751199301868061	1.3320599142850682	2.738325807223077	0.96235143746507	0.3977304722628557	0.6016754570775655	0.4280187218378033	0.5567052642853614	0.45951207417485945	0.33189334248939817	0.6415298456882387	0.0434028749736937	0.0334791372602158	0.03133671846948844	0.12530552177434964	0.06810314253297367	0.02191180045237233	0.0038408938279030683	0.04209066184408305	0.05967673788570547	0.02678309383022248	0.01191941535082999	0.004247278757123569	9.623797144273162E-4	4.5884846618305346E-4	4.774525983149951E-5	2.0879366655409916E-5	1.0844326714866588E-4	8.784355168794109E-6	2.0116951313324226E-5	6.862921759175069E-6	1.7915394470627048E-6	1.179918651133691E-6	2.756815476571839E-7	3.207516934071027E-6	0.0020326899055723405	0.02309061360186267
33100000	-6456620.772927195	-6454872.973313113	-1747.7996140821244	-6454872.973313113	130.4375038172422	5537.509524044512	5	1	113	186	1	0.0	5.998952562186266	1.4463503958033208	2.9400177728565153	0.14886972743893137	0.02755643770629523	0.32090926670805653	0.17114390847848318	0.9609904279682894	0.256199257108087	0.18367173155330488	0.43262353217938554	0.19102520244609142	0.015137781185110465	0.013572580110458867	0.12107703136223093	0.09825228350378215	0.038786535641695985	0.0015163806002701688	0.03868013417142232	0.06317111566261872	0.03875913541408022	0.01228891413629284	0.004000515622517452	0.0012232474673273333	5.960765346544398E-5	4.921459086877298E-5	1.6771331236968795E-5	6.427335969808764E-5	1.4211047606050067E-5	7.299898478268893E-6	6.435100579606117E-6	1.9021805483720913E-6	2.7536935486568254E-7	1.14150992585457E-7	1.7695981877856043E-6	0.0018238423043073723	0.013841102204457596
33200000	-6456646.035258723	-6454867.462464273	-1778.572794450589	-6454867.462464273	175.13811229587088	6044.589184472437	5	1	113	186	1	0.0	5.367177448763414	1.1626781713162424	2.941621862926446	0.7892999694198796	0.2680453295161857	0.4639861899976778	0.36653603968083337	0.24763619596894318	0.3345729749338649	0.0893767092276809	0.24004770932542052	0.03419504262747914	0.033227786177274114	0.028011976392978543	0.07338748540554992	0.09519545022888658	0.04717453404871005	0.004177682343357861	0.04958047083055313	0.0641706059141972	0.033285051017520245	0.009993228732105001	0.004968403608784822	4.0782991994058694E-4	5.040888652792706E-4	1.2549433790314714E-4	3.598127616371484E-6	1.3166287528610788E-6	7.1949636222737205E-6	2.2824571234418844E-5	1.5312979704935557E-5	4.309193994157099E-6	5.396280358952203E-6	5.150229088273442E-7	4.6334186946209196E-7	0.001813242735644455	0.04412080885244908
33300000	-6456680.376149957	-6454878.442853512	-1801.9332964452356	-6454878.442853512	292.1964798841506	6948.307130591094	4	2	115	184	1	0.0	5.451162900262874	1.0771962553747172	2.834040838002523	0.48401406707488304	0.2458795579872833	0.8718135864065982	0.41573210389529275	0.8423801621713463	0.26870784691698296	0.11706570203616179	0.12135635354098712	0.04046341892466362	0.3666774337078877	0.017471839035039925	0.12507070520918082	0.06810772744984574	0.023217464448717837	0.008989909550446394	0.03825603476621518	0.0641706059141972	0.033285051017520245	0.015757981808291636	0.006297918742052207	0.003481437846772126	6.536446045665955E-4	8.03588610117064E-5	4.0307522674387463E-7	5.7905178175471056E-5	4.100004098942551E-5	6.239300900250196E-5	4.984529575035657E-7	1.2695978466489858E-5	3.6274730564929957E-7	1.3542025320600698E-6	1.5776363928889132E-6	4.3459966004400234E-4	0.0024749869502373135
33400000	-6456629.435627749	-6454869.933060596	-1759.5025671532135	-6454869.933060596	309.31032183757446	6804.872448865096	4	1	114	185	1	0.0	5.986739608805056	1.019332624037253	2.9455548375454996	0.7068719905023422	0.06681246093474065	0.5868080845674166	0.35494635291415955	0.12565761000393585	0.7651914667246116	0.3091167447278498	0.19894512922273716	0.018297401338331267	0.25519737176317875	0.04000547715353546	0.0958179841488005	0.10565455253081697	0.02880251381967381	0.009465651080584508	0.03696397659034965	0.05748324381981048	0.033285051017520245	0.011294375601832957	0.004123748201984308	8.125817808670156E-4	1.0050193466313235E-4	5.39465062193674E-6	2.061840372773138E-5	4.2207443703424416E-5	4.177720423919414E-5	3.7843004000374347E-6	5.170852180379728E-6	3.261497918047893E-6	2.953167022649155E-6	2.578471684211102E-6	1.2916430331299293E-6	0.0013564778688591689	0.024973940894544303
33500000	-6456692.47409533	-6454879.099121535	-1813.374973794819	-6454879.099121535	144.47042193816395	6383.739202276623	4	1	114	185	1	0.0	5.56362453776129	1.236479007368016	2.86591061837508	0.9835051028286889	0.48176595050148335	0.23761531529312285	0.5460093678482861	0.8791492375309518	0.4729660185993286	0.07382612616235455	0.1043918971859363	0.00298924996181642	0.49508605425037494	0.07397039192644739	0.09977668516036978	0.07390947843858384	0.07868308256755041	0.00888253808259786	0.049646642193636986	0.05855913726471399	0.02990113066768366	0.02141033565339168	0.00721837749112377	0.0010437767958828106	4.442286205617062E-4	2.9088686894707617E-5	1.4228868145824092E-5	2.5329222001564305E-5	1.8158832988328344E-6	5.823858506978046E-5	9.188281084353988E-6	1.517781626762692E-5	1.7137178768884317E-6	9.555939237640312E-6	2.35272492317049E-6	0.0036068660819936994	0.006261735456713549
33600000	-6456642.903125557	-6454854.856875042	-1788.046250514492	-6454854.856875042	173.40877171908593	6228.16582053873	4	1	114	185	1	0.0	5.491607735307049	1.300770088639143	2.7845348158402854	0.211127262288945	0.9983626177431499	0.6282056416160605	0.8402261033938827	0.4631864766295968	0.7170510963191644	0.9856098240523302	0.0975566770774118	0.13705969380067196	0.12062486720251707	0.04807042508464725	0.06222968036414675	0.05684594171836797	0.05931412534186021	0.0013730114315317805	0.035185414165491875	0.05563675406602506	0.03132478858430764	0.010887347878369386	0.0059561973334971855	4.295145441967831E-4	8.163057001365503E-5	2.2915414880263826E-4	1.0555261849461907E-4	1.80317386606805E-4	7.052603111170626E-7	1.4805512635246045E-5	1.1436710950572167E-5	6.122440616300891E-6	3.1433308407834162E-6	1.1344058167359224E-6	1.2383576161772917E-6	0.0017815525037632608	0.018622394125110703
33700000	-6456605.374379066	-6454854.818712351	-1750.5556667146386	-6454854.818712351	199.3852726302051	6022.157160381688	4	1	114	185	1	0.0	5.781257924569989	1.223344953697945	2.871104705971558	0.8059134527955146	0.38292055183712304	0.7587960719106	0.4010588428417184	0.530536021167951	0.024714120830058296	0.545433682313818	0.18763078524703233	0.02183312625532108	0.024759863203460304	0.10393706020917416	0.08776268011101211	0.06378852818259247	0.07702126312302159	0.002719527814404066	0.04232109132694348	0.06552090781302915	0.03881817513675216	0.015355899347032815	0.0059561973334971855	3.5336496990136116E-4	4.1986570936119175E-4	1.6606198284384684E-4	2.4384608809592247E-5	1.7552687692140055E-4	1.7494517580367534E-5	1.9849923594940503E-5	2.457552538348066E-6	6.293714268052828E-6	3.4585166218163556E-6	1.5177597891307773E-6	1.4805723244425756E-6	7.325066669249397E-4	0.016252683032328064
33800000	-6456699.68097132	-6454881.940337298	-1817.7406340213395	-6454881.940337298	192.0058715648442	6576.935708185489	4	1	114	185	1	0.0	5.232061549450145	1.3274849465076188	2.7290125885169916	0.7349531772792329	0.017456070221181657	0.6152420196617407	0.21054793431785682	0.15566847283184224	0.28077038723567666	0.09867378226312337	0.04758036087971749	0.04053177357295816	0.06908343136513913	0.03326988731528526	0.09108717427519007	0.0773514871395244	0.035951325209741966	0.013086579938913734	0.04165418038671203	0.05714708190296518	0.02870042281409988	0.01273492007765611	0.006556316926268626	0.0026985218132803625	9.47914225696936E-5	2.288805024673707E-5	2.2101066861928375E-4	7.559359785252048E-5	9.756574245657452E-6	1.102737676394441E-4	6.229673525818825E-5	9.353717765899581E-6	2.5833886111753557E-6	8.458636741062804E-6	5.67974383817141E-7	0.0015218776383560098	0.03792575145598592
33900000	-6456660.173212522	-6454855.081934085	-1805.091278436545	-6454855.081934085	182.83246902144404	6622.0697126474115	5	1	113	186	1	0.0	5.080068398721945	1.1875988992981596	2.944131009772644	0.8301209092037749	0.7656752826430054	0.5650502167239533	0.47018959433348184	0.2545611158382154	0.08682085014933201	0.4199067625413776	0.1935809837973764	0.039462199625008854	0.02435072086950859	0.005517480289717533	0.08233718858339006	0.049498865512070306	0.09801841282603074	0.016781371641029587	0.03967936305917929	0.06228699736631787	0.034582764172628656	0.014269383151808986	0.006553698892868213	0.0017330081673876693	3.481758096395903E-4	1.2527605437583697E-5	2.14991749553416E-5	5.668407865687973E-5	2.8039929114048844E-5	2.334739032931052E-5	6.099222564721556E-6	1.1368639248810162E-5	1.3572829895713766E-5	3.2821973821313677E-6	1.1707626145882944E-7	0.001021558332328943	0.012592287041212053
34000000	-6456665.635995398	-6454876.9762934735	-1788.6597019244825	-6454876.9762934735	195.58451290322645	5708.74948948669	4	1	114	185	1	0.0	5.4249506358271	1.2631868441209042	2.772790114626294	0.32959182147372146	0.5546129205571428	0.2878226252232309	0.9388517496732789	0.5531295042153718	0.5642619956616565	0.5467030835869096	0.28572892466598776	0.041337227153288955	0.17107580155883836	0.060841378670560435	0.11305676399846316	0.0892132836350621	0.04907667977198587	0.05625757493881727	0.03967936305917929	0.06228699736631787	0.04069865948190076	0.013742206410668938	0.004041770515652846	0.001756073464199375	3.498234187942469E-4	8.955969645000232E-5	7.859745538993323E-5	6.49924847118201E-5	2.650276890076403E-5	6.365010782633587E-6	9.178652704066697E-6	7.790000726882892E-6	9.103257764629378E-6	2.3807829938804633E-7	1.597001358374654E-7	0.0022849451273547618	0.01818626846135476
34100000	-6456654.488933708	-6454871.458596814	-1783.0303368927302	-6454871.458596814	153.38725902900515	5638.336191647008	4	1	114	185	1	0.0	5.9254478542378335	1.36271940919923	2.762867601734984	0.36524756522188795	0.7811368287297141	0.6850064393383886	0.7603785211843832	0.938381709376613	0.6865346461238699	0.7349383789930429	0.6695366050811292	0.06235399677697994	0.17107580155883836	0.0075144203464989085	0.1082499770947013	0.1289418605953524	0.07074372149201728	0.027875651092294333	0.03967936305917929	0.061979256374352254	0.029788299812224275	0.014066208966598411	0.005364388994880536	0.0019740130627046797	6.38525346348081E-4	2.0097780608431784E-5	5.4094259340416866E-5	6.037204668645977E-5	5.0379582753383235E-5	3.652470263850943E-6	1.2714428711355389E-5	5.169735272508056E-6	2.27881607846701E-6	5.969235552163263E-7	2.59105498439913E-9	7.665897821109702E-4	0.027898792316507867
34200000	-6456609.831716548	-6454853.360520198	-1756.4711963499785	-6454853.360520198	275.34101866269117	5531.971044755218	4	1	114	185	1	0.0	6.005515035079444	1.0837922382257477	3.044100405693207	0.3443830526151657	0.3229425328463121	0.6123289534086686	0.5592312996508019	0.839565285716932	0.9543938436668578	0.07528346276784499	0.5359795441052451	0.08275309605599497	0.005650125348427901	0.07149734797564976	0.10052093676649271	0.08057901162869828	0.08696719152745708	0.020779023428294546	0.03442605993879218	0.061979256374352254	0.034305360948620044	0.01193519332997744	0.007434717000773588	0.0015058500351047464	5.432032479736614E-5	1.9567596702664992E-4	1.0235852741027023E-5	1.4849545084930802E-6	9.037085898628413E-6	1.8807076625027364E-6	4.00524502644841E-5	1.7009566724546308E-6	3.6358431155283696E-6	3.627264496539874E-7	1.0199570698319319E-7	4.8822415641771113E-4	0.016477583537153135
34300000	-6456628.39045556	-6454874.944992786	-1753.445462773479	-6454874.944992786	158.23279119109134	5394.505410812231	4	1	114	185	1	0.0	5.229600606795152	1.1470470329268576	3.1145179846728204	0.4940034039228199	0.26636455294303224	0.6374844061852815	0.6302376416820632	0.1073482331939197	0.7780501681852677	0.33556370126978846	0.13223820567793035	0.009456995989218554	0.05810319543379177	0.12137613435877949	0.0495553845626283	0.08463861679669918	0.04931148439474297	0.0014746453389939832	0.030954734635994543	0.058610742251212766	0.030837178864414325	0.013341703200567493	0.003082342587580327	0.0010234568648758758	6.554718136106911E-5	1.74540906858428E-5	5.368238327225502E-5	1.52090834358794E-5	1.0959561636525015E-5	1.6420101030068645E-5	7.519005747461818E-7	4.65846686085692E-7	3.293693230484532E-6	3.3067059071410204E-6	7.089902499448401E-6	6.380190807561549E-4	0.016486230251673034
34400000	-6456641.742635561	-6454856.330520421	-1785.4121151395568	-6454856.330520421	172.02707882193417	6100.843501413101	5	1	113	186	1	0.0	5.311930526159949	1.1963942569965815	2.848485677469441	0.8800034152422495	0.43099364396768675	0.3606466373718783	0.3448162711563316	0.06346286112085439	0.6560736425294142	0.0869888898409049	0.23069614257927193	0.07996173206875254	0.0851416772161843	0.022701937958390064	0.04965191883360977	0.06288279699192807	0.02838933064020913	6.502435493599565E-4	0.04040347181859153	0.058537694425984985	0.030837178864414325	0.01318566156546924	0.0038206857407315775	0.001079723625172015	1.1783190815533794E-4	3.64912865323686E-7	4.364289785518803E-5	1.6106788733107812E-5	1.7517652048344603E-6	3.712086374177372E-5	9.423639179741866E-6	4.7011646209058806E-7	4.2422928069788057E-7	1.0395561289910619E-5	5.202931536365188E-6	5.379089119940924E-4	0.010643268888367932
34500000	-6456645.718341255	-6454862.214243255	-1783.5040980000592	-6454862.214243255	163.75485258236503	5649.120893826289	4	1	114	185	1	0.0	5.304069000256551	1.151578104740221	3.135812505535946	0.5348956261178561	0.33267449083232703	0.8801915096203253	0.010165974851113098	0.42532994377225675	0.43746814976213705	0.6278655168401918	0.017785875623321103	0.025543238163446915	0.0762665472083963	0.00621041502639097	0.08244134102690677	0.10123677783577845	0.02223030543180659	0.008574597954932347	0.0497726085969092	0.062400999755405	0.03928892823111832	0.01176430140629763	0.006947897696514849	8.78636490138592E-4	8.619244135232329E-7	2.568421711141433E-6	3.084131959617329E-5	7.63808166863994E-5	2.5026267049667286E-5	2.139186993812483E-5	4.700415431464598E-5	2.123006474651528E-6	1.895291343431801E-6	9.906650515159558E-6	4.2412459204784405E-6	0.0018247529016214565	0.026999310174279076
34600000	-6456654.132983843	-6454855.91370465	-1798.2192791933228	-6454855.91370465	226.83325605553506	6681.327339911749	5	1	113	186	1	0.0	5.927490302062691	1.1455217172907177	2.9613771529196424	0.900124002701152	0.06626554112854087	0.5070548740366221	0.7421067777878836	0.5458766251203818	0.2516436725040785	0.208767108151806	0.4785610283387359	0.013940182433236872	0.061839715367689875	0.0038998429078675534	0.12702613259787968	0.07149440662820761	0.053671084714195634	0.004300762236177401	0.03282672199272956	0.05921168287915827	0.03928892823111832	0.01682877667596823	0.003906888183204981	6.902723739321472E-4	2.745043747710231E-4	2.0804192432050227E-5	1.8701954310512556E-4	1.6740779327436147E-5	1.9562541049454944E-6	2.234257109933603E-6	1.0421342986556737E-5	1.3996819811733666E-5	9.130442966848478E-6	2.3570851860699083E-6	1.306477289116218E-6	6.843037196768965E-4	0.020105905336144893
34700000	-6456675.8610016	-6454842.671874549	-1833.1891270507513	-6454842.671874549	280.97491670138913	6729.762175900706	7	1	111	188	1	0.0	4.99614680927736	1.149003265636245	2.805601015180706	0.8778764013332041	0.6512746337949248	0.49423809639614097	0.6463191265071472	0.276271010166933	0.15353852319137018	0.7116927983764165	0.6443224844435099	0.007318397216783297	0.029680564520988176	0.13321077195695488	0.06178932548838095	0.06110442840044892	0.03158579832217552	0.018905509135195203	0.03988322617047753	0.060982075705314456	0.0357348610189835	0.01505659388757773	0.005755920094151577	8.322361236108463E-4	2.286978427058208E-4	3.4708411348585927E-4	1.1480185943198295E-4	1.3687321306129138E-4	1.3556123332659285E-6	4.891508705788512E-6	6.029584705684605E-6	9.093633936345009E-5	5.508312849218824E-6	1.3834163044591542E-5	1.115655192786655E-6	1.683568681360354E-4	0.0028898915269306804
34800000	-6456681.840539526	-6454885.759142479	-1796.0813970470208	-6454885.759142479	196.15799097831277	6891.065060498264	5	1	113	186	1	0.0	5.7411691683392405	1.1084824010613328	2.9418798012379375	0.07095640307834743	0.005434820699189514	0.4992314338492999	0.2900107293993039	0.9751116849600233	0.5418894042925065	0.9249561464978746	0.5830374288833328	0.020880204612040827	0.017198322211720005	0.034380258916546814	0.0754078025808869	0.06372823037904776	0.028412761481865088	0.008600785887902921	0.03988322617047753	0.05645881206152486	0.028867662191525693	0.012521185896475584	0.0055668513781987755	4.3209191512280106E-4	1.7523106699319036E-5	3.477889369097439E-4	1.3815928847751954E-5	5.02978109918984E-6	5.276591556078233E-5	3.331133263730093E-6	6.245321059149568E-6	7.94464223203536E-6	1.0602902512831116E-7	1.6551792604629774E-6	3.9138439441653095E-7	6.812016903464413E-5	0.019815816194128023
34900000	-6456647.35410312	-6454862.312537719	-1785.0415654017772	-6454862.312537719	205.0897651095244	6258.199738397148	4	2	115	184	1	0.0	5.219749803930347	1.1501710989155445	3.037547681435598	0.5602125191267903	0.3401676067677295	0.1894451760592806	0.44011688434724444	0.89553009900876	0.2338285795110232	0.7466284173010141	0.3770081378243972	0.05039300426722461	0.01820132693648866	0.041627955829247755	0.0938360049429011	0.09732776131368082	0.08019544598945108	0.005753431819586452	0.0403848180766249	0.0707060411718301	0.038594513828341864	0.01511363049093113	0.006121537454735958	4.982197840805509E-4	6.8233639289409445E-6	2.149910627018912E-4	1.3998562391170173E-6	5.9511001332334654E-5	4.4978289563014505E-5	9.073886344492272E-6	1.398654072851446E-5	1.1193927450230604E-5	3.936611331966531E-6	1.9548696191444124E-5	1.3746124388949932E-6	1.1186376541037413E-4	0.01612151561717227
35000000	-6456629.185044849	-6454854.497091051	-1774.6879537978075	-6454854.497091051	193.83560151899502	5776.783054720644	6	1	112	187	1	0.0	5.95634752516292	1.1507014195072054	2.9423620538000614	0.045053614814597374	0.6860968254620364	0.6690364744241571	0.9602918386505191	0.6651029378575392	0.0853130604034588	0.8481922754619006	0.026801193919554	0.008111145191200497	0.1382971502064328	0.0047623640800326635	0.08507063235551245	0.06658507511243117	0.04238712050490262	0.002263314920603693	0.039219119921317776	0.05444850000217937	0.038594513828341864	0.015542945602712636	0.00505814361274562	0.0013874128159418533	1.385707877970283E-4	1.498344564443199E-4	8.735848790001703E-7	8.651256791203826E-6	1.0999445272734599E-5	4.061662942677427E-6	7.30824505837988E-6	1.8462478688855857E-6	9.095412102191942E-7	5.136061261366443E-7	1.2101456275827261E-6	5.786586611869682E-5	0.019531778388494417
35100000	-6456663.794972142	-6454855.894758913	-1807.9002132298504	-6454855.894758913	208.107188857472	6227.201328398425	5	1	113	186	1	0.0	5.399963084304752	1.1863030175568348	2.7583588001588266	0.3019054041040599	0.41153173226001455	0.7057952044714966	0.48887778693846007	0.6677372811019776	0.7099361415835764	0.16860869727510355	0.32619861182775783	0.01135018597476784	0.007497638449207747	0.10608412772427606	0.10722026555683542	0.06635401919456785	0.08004181490297418	0.010224622525480887	0.03505704777206572	0.05444850000217937	0.039065904895493477	0.009461229392306333	0.007266088484353026	3.7916904814307953E-4	1.151934365285498E-5	2.6014477523910214E-5	9.093099437096918E-5	4.476608342063554E-6	7.712304276999276E-6	1.971020702928554E-6	1.4834868511704174E-5	9.15161678667166E-6	7.743008062897296E-6	2.8118638348954375E-7	5.819691980617017E-7	5.714838451792491E-4	0.011395507442361015
35200000	-6456610.232111155	-6454875.103774903	-1735.1283362520091	-6454875.103774903	148.97055823237937	5511.2304491355735	4	1	114	185	1	0.0	5.619847321465514	1.2381008061666077	3.0169640430439117	0.9877469978047967	0.29173317961277667	0.6848787056343352	0.6564442748905862	0.3922236521797835	0.400584820340595	0.027993067843249966	0.28256408704982716	0.011008269542111497	0.04350332884414504	0.05236424491991067	0.11005834436073766	0.09416669249186213	0.032894213787563895	0.013900866410361758	0.0569558313536659	0.05238313767876478	0.032263689219320005	0.01292070557868931	0.005371304567466369	3.9735257392207134E-4	1.0039491269106431E-4	8.861326545195495E-6	4.0851320593442295E-5	7.76227531859743E-6	2.6725021508356588E-5	7.96572452007063E-6	1.868357786934676E-5	4.627767657773999E-6	3.900168697155225E-6	4.4390914893684463E-7	1.1406517758314962E-7	1.9890836185500034E-4	0.027604239738224234
35300000	-6456614.725003807	-6454873.187623191	-1741.537380615742	-6454873.187623191	151.89158437423777	5581.041816815674	4	1	114	185	1	0.0	6.092271418858938	1.1839177090060573	2.9354923798349826	0.9604980566972274	0.7746298232804731	0.5079285682332241	0.16374859788858337	0.8277040730743956	0.38495706790708556	0.6977353460299335	0.06556224422578683	0.08143445780678037	0.0942621980999488	0.0385706833464522	0.06883320244631565	0.06627973324544258	0.03589063683456876	3.5609240121929766E-4	0.037642631179029634	0.05238313767876478	0.032263689219320005	0.011234055924100613	0.006371031364611499	1.446353114898425E-4	1.7469795099458579E-4	1.1427251004584756E-5	2.822975403847173E-6	3.317559136885825E-5	1.918443461034496E-5	1.8858385881896503E-5	4.839019275461009E-6	2.6317022797951383E-6	1.1244245144216024E-6	4.891471359268071E-7	1.925296781290734E-6	0.001900589988607867	0.01727342310611106
35400000	-6456617.403538692	-6454862.064761113	-1755.3387775784072	-6454862.064761113	167.05653253470854	5806.751268335264	4	1	114	185	1	0.0	4.997656062045317	1.1588798276374241	3.081948616482942	0.38013354869034527	0.7402723250398244	0.8051031873170457	0.20127855197224273	0.12325114737429577	0.40675826240160445	0.17126039959404607	0.12346350063336388	0.011397063062914133	0.008168008095384871	0.03489227047322404	0.07471712822628751	0.08573289284568253	0.04675679434701618	0.002688944709582726	0.032525429605228334	0.0702795920871218	0.0319698606985117	0.015665201184883418	0.005496644234770855	0.0017848512819699858	5.019206298095967E-5	5.139326891992358E-5	1.6275190031000404E-6	1.3645675156227521E-5	1.2767608164703373E-5	3.799567985453346E-5	6.2680724076842355E-6	3.600503837487565E-6	6.9738689352381144E-6	6.986303175460396E-7	1.0361286169155812E-6	5.55661729926613E-4	0.006910829724484833
35500000	-6456665.36526203	-6454872.944032583	-1792.4212294467013	-6454872.944032583	158.81951042486898	6299.697654618802	4	1	114	185	1	0.0	5.061150842143448	1.3137182235661606	2.7891940266047897	0.9377836829003471	0.2322479865516098	0.1470278018168802	0.7633781252999646	0.19025310023385264	0.3628705649855135	0.6031105462855725	0.029006361167581183	0.03408390723372417	0.044901117699892336	0.062453668167366375	0.07533952144245343	0.07959630795222315	0.06803213046824451	0.01546337299261838	0.03812077772599829	0.0633437500063127	0.030989223199624806	0.01549331544923481	0.007517187922227438	5.226021648313955E-4	3.639759136504776E-4	2.997251135315798E-4	5.3838896722097146E-5	4.1785699840733176E-5	1.5601787179154107E-5	2.172265637654528E-5	1.3472470759444877E-5	2.583227794372207E-6	3.4827438408228742E-6	2.577253010288599E-9	1.589159343934271E-6	0.0031045377207885015	0.008258360176699125
35600000	-6456671.983293648	-6454861.812342163	-1810.1709514847812	-6454861.812342163	161.52311589262715	6302.6010244045065	5	1	113	186	1	0.0	5.424555788976977	1.3575045849653817	2.653166735145124	0.5921036977223914	0.28062786632675757	0.1561905538984502	0.15200509587353686	0.38373122717513664	0.6463239070425488	0.8634705662161636	0.08422241305162503	0.0031714047211136363	0.17587193943907697	0.05922878513638791	0.07533952144245343	0.056726648095343994	0.04143634269857282	0.0025548050924104927	0.044628893776983654	0.0633437500063127	0.037882616026653014	0.011776213380874721	0.006441460657123634	0.0017293281885286808	2.0848139326335252E-4	6.92547028978971E-5	2.3814485354168283E-5	1.1708296887052442E-5	4.0494857445371496E-5	2.269888645502446E-5	9.317891874001443E-7	1.3563014322317223E-5	5.658995007343988E-6	3.473210471469795E-6	3.9884127207917143E-7	6.735433513341685E-4	0.008981922852086162
35700000	-6456699.998371744	-6454869.108203497	-1830.8901682464457	-6454869.108203497	140.43414432466741	6449.597928394426	5	1	113	186	1	0.0	5.048479425905772	1.3206752269569464	2.63803648859458	0.8173540028253315	0.011155110434079752	0.23327007757691642	0.9860525394184917	0.37872061852673494	0.05177456795859445	0.7318470072847192	0.32966179011078117	0.12592092497234392	0.05309646939132143	0.021333488295483954	0.10655145563465682	0.03880170886588199	0.06484252178001357	0.0041697704148743785	0.04922127717218793	0.06359900421346253	0.03133803308969938	0.014170719337222151	0.005867955987336168	0.002010854179484668	7.938208274687701E-5	1.8996164334946755E-4	7.701207950434523E-5	8.374878675155724E-5	3.7654667430505024E-5	1.48341090639236E-5	1.5964159114883095E-5	6.551415209888739E-7	2.4340629611776833E-6	3.061974818888347E-6	1.3761387493107682E-6	2.2468652601018136E-4	0.02506537461731232
35800000	-6456665.042458562	-6454875.418327739	-1789.624130822987	-6454875.418327739	159.35745204126474	6202.85427001319	4	1	114	185	1	0.0	5.5877925501632255	1.3686285135264677	2.691601170670238	0.19670647080831405	0.1906093672275143	0.7567406370656018	0.6112294523507786	0.2832928695828688	0.00617422819055538	0.17975421693077812	0.01346436225687165	0.017162286633502572	0.08134732885343948	0.0402529402620039	0.08568137456776312	0.06868902392497311	0.04778555172776212	2.7886173740740314E-4	0.03472486401588322	0.06359900421346253	0.03375731255387393	0.01217914958567103	0.0065473387333818064	8.583236286096653E-4	2.727470281504531E-4	2.306427206429624E-5	2.4253822217375784E-6	2.4919045550826945E-5	1.4762888543333663E-5	2.451436216705737E-5	5.37134403386074E-6	4.3864485679049265E-6	1.555179189817168E-5	1.2249332942193879E-5	1.534586024155542E-6	0.0040222168878409756	0.04524925172678932
35900000	-6456651.948677473	-6454871.927520333	-1780.021157140025	-6454871.927520333	135.21967559974968	5760.213329369741	4	2	115	184	1	0.0	5.563468133670845	1.2769908899655704	2.8647911405847393	0.18387804475237593	0.2670176970024645	0.33103635240988044	0.44244072464471373	0.481745478179461	0.14616034117162985	0.27632929424673464	0.13485461162797868	0.026090427983872497	0.010361947183729943	0.003083135801060236	0.07090677073036535	0.1153228362297823	0.035377010063268294	0.01861841607882282	0.045029097328611996	0.05404507201482002	0.03855184490400814	0.014101976625313803	0.00499767753033594	7.417684775045761E-4	2.617646791810651E-4	7.353834164644043E-5	4.382003292506516E-6	1.9347748958133013E-5	1.9837445000882595E-5	2.3679698187767327E-5	3.7078324068393155E-6	7.934399414720372E-7	4.908074731516797E-6	5.04093688171179E-6	2.5049332347278467E-7	0.001588513568793786	0.02955588780972758
36000000	-6456702.01327536	-6454883.804083573	-1818.2091917874181	-6454883.804083573	134.06828288486884	5965.123143871364	4	3	116	183	1	0.0	5.27806909000351	1.3378057012804263	2.6049382934688787	0.8614017958209673	0.48772081754918856	0.4061896120883262	0.29800698760445204	0.11249291836826772	0.039404559725393515	0.273811682964481	0.11670204900184147	0.021457986757232938	0.04560569973501837	0.018664569998278067	0.08825557345466548	0.1153228362297823	0.059431050818792165	0.010490454047443367	0.045029097328611996	0.0632880805354702	0.03855184490400814	0.016827472053174416	0.006174525358453876	0.0016756832588454857	7.35747012644513E-5	1.791309416077896E-4	2.8134693411370037E-6	1.3266022011855654E-5	7.567346764782547E-6	1.9020656957678464E-5	4.864656735276658E-5	1.1444472060577208E-5	6.137657644605358E-6	2.008639005784263E-6	2.8164484383945964E-7	0.0011047768899185109	0.011015449651799031
36100000	-6456659.145583505	-6454871.596414063	-1787.5491694413035	-6454871.596414063	141.54951184914574	5911.26549944265	4	2	115	184	1	0.0	5.38029913363598	1.1994440868634446	2.757644550545075	0.5885101088818722	0.20111544976009588	0.999158701330959	0.4865037624150626	0.4039315370606418	0.016103641750614378	0.847867527058763	0.028674377549384945	0.02355422269806977	0.052807503748351615	0.01748691552616855	0.0580938136302458	0.1000256816143726	0.12317773800539004	0.01321633363059895	0.042419978601167946	0.06344174544289319	0.032209080286111365	0.014852648338204598	0.0071100452510423585	0.002327896182148374	2.0150616214099695E-4	7.382655539559709E-5	6.016653315206479E-5	4.3761978533448684E-5	3.165264006177674E-5	1.7318441012972295E-5	2.5791188519936215E-5	1.3505543249291103E-5	9.618049956444255E-6	5.253451972421505E-6	2.301812335355935E-6	0.001094452719582291	0.006187207781947507
36200000	-6456667.568251342	-6454860.302439938	-1807.265811403059	-6454860.302439938	173.81115977094183	6204.51344247529	5	2	114	185	1	0.0	5.2502160813655685	1.127260402406387	2.973939553683387	0.21179134019640955	0.6245940442553457	0.7286657233359884	0.795126378076892	0.41287157908668715	0.4396198119184617	0.8756129928596974	0.14451919749501596	0.06071888904591192	0.16372356816772304	0.01875111011858584	0.07913443514963438	0.09097702811489339	0.03897896584445989	0.02754012871929824	0.042419978601167946	0.07290893949988557	0.036403416654511724	0.017630030473065227	0.009159561668167048	0.0030964556667685945	2.5206577866399197E-5	9.209279175916096E-5	3.476142384094358E-5	8.749351951272134E-6	1.0136995214981182E-4	5.5328432695052866E-5	1.1075227908408094E-6	4.288431861512611E-6	1.7833927931434596E-5	5.916744235649411E-6	1.7652794999914594E-6	0.0027178480050484683	0.019602028247590435
36300000	-6456662.809872434	-6454858.308104192	-1804.5017682416108	-6454858.308104192	212.32076238226892	5986.43906753467	4	2	115	184	1	0.0	4.942375533026923	1.1067174906788215	3.0466338146910137	0.04340438885950599	0.8674219238389698	0.5256170705747147	0.9779505678362502	0.978864113286707	0.594836765966958	0.5293109575280518	0.33627974733012295	0.025349899616930557	0.015098253821590111	0.013841391271129828	0.12257302422873821	0.11036927963544713	0.10563448739176295	0.004236810542495664	0.042419978601167946	0.059384215375297256	0.03546985421219468	0.017760242009295605	0.003460619178660644	0.0012246529305353863	2.4720893213259237E-4	2.37733570956847E-4	1.0294295326091304E-4	2.259377492330829E-4	6.886988108949261E-6	1.1735045292622661E-4	3.817695734896346E-6	2.881492776427091E-6	1.7915490918710475E-5	2.7771923740129002E-6	5.65876969861112E-6	7.90850879326599E-4	0.002843945823981855
36400000	-6456680.872746545	-6454869.503570986	-1811.3691755586547	-6454869.503570986	329.6203049394086	6262.997068396149	4	3	116	183	1	0.0	5.216875438861368	0.9793750291338846	3.1681940786099556	0.05397005761524404	0.9358999361534968	0.3008842763485371	0.9288330870066107	0.40696308192459685	0.14486149569592133	0.15678716272165114	0.07792980393974576	0.06107770965493658	0.03827774587600485	0.018378679503810526	0.06650049589544899	0.0825632917172981	0.03454831833798166	0.009591019652552758	0.04003996321451232	0.06884064038586687	0.04142188936548415	0.02486491926619361	0.005889809843560822	0.0013434218173723346	7.954058038896755E-4	1.6224065398132526E-5	5.4338517325617423E-5	4.623082011679791E-5	3.2970389259592324E-5	3.315243205947865E-5	2.7447818688617014E-5	4.15486432123566E-5	3.069129968266478E-6	4.455551948235448E-6	6.318448045750541E-7	3.486403380555938E-4	0.02103820079725454
36500000	-6456676.395856955	-6454878.030386776	-1798.36547017898	-6454878.030386776	167.26067170337967	5882.916033762972	6	1	112	187	1	0.0	4.948501833339739	1.13181996502524	3.136063847700601	0.4458856414585134	0.36613007736094044	0.07861601036264021	0.9962094264722745	0.3271921906695387	0.4204051426951876	0.7737204152602626	0.1650493195620545	0.01876638125757381	0.09951204501132672	0.0026418504571371704	0.13877181143875292	0.07203101788258634	0.041767943514049784	0.01155115052022508	0.0455953155917097	0.06859534584478115	0.03601581172847241	0.013081478675995099	0.009755273017420895	0.0013777258390393861	8.152363338615438E-4	5.891297221013718E-4	3.867348372795495E-5	5.961922439481054E-5	1.0928809221425453E-4	1.2219290764351438E-5	5.6265584411796135E-5	2.202879997352469E-5	2.0744923444207698E-5	6.4743965107034E-6	5.156155043912577E-6	0.0012200584020134917	0.028002114423162788
36600000	-6456651.702326155	-6454888.196091876	-1763.5062342784852	-6454888.196091876	237.02591167316865	5754.191695690412	5	1	113	186	1	0.0	5.281561649366731	1.1221465121287424	2.992957521915642	0.3651998919211099	0.3424655981134289	0.5098897371131521	0.07311362207312047	0.2822737866121755	0.8167926598619806	0.06182575591312867	0.016241912771875873	0.010638870506258998	0.21258933099019597	0.0037089183399329553	0.13877181143875292	0.07617263520583081	0.021847767454048025	0.0034570549301639534	0.04699572862292262	0.06404458470294393	0.03601581172847241	0.015870729756613387	0.007114933119587034	0.0010373527152157359	1.5987188785893382E-4	1.94014775356911E-5	1.594442903915122E-5	7.744147514738278E-5	5.026834498901182E-5	4.5027218020535335E-5	2.637204944614761E-5	9.347878796201452E-6	7.06795060580284E-7	2.8759681125229404E-6	2.2120087594641074E-6	3.4038657793852075E-4	0.030625205787433028
36700000	-6456640.715489613	-6454873.595802325	-1767.1196872881712	-6454873.595802325	193.7926024135507	6020.739700339895	4	1	114	185	1	0.0	5.913892262592141	1.110774046617124	2.85344375052083	0.13178319472268038	0.7527271632516255	0.630153808331655	0.8798680995918363	0.5020026351098635	0.10839793575859426	0.06434373491535243	0.21943711621421433	0.11031971822884026	0.02385548237898509	0.011470632209794737	0.07890111045767964	0.08014241440315685	0.05273782517771144	0.012224805331487596	0.04041028912068101	0.06751252568200382	0.029449117130101975	0.012217343040382503	0.0050806313737682615	0.0013852408667771807	3.490380108009311E-4	8.249249753296598E-5	3.023807067267553E-5	4.7074842381800276E-6	2.2127037396444368E-6	2.265922362848614E-5	4.530180881534806E-6	5.889952003033324E-6	1.11210843577203E-5	1.6557541553600514E-7	1.685957134835545E-7	0.0028304504380295844	0.00757966054812252
36800000	-6456644.923294782	-6454854.857955697	-1790.0653390850753	-6454854.857955697	174.56861212663108	6289.825642445294	4	2	115	184	1	0.0	5.641107405722508	1.2430259818367384	2.837655623631169	0.5403145890290364	0.06866113515778662	0.6121272624433632	0.2700750600920881	0.5488197041370118	0.6503982403395602	0.2076800886850506	0.4312152372470609	0.015244005606511705	0.07254561685976829	0.036989078055076924	0.11037235633187809	0.0843137128330444	0.01860453756271896	0.00345676538006515	0.040329625167162306	0.06468918731204501	0.0345908546165973	0.014937023129252684	0.005497885736647051	7.558537136082673E-4	3.359292525995985E-4	2.1493862414023434E-4	9.242118012735562E-6	1.8171323283106102E-5	1.724008985129919E-5	7.222078793907301E-6	4.169274718119005E-5	5.722909723023361E-6	1.622212759547829E-6	4.603019853697967E-7	3.4127617380409376E-6	0.0011276851814432665	0.01599334947440978
36900000	-6456656.140158709	-6454871.793430845	-1784.3467278637256	-6454871.793430845	186.59511137642045	6009.713639951277	4	2	115	184	1	0.0	5.406163924303852	1.2018545944186678	3.0926289141381296	0.27463753098217325	0.36188109730798	0.43261999390116457	0.12106450479837239	0.4136865968204763	0.8841760160346249	0.3004946411486942	0.12112771078942472	0.034256589670651406	0.06153202544679968	0.008589491867614363	0.10207767414559217	0.08530302312985687	0.029848000834056677	2.1043027180173919E-4	0.043705692754745375	0.07029331599142821	0.03277751516660536	0.012163250465171126	0.007935629026724145	0.0016436083176425613	4.974447277874474E-5	2.0145902728265148E-4	1.9013158083115943E-5	7.721837285121489E-5	5.7931934630786554E-5	2.5767813746895984E-5	1.6571792218305958E-5	1.4941918968587526E-5	3.312017208867736E-6	1.2274942686263123E-6	5.964522185935445E-6	3.9998084228182814E-4	0.02105159180974667
37000000	-6456678.844119197	-6454891.554599496	-1787.2895197009302	-6454891.554599496	130.82517914528086	5488.933523401518	5	2	114	185	1	0.0	5.274930144588709	1.26227511373247	2.846564321279741	0.4672803694643842	0.5614214446246566	0.7074248827493069	0.39778632043952056	0.4735962785761843	0.5161583892117287	0.8411958052379808	0.9707192896153594	0.05309456284510328	0.17973172671518997	0.002156238573977287	0.09545740816194064	0.07997099970021224	0.06574003658491259	0.006354857867056187	0.043705692754745375	0.07029331599142821	0.034729004700767695	0.013909137203459545	0.0070527747964431835	0.0010414867065163275	1.4997615980768392E-4	8.937641428760446E-6	1.2785561153092652E-5	1.1755426267569794E-4	3.218899326031549E-5	1.0243636345793476E-5	8.857263984943963E-6	7.480550552998472E-6	1.410639298276384E-6	2.5298411935222557E-5	4.561644630508485E-6	3.3392910137310333E-4	0.006933066710307895
37100000	-6456693.711779897	-6454892.430246527	-1801.2815333695835	-6454892.430246527	166.2353552560018	5822.257277077729	6	2	113	186	1	0.0	4.973879402064475	1.3944255028744925	2.776199546735584	0.26955100736868876	0.6781693111734782	0.39661084249060374	0.4239833938543196	0.911940016073188	0.5887258317820698	0.8291381183817452	0.044965663991897026	0.012626876328892957	0.0792283648378341	0.04049884231310564	0.09054417118708172	0.0675500610633094	0.04570100779022835	0.002241446257056042	0.03821154169237187	0.05582703672891934	0.030581174006834046	0.012181661918066845	0.006781027748675056	0.001096167665512112	1.783247686394495E-4	3.689411913240948E-5	4.015658045217786E-6	1.12283327294144E-4	9.601217884184298E-7	3.095513565447615E-5	6.050585097088646E-5	1.1213284714234735E-5	4.131570057858854E-6	6.335976240926376E-6	7.70043571242957E-6	2.488596265521472E-5	0.028633679644287466
37200000	-6456632.739880256	-6454842.924861667	-1789.815018589173	-6454842.924861667	122.07912888930437	5688.661989074695	4	2	115	184	1	0.0	5.076698676240065	1.2971527876944522	2.8940988649123613	0.7582152069872699	0.4956350470025139	0.6665224745919908	0.44676920362342654	0.21111551633508424	0.1878710533445418	0.09252519303299399	0.002316795453413942	0.09941633574800765	0.03311031725852753	0.010373587831549694	0.07254413567401889	0.06690580828718187	0.036418594526769946	3.891145705081574E-4	0.029760370800897204	0.05582703672891934	0.030581174006834046	0.012181661918066845	0.00744996952073767	0.0012581838896813056	2.6305246102278847E-4	8.156326835109179E-5	6.343633152731264E-5	2.421620009857978E-4	3.7502834416232853E-6	2.835949945543847E-5	7.337422277065688E-6	1.163894695649597E-5	3.2687465896419596E-6	6.342240474009006E-6	8.191034332112301E-7	0.0014091926366634744	0.01225519728413088
37300000	-6456614.411747008	-6454836.814620382	-1777.5971266258462	-6454836.814620382	146.78112032406213	5948.231049766546	4	2	115	184	1	0.0	5.02794743234181	1.2420314870751552	2.844962681430877	0.22242937260180798	0.8168839152146573	0.30974442545226455	0.34968071313673776	0.2677944475491371	0.15671224296838657	0.12410889297987804	0.1399517888644477	0.038848691811807605	0.02355302361638026	0.009262102449980377	0.0635686497267776	0.0784802429613303	0.033826578669719914	0.004391102873621922	0.039761106358558534	0.05582703672891934	0.032578597534957225	0.014791400482866106	0.005817883424209779	0.0016540261545147932	1.6091985481083072E-4	3.986515371230052E-6	3.2765838380189743E-5	1.4661072385232049E-5	4.462016314799694E-5	1.2880283646436875E-5	2.6770622135811186E-6	6.0362443197703395E-6	7.85241707645759E-6	7.27926266157492E-6	1.5987698882443517E-6	0.0013421288718169894	0.008111848208272873
37400000	-6456628.556469382	-6454864.141712523	-1764.4147568590133	-6454864.141712523	128.4186174524054	5375.18449404982	4	2	115	184	1	0.0	5.206718453280649	1.148461409001822	3.1812696790715718	0.1605254433158187	0.35066653429092787	0.5839245525034148	0.874319741082532	0.533417464262818	0.26948784813338705	0.9043539209715872	0.20403021202818833	0.04801000666100218	0.10479673464694833	0.01693050134021916	0.1166499557869982	0.03850342246643917	0.03986340346219567	0.014977701454657873	0.03733886559806129	0.05696665558350856	0.033335998904569494	0.016418333672101687	0.005810010326394856	0.002977859585919679	1.6986798037567745E-4	2.983862230754536E-5	5.328432644686956E-5	2.308482581590182E-6	3.471408098536897E-5	1.1426607303891226E-5	3.855896476562229E-5	2.661296869968775E-7	2.2832982374174972E-5	1.6739544846262525E-5	6.379819721028365E-7	6.266546877531935E-4	0.013256038384542312
37500000	-6456618.521703346	-6454898.753305646	-1719.768397699955	-6454898.753305646	127.23593700401835	5149.102099573083	4	1	114	185	1	0.0	5.313176751392757	1.1657856945997755	3.124122973160029	0.4995028725419206	0.0043357992553881165	0.9664011282681899	0.49910386990863587	0.6659336806046946	0.48229957355050257	0.9251849983075005	0.040678938702475465	0.035558879561596375	0.008114972487983912	0.015399072235647876	0.09698647016198471	0.0737143762138549	0.04363626006179983	0.007754790365924001	0.04472723275853481	0.06701724823604509	0.03133913618144014	0.016066780223723567	0.006506303089172105	5.43424505113201E-4	2.9326340365686448E-5	1.5986163640008616E-4	1.956886205768219E-5	2.1636739968882884E-5	7.213646296366092E-6	3.892321103347583E-5	1.289328175029102E-5	2.428119525492086E-7	9.469243823247727E-6	2.3960970244853715E-6	1.467964452119878E-6	0.00874425127859309	0.03619697451865052
37600000	-6456648.292149737	-6454872.208499017	-1776.083650719192	-6454872.208499017	129.56613604095816	5454.33260024085	4	3	116	183	1	0.0	5.380986052273781	1.318443465295913	3.026019450308401	0.8331903505486015	0.7822929471530221	0.6872155193841526	0.1912057565304276	0.367148150867468	0.29026682499098144	0.9019481078077244	0.24950796291737612	0.2556941856799989	0.01962095377727255	0.10154085145786833	0.10393278498625584	0.07287712688908775	0.1097961918449559	0.0033011949691833546	0.04291161615792873	0.06701724823604509	0.034272050328226986	0.016736412008677936	0.007913926787741611	0.0018821458202699778	2.1090504337748748E-5	7.39368810782736E-5	8.952682321784924E-5	7.664576870110187E-5	8.089139423027246E-6	3.926682241354091E-5	1.0911766306476734E-5	1.2842133177593877E-6	7.53435362604822E-6	7.945702347458995E-7	5.396852726205407E-7	0.0033213014754563787	0.05655038588763646
37700000	-6456620.936859833	-6454856.002196477	-1764.934663356183	-6454856.002196477	142.93739734898455	5627.5240796283015	4	3	116	183	1	0.0	5.280942651300555	1.2277852695588172	3.053340763655931	0.13634446644780768	0.2874707844305299	0.38712077022025204	0.37217156905284227	0.0857242796200206	0.4918550012357215	0.1540429064783846	0.12017686928379114	0.11543468234613016	0.40971945485792266	0.03721271639259974	0.10163246870408327	0.08366967595741777	0.023536158243926922	0.0032652855067434763	0.03515871360476911	0.06418907963420671	0.036026043388522166	0.012129818287335961	0.004605556226167439	0.0014723801404587372	9.459602848143038E-5	4.968448401444703E-5	5.340669451901195E-4	3.435536552760243E-5	3.429474446408768E-5	1.0705788788717968E-5	8.419675528257873E-6	4.1378039077268715E-6	3.1769093582081637E-6	9.520762444370606E-6	5.133577130888306E-7	0.0044881826037323986	0.017698595130391417
37800000	-6456654.612250545	-6454864.707686013	-1789.9045645321944	-6454864.707686013	159.97287269282577	5694.958573721449	4	3	116	183	1	0.0	5.318940763465882	1.2820906910705823	2.894329967415926	0.6770262524337899	0.7493984952415341	0.19085897149843936	0.055752307419066297	0.7412551582744219	0.7281124949525897	0.1952495076368188	0.33922536655272306	0.15681902317130944	0.13349739168208496	0.05683365056811566	0.11626662109149898	0.09063554798611348	0.09877088258744815	0.01614532503088399	0.04785698025201584	0.05689158421519625	0.039598607271889345	0.015568762528483243	0.004270607302535047	0.0015056091297086665	5.915161251998824E-4	2.4017420996374752E-5	1.1697175479022863E-4	2.046433296470662E-5	1.0511382803092758E-6	7.251809808984181E-6	1.1298064066320267E-5	1.7949292164181334E-5	2.9789267446429484E-6	1.319704315721137E-5	2.381700736530657E-6	0.005931037515083151	0.027544647007022114
37900000	-6456668.253059999	-6454895.295541942	-1772.957518056815	-6454895.295541942	147.2515447350289	5023.996498300898	4	3	116	183	1	0.0	5.661603045141042	1.2400068014910608	3.032438908335039	0.1712480593737591	0.38801501937839233	0.8581663236172249	0.3748619443323255	0.37924239318745234	0.8091593236909923	0.8791281418872817	0.06137475921634492	0.052237791444067816	0.40068993367497935	0.07914977152712492	0.12834474375843546	0.07639716258139424	0.07081914916743083	3.716536251040825E-4	0.047367895305679295	0.05859487190636768	0.03332831154483764	0.01794777150436325	0.004770152504927594	8.711079216156632E-4	2.70073918690511E-4	2.453122005821538E-4	1.0485531331837673E-4	7.326574670807967E-5	4.972764465742899E-7	6.207142537989974E-6	4.417203434848871E-6	1.5729994443753477E-5	2.2742158403647057E-6	1.9522770283470557E-6	8.688368427277622E-7	0.013597982749170427	0.032515355824741764
38000000	-6456639.59237421	-6454887.6273351405	-1751.965039070168	-6454887.6273351405	116.29460049972026	4777.708879649747	4	3	116	183	1	0.0	5.302112200476269	1.2709155335722948	3.236884252555947	0.9753822526459883	0.27300474471234043	0.3260251288111843	0.19590908449023947	0.2955168404853098	0.12620851221832166	0.7883832696235422	0.19897575668729697	0.11194913661770346	0.10343935073407932	0.002600711385336442	0.06998652106766554	0.07323582763632917	0.07410431736818478	0.020896014306588183	0.045000315949047846	0.05859487190636768	0.03332831154483764	0.01268388269616951	0.007054541103204208	0.0020881945023682445	6.434065671650977E-5	1.707360379085304E-4	4.4760995451471346E-5	8.784158164747197E-5	1.5254128635159624E-5	1.7402139757912347E-6	1.9004769517119262E-5	1.84150790357553E-5	9.18897654878293E-6	1.347928723185575E-5	1.5631286103057842E-7	7.454713792113388E-4	0.12860265477749414
38100000	-6456644.370335046	-6454876.52040762	-1767.8499274267251	-6454876.52040762	125.44302716013829	5180.040680967005	4	1	114	185	1	0.0	5.135220468655323	1.3879984027600716	2.862444597898468	0.35726323800401916	0.09157176409684578	0.16160916974739523	0.19185175871429774	0.9979771927729698	0.4749503323376192	0.4174019143162504	0.1383958651044509	0.13752445171805677	0.10378275490424548	0.002002875541289365	0.1047822185150747	0.1087599519843911	0.12041936851833693	0.02258931911778344	0.04634869981098946	0.06325975415834839	0.038404037975955596	0.018830578515161064	0.007663180182985072	0.0018032259442566593	1.1064455944904748E-4	3.6143978484813816E-4	3.340115994445541E-5	1.1890103177721923E-6	4.168464459820608E-6	6.592661531178138E-6	2.1124705036345565E-5	7.46127732799623E-5	9.964355485750293E-6	1.2600071741077373E-6	5.645017762272487E-6	0.0029609991194372597	0.017565940341033058
38200000	-6456668.75448179	-6454879.899610272	-1788.8548715176528	-6454879.899610272	122.28949019659527	5550.072983467122	5	2	114	185	1	0.0	5.450094061990242	1.2431199918112885	2.8634708719731194	0.952523092410818	0.05091116455379271	0.0983388016876493	0.7213655651450268	0.9223086109697468	0.550463780580385	0.1309405635025881	0.11459672973254445	0.01715577695928358	0.040152887628155075	0.016466885221678464	0.1417179307398545	0.07669538741862145	0.08081152125887979	0.009328559967974636	0.049211587776194506	0.06325975415834839	0.03482204895466695	0.010341496473770669	0.008796605850704423	9.228374732188525E-4	1.5223509835271708E-4	3.0456225119225474E-4	9.239118940251825E-5	8.462204515395575E-6	1.1620195250669288E-5	4.722977207832926E-6	1.7881863608379342E-5	8.51502942300179E-6	6.783635912858025E-6	2.276290568297534E-6	7.893501003839135E-7	9.192387273050286E-4	0.012881571347981543
38300000	-6456608.450590434	-6454873.083355826	-1735.367234607285	-6454873.083355826	114.35566336281497	5190.352203323553	4	1	114	185	1	0.0	6.519560504368473	1.4712187671843042	2.8971215940904087	0.0029528801620226247	0.141305545168557	0.951832034722504	0.6334737460826512	0.9284789012255653	0.42003368887383125	0.5386846596971666	0.06102409531194525	0.270798217120863	0.12172129651391562	0.03234145572738168	0.0895227529626876	0.08426911424000039	0.10236330491916167	0.007826306889061546	0.047847685815272704	0.06325975415834839	0.04281932143417758	0.01407061403518919	0.005797580672957173	0.0012967385676739662	8.873591024053347E-5	8.058797577046148E-5	2.1740817893918433E-5	2.5274293035273752E-5	1.8217364637087972E-5	5.021781424698846E-6	4.865928319207221E-6	1.507570186232903E-6	8.80561301374797E-7	4.239123856536043E-8	2.980707906338122E-7	7.676892115317664E-4	0.008253249662606802
38400000	-6456617.474204218	-6454882.740819151	-1734.7333850670386	-6454882.740819151	111.92546330170373	5051.71326517327	4	1	114	185	1	0.0	5.994987761490958	1.4733394469359806	2.8922822763617106	0.0010160071823912648	0.6403042953466276	0.2360561530829288	0.90076717981931	0.2916402217087305	0.0629452536374576	0.30005304642921293	0.04249342233485108	0.03551555653461097	0.12598096304016457	0.1727988928672462	0.08346080206709629	0.07758655583645992	0.03342173003263213	0.0020207583110501753	0.03643014012446927	0.057381172517573506	0.029885503848493703	0.014383748188706885	0.005469981356586513	8.363196099453522E-4	1.3474380578613476E-5	6.293200018928995E-5	1.2354767548534844E-5	1.8043884220032734E-5	9.275396224473418E-6	3.7491171704135868E-6	9.716129589583265E-8	1.3437931965987266E-7	9.262450993115617E-6	4.7113458535538175E-7	1.857799901900457E-6	0.005074683107830758	0.010422565966038624
38500000	-6456628.943711037	-6454868.430129745	-1760.5135812921712	-6454868.430129745	113.93615099399165	5127.639048123621	4	2	115	184	1	0.0	5.355298689115433	1.397637649722826	2.9219552614875113	0.08009291261619687	0.99429986621122	0.9016917316562636	0.16480055104365793	0.13221689706008236	0.6971252796786103	0.5197541312460973	0.82488175421036	0.15500607716335368	0.06504938905335662	0.02562031104202253	0.10408027378342782	0.0927117119052132	0.06990106717929538	0.004022188915993297	0.05066184279709894	0.057381172517573506	0.03216456519327653	0.013275258555011087	0.0037294186535831594	0.003298359508609876	3.0713378666782026E-4	2.740375659008262E-4	2.550127636823831E-4	3.760141830188815E-7	7.024417034367439E-5	4.040620443472029E-6	1.3816415759936174E-5	2.003750539362019E-6	3.4789770238583377E-6	2.062519971321906E-6	1.578091224637972E-6	0.001240936986622868	0.02578107792090816
38600000	-6456619.62371063	-6454877.599496961	-1742.024213669838	-6454877.599496961	127.9395484534272	4776.64156873198	4	3	116	183	1	0.0	6.222744050770942	1.411464626068154	3.015095227353102	0.2078241462612312	0.744555361820934	0.9176392897730149	0.1900585375220995	0.08772415600292373	0.6628669975483621	0.2569954458006765	0.4956582667572618	0.02341661558291403	0.15174241468549562	0.010149280902121074	0.10093441501292065	0.0927117119052132	0.03460877851243827	0.0030200034288190465	0.05066184279709894	0.057381172517573506	0.03745787437655783	0.010787571645184922	0.006609322791079633	4.3016305541957795E-4	3.9446053514682314E-4	7.95304587275868E-6	5.378733507339151E-5	5.6372732992199025E-6	4.379027036019365E-6	3.5859486593435547E-6	1.1002977414798014E-5	2.9625587074672124E-6	2.9965135905756457E-6	1.0496277568396794E-6	1.3539465069973183E-7	0.004172677105687283	0.03658087185750562
38700000	-6456628.7040758245	-6454847.735333813	-1780.9687420114283	-6454847.735333813	136.51883699150093	5421.383493710326	4	2	115	184	1	0.0	5.2769663325557	1.2854938279946082	2.95839352108395	0.04399947218735908	0.5302014370846663	0.4938594152132642	0.6948374850019939	0.6272492025072554	0.45059915009180507	0.6769730040293455	0.2894736309547755	0.08827385771565953	0.09544914410941004	0.13770969853220927	0.0754832115999873	0.06171021305386113	0.05898308200926702	4.926270962560369E-4	0.036007338444909186	0.06723569807106478	0.03745787437655783	0.01574774693623075	0.0068906662274825755	0.0010323734081034428	3.887253498527922E-4	1.1603950959635265E-6	2.1242504683707111E-4	4.814778388757465E-5	7.870625609018841E-7	1.5647763299964811E-6	1.5589875191752663E-5	6.357997520270828E-6	5.986739177932299E-6	1.394053681157334E-6	4.4263366889437706E-7	0.010368148566276532	0.01608302607024201
38800000	-6456671.119496407	-6454864.727022131	-1806.3924742755949	-6454864.727022131	132.88205058738782	5384.520051856911	4	2	115	184	1	0.0	5.203389522970983	1.3148659825396087	3.0197094585701376	0.9347034802414241	0.7774583770911099	0.7461473255803912	0.5890240419693341	0.032201554887687694	0.7541774219384859	0.24904397987427374	0.4265321425225555	0.06302765784014666	0.0194707556813518	0.012223045555584946	0.08002859410290131	0.07259760877786028	0.03936315797770032	2.820828462377887E-4	0.036007338444909186	0.0638492286335766	0.041295309175003465	0.017005358591933358	0.009883891118194274	0.007120771800816661	6.977444350063268E-4	3.347117222173143E-5	4.978967743514291E-5	1.2166430965281464E-5	1.4853053788534384E-4	1.9778397992155394E-6	4.74228665516889E-5	1.8063398180592156E-5	2.8931400555370493E-5	1.1557549281371128E-5	4.063423663158149E-7	0.003412114582413662	0.02669367298835974
38900000	-6456705.098478915	-6454867.786250347	-1837.312228567463	-6454867.786250347	234.72694108078628	6195.246508355314	6	4	115	184	1	0.0	5.152825813409151	1.1310797209664847	3.0945643276059553	0.5316287928270857	0.46830657294499056	0.3310574349075262	0.5725060239005442	0.23878778771954798	0.5955646467342073	0.7131861091997536	0.20360661779744985	0.03656942182886231	0.04935726195909194	0.031888248503865076	0.138204327003676	0.09997630881532955	0.013327845088389923	6.282274938890337E-4	0.0467511427453394	0.06524169602006193	0.04374095991833181	0.013974749036210772	0.0050250279525026805	0.0020949066187677125	8.264108678452693E-4	3.57374501386249E-5	1.5468873886315506E-4	5.709166413223925E-5	8.212406985890198E-5	3.435482224539699E-5	3.5957838390423744E-6	3.7010349235076543E-6	1.4458288074386792E-5	7.3438707764142414E-6	3.5619917414678146E-6	9.709747316679504E-4	0.021450066973371068
39000000	-6456655.326975584	-6454843.351270496	-1811.9757050876765	-6454843.351270496	188.1362141314492	6155.001449011437	4	5	118	181	1	0.0	4.863822994369961	1.140304037913414	2.9981208193404028	0.38440416251674236	0.2509435354721689	0.49141863508887595	0.5115830269852106	0.986247834766955	0.07117003939246189	0.7991341365867811	0.3023486990209974	0.1150680034646907	0.012107914785752719	0.021460303140670534	0.07860363063801326	0.11817228030901976	0.05449689294611308	0.0028405057744783435	0.04392189214582925	0.06524169602006193	0.04440794360235601	0.01980183610197603	0.004015562504888407	0.0018816113443824265	1.8539250976396107E-4	8.75669895419305E-6	1.671151108388298E-4	1.4312674305318616E-4	4.6601688153597755E-5	3.692677752744628E-6	4.805608259397219E-6	6.101433133954446E-6	3.5833054042928567E-5	8.911242684505902E-6	4.94094492634405E-6	0.001244762144283449	0.002312633297262537
39100000	-6456627.1935387105	-6454850.889995926	-1776.3035427842356	-6454850.889995926	187.48673106972444	5819.09366234268	4	3	116	183	1	0.0	5.577012500439395	1.1243420873082766	3.202008787255645	0.9393940283269625	0.014203193997370802	0.5510683820107031	0.9121763959435236	0.2798778759192565	0.5537375418732526	0.2596997069505572	0.2172700499429633	0.07854413169055857	0.04801379697159882	0.021630038355176264	0.0817905467701604	0.09084558518668635	0.08756868173573433	0.001309819947628299	0.04392251785863548	0.06625564477966961	0.03337117330253068	0.01288617564153785	0.0033365606365323252	0.0026749522191274085	2.25746059149159E-4	6.008697124016612E-5	7.249349747574697E-5	6.368418530991579E-5	1.0541664921064575E-5	2.7670138033249586E-5	3.6009469683197336E-6	1.2509655219951229E-5	4.647334953815763E-6	8.58591503465436E-6	1.8321836654154304E-6	3.935360377869161E-4	0.014697915022922297
39200000	-6456646.169397496	-6454872.787542203	-1773.3818552919888	-6454872.787542203	186.616074106565	5589.977473408602	4	3	116	183	1	0.0	5.836832728768604	1.1689375081357878	2.960753490520407	0.649481587976646	0.9791956792893649	0.3848832891243635	0.10192377988877936	0.1864328698213696	0.7722263375597731	0.19981721592944315	0.6502601234390609	0.22341601606517023	0.12294159941305927	0.11496287333908695	0.06742193355908006	0.07933999278486355	0.08049949483962544	0.004281682277034208	0.05282380452244059	0.06625564477966961	0.03991866682062403	0.015861795743870543	0.006140296566304953	0.0018922688180596115	7.957756725068338E-5	1.5561088342075661E-6	1.659363915708833E-5	3.829244171303486E-5	3.36541990528509E-5	5.918195162429654E-5	2.6725547123685064E-5	2.0952645554516582E-6	1.0495429298386965E-5	1.7005747350211413E-6	2.215571140740573E-7	0.0018569145752970605	0.027153695959392137
39300000	-6456661.442561439	-6454866.366924341	-1795.0756370983536	-6454866.366924341	111.5993908053984	5477.699731204203	4	4	117	182	1	0.0	5.6073726425574115	1.4013050756500423	2.6513097412776396	0.3769420747938263	0.024486109920680073	0.6154054419893196	0.04522297064950088	0.4640653341870962	0.5491312307060829	0.9316207736870206	0.08432462853599888	0.02383522574485645	0.009452960611425512	0.11803237957924462	0.09801036782826253	0.051482659502174545	0.031067452054156553	9.621266839076785E-4	0.04422479513197247	0.07838409425101614	0.03991866682062403	0.014181772851807998	0.005257648618288115	0.0011113774566019249	2.0057874492324305E-4	4.434881865212426E-7	5.557739456509684E-5	4.0546639368291486E-5	4.507592191181136E-5	8.195902435242734E-6	1.4099312910766281E-5	2.8553341243082884E-7	9.714313385579747E-6	2.776248398488107E-6	2.2199594943278544E-6	0.004893273694277867	0.01689852141707222
39400000	-6456702.07222192	-6454900.297946653	-1801.7742752669392	-6454900.297946653	155.31949922025862	5648.667823786968	4	3	116	183	1	0.0	5.4695418297041325	1.2059903666900844	2.775537169209928	0.574839885144457	0.1319880205115613	0.038092832084432864	0.32943510553821975	0.32192962429354366	0.6607230714840734	0.6937596135868871	0.12908927674787707	0.2409367625694013	0.13077878903187196	0.005302341507762414	0.06863527438259304	0.07423774795310764	0.05629703226301757	4.102622032357353E-4	0.04999783759184983	0.06198402456965221	0.03991866682062403	0.01787641888867476	0.00487404652584939	8.935025031776524E-4	8.223124155909004E-5	7.385942923057555E-5	5.5544052624506514E-5	6.0407692390053406E-5	3.287919859845838E-5	2.6265887847389995E-5	1.2281776664373185E-5	1.6160049472783536E-7	3.527059698223752E-6	2.8057308462560196E-7	4.243424690364893E-8	0.007106416634727763	0.0035411135432962242
39500000	-6456607.559038288	-6454864.106238883	-1743.452799404545	-6454864.106238883	107.11600544702779	5062.705311135959	5	1	113	186	1	0.0	6.012681460331122	1.267379239631513	2.8769466906705277	0.47444466885183806	0.5820664423071747	0.8129718540143831	0.4600155280845839	0.20475386874305848	0.5119910235946511	0.20356104099478078	0.0434096293129251	0.11639598317744462	0.1380156092997234	0.01673323046941757	0.15898321203339436	0.06869614126922138	0.029560667405657434	4.7778814278751823E-4	0.039956202801897565	0.06198402456965221	0.03715533114511483	0.012151863991632124	0.005680880625149345	0.0013576165949773557	3.461657683007814E-4	2.212230255266517E-4	1.484518394222569E-5	1.480777237545515E-6	1.2692662553079178E-5	5.42633233253945E-5	4.209747249019624E-6	8.552309544664169E-7	2.725310468144622E-6	3.93712936238868E-8	2.338325312333661E-7	0.00275403868874999	0.006074683269147842
39600000	-6456597.767169715	-6454855.454293112	-1742.312876602935	-6454855.454293112	123.21948036512346	5316.202877111918	4	1	114	185	1	0.0	5.489416968076252	1.329026413298694	2.91818077584582	0.4684236458609501	0.7925084528491273	0.4915386368296431	0.29223248220741416	0.36684843353514474	0.18699029557401475	0.7244856479565668	0.011881790536199748	0.2893574637828892	0.036775107608633374	0.01937817382774221	0.0867889642794045	0.09111349394598217	0.03448146255837906	0.003921628509823248	0.03333535347652074	0.06177348026362856	0.04556033769200056	0.013375009132641233	0.006999518784894478	9.007033587989994E-4	6.934103919220636E-5	1.513235165351856E-4	8.016690900901515E-5	3.1044295688302954E-5	4.59839603635617E-6	2.433844563882324E-6	2.5181586782434022E-6	3.18700968824142E-6	5.226845785822533E-6	1.2096007281413886E-6	8.494065277100395E-8	0.006697152692590776	0.00900001215082186
39700000	-6456607.903200874	-6454836.135101695	-1771.768099179705	-6454836.135101695	110.821857491729	5409.401821921179	5	1	113	186	1	0.0	5.503664363296842	1.4463130073802193	2.7589195287515396	0.9808978143990732	0.2765109727998484	0.3876965110730098	0.9027989117680951	0.44924756026661616	0.8085811427019889	0.052944323504297425	0.19079364780655225	0.16449149733052099	0.07766008191151004	0.041706552011580585	0.08444051159089626	0.07860668579978304	0.042610897587763076	0.0064408278250727945	0.03147484237977707	0.05807779030557026	0.03259551362028979	0.010076658696779702	0.003970444831968341	7.221617164601599E-4	1.8648241135335093E-4	6.590785086328841E-5	2.7591553181032784E-5	1.3423137358352923E-5	3.086444059314756E-5	2.160299440660432E-5	8.185100969854133E-6	2.2913677664358484E-6	3.641468465861923E-6	7.030492083325194E-7	3.960342721108256E-7	0.0013302172296766404	0.01401955264641538
39800000	-6456599.968683355	-6454869.231821471	-1730.7368618837052	-6454869.231821471	219.21424026097048	5327.525177943116	4	1	114	185	1	0.0	5.569005349888142	1.1374804572194699	3.3211075137591375	0.20578030457352228	0.3316550381602593	0.4904881376539662	0.48306819609470647	0.18564318325490792	0.856299781855492	0.10053902174479006	0.25362849569681833	0.16315930133735004	0.05105539148454535	0.03955276579085791	0.06873910720651728	0.07564253972935213	0.10634985135748413	0.00438723997567687	0.052528950106286595	0.0679327611460632	0.038232923021461154	0.015272902222505188	0.006577926818878037	7.112552931526988E-4	7.854071254636516E-5	8.478529919035147E-5	2.7435993991996134E-6	6.820021161038783E-5	6.25710049934599E-5	7.713120785504649E-6	2.976765160127345E-6	4.679484693104733E-6	4.856153483561844E-6	2.017257217090013E-6	3.0341009378909733E-7	0.002270316819524353	0.025881044215061526
39900000	-6456633.074394639	-6454871.020003047	-1762.054391592208	-6454871.020003047	153.19002446524914	5598.9156857099715	4	3	116	183	1	0.0	5.581310164881736	1.2564510593207934	3.0393324378240574	0.5200288211447129	0.7750418501359588	0.2534658932647775	0.32174449849159803	0.7480173485444541	0.41872624495069316	0.42705872470861217	0.3953278362803975	0.08526315806027272	0.4306425352617914	0.011645993665874715	0.12465594064802885	0.08564063306466947	0.07480620529103352	0.0041966877526990526	0.052528950106286595	0.06404854324989721	0.036611061553304326	0.012849049652318483	0.005395010941371379	0.0024890364537763017	8.80029975729352E-4	1.2028631774377696E-4	2.4197525863139404E-4	2.737247379189568E-5	6.19827949337705E-6	4.157542696031803E-6	7.12523894104976E-6	8.159882125419984E-6	8.603256832622146E-6	1.6282786370500957E-6	1.1678519253024347E-6	9.857658738067398E-4	0.008889715383505725
40000000	-6456637.985923523	-6454866.529769169	-1771.4561543542932	-6454866.529769169	203.8468195230583	5715.874225973201	4	1	114	185	1	0.0	5.364155917079534	1.0953883537068525	3.138089151608515	0.8194313981902924	0.4225699029429963	0.9545992711419066	0.5091524438749293	0.3354945307326869	0.33227809008394793	0.30395056419543215	0.7605311216318866	0.09961169254036387	0.6441553805291697	0.04283119124092232	0.12274338777167061	0.07946816280776757	0.07258011669828274	0.0036478383458891984	0.04161867646380578	0.06404854324989721	0.033543373861721064	0.016896762649666497	0.006199379658069728	0.001752874325257833	3.554762997324126E-4	1.0339128647435811E-4	4.41462646198836E-5	8.266798016447403E-5	1.2360861212985073E-4	4.009832397814137E-6	1.6491247822182587E-5	4.216327742176805E-6	4.018827312212045E-6	5.625178115509368E-6	1.5036244622718104E-6	6.79520874730563E-4	0.011164712951326003
40100000	-6456615.02893211	-6454857.485525538	-1757.5434065719232	-6454857.485525538	177.49845932615912	5554.406933972477	4	1	114	185	1	0.0	5.570655760528734	1.1365128012505903	3.0201859766952515	0.364909090907931	0.2874081154009698	0.11670126137759446	0.8448370592326441	0.10470788982160638	0.5227096955958734	0.9174633110094756	0.1190894717603893	0.17890410058576753	0.2570190618054419	0.043346935565280284	0.12067019876473355	0.07822429250598498	0.0823024559938576	0.00890408543974553	0.04808252812025926	0.06842666222852008	0.02708754838081455	0.017485498235252864	0.00786918292434028	0.0017341208155621302	4.968605763697026E-4	1.1509304229648717E-4	3.914050872874763E-5	2.656822994157542E-5	6.652761402656436E-5	1.8700380101311178E-5	4.88076972828001E-7	1.5808329076103468E-6	9.18106864206025E-7	1.1350107561013617E-7	9.780419274251832E-7	6.973105976593687E-4	0.022422998268711743
40200000	-6456664.533577152	-6454871.115143465	-1793.4184336869569	-6454871.115143465	176.7841865782574	5851.423100795611	4	1	114	185	1	0.0	5.481250203031429	1.1850984498836918	2.8998854422756826	0.21702736545459353	0.19035446975853262	0.024768683500450105	0.17455083115695147	0.7916537547612879	0.49015753714282956	0.17302843152253858	0.5944381169395886	0.04542367597978835	0.01794488803004279	0.0032273136745546408	0.08601818881729015	0.08950478650103645	0.01105598164158742	0.0026463612671140503	0.04841676969507209	0.07099189692623922	0.035845003558762335	0.009362803135223757	0.005567900923327743	6.065677002556403E-4	3.6693867068781017E-4	3.575594939735468E-6	1.797877334139139E-5	3.9071902389592696E-5	1.0387341473717745E-4	7.742539410885416E-6	3.152068646823116E-5	3.7299092673715496E-6	2.4175127649250954E-6	6.654972769325662E-7	9.917438644092449E-7	0.0032755097517628406	9.8726213903705E-4
40300000	-6456645.683665941	-6454909.531978458	-1736.1516874827876	-6454909.531978458	225.72556266527187	5830.722807971459	4	1	114	185	1	0.0	5.64228637444844	1.0524403941143528	3.134033899522148	0.5484578549730854	0.3152965963628001	0.6062502807095841	0.7226806338239923	0.11090892017744203	0.554160540782392	0.4194810173574074	0.8298163720385607	0.23048885573355954	0.03351952449609515	0.03550034545489945	0.0943218264604362	0.07755099845985389	0.07893001386805938	5.985937220767266E-4	0.03600309722416414	0.06168724504052878	0.03303540146919874	0.01253996224715247	0.009029318440530778	0.0016321394999645568	3.76457185817665E-5	2.8104196665197566E-5	4.4404151249090194E-5	1.2948521136788047E-5	3.1719528324597645E-5	6.285021513494218E-5	7.28629872349252E-8	1.6291577135655857E-6	3.5173169416876198E-6	8.721320724861056E-9	2.7244361426341314E-6	2.5679215301395797E-5	0.015304874584860111
40400000	-6456656.142288839	-6454871.946057993	-1784.1962308463892	-6454871.946057993	245.6135276510447	6379.305434448499	6	1	112	187	1	0.0	5.482431349115557	1.120529116516013	2.9095666351560054	0.8882615071840831	0.6708251411070955	0.4098507575260982	0.3877844708761286	0.0433792017144698	0.8349380272721733	0.8585097201362721	0.3881503654650315	0.17419351959506205	0.010391575189223345	0.1697685544708097	0.09017049857371502	0.09234934828766068	0.0696488767164977	0.002764751446733576	0.036962188356908426	0.060169164598536475	0.03833064466558284	0.01757751816810465	0.006901153847867726	4.6964013794468146E-4	1.7778758033278386E-4	2.6846324221079807E-5	1.6142301619798995E-4	3.036705949994235E-6	5.6093552065884143E-5	6.825341310357904E-5	6.483434377884976E-6	2.9712507349899846E-6	2.231703076007229E-6	4.0988422795458104E-6	2.1018480812830216E-7	5.054564525926228E-7	0.0319881640961528
40500000	-6456600.894135619	-6454839.000539269	-1761.8935963496413	-6454839.000539269	240.64755286285856	6288.05582856513	4	2	115	184	1	0.0	5.702258253263142	1.1478122804298088	3.06447092810063	0.45782666357274043	0.7665589263278499	0.17923256236931098	0.002794734040040625	0.4301364848842529	0.13456396445429894	0.11365125928149089	0.5611031923519363	0.05030467488616902	0.014589697513417554	0.062481464802638144	0.06681404525622682	0.09234934828766068	0.05614324826458032	0.001063455615913486	0.03978425358247488	0.07374362764658916	0.03833064466558284	0.016308237188159692	0.006843238312096218	0.001091292319321145	3.9599299610642224E-4	4.380304488158241E-5	1.8482030508018726E-5	1.4677566027137636E-6	7.019296762651151E-6	1.0537956589164181E-5	9.453567655922384E-6	5.472276973524495E-6	3.0732817734290333E-6	2.9905877710348516E-6	2.0325362887253878E-7	1.7937710032866576E-5	0.014776264620730844
40600000	-6456703.922722672	-6454874.939210476	-1828.983512195509	-6454874.939210476	238.39970495480623	6817.065682371091	6	4	115	184	1	0.0	5.34481163348327	1.0406343517517367	2.9048580366891725	0.32216592755496837	0.9777438660477376	0.14933737777330272	0.10612653350678454	0.6681529375106475	0.7305415502976104	0.03386431219480231	0.02166617793665747	0.02670066172829063	0.0938802594030814	0.04964350110296171	0.05724996828868532	0.08617129568383423	0.06968477124677723	0.008087051739736955	0.04354579121996928	0.06553670747717469	0.04253501932312014	0.014134488122284019	0.008229711692765289	0.0018924638157295074	0.0010486582859857378	2.154123253101241E-5	1.7461745059988958E-4	9.978683630247392E-5	4.7130894350968905E-5	6.577380018923207E-7	1.0732413251114498E-5	3.554301702637837E-6	1.5853908731489672E-6	1.5151715995213591E-5	5.454636566590068E-8	1.244994873006793E-4	0.015221429792512566
40700000	-6456705.851547506	-6454882.721012582	-1823.1305349233426	-6454882.721012582	227.57771875640552	6596.1499583481545	4	2	115	184	1	0.0	5.20270874356307	1.1135329935567964	2.989507344174104	0.22050721025011108	0.5004121260388965	0.9713098903827497	0.05582124441565722	0.18229211485880145	0.030787144003754065	0.2931188204765965	0.00942679173099196	0.056705913487866	0.10912197282942543	0.011656846542029357	0.11154741264124657	0.10125634489287792	0.03668724680965323	0.009794029766711166	0.060664914438970145	0.06270415557948326	0.03042512074510912	0.01596033840764413	0.007013452781536636	0.003000700127513215	3.2889341951211284E-4	2.7744855824708627E-4	6.436043055990822E-5	5.905845716786205E-5	3.8614254636373564E-5	9.748034820674556E-6	3.746527764325642E-5	2.9121745070317076E-6	2.2256609015895617E-6	3.009987833617149E-7	2.7382712757851637E-6	1.3374075619300955E-4	0.018713353187608712
40800000	-6456659.778094461	-6454882.580100306	-1777.1979941550771	-6454882.580100306	214.43386456345849	6494.541343004069	4	2	115	184	1	0.0	5.417989680522298	1.0041067026800927	3.1949377140730784	0.5037082407790409	0.5219861751906629	0.6600943836336036	0.6084553454169286	0.07230687981526228	2.1182297670733534E-4	0.30938327120776576	0.2009938269706521	0.008989283052271707	0.11124501543023688	0.008380588102340224	0.059063924612714744	0.0914616721653432	0.06380758104822261	0.010889339678200036	0.04272588395858791	0.06246791575240599	0.029914707572270494	0.014074038053609739	0.004454633205626892	8.762649315097907E-4	3.664714104081647E-4	4.333768908046489E-5	8.172470497532981E-5	1.657697919832664E-5	2.0942710921873996E-5	8.402569386313098E-6	1.53043666708213E-5	1.7219695913333875E-5	4.427188148878407E-6	1.4840600459775005E-6	1.0308302607746258E-6	8.245827890759475E-4	0.02629070258226213
40900000	-6456678.898621092	-6454851.298788776	-1827.5998323155027	-6454851.298788776	259.4635194223858	7317.712082357395	5	3	115	184	1	0.0	5.481909058187218	1.0886753079546194	3.0420336522233398	0.8266213815524411	0.4701452400014631	0.21390856729021043	0.06840473904712129	0.5280461642633234	0.17672233943462604	0.3575343641655382	0.0937254609933156	0.01355634956417628	0.22883271144848663	0.08831315423183884	0.10228099382398735	0.075936942879465	0.02637319424931635	0.024968198326803033	0.03673113937100271	0.06246791575240599	0.029914707572270494	0.015006490427376272	0.004866359433578503	0.0015284733260349883	2.6248376496400174E-4	4.848056755291923E-5	7.971368634339518E-5	5.320202714738822E-5	4.1547667967237214E-5	3.455455797967047E-5	3.5845522080317937E-7	9.455155170114153E-7	4.7857575251066E-6	5.565214623399488E-6	5.922849056104923E-6	2.4071280170086875E-4	0.012880225421037395
41000000	-6456650.143244777	-6454849.459644656	-1800.6836001208883	-6454849.459644656	281.09911647630344	7413.281058183602	4	2	115	184	1	0.0	5.1815316592482965	1.13095056472333	2.949918163501041	0.13753104883954156	0.8563376016084855	0.256024601937426	0.9461891879489589	0.5986416705349669	0.5192991397703627	0.15023682481265327	0.08191171597062448	0.004865659728766485	0.10299079173787033	0.0341842109588153	0.11379905923871696	0.05803868252277262	0.07218454216864757	0.00162634429963442	0.05053371648464049	0.06765941043593131	0.03162761012682771	0.017154374287188252	0.007105024305791027	0.002248096104397872	7.75586858168161E-5	4.916734771618413E-5	4.463890458733539E-5	2.2310287122788657E-5	2.5384103597603335E-5	8.298094306290217E-7	9.66947621139579E-7	4.067504032448913E-6	5.053365519375145E-7	1.78139864535667E-5	5.147217289419693E-6	1.8371682979399196E-4	0.021322683771762486
41100000	-6456671.651539878	-6454841.797748676	-1829.8537912019895	-6454841.797748676	305.0660960309481	7580.625922207922	5	2	114	185	1	0.0	5.170439903664733	1.0799753179675178	3.0449174191167745	0.48298824135451063	0.10466848581518516	0.5396777301197798	0.45054665222524004	0.6380509791582303	0.6384371193295537	0.024925416194996972	0.1990121050880295	0.01945441799357293	0.16251476164785147	0.0824598240743747	0.0933958682483775	0.0967209637937899	0.0858154610569833	0.01998073315736523	0.03827622614744467	0.06253169309258541	0.03450989115833159	0.012164089289727988	0.007696249616854895	0.0016114273544570116	6.740993049051582E-5	1.729657705855804E-4	1.9558361233397157E-4	2.518048499715142E-5	4.4855942253221936E-5	1.8239708295192096E-5	1.301484090120563E-5	4.8878893195854365E-5	5.664381101025543E-6	1.5131442866849124E-5	5.295520753409545E-6	4.033755459899664E-4	0.0035811420973920044
41200000	-6456727.623959883	-6454869.354929083	-1858.2690308000872	-6454869.354929083	366.3188957656461	8012.137671533906	4	1	114	185	1	0.0	4.917937408632476	1.102154961368901	2.8487221855617966	0.484872707371401	0.21872646399649984	0.8460075320651026	0.5121717401450783	0.3580566826667265	0.5817751476112141	0.37782197825012387	0.22025396197726094	0.027499048966128106	0.055092416411345616	0.0014422239273259717	0.07792366800095223	0.08718294416448243	0.02564934014585957	0.0013529249009847665	0.033021194905989946	0.06455894306316314	0.03578177971999426	0.012164089289727988	0.0060458988525254435	0.0020628468100182696	6.397428059827847E-4	3.499578518676994E-4	3.3968558722440585E-5	5.7121294877464525E-5	7.62845294141184E-5	6.84543181405263E-5	1.9675372313858482E-5	3.5513164420051905E-5	1.3880891008542744E-5	9.673701931108256E-6	6.01186862768604E-6	6.927757919018211E-4	0.02306710261262411
41300000	-6456685.3739751065	-6454860.551505954	-1824.8224691528767	-6454860.551505954	382.3224642558724	7576.780654371164	4	3	116	183	1	0.0	4.954029708282252	1.0454072935984453	2.8716526228156374	0.023829358315923886	0.4137775070214784	0.2617799603629635	0.47770130232397934	0.829054394986412	0.3935229413219095	0.16523123427147213	0.37842717706133405	0.022220736476549492	0.05142916003905801	0.025574115242995937	0.09045859312632211	0.07821242211443341	0.06156669347494747	0.0012490305924088955	0.04265071147388881	0.05737226575026831	0.031215316605571822	0.015184030765033564	0.007483645866742687	0.0016685234187714209	2.878427912998922E-4	1.4169089278025351E-4	1.4324215174845185E-5	1.0043324791675163E-6	8.04783903433996E-5	2.456741064174844E-5	8.709108135830269E-6	3.5079404055338025E-6	8.379051903017766E-6	6.440851684772756E-6	2.630285180603097E-6	7.82819564239075E-5	0.041334185435080044
41400000	-6456681.3411375685	-6454853.525987236	-1827.8151503326817	-6454853.525987236	250.36370702470333	6658.937695431139	4	3	116	183	1	0.0	5.175146121435155	1.0782956120435034	3.101189221304924	0.7252766110985617	0.07589634346565458	0.6155034377131469	0.4040647406095168	0.9318552571586693	0.6763525840989935	0.42643319265989	0.42757501720564495	0.0494889873317291	0.0514942035554115	0.02559686330578801	0.07671217796184612	0.0710551416209386	0.0407863641258749	0.007063711521045861	0.03949914850823778	0.06119729163297607	0.031492482411348374	0.01616343467751567	0.0052776312069494425	5.961625315521636E-4	4.7979004558519226E-4	1.1863326799100725E-4	2.0037177452583469E-4	1.3390731316597993E-5	3.7700721938630074E-5	2.274466717513518E-5	2.9729346539561132E-5	8.6221236965045E-6	7.934018804881685E-8	7.169465648670783E-6	1.603146845824516E-6	6.897772746893616E-4	0.040565291602291435
41500000	-6456648.363869662	-6454880.450631894	-1767.9132377682579	-6454880.450631894	279.71513451364103	6126.631612882751	4	3	116	183	1	0.0	6.064489208645982	1.1549424650208147	3.1880892625463426	0.31414763119284894	0.9261175794471632	0.9105201956398172	0.6299994156299623	0.43273942621762546	0.1943933483866639	0.743517735997975	0.16049248489100368	0.32113840732712534	0.0831416789751146	0.07928344819428286	0.10844754713872862	0.07856934282965253	0.042542535366203935	5.216389596220458E-4	0.04129264445421125	0.06939406635911882	0.03654723656417802	0.013390954080500565	0.006528308704355182	0.0019638672801665655	5.0358799618967416E-5	6.614330319498009E-5	1.5505935747232494E-4	3.234117497109132E-6	2.0326153720994655E-5	3.150801956764091E-6	5.6362210437457995E-6	7.099953947359268E-6	2.215259910639263E-6	1.9850957944392273E-6	9.316906944772794E-7	1.6886145868370435E-4	0.030302674527035688
41600000	-6456625.734670107	-6454846.45708173	-1779.2775883778986	-6454846.45708173	200.12597277936067	5987.084690952419	5	3	115	184	1	0.0	5.460444974155561	1.1375980830606442	2.985707099763184	0.4874669042058833	0.4278221474967111	0.5311500511043985	0.16704245565427348	0.09609659875639356	0.7126911399582877	0.9118927294121527	0.07009173152128526	0.018453457494862623	0.16563512527287086	0.07320508391425612	0.09499444636066842	0.07886452559906318	0.09400820544993434	0.0030513723606232636	0.04266353331099894	0.06872119585197999	0.029563093168048733	0.013045014850081992	0.005892992448951577	0.0019181969437281783	1.1993131356049949E-4	3.757703113266394E-5	3.8321782683657294E-5	1.3546707028369477E-5	9.691216179009347E-5	2.311917037892851E-6	1.082307716659348E-5	6.66292592063413E-7	1.7196214631146483E-6	2.834750945615201E-7	1.0505468425015407E-7	3.472951385837215E-4	0.013080157848749741
41700000	-6456647.319425873	-6454866.889161221	-1780.4302646522506	-6454866.889161221	179.32412281196372	5989.576724358258	4	2	115	184	1	0.0	5.494878700578886	1.161853891395316	2.9420464052912387	0.4321029605633644	0.35118821401211747	0.6003703639399103	0.6734588473485407	0.758242153615189	0.3655615831066453	0.08928302087008945	0.4712950193473953	0.0482754312128302	0.002962872563584627	0.022822805335997006	0.10126458001509932	0.07401727524856183	0.06789182939189094	0.003111301194074596	0.03983217901937597	0.07530293591001294	0.029563093168048733	0.015352764395715075	0.00476586002940577	0.0013347298193500002	1.5973347156009927E-5	1.8448930104641726E-4	2.3785805388649932E-4	4.0293565120748586E-5	5.791603971430341E-6	6.9402686871713834E-6	9.309555638536063E-6	1.3345093367745295E-5	7.140026441668082E-7	2.856575241065467E-6	1.8879260284996297E-6	7.533879287457109E-4	0.01431323002812585
41800000	-6456668.199482506	-6454877.414312431	-1790.7851700757255	-6454877.414312431	170.35733789603947	6174.5023765287515	4	2	115	184	1	0.0	5.21195667635213	1.143278605276352	2.8126316998961527	0.9884979462309808	0.28965215727715604	0.7654782843392111	0.4897819423008098	0.13864916359344878	0.3716805673769909	0.16513511099608102	0.26522942238214897	0.011152570132145464	0.12306417919413454	0.00791642278610361	0.0836282771187595	0.0955349179382546	0.06136057986169534	8.129300648992763E-4	0.03710655319178968	0.054024571192711236	0.029563093168048733	0.01741892982342845	0.005475662519233142	4.1033736549621043E-4	1.2530149940022683E-7	9.128722993675164E-5	1.8506316687690193E-4	7.324460895702621E-5	2.3129164544286286E-5	1.8611879273726286E-5	3.800923566984967E-5	4.264627954745604E-6	9.086888186894376E-7	1.1881755522510616E-6	3.472129799526182E-7	3.3569818743461996E-4	0.007607916360973039
41900000	-6456653.057685232	-6454885.142505639	-1767.9151795923838	-6454885.142505639	200.5321753116484	6025.14632812687	4	1	114	185	1	0.0	5.478949455394717	1.2036127861757657	3.0817169204083874	0.9743779455765809	0.9718413605505006	0.09418489485620912	0.3530787638525499	0.0668977145708076	0.06381573162107665	0.06690824961297724	0.2095992557197029	0.024857889195173344	0.03537171185693169	0.053888464877052344	0.0945129190314418	0.1045754394763091	0.013483165860430805	0.0013569640902525069	0.04338399718580132	0.05285175770974304	0.03506598938022701	0.014150421738094745	0.006251928015033081	5.246646791480619E-4	3.9904832022137545E-4	1.4197711360772156E-4	5.206699541145356E-5	1.8314992422058674E-5	4.5736396612831115E-7	1.192210855555312E-5	2.657388695217405E-5	3.1230244533361083E-6	6.972942240513308E-6	6.99475228896316E-7	5.572969047852452E-7	0.0010699998293778417	0.03889260831341186
42000000	-6456682.649354914	-6454895.368420412	-1787.2809345021576	-6454895.368420412	186.8447196208176	6449.644285783089	4	1	114	185	1	0.0	5.554946464633156	1.1679305653135248	2.8022642478872863	0.9368605677272986	0.17503759915647088	0.011876854393323822	0.6537225022189824	0.6907844374134131	0.6172524571705283	0.849754812962128	0.01066588956961787	0.1499006579823442	0.010678206376120249	0.07831260844619792	0.06260475923185327	0.07554641792337227	0.10556013050785801	0.016047922493370257	0.04338399718580132	0.06938476758393959	0.03285466794567345	0.01372738589051633	0.005110921301372188	3.887944629922051E-4	7.261098113174868E-4	2.2489152013564623E-5	5.328591109388717E-5	6.844519444195699E-5	2.5254313055692693E-5	5.463367158869049E-6	1.0482740002581661E-5	6.460645910166469E-6	1.1461977914055629E-5	2.8706860001014004E-7	1.1501154597826253E-6	0.0010108963724712648	0.008739010805309316
42100000	-6456686.8422986	-6454882.027432197	-1804.814866403109	-6454882.027432197	165.24791588908096	6506.959371481158	4	1	114	185	1	0.0	5.091302287509448	1.1072888279130537	2.8022903964566153	0.037932513826058514	0.26172965009274374	0.052370453609880574	0.8967215020960084	0.06776847748894385	0.6490530707721381	0.04130409489996021	0.008616641145036609	0.10757229674053237	0.11188941415712292	0.12042738934907178	0.08599723236278312	0.06785601420878488	0.034301704125610635	0.012384996885312386	0.04180393292330497	0.06369424425848245	0.028279017649495097	0.01614070431268921	0.008318033325308123	0.0013925366975309622	2.4431959298749033E-4	4.673753740859045E-5	9.90986982128316E-5	2.6326131622704166E-5	3.3587302650358085E-5	2.298222450856098E-5	3.81988332099886E-5	1.0116350480577714E-5	1.520529122518479E-6	1.2305605136053835E-6	3.0710365086176327E-7	3.456675564090503E-5	0.008148253557145175
42200000	-6456698.429216816	-6454875.203561067	-1823.2256557493643	-6454875.203561067	193.2453018587796	6660.640416113887	4	1	114	185	1	0.0	5.084982566605391	1.1480933217827436	2.843848677775759	0.24253692331360238	0.12203329043035922	0.23956740265994803	0.4319202125943039	0.9541165994555529	0.667226013142469	0.08709031992024109	0.0664070637971668	0.047083286059326566	0.05001301935830837	0.05004847360776994	0.07767696629532705	0.0553897790951023	0.019702730138267635	0.0026776607007329917	0.04180393292330497	0.05671447282266774	0.036680335455065986	0.012513432569121258	0.009293258184596474	0.0016624997649138204	6.218259365150171E-4	3.6137904988947693E-4	8.535832874487945E-5	8.067117289594133E-5	9.314827609502394E-5	4.6290939781487153E-5	1.1688587395406079E-5	3.3136838996718646E-5	1.418578044810233E-5	6.9866672472870085E-6	1.0787045194710462E-6	0.0012605317209722971	0.012423773245114187
42300000	-6456617.589720219	-6454845.744887562	-1771.8448326577327	-6454845.744887562	183.26047513771104	5971.4984762609	4	1	114	185	1	0.0	5.090591677286946	1.1910356791242223	2.8642945637046937	0.18009838012472926	0.23990472718937494	0.36122781416015953	0.6328838634373002	0.9459356619967274	0.49457277755488926	0.15448336752737152	0.12009835266340109	4.933167511655241E-4	0.32358391119132157	0.04521165675577894	0.11710949384244469	0.08298315137679876	0.02854317344045645	0.0045532611491927895	0.045573425487886336	0.05671447282266774	0.03355772197524857	0.014473796654316619	0.00708810592066636	8.228970929751516E-4	4.3648703496030234E-4	9.454045540066915E-5	1.2895526315919532E-4	2.9051904753962375E-7	1.9859099197329822E-4	1.4460062771122773E-5	6.959594700175352E-5	8.757126511015926E-6	1.8276540989741403E-5	1.0907249902926143E-5	3.8990179968156255E-7	7.484479152111926E-4	0.0033929033946814356
42400000	-6456652.607544105	-6454869.236819222	-1783.3707248831934	-6454869.236819222	192.70967762729333	5633.879591835981	5	2	114	185	1	0.0	5.228466634512838	1.292363391498867	2.859812049673669	0.04735295105722773	0.4896952502768062	0.7677682270811188	0.8879760216547077	0.08070108926165524	0.15306330917639707	0.08414994363285903	0.11552582204309943	0.009982207110438361	0.13228908093134845	0.010849892613174145	0.06238211979154596	0.05564327224999933	0.0513957622196142	0.0012413101895760647	0.04244020627500848	0.05805465182708532	0.03374426819390472	0.015049033007830287	0.0025301290531470127	9.286777641910087E-4	5.276544999339546E-4	9.154087881057074E-5	7.0641983694288566E-6	1.014490204017512E-5	7.110015778284998E-6	2.267041002414856E-5	6.959594700175352E-5	1.2738818317280524E-5	4.459644234889478E-6	2.6453156892986693E-6	8.105898584247432E-7	0.0016577824128369571	0.0215720693062635
42500000	-6456639.784128529	-6454874.493132238	-1765.2909962904675	-6454874.493132238	182.52409411142574	5465.470022056512	4	2	115	184	1	0.0	4.973462812410691	1.1474345988776664	2.8133867746657666	0.7177986437442145	0.0016641876254560731	0.36852196738418547	0.6338962622622788	0.698325869660556	0.4050466829919455	0.5303535853584902	0.44189274090830666	0.027804010569250352	0.029496985436877177	0.029249756106687307	0.0728096455762647	0.07624084954900369	0.09065910900219314	0.009477430601076253	0.045108405103094745	0.07372251243220754	0.028322808666250397	0.017674406492084075	0.005108419899540911	8.94575952386893E-4	4.9017862102662893E-5	2.3368032282869355E-5	2.7085186598468735E-4	3.429923330121282E-5	4.643352729246384E-5	5.731588686693303E-6	7.046118577476604E-5	5.149515120143306E-6	3.28163566565603E-6	9.809994400145411E-7	1.4528063008058034E-5	7.380859255876294E-4	0.0507963561728673
42600000	-6456635.14188451	-6454866.163273167	-1768.9786113431312	-6454866.163273167	108.02635150435556	5469.143416254502	4	2	115	184	1	0.0	5.147679899016152	1.3907473033687425	2.760357293931006	0.46473657755480724	0.21668904538596434	0.18709236774369484	0.5992018599531931	0.9287457774332031	0.7688075484955103	0.5199359035176319	0.07445840633513731	0.01131559320111285	0.0027961025068044287	0.0738838462173633	0.09147859704083756	0.06358631874670123	0.09742786617392511	0.005839609927154604	0.039400552433949174	0.05410069673631717	0.03266383618006382	0.015274834950791115	0.005445041787767938	0.0011769767769365695	9.368160174599731E-5	7.101650046952476E-5	5.24753780596921E-5	1.556568016682288E-4	6.069593784476284E-5	1.887022777781307E-5	2.905986512050463E-5	1.932521828178849E-5	1.4783732607905506E-6	1.225435100236436E-6	7.643615107109392E-7	0.005590840192760954	0.012261570090490989
42700000	-6456646.004673109	-6454883.3131345045	-1762.691538604494	-6454883.3131345045	142.3071918142563	5317.92006481894	5	2	114	185	1	0.0	5.167156715713091	1.228302268528244	2.9217404064747288	0.48583280009772906	0.18875855732830496	0.23728991217807865	0.7430638903026199	0.4473740921047444	0.11398153013586025	0.4572039661902767	0.009856823860324337	0.032861819838414685	0.03851725273791329	0.07420410553601449	0.07747800730080075	0.07307736827555368	0.014634234553962355	0.007858812423758594	0.038715923665783074	0.05593936301835839	0.031016533840626363	0.014831507870165758	0.004083287358547188	0.002247926499725841	1.2851447574351512E-4	1.0492854670318786E-4	1.2442579281220082E-4	6.816694364017326E-6	6.061852183228375E-6	3.109019875831502E-5	2.0530202537958442E-5	8.460357953425024E-6	1.085426695499101E-6	2.3352098128306756E-5	4.576390908876221E-7	6.644648173717976E-4	0.03912362447586395
42800000	-6456649.193511685	-6454875.8792767925	-1773.3142348926367	-6454875.8792767925	148.32791066658675	5178.841343942848	4	2	115	184	1	0.0	5.452371987896646	1.1731066596379878	2.9980671157570336	0.22882833013565596	0.8961869169539165	0.8865224846770327	0.48313845073912437	0.8712170348780234	0.7956316982765532	0.1630308486295085	9.489999151232774E-4	0.03936169324594148	0.09012941793218766	0.12050133073898563	0.09226871154398505	0.0754059355516859	0.05997903293176312	0.008598029678087283	0.03965197040806404	0.06380813353372616	0.033652602428810734	0.016372405684670674	0.0056195147925211224	0.0020054650505710384	4.1348305108843353E-4	8.352503520998691E-5	8.606740240704322E-5	8.094090722120314E-6	6.991999444697544E-5	5.830695525165672E-5	1.6579083453529072E-5	5.811417959202217E-6	1.713337734215495E-5	1.3454117811134175E-5	4.727616723677883E-7	8.060867699070106E-4	0.016153792442147777
42900000	-6456664.001655496	-6454883.674510648	-1780.327144847932	-6454883.674510648	159.33080839670495	5385.493232693129	4	2	115	184	1	0.0	5.197772992690863	1.2313640773492038	3.30517276747879	0.906150459891119	0.4607517955030491	0.37129672806847624	0.8949653542919361	0.4856608552246473	0.6634121603412675	0.44502995958663716	0.0867856041931467	0.005349779472621435	0.1195514223871382	0.005008893059430231	0.101175739922996	0.06574623026164175	0.030005732470804836	0.002962017905560782	0.0384656833757378	0.06380813353372616	0.03503029812254777	0.016288089106042934	0.00856079529819024	0.004333055310556913	9.17123971020109E-4	5.337056601722565E-4	1.8966439980814118E-6	4.0687595100921713E-4	5.698728466039211E-6	4.44596488439059E-6	2.8644529761484658E-6	2.8995060012262124E-6	6.154683682156754E-6	1.5103828795996484E-5	4.518206740912795E-7	0.004331356564132737	0.02012064834904184
43000000	-6456588.139338918	-6454869.4976149155	-1718.6417240025446	-6454869.4976149155	136.6570051957392	4828.974221409045	4	1	114	185	1	0.0	5.761761279730408	1.2565063625639077	3.0195508975751353	0.6987603600095291	0.34183008962901185	0.40425248125892055	0.6032891982587896	0.5616365620346588	0.030594095643476503	0.5856194149120295	0.29429986714381406	0.026370440657018213	0.07948493705732422	0.08467213456456234	0.15919795863998976	0.05364342438758975	0.043178235847520945	0.004280067725040655	0.03998113832292602	0.06428899633718403	0.03503029812254777	0.009858206688180278	0.006993865904085654	0.0010137449536152478	5.156810570118099E-4	9.21730364465803E-5	3.664531831933913E-5	9.293807857261216E-6	3.262411018403973E-5	1.3757691242561633E-5	8.209715605742781E-6	6.68528601573168E-6	7.71355466861741E-6	3.2810099229933903E-6	6.947031488067076E-7	5.536606356469102E-4	0.047988051078489996
43100000	-6456632.463108058	-6454882.4693443235	-1749.993763734707	-6454882.4693443235	119.97658201801097	4960.45039802415	4	1	114	185	1	0.0	5.264396578050021	1.264260586633413	3.130455423218456	0.5646975162904715	0.40457676464794495	0.6945334448546765	0.601315780527329	0.7363331218171891	0.903731518319429	0.9113240264025826	0.21290787323888188	0.11241292652724948	0.003450596045277683	0.05651193987021841	0.06534956869766634	0.08371836892189399	0.0619213439994096	0.021670387375183873	0.0336083044480983	0.054145244759918755	0.03379737470078546	0.013675668349067088	0.0045550184878839625	5.587171342593302E-4	0.0015228250637677621	7.342180430962902E-5	4.0457591935054584E-5	3.810720760560854E-6	2.133372437192897E-5	5.857911462312109E-6	1.4657636861908123E-5	1.2506705006185594E-6	1.0685697797065542E-5	8.585891124876996E-6	7.924842008480373E-7	0.003285498024794554	0.014539157628520422
43200000	-6456627.113014273	-6454862.495428775	-1764.6175854979676	-6454862.495428775	137.45109417095182	5580.964450000703	4	1	114	185	1	0.0	5.586166681884297	1.2130408711210248	2.958973207703677	0.3745397862413951	0.008099071075886272	0.3833842898472098	0.03208189087331508	0.27462259271003414	0.37128489499889417	0.26492804600213565	0.009453510198920458	0.08531884475836957	0.007302055665673957	0.019404384800202602	0.05216473695259274	0.05513171922357382	0.03977148514873681	0.008246666804641065	0.04055728301419662	0.05955512779227435	0.03132048730932485	0.008667979989385247	0.0041481269539879115	7.296740203388938E-4	2.759311242476387E-4	3.2908653154979755E-6	1.427425296230327E-4	3.8212126293699436E-5	2.1035871590398645E-6	3.259672252001287E-6	4.253826843156086E-6	1.6831837864333993E-6	2.6074736840507384E-6	1.695580007014659E-6	6.647654295013296E-7	2.720138859423916E-4	0.008874163719178575
43300000	-6456593.29905568	-6454852.984756783	-1740.3142988975058	-6454852.984756783	161.3606416512887	5445.59355897371	4	1	114	185	1	0.0	5.712886596389404	1.2063193762862523	3.1430567554647486	0.1996882693273227	0.27977928304646427	0.2132306079089214	0.0035044698081178006	0.0917262290328385	0.731458432108169	0.44067067943090593	0.2659224899643192	0.07241644232079919	0.008051700476284843	0.054773593825741713	0.06070721368631764	0.07639768897107836	0.05035375258799072	0.013964913622252526	0.04143879662270398	0.05389688010246255	0.03039427529250285	0.015171940964909003	0.005103204449116152	8.771359304018272E-4	7.68392016647685E-6	2.9027582542048713E-5	6.94417316847857E-5	1.3125425362717644E-4	1.8008980588232715E-5	2.0758251682679777E-5	1.3732722831934012E-5	3.281391164329701E-5	1.8438237865507623E-6	7.017964641226797E-8	1.8634595340936422E-6	0.003089956203609897	0.022768305960392855
43400000	-6456643.763030098	-6454872.103028252	-1771.6600018462423	-6454872.103028252	159.3882014590014	5693.886925118917	5	1	113	186	1	0.0	5.12369663328542	1.2184103746248585	2.8481339830934997	0.035603090084094326	0.6535442471625483	0.616332853477262	0.3349684291985989	0.32822367205899555	0.7171760047776252	0.3734383235993304	0.06726759866587541	0.023814412048340058	0.020356884742967322	0.03625452978646643	0.11149832179012324	0.07386775173419585	0.08247644922523473	0.0029305806297517034	0.04825049122872489	0.06922774410086069	0.034956294216535046	0.014373051293393915	0.00610177617858145	0.0014667499963380592	8.062925626939712E-5	1.254802777371628E-4	2.7917249205625165E-4	1.0442566643411206E-4	3.892724583013629E-6	8.079715192177569E-5	9.43437394503632E-6	3.091659516369773E-5	2.504160084081527E-7	1.0591413899616428E-5	3.34428968778315E-6	3.4654110002531774E-4	0.016717968454539867
43500000	-6456661.594899028	-6454844.221418126	-1817.3734809021166	-6454844.221418126	175.2571166401385	6050.956368488008	5	2	114	185	1	0.0	5.045758410603949	1.2786826621377967	2.8771552797516606	0.001943645458610431	0.9394669080940059	0.9692543101079465	0.9094872670167844	0.3339095256973871	0.03153283929554375	0.0703965011518734	0.11119573236266136	0.011553148470044577	0.03386206404496254	0.02806969426175768	0.08882499729271393	0.06946653633673913	0.062485383678991965	0.003785101870671973	0.05347555810316906	0.06013687115505502	0.038523814895139404	0.013290057031414915	0.007242774795972619	0.0010152996201658428	2.535952535844862E-4	4.113661668645114E-5	2.2334677842573847E-4	1.3454994858764783E-5	4.436179850211806E-5	1.8759640309890797E-5	9.43365906227503E-7	1.4687773502625637E-5	6.645829634662842E-7	1.0493798136044134E-5	9.3092153901735E-6	0.002273454334239282	0.016049661548791255
43600000	-6456610.315539949	-6454860.538029353	-1749.7775105957921	-6454860.538029353	294.71219398552023	5893.560670466502	4	1	114	185	1	0.0	5.070581389907729	1.0205891294525375	3.18966127112589	0.04762469087810251	0.7769389993675679	0.6022153742947083	0.17358399525451343	0.8753064219824903	0.6681673640900048	0.08335942303342198	0.024344994228633086	0.12963907465400576	0.1379591828292869	0.07283546710286688	0.09416512775442652	0.062752394608942	0.043479221486242184	0.009334394464943923	0.048920794055589044	0.06412274997737073	0.030467546580654006	0.015216216198072008	0.006506166101912742	0.0013461025806053347	2.0999232403041875E-4	2.3320361631502583E-5	1.1620966006935013E-4	1.5390399932094308E-5	1.4591496861624976E-4	2.3059027579143624E-5	7.4215625137364885E-6	8.433662361417549E-6	1.7366376680244897E-5	9.714842264488163E-6	5.82297771270231E-7	2.0340935551326435E-4	0.036069383466854926
43700000	-6456658.277762022	-6454861.352378423	-1796.9253835987802	-6454861.352378423	254.55890284905126	7173.0362249148075	4	2	115	184	1	0.0	4.979367224032824	1.1457994265843743	2.912250362391474	0.8605841210645357	0.7241736382944833	0.1260412623514514	0.40710033577821203	0.12622017284451273	0.49490429015376275	0.22380940164552066	0.023897103453597895	0.16395421936830415	0.008742011045442479	5.723103282381577E-5	0.060384539406729165	0.062752394608942	0.05141393448028242	0.0017775223391500285	0.039762527674776504	0.057063715183305753	0.02897291780509305	0.015216216198072008	0.005502335133588055	0.0013663679622090113	1.8290766356688043E-4	2.6062116824791163E-5	1.6576536196999186E-4	1.2706254408401433E-4	1.2442520783760871E-5	1.3620694399991675E-6	4.49276596541518E-6	1.2698995370755557E-5	2.3833718822223187E-5	1.963726448355883E-5	3.60100578200936E-6	3.233217392479764E-4	0.015631228171228192
43800000	-6456660.812564569	-6454856.572941412	-1804.23962315602	-6454856.572941412	219.0085705427334	6838.581841522128	4	1	114	185	1	0.0	4.9093280823672485	1.138314103677588	2.980281351494242	0.4638307025982511	0.8077453973009435	0.7244749758764149	0.7095522079788303	0.010402278207404215	0.8947008134984342	0.16124662098099157	0.4117397834625711	0.027478819881246598	0.048516006129071525	0.01693415679506552	0.07339812934135598	0.08000081076563972	0.062319362621003724	8.40906664465967E-5	0.037044141519830445	0.05796038492511564	0.03729440709014574	0.01719511176943089	0.0046822179896155326	0.001861244042288412	1.0616009646533287E-4	3.634589232958629E-6	4.756839445106971E-5	1.4383015342648726E-4	3.491682084855046E-5	1.632910407256943E-5	2.4644102754151152E-5	1.2933013339696751E-5	2.275230909627538E-5	1.3946867512043793E-5	3.6171017742327637E-6	2.6770925703185504E-4	0.008699139510790405
43900000	-6456706.349987785	-6454867.641110915	-1838.708876870771	-6454867.641110915	242.4972870651714	7171.387266101623	6	1	112	187	1	0.0	5.342056036563078	1.1641273716725906	2.7060796991945124	0.6641562450853616	0.6541108257127132	0.9937879164792603	0.1481620901872514	0.46246828421918396	0.34805547508178575	0.09169570019106113	0.16075332244832777	0.050658184473814885	0.00751913985883274	0.041493873357880615	0.10839408451693175	0.08000081076563972	0.04760523712170042	0.0016112490979636766	0.04672584392760432	0.05796038492511564	0.03466969769877294	0.01268141521785025	0.006358322660702327	6.074717397917576E-4	2.936968954322083E-4	1.774834081681288E-5	1.1623952705744659E-4	7.517081764633572E-5	6.26936849890657E-6	1.9684558446335775E-5	7.483521427500732E-5	6.1835288477299504E-6	2.3968571612130485E-6	8.393582184743416E-6	5.7810000838515915E-6	0.002019555682338982	0.01766803404429003
44000000	-6456692.526526194	-6454868.879984369	-1823.6465418251016	-6454868.879984369	170.59127353395044	6761.216911076954	5	1	113	186	1	0.0	5.240102771851602	1.15309544306228	2.6935780236252604	0.5725485641848428	0.8806907568247268	0.7556192919714823	0.8746040459211013	0.12257173316111299	0.03820997718097307	0.23974678860148746	0.05574072350171313	0.09786333593197025	0.013753983626496272	0.0316739867806518	0.10222748681770552	0.07175627407916417	0.0793499970494324	0.0029638433837935875	0.04672584392760432	0.07316400411475775	0.033347294203708994	0.010617743228203278	0.007650648004215923	8.590744962173871E-4	9.516645933976202E-5	1.561309273232938E-4	1.3238434178281712E-5	1.1620363199752476E-4	6.352746724429408E-5	9.449371942769681E-5	9.226429129083728E-7	2.161966505965679E-5	2.0194679885108856E-6	1.0821794678194497E-5	3.7239444512715486E-6	6.209821687267573E-4	0.0037560960186627623
[truncated: 2,262 more rows]
[truncated: 58 more columns]
