# Supplementary material for: Phylogenetic analysis of the origin and spread of plague in Madagascar
Source: PLoS Negl Trop Dis. 2023 May 1;17(5):e0010362. doi: 10.1371/journal.pntd.0010362 (PMC10174576; doi:10.1371/journal.pntd.0010362)
Supplement: S3 Appendix — File can be open with a phylogenetic tree visualization tool, like Figtree or IcyTree. (TREE) [file pntd.0010362.s006.tree]

#NEXUS
begin taxa;
	dimensions ntax=300;
	taxlabels
	'154/98B_1998_Mahajanga'
	IP1086_1991_Mahajanga
	IP1087_1991_Mahajanga
	IP1089_1991_Mahajanga
	IP1092_1991_Mahajanga
	IP1093_1991_Mahajanga
	IP1094_1991_Mahajanga
	IP1095_1991_Mahajanga
	IP1096_1992_Mahajanga
	IP1097_1992_Mahajanga
	IP1098_1992_Mahajanga
	IP1099_1992_Mahajanga
	IP1100_1995_Mahajanga
	IP1102_1995_Mahajanga
	IP1104_1995_Mahajanga
	IP1105_1995_Mahajanga
	IP1107_1995_Mahajanga
	IP1108_1995_Mahajanga
	IP1109_1995_Mahajanga
	IP1110_1995_Mahajanga
	IP1111_1995_Mahajanga
	IP1113_1995_Mahajanga
	IP1114_1995_Mahajanga
	IP1118_1995_Mahajanga
	IP1123_1995_Mahajanga
	IP1124_1995_Mahajanga
	IP1125_1995_Mahajanga
	IP1126_1995_Mahajanga
	IP1127_1995_Highlands
	IP1128_1995_Highlands
	IP1132_1991_Mahajanga
	IP1143_1995_Highlands
	IP1144_1995_Mahajanga
	IP1146_1995_Highlands
	IP1151_1995_Mahajanga
	IP1152_1995_Highlands
	IP1153_1995_Highlands
	IP1154_1995_Mahajanga
	IP1164_1995_Highlands
	IP1289_1977_Highlands
	IP1294_1995_Highlands
	IP1296_1996_Highlands
	IP1302_1996_Highlands
	IP1303_1996_Highlands
	IP1304_1996_Highlands
	IP1305_1996_Highlands
	IP1306_1996_Mahajanga
	IP1307_1996_Highlands
	IP1311_1996_Highlands
	IP1312_1996_Highlands
	IP1313_1996_Highlands
	IP1317_1996_Highlands
	IP1318_1996_Mahajanga
	IP1319_1996_Highlands
	IP1321_1996_Highlands
	IP1323_1996_Highlands
	IP1324_1996_Highlands
	IP1325_1996_Highlands
	IP1326_1996_Highlands
	IP1327_1996_Highlands
	IP1328_1996_Highlands
	IP1329_1996_Highlands
	IP1330_1996_Highlands
	IP1331_1996_Mahajanga
	IP1332_1996_Mahajanga
	IP1333_1996_Mahajanga
	IP1334_1996_Mahajanga
	IP1336_1996_Highlands
	IP1337_1996_Highlands
	IP1339_1996_Highlands
	IP1344_1996_Highlands
	IP1345_1996_Highlands
	IP1346_1996_Highlands
	IP1347_1996_Highlands
	IP1348_1996_Highlands
	IP1349_1996_Highlands
	IP1351_1996_Highlands
	IP1362_1996_Highlands
	IP1372_1996_Highlands
	IP1382_1996_Mahajanga
	IP1384_1996_Highlands
	IP1385_1996_Mahajanga
	IP1386_1996_Mahajanga
	IP1387_1996_Mahajanga
	IP1388_1996_Highlands
	IP1389_1996_Mahajanga
	IP1391_1996_Highlands
	IP1394_1996_Mahajanga
	IP1395_1996_Mahajanga
	IP1396_1996_Mahajanga
	IP1397_1996_Highlands
	IP1399_1995_Highlands
	IP1400_1996_Highlands
	IP1401_1996_Mahajanga
	IP1402_1996_Mahajanga
	IP1403_1996_Mahajanga
	IP1404_1996_Mahajanga
	IP1405_1996_Mahajanga
	IP1406_1996_Mahajanga
	IP1407_1996_Mahajanga
	IP1408_1996_Mahajanga
	IP1409_1996_Mahajanga
	IP1410_1996_Mahajanga
	IP1411_1996_Mahajanga
	IP1412_1996_Mahajanga
	IP1413_1996_Mahajanga
	IP1414_1996_Mahajanga
	IP1415_1996_Mahajanga
	IP1416_1996_Mahajanga
	IP1417_1996_Highlands
	IP1418_1996_Mahajanga
	IP1419_1996_Mahajanga
	IP1420_1996_Mahajanga
	IP1421_1996_Mahajanga
	IP1422_1996_Mahajanga
	IP1423_1996_Mahajanga
	IP1447_1996_Highlands
	IP1451_1996_Highlands
	IP1452_1996_Highlands
	IP1453_1996_Highlands
	IP1455_1996_Mahajanga
	IP1456_1996_Mahajanga
	IP1457_1996_Mahajanga
	IP1458_1996_Mahajanga
	IP1459_1996_Highlands
	IP1460_1996_Highlands
	IP1461_1996_Mahajanga
	IP1462_1996_Highlands
	IP1463_1996_Highlands
	IP1470_1996_Highlands
	IP1471_1996_Highlands
	IP1472_1995_Highlands
	IP1473_1995_Highlands
	IP1474_1995_Highlands
	IP1475_1995_Highlands
	IP1476_1995_Highlands
	IP1477_1995_Highlands
	IP1478_1994_Highlands
	IP1484_1994_Highlands
	IP1496_1995_Highlands
	IP1498_1995_Highlands
	IP1510_1996_Highlands
	IP1511_1996_Highlands
	IP1513_1996_Highlands
	IP1515_1991_Mahajanga
	IP1516_1991_Mahajanga
	IP1517_1991_Mahajanga
	IP1518_1991_Mahajanga
	IP1519_1991_Mahajanga
	IP1521_1994_Highlands
	IP1522_1994_Highlands
	IP1531_1991_Mahajanga
	IP1596_1997_Highlands
	IP1600_1998_Highlands
	IP1605_1995_Mahajanga
	IP1606_1995_Mahajanga
	IP1607_1995_Mahajanga
	IP1608_1995_Mahajanga
	IP1609_1995_Mahajanga
	IP1610_1995_Mahajanga
	IP1611_1995_Mahajanga
	IP1612_1995_Mahajanga
	IP1613_1996_Mahajanga
	IP1614_1997_Mahajanga
	IP1615_1997_Mahajanga
	IP1616_1997_Mahajanga
	IP1617_1997_Mahajanga
	IP1618_1997_Mahajanga
	IP1619_1997_Mahajanga
	IP1620_1997_Mahajanga
	IP1621_1997_Mahajanga
	IP1622_1997_Mahajanga
	IP1623_1997_Mahajanga
	IP1624_1997_Mahajanga
	IP1625_1997_Mahajanga
	IP1646_1995_Mahajanga
	IP1647_1995_Mahajanga
	IP1659_1997_Highlands
	IP1660_1997_Highlands
	IP1668_1997_Highlands
	IP1676_1997_Highlands
	IP1677_1997_Highlands
	IP1678_1997_Highlands
	IP1682_1995_Mahajanga
	IP1683_1997_Mahajanga
	IP1718_1997_Highlands
	IP1719_1998_Highlands
	IP1720_1997_Highlands
	IP1721_1997_Highlands
	IP1722_1997_Highlands
	IP1723_1997_Highlands
	IP1725_1999_Highlands
	IP1731_1998_Highlands
	IP1732_1998_Highlands
	IP1733_1998_Mahajanga
	IP1775_1999_Highlands
	IP1779_2000_Highlands
	IP1780_2000_Highlands
	IP1785_1999_Highlands
	IP1786_2000_Highlands
	IP1787_2000_Highlands
	IP1788_1999_Highlands
	IP1789_1999_Highlands
	IP1793_1999_Highlands
	IP1795_2000_Highlands
	IP1796_1996_Highlands
	IP1798_1998_Highlands
	IP1811_1997_Highlands
	IP1817_2000_Highlands
	IP1845_2000_Highlands
	IP1850_1999_Highlands
	IP1851_1997_Highlands
	IP1854_2000_Highlands
	IP1858_1999_Highlands
	IP2210_2001_Highlands
	IP2211_2001_Highlands
	IP2216_2000_Highlands
	IP2217_1999_Highlands
	IP2218_1999_Highlands
	IP2219_1999_Mahajanga
	IP2220_1999_Mahajanga
	IP2226_1998_Highlands
	IP2227_1998_Mahajanga
	IP2228_1998_Mahajanga
	IP2229_1998_Highlands
	IP2230_1998_Highlands
	IP2232_1997_Mahajanga
	IP2233_1997_Highlands
	IP2235_1997_Highlands
	IP2236_1997_Mahajanga
	IP2238_1997_Mahajanga
	IP2239_1997_Mahajanga
	IP2241_1997_Mahajanga
	IP2242_1997_Mahajanga
	IP2243_1997_Mahajanga
	IP2244_1997_Highlands
	IP2245_1997_Mahajanga
	IP2246_1997_Highlands
	IP2247_1996_Highlands
	IP244_1992_Highlands
	IP249_1993_Highlands
	IP259_1994_Highlands
	IP265_1994_Highlands
	IP266_1994_Highlands
	IP267_1994_Highlands
	IP268_1994_Highlands
	IP272_1995_Highlands
	IP273_1995_Highlands
	IP274_1995_Highlands
	IP275_1995_Highlands
	IP276_1995_Highlands
	IP277_1995_Highlands
	IP278_1995_Highlands
	IP279_1995_Highlands
	IP280_1995_Highlands
	IP285_1995_Highlands
	IP304_1969_Highlands
	IP600_1982_Highlands
	IP601_1984_Highlands
	IP630_1974_Highlands
	IP634_1991_Highlands
	IP643_1983_Highlands
	IP656_1964_Highlands
	IP657_1983_Highlands
	IP658_1983_Highlands
	IP659_1986_Highlands
	IP661_1988_Highlands
	IP662_1989_Highlands
	IP664_1990_Highlands
	IP665_1990_Highlands
	IP666_1992_Highlands
	IP668_1993_Highlands
	MG05-1020_2005_Highlands
	Yp2856_2003_Highlands
	Yp2871_2004_Highlands
	Yp2872_2004_Highlands
	Yp2905_2004_Highlands
	Yp2947_2006_Highlands
	Yp2963_2006_Highlands
	Yp2983_2007_Highlands
	Yp2991_2007_Highlands
	Yp3014_2007_Highlands
	Yp3016_2007_Highlands
	Yp3017_2007_Highlands
	Yp3019_2008_Highlands
	Yp3023_2008_Highlands
	Yp3026_2008_Highlands
	Yp3034_2008_Highlands
	Yp3041_2009_Highlands
	Yp3042_2009_Highlands
	Yp3043_2009_Highlands
	Yp3044_2009_Highlands
	Yp3045_2009_Highlands
	Yp3048_2009_Highlands
	Yp3050_2010_Highlands
	Yp3059_2011_Highlands
	Yp3069_2011_Highlands
	Yp3078_2011_Highlands
	Yp3079_2012_Highlands
	Yp3083_2012_Highlands
;
end;
begin trees;
	tree STATE_270200000 = [&R] (((((((((((((((((((((((IP1086_1991_Mahajanga[&type="0"]:1.681542,IP1516_1991_Mahajanga[&type="0"]:1.780289)[&label=436,type="0"]:0.371077,(IP1094_1991_Mahajanga[&type="0"]:0.915493,IP1515_1991_Mahajanga[&type="0"]:0.678175)[&label=569,type="0"]:1.17934)[&label=452,type="0"]:1.328304,IP1097_1992_Mahajanga[&type="0"]:4.423987)[&label=336,type="0"]:0.559899,((IP1095_1991_…
end;
begin figtree;
	set appearance.backgroundColorAttribute="Default";
	set appearance.backgroundColour=#ffffff;
	set appearance.branchColorAttribute="type";
	set appearance.branchColorGradient=false;
	set appearance.branchLineWidth=2.0;
	set appearance.branchMinLineWidth=0.0;
	set appearance.branchWidthAttribute="Fixed";
	set appearance.foregroundColour=#000000;
	set appearance.hilightingGradient=false;
	set appearance.selectionColour=#2d3680;
	set branchLabels.colorAttribute="User selection";
	set branchLabels.displayAttribute="Branch times";
	set branchLabels.fontName="Agency FB";
	set branchLabels.fontSize=8;
	set branchLabels.fontStyle=0;
	set branchLabels.isShown=false;
	set branchLabels.significantDigits=4;
	set layout.expansion=0;
	set layout.layoutType="RECTILINEAR";
	set layout.zoom=0;
	set legend.attribute=null;
	set legend.fontSize=10.0;
	set legend.isShown=false;
	set legend.significantDigits=4;
	set nodeBars.barWidth=4.0;
	set nodeBars.displayAttribute=null;
	set nodeBars.isShown=false;
	set nodeLabels.colorAttribute="User selection";
	set nodeLabels.displayAttribute="Node ages";
	set nodeLabels.fontName="Agency FB";
	set nodeLabels.fontSize=8;
	set nodeLabels.fontStyle=0;
	set nodeLabels.isShown=false;
	set nodeLabels.significantDigits=4;
	set nodeShapeExternal.colourAttribute=null;
	set nodeShapeExternal.isShown=false;
	set nodeShapeExternal.minSize=10.0;
	set nodeShapeExternal.scaleType=Width;
	set nodeShapeExternal.shapeType=Circle;
	set nodeShapeExternal.size=4.0;
	set nodeShapeExternal.sizeAttribute=null;
	set nodeShapeInternal.colourAttribute=null;
	set nodeShapeInternal.isShown=true;
	set nodeShapeInternal.minSize=10.0;
	set nodeShapeInternal.scaleType=Width;
	set nodeShapeInternal.shapeType=Circle;
	set nodeShapeInternal.size=4.0;
	set nodeShapeInternal.sizeAttribute=null;
	set polarLayout.alignTipLabels=false;
	set polarLayout.angularRange=0;
	set polarLayout.rootAngle=0;
	set polarLayout.rootLength=100;
	set polarLayout.showRoot=true;
	set radialLayout.spread=0.0;
	set rectilinearLayout.alignTipLabels=false;
	set rectilinearLayout.curvature=0;
	set rectilinearLayout.rootLength=100;
	set scale.offsetAge=0.0;
	set scale.rootAge=1.0;
	set scale.scaleFactor=1.0;
	set scale.scaleRoot=false;
	set scaleAxis.automaticScale=true;
	set scaleAxis.fontSize=8.0;
	set scaleAxis.isShown=true;
	set scaleAxis.lineWidth=2.0;
	set scaleAxis.majorTicks=25.0;
	set scaleAxis.minorTicks=5.0;
	set scaleAxis.origin=0.0;
	set scaleAxis.reverseAxis=false;
	set scaleAxis.showGrid=false;
	set scaleBar.automaticScale=true;
	set scaleBar.fontSize=10.0;
	set scaleBar.isShown=false;
	set scaleBar.lineWidth=1.0;
	set scaleBar.scaleRange=20.0;
	set tipLabels.colorAttribute="User selection";
	set tipLabels.displayAttribute="Names";
	set tipLabels.fontName="Agency FB";
	set tipLabels.fontSize=8;
	set tipLabels.fontStyle=0;
	set tipLabels.isShown=true;
	set tipLabels.significantDigits=4;
	set trees.order=true;
	set trees.orderType="decreasing";
	set trees.rooting=false;
	set trees.rootingType="User Selection";
	set trees.transform=false;
	set trees.transformType="cladogram";
end;
