# Supplementary material for: Phylogenetic analysis of the origin and spread of plague in Madagascar
Source: PLoS Negl Trop Dis. 2023 May 1;17(5):e0010362. doi: 10.1371/journal.pntd.0010362 (PMC10174576; doi:10.1371/journal.pntd.0010362)
Supplement: S4 Appendix — (XML) [file pntd.0010362.s007.xml]

<?xml version="1.0" encoding="UTF-8" standalone="no"?><beast beautistatus="" beautitemplate="Standard" namespace="beast.core:beast.evolution.alignment:beast.evolution.tree.coalescent:beast.core.util:beast.evolution.nuc:beast.evolution.operators:beast.evolution.sitemodel:beast.evolution.substitutionmodel:beast.evolution.likelihood" required="BEAST v2.5.0" version="2.5">


 <data id="Madagascar2locations" name="taxa">
                              <sequence id="seq_IP1086_1991_Mahajanga" spec="Sequence" taxon="IP1086_1991_Mahajanga" totalcount="4" value="TCTTTTGGACTCGCAAACACGGAAAATGCAACATCACCCCCGCGGGACTGTAACCCGGCCGAGTAGGCTCTACCGCCGCCCTGAAGCCGTACACGTGACGGAGGCTGCCCGCCGCGCGGGGACCTGCCCGGGCCGCCGCACCCTCACAGGGCGTCCGCCCAGATTCCTGAGCCGTCGCTGGTTCACCCCAACCCCCAAGTGGCGGATCCAACCTGCTAGTACTGGAGTACCAGCCCCCCCTCCTGTCCCCAGCCCGCCGGGCCCCACTACCATACGGCCGTGGACATCACCGTCCCCTGGGCCCCACCGGGACGCCTGCCTCGGACCCCCGACGCCCGTCCCAAGCTATGCTCCCTGAGCTACCTTACCCTACGTCCCCGGTCTGCCCCCCCACTCTCGGGCGGAGCTGCGCGCGGCACCCCGCGGCGCCCGAGGCACCGTCGCGGCTGGGGGCGGTGGCCCTCCCTTACTCCAAGCTACCCGGCGGAGAGTTGCTCTATTCGGATAGCAGGTGTCGGGTAGTTAATCACTGGGGGCGGCGAGAGGAACGGGAAGCTAGCAGTCGCGCCGATTCTGGTAGAGATTGAACTCCTGGCGTACGTCTGCTCGGAGGCCCGGTGCCGCCAGGCAGCACCGGGGATTTGCGGCGGCAAGTCCTTCGACCCCGATGGGAGAGGGCGGGGTACAGGGGCGCGTCCTCCCCGCGCGGCTCTCTCACCCGCAGCTCTCCGGCCGGGGGGGCTCGGGGGACACGTATGCTCTAGGTGCATGTGGTGAGTGCTC"/>
                        <sequence id="seq_IP1088_1991_Mahajanga" spec="Sequence" taxon="IP1088_1991_Mahajanga" totalcount="4" value="TCTTTTGGACTCGCAAACACGGAAAATGCAACATCACCCCCGCGGGACTGTAACCCGGCCGAGTAGGCTCTACCGCCGCCCTGAAGCCGTACACGTGACGGAGGCTGCCCGCCGCGAGGGGACCTGCCCGGGCCGCCGCACCCTCACAGGGCGTCCGCCCAGATTCCTGAGCCGTCGCTGGTTCACCCCAACCCCCAAGTGGCGGATCCAACCTGCTAGTTCTGGAGTACCAGCCCCCCCTCCTGTCCCCAGCCCACCGGGCCCCACTACCATACGGCCGTGGACATCACCGTCCCCTGGGCCCCACCGGGACGCCTGCCTCGGACCCCCGACGCCCGTCCCAAGCTATGCTCCCTGAGCTACCTTACCCTACGTCCCCGGTCTGCCCCCCCACTCTCGGGCGGAGCTGCGCGCGGCACCCCGCGGCGCCCGAGGCACCGTCGCGGCTGGGGGCGGTGGCCCTCCCTTACTCCAAGCTACCCGGCGGAGAGTTGCTCTATTCGGATAGCAGGTGTCGGGTAGTTAATCACTGGGGGCGGCGAGAGGAACGGGAAGCTAGCAGTCGCGCCGATTCTGGTAGAGATTGAACTCCTGGCGTACGTCTGCTCGGAGGCCCGGTGCCGCCAGGCAGCACCGGGGATTTGCGGCGGCAAGTCCTTCGACCCCGATGGGAGAGGGCGGGGTACAGGGGCGCGTCCTCCCCGCGCGGCTTTCTCACCCGCAGCTCTCCGGCCGGGGGGGCTCGGGGGACACGTATGCTCTAGGTGCATGTGGTGAGTGCTC"/>
                        <sequence id="seq_IP1092_1991_Mahajanga" spec="Sequence" taxon="IP1092_1991_Mahajanga" totalcount="4" value="TCTTTTGGACTCGCAAACACGGAAAATGCAACATCACCCCCGCGGGACTGTAACCCGGCCGAGTAGGCTCTACCGCCGCCCTGAAGCCGTACACGTGACGGAAGCTGCCCGCCGCGAGGGGACCTGCCCGGGCCGCCGCACCCTCACAGGGCGTCCGCCCAGATTCCTGAGCCGTCGCTGGTTCACCCCAACCCCCAAGTGGCGGATCCAACCTGCTAGTTCTGGAGTACCAGCCCCCCCTCCTGTCCCCAGCCCACCGGGCCCCACTACCATACGGCCGTGGACATCACCGTCCCCTGGGCCCCACCGGGACGCCTGCCTCGGACCCCCGACGCCCGTCCCAAGCTATGCTCCCTGAGCTACCTTACCCTACGTCCCCGGTCTGCCCCCCCACTCTCGGGCGGAGCTGCGC--GGCACCCCGCGGCGCCCGAGGCACCGTCGCGGCTGGGGGCGGTGGCCCTCCCTTACTCCAAGCTACCCGGCGGAGAGTTGCTCTATTCGGATAGCAGGTGTCGGGTAGTTAATCACTGGGGGCGGCGAGAGGAACGGGAAGCTAGCAGTCGCGCCGATTCTGGTAGAGATTGAACTCCTGGCGTACGTCTGCTCGGAGGCCCGGTGCCGCCAGGCAGCACCGGGGATTTGCGGCGGCAAGTCCTTCGACCCCGATGGGAGAGGGCGGGGTACAGGGGCGCGTCCTCCCCGCGCGGCTCTCTCACCCGCAGCTCTCCGGCCGGGGGGGCTCGGGGGACACGTATGCTCTAGGTGCATGTGGTGAGTGCTC"/>
                        <sequence id="seq_IP1117_1995_Mahajanga" spec="Sequence" taxon="IP1117_1995_Mahajanga" totalcount="4" value="TCTTTTGGACTCTTAAACACGGAAAATACATCATCACCCCCGCGGGACTGTAACCCGGCCGAGTAGGCTCTACCGCCGCCCTGAAGCCGTACACGTGACGGAGGCTGCCCGCCGCGAGGGGACCTGCCCGGGCCGCCGCACCCTCACAGGGCGTCCGCCCAGATTCCTGAGCCGTCGCTGGTTCACCCCAACCCCCAAGTGGCGGATCCAACCTGCTAGTTCTGGAGTACCAGCCCCCCCTCCTGTCCCCAGCCCACCGGGCCCCACTACCATACGGCCGTGGACATCACCGTCCCCTGGGCCCCACCGGGACGCCTGCCTCGGACCCCCGACGCCCGTCCCAAGCTATGCTCCCTGAGCTACCTTACCCTACGTCCCCGGTCTGCCCCCCCACTCTCGGGCGGAGCTGCGCGCGGCACCCCGCGGCGCCCGAGGCACCGTCGCGGCTGGGGGCGGTGGCCCTCCCTTACTCCAAGCTACCCGGCGGAGAGTTGCTCTATTCGGATAGCAGGTGTCGGGTAGTTAATCACTGGGGGCGGCGAGAGGAACGGGAAGCTAGCAGTCGCGCCGATTCTGGTAGAGATTGAACTCCTGGCGTACGTCTGCTCGGAGGCCCGGTGCCGCCAGGCAGCACCGGGGATTTGCGGCGGCAAGTCCTTCGACCCCGATGGGAGAGGGCGGGGTACAGGGGCGCGTCCTCCCCGCGCGGCTCTCTCACCCGCAGCTCTCCGGCCGGGGGGGCTCGGGGGACACGTATGCTCTAGGTGCATGTGGTGAGTGCTC"/>
                        <sequence id="seq_IP1094_1991_Mahajanga" spec="Sequence" taxon="IP1094_1991_Mahajanga" totalcount="4" value="TCTTTTGGACTCGCAAACACGGAAAATGCAACATCACCCCCGCGGGACTGTAACCCGGCCGAGTAGGCTCTACCGCCGCCCTGAAGCCGTACACGTGACGGAGGCTGCCCGCCGCGAGGGGACCTGCCCGGGCCGCCGCACCCTCACAGGGCGTCCGCCCAGATTCCTGAGCCGTCGCTGGTTCACCCCAACCCCCAAGTGGCGGATCCAACCTGCTAGTTCTGGAGTACCAGCCCCCCCTCCTGTCCCCAGCCCACCGGGCCCCACTACCATACGGCCGTGGACATCACCGTCCCCTGGGCCCCACCGGGACGCCTGCCTCGGACCCCCGACGCCCGTCCCAAGCTATGCTCCCTGAGCTACCTTACCCTACGTCCCCGGTCTGCCCCCCCACTCTCGGGCGGAGCTGCGCGCGGCACCCCGCGGCGCCCGAGGCACCGTCGCGGCTGGGGGCGGTGGCCCTCCCTTACTCCAAGCTACCCGGCGGAGAGTTGCTCTATTCGGATAGCAGGTGTCGGGTAGTTAATCACTGGGGGCGGCGAGAGGAACGGGAAGCTAGCAGTCGCGCCGATTCTGGTAGAGATTGAACTCCTGGCGTACGTCTGCTCGGAGGCCCGGTGCCGCCAGGCAGCACCGGGGATTTGCGGCGGCAAGTCCTTCGACCCCGATGGGAGAGGGCGGGGTACAGGGGCGCGTCCTCCCCGCGCGGCTCTCTCACCCGCAGCTCTCCGGCCGGGGGGGCTCGGGGGACACGTATGCTCTAGGTGCATGTGGTGAGTGCTC"/>
                        <sequence id="seq_IP1110_1995_Mahajanga" spec="Sequence" taxon="IP1110_1995_Mahajanga" totalcount="4" value="TCTTTTGGACTCTTAAACACGGAAAATACATCATCACCCCCGCGGGACTGTAACCCGGCCGAGTAGGCTCTACCGCCGCCCTGAAGCCGTACACGTGACGGAGGCTGCCCGCCGCGAGGGGACCTGCCCGGGCCGCCGCACCCTCACAGGGCGTCCGCCCAGATTCCTGAGCCGTCGCTGGTTCACCCCAACCCCCAAGTGGCGGATCCAACCTGCTAGTTCTGGAGTACCAGCCCCCCCTCCTGTCCCCAGCCCACCGGGCCCCACTACCATACGGCCGTGGACATCACCGTCCCCTGGGCCCCACCGGGACGCCTGCCTCGGACCCCCGACGCCCGTCCCAAGCTATGCTCCCTGAGCTACCTTACCCTACGTCCCCGGTCTGCCCCCCCACTCTCGGGCGGAGCTGCGCGCGGCACCCCGCGGCGCCCGAGGCACCGTCGCGGCTGGGGGCGGTGGCCCTCCCTTACTCCAAGCTACCCGGCGGAGAGTTGCTCTATTCGGATAGCAGGTGTCGGGTAGTTAATCACTGGGGGCGGCGAGAGGAACGGGAAGCTAGCAGTCGCGCCGATTCTGGTAGAGATTGAACTCCTGGCGTACGTCTGCTCGGAGGCCCGGTGCCGCCAGGCAGCACCGGGGATTTGCGGCGGCAAGTCCTTCGACCCCGATGGGAGAGGGCGGGGTACAGGGGCGCGTCCTCCCCGCGCGGCTCTCTCACCCGCAGCTCTCCGGCCGGGGGGGCTCGGGGGACACGTATGCTCTAGGTGCATGTGGTGAGTGCTC"/>
                        <sequence id="seq_IP1147_1991_Mahajanga" spec="Sequence" taxon="IP1147_1991_Mahajanga" totalcount="4" value="TCTTTTGGACTCGCAAACACGGAAAATGCAACATCACCCCCGCGGGACTGTAACCCGGCCGAGTAGGCTCTACCGCCGCCCTGAAGCCGTACACGTGACGAAGGCTGCCCGCCGCGAGGGGACCTGCTCGGGCCGCCGCACCCTCACAGGGCGTCCGCCCAGATTCCTGAGCCGTCGCTGGTTCACCCCAACCCCCAAGTGGCGGATCCAACCTGCTAGTTCTGGAGTACCAGCCCCCCCTCCTGTCCCCAGCCCACCGGGCCCCACTACCATACGGCCGTGGACAT--CCGTCCCCTGGGCCCCACCGGGACGCCTGCCTCGGACCCCCGACGCCCGTCCCAAGCTATGCTCCCTGAGCTACCTTACCCTACGTCCCCGGTCTGCCCCCCCACTCTCGGGCGGAGCTGCGCGCGGCACCCCGCGGCGCCCGAGGCACCGTCGCGGCTGGGGGCGGTGGCCCTCCCTTACTCCAAGCTACCCGGCGGAGAGTTGCTCTATTCGGATAGCAGGTGTCGGGTAGTTAATCACTGGGGGCGGCGAGAGGAACGGGAAGCTAGCAGTCGCGCCGATTCTGGTAGAGATTGAACTCCTGGCGTACGTCTGCTCGGAGGCCCGGTGCCGCCAGGCAGCACCGGGGATTTGCGGCGGCAAGTCCTTCGACCCCGATGGGAGAGGGCGGGGTACAGGGGCGCGTCCTCCCCGCGCGGCTCTCTCACCCGCAGCTCTCCGGCCGGGGGGGCTCGGGGGACACGTATGCTCTAGGTGCATGTGGTGAGTGCTC"/>
                        <sequence id="seq_IP1151_1995_Mahajanga" spec="Sequence" taxon="IP1151_1995_Mahajanga" totalcount="4" value="TCTTTTGGACTCTTAAACACGGAAAATACATCATCACCCCCGCGGGACTGTAACCCGGCCGAGTAGGCTCTACCGCCGCCCTGAAGCCGTACACGTGACGGAGGCTGCCCGCCGCGAGGGGACCTGCCCGGGCCGCCGCACCCTCACAGGGCGTCCGCCCAGATTCCTGAGCCGTCGCTGGTTCACCCCAACCCCCAAGTGGCGGATCCAACCTGCTAGTTCTGGAGTACCAGCCCCCCCTCCTGTCCCCAGCCCACCGGGCCCCACTACCATACGGCCGTGGACATCACCGTCCCCTGGGCCCCACCGGGACGCCTGCCTCGGACCCCCGACGCCCGTCCCAAGCTATGCTCCCTGAGCTACCTTACCCTACGTCCCCGGTCTGCCCCCCCACTCTCGGGCGGAGCTGCGCGCGGCACCCCGCGGCGCCCGAGGCACCGTCGCGGCTGGGGGCGGTGGCCCTCCCTTACTCCAAGCTACCCGGCGGAGAGTTGCTCTATTCGGATAGCAGGTGTCGGGTAGTTAATCACTGGGGGCGGCGAGAGGAACGGGAAGCTAGCAGTCGCGCCGATTCTGGTAGAGATTGAACTCCTGGCGTACGTCTGCTCGGAGGCCCGGTGCCGCCAGGCAGCACCGGGGATTTGCGGCGGCAAGTCCTTCGACCCCGATGGGAGAGGGCGGGGTACAGGGGCGCGTCCTCCCCGCGCGGCTCTCTCACCCGCAGCTCTCCGGCCGGGGGGGCTCGGGGGACACGTATGCTCTAGGTGCATGTGGTGAGTGCTC"/>
                        <sequence id="seq_IP1104_1995_Mahajanga" spec="Sequence" taxon="IP1104_1995_Mahajanga" totalcount="4" value="TCTTTTGGACTCTTAAACACGGAAAATACATCATCACCCCCGCGGGACTGTAACCCGGCCGAGTAGGCTCTACCGCCGCCCTGAAGCCGTACACGTGACGGAGGCTGCCCGCCGCGAGGGGACCTGCCCGGGCCGCCGCACCCTCACAGGGCGTCCGCCCAGATTCCTGAGCCGTCGCTGGTTCACCCCAACCCCCAAGTGGCGGATCCAACCTGCTAGTTCTGGAGTACCAGCCCCCCCTCCTGTCCCCAGCCCACCGGGCCCCACTACCATACGGCCGTGGACATCACCGTCCCCTGGGCCCCACCGGGACGCCTGCCTCGGACCCCCGACGCCCGTCCCAAGCTATGCTCCCTGAGCTACCTTACCCTACGTCCCCGGTCTGCCCCCCCACTCTCGGGCGGAGCTGCGCGCGGCACCCCGCGGCGCCCGAGGCACCGTCGCGGCTGGGGGCGGTGGCCCTCCCTTACTCCAAGCTACCCGGCGGAGAGTTGCTCTATTCGGATAGCAGGTGTCGGGTAGTTAATCACTGGGGGCGGCGAGAGGAACGGGAAGCTAGCAGTCGCGCCGATTCTGGTAGAGATTGAACTCCTGGCGTACGTCTGCTCGGAGGCCCGGTGCCGCCAGGCAGCACCGGGGATTTGCGGCGGCAAGTCCTTCGACCCCGATGGGAGAGGGCGGGGTACAGGGGCGCGTCCTCCCCGCGCGGCTCTCTCACCCGCAGCTCTCCGGCCGGGGGGGCTCGGGGGACACGTATGCTCTAGGTGCATGTGGTGAGTGCTC"/>
                        <sequence id="seq_IP1090_1991_Mahajanga" spec="Sequence" taxon="IP1090_1991_Mahajanga" totalcount="4" value="TCTTTTGGACTCGCAAACACGGAAAATGCAACATCACCCCCGCGGGACTGTAACCCGGCCGAGTAGGCTCTACCGCCGCCCTGAAGCCGTACACGTGACGGAGGCTGCCCGCCGCGAGGGGACCTGCCCGGGCCGCCGCACCCTCACAGGGCGTCCGCCCAGATTCCTGAGCCGTCGCTGGTTCACCCCAACCCCCAAGTGGCGGATCCAACCTGCTAGTTCTGGAGTAC-AGCCCCCCCTCCTGTCCCCAGCCCACCGGGCCCCACTACCATACGGCCGTGGACAT--CCGTCCCCTGGGCCCCACCGGGACGCCTGCCTCGGACCCCCGACGCCCGTCCCAAGCTATGCTCCCTGAGCTACCTTACCCTACGTCCCCGGTCTGCCCCCCCACTCTCGGGCGGAGCTGCGCGCGGCACCCCGCGGCGCCCGAGGCACCGTCGCGGCTGGGGGCGGTGGCCCTCCCTTACTCCAAGCTACCCGGCGGAGAGTTGCTCTATTCGGATAGCAGGTGTCGGGTAGTTAATCACTGGGGGCGGCGAGAGGAACGGGAAGCTAGCAGTCGCGCCGATTCTGGTAGAGATTGAACTCCTGGCGTACGTCTGCTCGGAGGCCCGGTGCCGCCAGGCAGCACCGGGGATTTGCGGCGGAAAGTCCTTCGACCCCGATGGGAGAGGGCGGGGTACAGGGGCGCGTCCTCCCCGCGCGGCTCTCTCACCCGCAGCTCTCCGGCCGGGGGGGCTCGGGGGACACGTATGCTCTAGGTGCATGTGGTGAGTGCTC"/>
                        <sequence id="seq_IP1121_1995_Mahajanga" spec="Sequence" taxon="IP1121_1995_Mahajanga" totalcount="4" value="TCTTTTGGACTCTTAAACACGGAAAATACATCATCACCCCCGCGGGACTGTAACCCGGCCGAGTAGGCTCTACCGCCGCCCTGAAGCCGTACACGTGACGGAGGCTGCCCGCCGCGAGGGGACCTGCCCGGGCCGCCGCACCCTCACAGGGCGTCCGCCCAGATTCCTGAGCCGTCGCTGGTTCACCCCAACCCCCAAGTGGCGGATCCAACCTGCTAGTTCTGGAGTACCAGCCCCCCCTCCTGTCCCCAGCCCACCGGGCCCCACTACCATACGGCCGTGGACATCACCGTCCCCTGGGCCCCACCGGGACGCCTGCCTCGGACCCCCGACGCCCGTCCCAAGCTATGCTCCCTGAGCTACCTTACCCTACGTCCCCGGTCTGCCCCCCCACTCTCGGGCGGAGCTGCGCGCGGCACCCCGCGGCGCCCGAGGCACCGTCGCGGCTGGGGGCGGTGGCCCTCCCTTACTCCAAGCTACCCGGCGGAGAGTTGCTCTATTCGGATAGCAGGTGTCGGGTAGTTAATCACTGGGGGCGGCGAGAGGAACGGGAAGCTAGCAGTCGCGCCGATTCTGGTAGAGATTGAACTCCTGGCGTACGTCTGCTCGGAGGCCCGGTGCCGCCAGGCAGCACCGGGGATTTGCGGCGGCAAGTCCTTCGACCCCGATGGGAGAGGGCGGGGTACAGGGGCGCGTCCTCCCCGCGCGGCTCTCTCACCCGCAGCTCTCCGGCCGGGGGGGCTCGGGGGACACGTATGCTCTAGGTGCATGTGGTGAGTGCTC"/>
                        <sequence id="seq_IP1126_1995_Mahajanga" spec="Sequence" taxon="IP1126_1995_Mahajanga" totalcount="4" value="TCTTTTGGACTCTTAAACACGGAAAATACATCATCACCCCCGCGGGACTGTAACCCGGCCGAGTAGGCTCTACCGCCGCCCTGAAGCCGTACACGTGACGGAGGCTGCCCGCCGCGAGGGGACCTGCCCGGGCCGCCGCACCCTCACAGGGCGTCCGCCCAGATTCCTGAGCCGTCGCTGGTTCACCCCAACCCCCAAGTGGCGGATCCAACCTGCTAGTTCTGGAGTACCAGCCCCCCCTCCTGTCCCCAGCC---CGGGCCCCACTACCATACGGCCGTGGACATCACCGTCCCCTGGGCCCCACCGGGACGCCTGCCTCGGACCCCCGACGCCCGTCCCAAGCTATGCTCCCTGAGCTACCTTACCCTACGTCCCCGGTCTGCCCCCCCACTCTCGGGCGGAGCTGCGCGCGGCACCCCGCGGCGCCCGAGGCACCGTCGCGGCTGGGGGCGGTGGCCCTCCCTTACTCCAAGCTACCCGGCGGAGAGTTGCTCTATTCGGATAGCAGGTGTCGGGTAGTTAATCACTGGGGGCGGCGAGAGGAACGGGAAGCTAGCAGTCGCGCCGATTCTGGTAGAGATTGAACTCCTGGCGTACGTCTGCTCGGAGGCCCGGTGCCGCCAGGCAGCACCGGGGATTTGCGGCGGCAAGTCCTTCGACCCCGATGGGAGAGGGCGGGGTACAGGGGCGCGTCCTCCCCGCGCGGCTCTCTCACCCGCAGCTCTCCGGCCGGGGGGGCTCGGGGGACACGTATGCTCTAGGTGCATGTGGTGAGTGCTC"/>
                        <sequence id="seq_IP1124_1995_Mahajanga" spec="Sequence" taxon="IP1124_1995_Mahajanga" totalcount="4" value="TCTTTTGGACTCTTAAACACGGAAAATACATCATCACCCCCGCGGGACTGTAACCCGGCCGAGTAGGCTCTACCGCCGCCCTGAAGCCGTACACGTGACGGAGGCTGCCCGCCGCGAGGGGACCTGCCCGGGCCGCCGCACCCTCACAGGGCGTCCGCCCAGATTCCTGAGCCGTCGCTGGTTCACCCCAACCCCCAAGTGGCGGATCCAACCTGCTAGTTCTGGAGTACCAGCCCCCCCTCCTGTCCCCAGCCCACCGGGCCCCACTACCATACGGCCGTGGACATCACCGTCCCCTGGGCCCCACCGGGACGCCTGCCTCGGACCCCCGACGCCCGTCCCAAGCTATGCTCCCTGAGCTACCTTACCCTACGTCCCCGGTCTGCCCCCCCACTCTCGGGCGGAGCTGCGCGCGGCACCCCGCGGCGCCCGAGGCACCGTCGCGGCTGGGGGCGGTGGCCCTCCCTTACTCCAAGCTACCCGGCGGAGAGTTGCTCTATTCGGATAGCAGGTGTCGGGTAGTTAATCACTGGGGGCGGCGAGAGGAACGGGAAGCTAGCAGTCGCGCCGATTCTGGTAGAGATTGAACTCCTGGCGTACGTCTGCTCGGAGGCCCGGTGCCGCCAGGCAGCACCGGGGATTTGCGGCGGCAAGTCCTTCGACCCCGATGGGAGAGGGCGGGGTACAGGGGCGCGTCCTCCCCGCGCGGCTCTCTCACCCGCAGCTCTCCGGCCGGGGGGGCTCGGGGGACACGTATGCTCTAGGTGCATGTGGTGAGTGCTC"/>
                        <sequence id="seq_IP1125_1995_Mahajanga" spec="Sequence" taxon="IP1125_1995_Mahajanga" totalcount="4" value="TCTTTTGGACTCTTAAACACGGAAAATACATCATCACCCCCGCGGGACTGTAACCCGGCCGAGTAGGCTCTACCGCCGCCCTGAAGCCGTACACGTGACGGAGGCTGCCCGCCGCGAGGGGACCTGCCCGGGCCGCCGCACCCTCACAGGGCGTCCGCCCAGATTCCTGAGCCGTCGCTGGTTCACCCCAACCCCCAAGTGGCGGATCCAACCTGCTAGTTCTGGAGTACCAGCCCCCCCTCCTGTCCCCAGCCCACCGGGCCCCACTACCATACGGCCGTGGACATCACCGTCCCCTGGGCCCCACCGGGACGCCTGCCTCGGACCCCCGACGCCCGTCCCAAGCTATGCTCCCTGAGCTACCTTACCCTACGTCCCCGGTCTGCCCCCCCACTCTCGGGCGGAGCTGCGCGCGGCACCCCGCGGCGCCCGAGGCACCGTCGCGGCTGGGGGCGGTGGCCCTCCCTTACTCCAAGCTACCCGGCGGAGAGTTGCTCTATTCGGATAGCAGGTGTCGGGTAGTTAATCACTGGGGGCGGCGAGAGGAACGGGAAGCTAGCAGTCGCGCCGATTCTGGTAGAGATTGAACTCCTGGCGTACGTCTGCTCGGAGGCCCGGTGCCGCCAGGCAGCACCGGGGATTTGCGGCGGCAAGTCCTTCGACCCCGATGGGAGAGGGCGGGGTACAGGGGCGCGTCCTCCCCGCGCGGCTCTCTCACCCGCAGCTCTCCGGCCGGGGGGGCTCGGGGGACACGTATGCTCTAGGTGCATGTGGTGAGTGCTC"/>
                        <sequence id="seq_IP1144_1995_Mahajanga" spec="Sequence" taxon="IP1144_1995_Mahajanga" totalcount="4" value="TCTTTTGGACTCTTAAACACGGAAAATACATCATCACCCC-GCGGGACTGTAACCCGGCCGAGTAGGCTCTACCGCCGCCCTGAAGCCGTACACGTGACGGAGGCTGCCCGCCGCGAGGGGACCTGCCCGGGCCGCCGCACCCTCACAGGGCGTCCGCCCAGATTCCTGAGCCGTCGCTGGTTCACCCCAACCCCCAAGTGGCGGATCCAACCTGCTAGTTCTGGAGTACCAGCCCCCCCTCCTGTCCCCAGCCCAC---GCCCCACTACCATACGGCCGTGGACATCACCGTCCCCTGGGCCCCACCGGGACGCCTGCCTCGGACCCCCGACGCCCGTCCCAAGCTATGCTCCCTGAGCTACCTTACCCTACGTCCCCGGTCTGCCCCCCCACTCTCGGGCGGAGCTGCGCGCGGCACCCCGCGGCGCCCGAGGCACCGTCGCGGCTGGGGGCGGTGGCCCTCCCTTACTCCAAGCTACCCGGCGGAGAGTTGCTCTATTCGGATAGCAGGTGTCGGGTAGTTAATCACTGGGGGCGGCGAGAGGAACGGGAAGCTAGCAGTCGCGCCGATTCTGGTAGAGATTGAACTCCTGGCGTACGTCTGCTCGGAGGCCCGGTGCCGCCAGGCAGCACCGGGGATTTGCGGCGGCAAGTCCTTCGACCCCGATGGGAGAGGGCGGGGTACAGGGGCGCGTCCTCCCCGCGCGGCTCTCTCACCCGCAGCTCTCCGGCCGGGGGGGCTCGGGGGACACGTATGCTCTAGGTGCATGTGGTGAGTGCTC"/>
                        <sequence id="seq_IP1118_1995_Mahajanga" spec="Sequence" taxon="IP1118_1995_Mahajanga" totalcount="4" value="TCTTTTGGACTCTTAAACACGGAAAATACATCATCACCCCCGCGGGACTGTAACCCGGCCGAGTAGGCTCTACCGCCGCCCTGAAGCCGTACACGTGACGGAGGCTGCCCGCCGCGAGGGGACCTGCCCGGGCCGCCGCACCCTCACAGGGCGTCCGCCCAGATTCCTGAGCCGTCGCTGGTTCACCCCAACCCCCAAGTGGCGGATCCAACCTGCTAGTTCTGGAGTACCAGCCCCCCCTCCTGTCCCCAGCCCACCGGGCCCCACTACCATACGGCCGTGGACATCACCGTCCCCTGGGCCCCACCGGGACGCCTGCCTCGGACCCCCGACGCCCGTCCCAAGCTATGCTCCCTGAGCTACCTTACCCTACGTCCCCGGTCTGCCCCCCCACTCTCGGGCGGAGCTGCGCGCGGCACCCCGCGGCGCCCGAGGCACCGTCGCGGCTGGGGGCGGTGGCCCTCCCTTACTCCAAGCTACCCGGCGGAGAGTTGCTCTATTCGGATAGCAGGTGTCGGGTAGTTAATCACTGGGGGCGGCGAGAGGAACGGGAAGCTAGCAGTCGCGCCGATTCTGGTAGAGATTGAACTCCTGGCGTACGTCTGCTCGGAGGCCCGGTGCCGCCAGGCAGCACCGGGGATTTGCGGCGGCAAGTCCTTCGACCCCGATGGGAGAGGGCGGGGTACAGGGGCGCGTCCTCCCCGCGCGGCTCTCTCACCCGCAGCTCTCCGGCCGGGGGGGCTCGGGGGACACGTATGCTCTAGGTGCATGTGGTGAGTGCTC"/>
                        <sequence id="seq_IP1093_1991_Mahajanga" spec="Sequence" taxon="IP1093_1991_Mahajanga" totalcount="4" value="TCTTTTGGACTCGCAAACACGGAAAATGCAACATCACCCCCGCGGGACTGTAACCCGGCCGAGTAGGCTCTACCGCCGCCCTGAAGCCGTACACGTGACGGAGGCTGCCCGCCGCGAGGGGACCTGCCCGGGCCGCCGCACCCTCACAGGGCGTCCGCCCAGATTCCTGAGCCGTCGCTGGTTCACCCCAACCCCCAAGTGGCGGATCCAACCTGCTAGTTCTGGAGTACCAGCCCCCCCTCCTGTCCCCAGCCCAC---GCCCCACTACCATACGGCCGTGGACGTCACCGTCCCCTGGGCCCCACCGGGACGCCTGCCTCGGACCCCCGACGCCCGTCCCAAGCTATGCTCCCTGAGCTACCTTACCCTACGTCCCCGGTCTGCCCCCCCACTCTCGGGCGGAGCTGCGCGCGGCACCCCGCGGCGCCCGAGGCACCGTCGCGGCTGGGGGCGGTGGCCCTCCCTTACTCCAAGCTACCCGGCGGAGAGTTGCTCTATTCGGATAGCAGGTGTCGGGTAGTTAATCACTGGGGGCGGCGAGAGGAACGGGAAGCTAGCAGTCGCGCCGATTCTGGTAGAGATTGAACTCCTGGCGTACGTCTGCTCGGAGGCCCGGTGCCGCCAGGCAGCACCGGGGATTTGCGGCGGCAAGTCCTTCGACCCCGATGGGAGAGGGCGGGGTACAGGGGCGCGTCCTCCCCGCGCGGCTCTCTCACCTGCAGCTCTCCGGCCGGGGGGGCTCGGGGGACACGTATGCTCTAGGTGCATGTGGTGAGTGCTC"/>
                        <sequence id="seq_IP1331_1996_Mahajanga" spec="Sequence" taxon="IP1331_1996_Mahajanga" totalcount="4" value="TCTTTTGGACTCTTAAACACGGAAAATACATCATCACCCCCGCGGGACTGTAACCCGGCCGAGTAGGCTCTACCGCCGCCCTGAAGCCGTACACGTGACGGAGGCTGCCCGCCGCGAGGGGACCTGCCCGGGCCGCCGCACCCTCACAGGGCGTCCGCCCAGATTCCTGAGCCGTCGCTGGTTCACCCCAACCCCCAAGTGGCGGATCCAACCTGCTAGTTCTGGAGTACCAGCCCCCCCTCCTGTCCCCAGCCCACCGGGCCCCACTACCATACGGCCGTGGACATCACCGTCCCCTGGGCCCCACCGGGACGCCTGCCTCGGACCCCCGACGCCCGTCCCAAGCTATGCTCCCTGAGCTACCTTACCCTACGTCCCCGGTCTGCCCCCCCACTCTCGGGCGGAGCTGCGCGCGGCACCCCGCGGCGCCCGAGGCACCGTCGCGGCTGGGGGCGGTGGCCCTCCCTTACTCCAAGCTACCCGGCGGAGAGTTGCTCTATTCGGATAGCAGGTGTCGGGTAGTTAATCACTGGGGGCGGCGAGAGGAACGGGAAGCTAGCAGTCGCGCCGATTCTGGTAGAGATTGAACTCCTGGCGTACGTCTGCTCGGAGGCCCGGTGCCGCCAGGCAGCACCGGGGATTTGCGGCGGCAAGTCCTTCGACCCCGATGGGAGAGGGCGGGGTACAGGGGCGCGTCCTCCCCGCGCGGCTCTCTCACCCGCAGCTCTCCGGCCGGGGGGGCTCGGGGGACACGTATGCTCTAGGTGCATGTGGTGAGTGCTC"/>
                        <sequence id="seq_IP1105_1995_Mahajanga" spec="Sequence" taxon="IP1105_1995_Mahajanga" totalcount="4" value="TCTTTTGGACTCGCAAACACGGAAAATGCAACATCACCCCCGCGGGACTGTAACCCGGCCGAGTAGGCTCTACCGCCGCCCTGAAGCCGTACACGTGACGGAGGCTGCCCGCCGCGAGGGGACCTGCCCGGGCCGCCGCACCCTCACAGGGCGTCCGCCCAGATTCCTGAGCCGCCGCTGGTTCACCCCAACCCCCAAGTGGCGGATCCAACCTGCTAGTTCTGGAGTACCAGCCCCCCCTCCTGTCCCCAGCCCACCGGGCCCCACTACCATACGGCCGTGGACATCACCGTCCCCTGGGCCCCACCGGGACGCCTGCCTCGGACCCCCGACGCCCGTCCCAAGCTATGCTCCCTGAGCTACCTTACCCTACGTCCCCGGTCTGCCCCCCCACTCTCGGGCGGAGCTGCGCGCGGCACCCCGCGGCGCCCGAGGCACCGTCGCGGCTGGGGGCGGTGGCCCTCCCTTACTCCAAGCTACCCGGCGGAGAGTTGCTCTATTCGGATAGCAGGTGTCGGGTAGTTAATCACTGGGGGCGGCGAGAGGAACGGGAAGCTAGCAGTCGCGCCGATTCTGGTAGAGATTGAACTCCTGGCGTACGTCTGCTCGGAGGCCCGGTGCCGCCAGGCAGCACCGGGGATTTGCGGCGGCAAGTCCTTCGACCCCGATGGGAGAGGGCGGGGTACAGGGGCGCGTCCTCCCCGCGCGGCTCTCTCACCCGCAGCTCTCCGGCCGGGGGGGCTCGGGGGACACGTATGCTCTAGGTGCATGTGGTGAGTGCTC"/>
                        <sequence id="seq_IP1382_1996_Mahajanga" spec="Sequence" taxon="IP1382_1996_Mahajanga" totalcount="4" value="TCTTTTGGACTCTTAAACACGGAAAATACATCATCACCCCCGCGGGACTGTAACCCGGCCGAGTAGGCTCTACCGCCGCCCTGAAGCCGTACACGTGACGGAGGCTGCCCGCCGCGAGGGGACCTGCCCGGGCCGCCGCACCCTCACAGGGCGTCCGCCCAGATTCCTGAGCCGTCGCTGGTTCACCCCAACCCCCAAGTGGCGGATCCAACCTGCTAGTTCTGGAGTACCAGCCCCCCCTCCTGTCCCCAGCCCACCGGGCCCCACTACCATACGGCCGTGGACATCACCGTCCCCTGGGCCCCACCGGGACGCCTGCCTCGGACCCCCGACGCCCGTCCCAAGCTATGCTCCCTGAGCTACCTTACCCTACGTCCCCGGTCTGCCCCCCCACTCTCGGGCGGAGCTGCGCGCGGCACCCCGCGGCGCCCGAGGCACCGTCGCGGCTGGGGGCGGTGGCCCTCCCTTACTCCAAGCTACCCGGCGGAGAGTTGCTCTATTCGGATAGCAGGTGTCGGGTAGTTAATCACTGGGGGCGGCGAGAGGAACGGGAAGCTAGCAGTCGCGCCGATTCTGGTAGAGATTGAACTCCTGGCGTACGTCTGCTCGGAGGCCCGGTGCCGCCAGGCAGCACCGGGGATTTGCGGCGGCAAGTCCTTCGACCCCGATGGGAGAGGGCGGGGTACAGGGGCGCGTCCTCCCCGCGCGGCTCTCTCACCCGCAGCTCTCCGGCCGGGGGGGCTCGGGGGACACGTATGCTCTAGGTGCATGTGGTGAGTGCTC"/>
                        <sequence id="seq_IP1306_1996_Mahajanga" spec="Sequence" taxon="IP1306_1996_Mahajanga" totalcount="4" value="TCTTTTGGACTCTTAAACACGGAAAATACATCATCACCCCCGCGGGACTGTAACCCGGCCGAGTAGGCTCTACCGCCGCCCTGAAGCCGTACACGTGACGGAGGCTGCCCGCCGCGAGGGGACCTGCCCGGGCCGCCGCACCCTCACAGGGCGTCCGCCCAGATTCCTGAGCCGTCGCTGGTTCACCCCAACCCCCAAGTGGCGGATCCAACCTGCTAGTTCTGGAGTACCAGCCCCCCCTCCTGTCCCCAGCCCACCGGGCCCCACTACCATACGGCCGTGGACATCACCGTCCCCTGGGCCCCACCGGGACGCCTGCCTCGGACCCCCGACGCCCGTCCCAAGCTATGCTCCCTGAGCTACCTTACCCTACGTCCCCGGTCTGCCCCCCCACTCTCGGGCGGAGCTGCGCGCGGCACCCCGCGGCGCCCGAGGCACCGTCGCGGCTGGGGGCGGTGGCCCTCCCTTACTCCAAGCTACCCGGCGGAGAGTTGCTCTATTCGGATAGCAGGTGTCGGGTAGTTAATCACTGGGGGCGGCGAGAGGAACGGGAAGCTAGCAGTCGCGCCGATTCTGGTAGAGATTGAACTCCTGGCGTACGTCTGCTCGGAGGCCCGGTGCCGCCAGGCAGCACCGGGGATTTGCGGCGGCAAGTCCTTCGACCCCGATGGGAGAGGGCGGGGTACAGGGGCGCGTCCTCCCCGCGCGGCTCTCTCACCCGCAGCTCTCCGGCCGGGGGGGCTCGGGGGACACGTATGCTCTAGGTGCATGTGGTGAGTGCTC"/>
                        <sequence id="seq_IP1089_1991_Mahajanga" spec="Sequence" taxon="IP1089_1991_Mahajanga" totalcount="4" value="TCTTTTGGACTCGCAAACACGGAAAATGCAACATCACCCCCGCGGGACTGTAACCCGGCCGAGTAGGCTCTACCGCCGCCCTGAAGCCGTACACGTGACGGAGGCTGCCCGCCGCGAGGGGACCTGCCCGGGCCGCCGCACCCTCACAGGGCGTCCGCCCAGATTCCTGAGCCGTCGCTGGTTCACCCCAACCCCCAAGTGGCGGATCCAACCTGCTAGTTCTGGAGTACCAGCCCCCCCTCCTGTCCCCAGCCCACCGGGCCCCACTACCATACGGCCGTGGACATCACCGTCCCCTGGGCCCCACCGGGACGCCTGCCTCGGACCCCCGACGCCCGTCCCAAGCTATGCTCCCTGAGCTACCTTACCCTACGTCCCCGGTCTGCCCCCCCACTCTCGGGCGGAGCTGCGCGCGGCACCCCGCGGCGCCCGAGGCACCGTCGCGGCTGGGGGCGGTGGCCCTCCCTTACTCCAAGCTACCCGGCGGAGAGTTGCTCTATTCGGATAGCAGGTGTCGGGTAGTTAATCACTGGGGGCGGCGAGAGGAACGGGAAGCTAGCAGTCGCGCCGATTCTGGTAGAGATTGAACTCCTGGCGTACGTCTGCTCGGAGGCCCGGTGCCGCCAGGCAGCACCGGGGATTTGCGGCGGCAAGTCCTTCGACCCCGATGGGAGAGGGCGGGGTACAGGGGCGCGTCCTCCCCGCGCGGCTCTCTCACCCGCAGCTCTCCGGCCGGGGGGGCTCGGGGGACACGTATGCTCTAGGTGCATGTGGTGAGTGCTC"/>
                        <sequence id="seq_IP1099_1992_Mahajanga" spec="Sequence" taxon="IP1099_1992_Mahajanga" totalcount="4" value="TCTTTTGGACTCGCAAACACGGAAAATGCAACATCACCCCCGCGGGACTGTAACCCGGCCGAGTAGGCTCTACCGCCGCCCTGAAGCCGTA-ACGTGACGGAGGCTGCCCGCCGCGAGGGGACCTGCTCGGGCCGCCGCACCCTCACAGGGCGTCCGCCCAGATTCCTGAGCCGTCGCTGGTTCACCCCAACCCCCAAGTGGCGGATCCAACCTGCTAGTTCTGGAGTACCAGCCCCCCCTCCTGTCCCCAGCCCACCGGGCCCCACTACCATACGGCCGTGGACATCACCGTCCCCTGGGCCCCACCGGGACGCCTGCCTCGGACCCCCGACGCCCGTCCCAAGCTATGCTCCCTGAGCTACCTTACCCTACGTCCCCGGTCTGCCCCCCCACTCTCGGGCGGAGCTGCGC--GGCACCCCGCGGCGCCCGAGGCACCGTCGCGGCTGGGGGCGGTGGCCCTCCCTTACTCCAAGCTACCCGGCGGAGAGTTGCTCTATTCGGATAGCAGGTGTCGGGTAGTTAATCACTGGGGGCGGCGAGAGGAACGGGAAGCTAGCAGTCGCGCCGATTCTGGTAGAGATTGAACTCCTGGCGTACGTCTGCTCGGAGGCCCGGTGCCGCCAGGCAGCACCGGGGATTTGCGGCGGCAAGTCCTTCGACCCCGATGGGAGAGGGCGGGGTACAGGGGCGCGTCCTCCCCGCGCGGCTCTCTCACCCGCAGCTCTCCGGCCGGGGGGGCTCGGGGGACACGTATGCTCTAGGTGCATGTGGTGAGTGCTC"/>
                        <sequence id="seq_IP1095_1991_Mahajanga" spec="Sequence" taxon="IP1095_1991_Mahajanga" totalcount="4" value="TCTTTTGGACTCGCAAACACGGAAAATGCAACATCACCCCCGCGGGACTGTAACCCGGCCGAGTAGGCTCTACCGCCGCCCTGAAGCCGTACACGTGACGGAGGCTGCCCGCCGCGAGGGGACCTGCCCGGGCCGCCGCACCCTCACAGGGCGTCCGCCCAGATTCCTGAGCCGTCGCTGGTTCACCCCAACCCCCAAGTGGCGGATCCAACCTGCTAGTTCTGGAGTACCAGCCCCCCCTCCTGTCCCCAGCCCACCGGGCCCCACTACCATACGGCCGTGGACATCACCGTCCCCTGGGCCCCACCGGGACGCCTGCCTCGGACCCCCGACGCCCGTCCCAAGCTATGCTCCCTGAGCTACCTTACCCTACGTCCCCGGTCTGCCCCCCCACTCTCGGGCGGAGCTGCGCGCGGCACCCCGCGGCGCCCGAGGCACCGTCGCGGCTGGGGGCGGTGGCCCTCCCTTACTCCAAGCTACCCGGCGGAGAGTTGCTCTATTCGGATAGCAGGTGTCGGGTAGTTAATCACTGGGGGCGGCGAGAGGAACGGGAAGCTAGCAGTCGCGCCGATTCTGGTAGAGATTGAACTCCTGGCGTACGTCTGCTCGGAGGCCCGGTGCCGCCAGGCAGCACCGGGGATTTGCGGCGGCAAGTCCTTCGACCCCGATGGGAGAGGGCGGGGTACAGGGGCGCGTCCTCCCCGCGCGGCTCTCTCACCCGCAGCTCTCCGGCCGGGGGGGCTCGGGGGACACGTATGCTCTAGGTGCATGTGGTGAGTGCTC"/>
                        <sequence id="seq_IP1100_1995_Mahajanga" spec="Sequence" taxon="IP1100_1995_Mahajanga" totalcount="4" value="TCTTTTGGACTCTTAAACACGGAAAATACATCATCACCCC-GCGGGACTGTAACCCGGCCGAGTAGGCTCTACCGCCGCCCTGAAGCCGTACACGTGACGGAGGCTGCCCGCCGCGAGGGGACCTGCCCGGGCCGCCGCACCCTCACAGGGCGTCCGCCCAGATTCCTGAGCCGTCGCTGGTTCACCCCAACCCCCAAGTGGCGGATCCAACCTGCTAGTTCTGGAGTACCAGCCCCCCCTCCTGTCCCCAGCCCACCGGGCCCCACTACCATACGGCCGTGGACATCACCGTCCCCTGGGCCCCACCGGGACGCCTGCCTCGGACCCCCGACGCCCGTCCCAAGCTATGCTCCCTGAGCTACCTTACCCTACGTCCCCGGTCTGCCCCCCCACTCTCGGGCGGAGCTGCGCGCGGCACCCCGCGGCGCCCGAGGCACCGTCGCGGCTGGGGGCGGTGGCCCTCCCTTACTCCAAGCTACCCGGCGGAGAGTTGCTCTATTCGGATAGCAGGTGTCGGGTAGTTAATCACTGGGGGCGGCGAGAGGAACGGGAAGCTAGCAGTCGCGCCGATTCTGGTAGAGATTGAACTCCTGGCGTACGTCTGCTCGGAGGCCCGGTGCCGCCAGGCAGCACCGGGGATTTGCGGCGGCAAGTCCTTCGACCCCGATGGGAGAGGGCGGGGTACAGGGGCGCGTCCTCCCCGCGCGGCTCTCTCACCCGCAGCTCTCCGGCCGGGGGGGCTCGGGGGACACGTATGCTCTAGGTGCATGTGGTGAGTGCTC"/>
                        <sequence id="seq_IP1154_1995_Mahajanga" spec="Sequence" taxon="IP1154_1995_Mahajanga" totalcount="4" value="TCTTTTGGACTCTTAAACACGGAAAATACATCATCACCCCCGCGGGACTGTAACCCGGCCGAGTAGGCTCTACCGCCGCCCTGAAGCCGTACACGTGACGGAGGCTGCCCGCCGCGAGGGGACCTGCCCGGGCCGCCGCACCCTCACAGGGCGTCCGCCCAGATTCCTGAGCCGTCGCTGGTTCACCCCAACCCCCAAGTGGCGGATCCAACCTGCTAGTTCTGGAGTACCAGCCCCCCCTCCTGTCCCCAGCCCACCGGGCCCCACTACCATACGGCCGTGGACATCACCGTCCCCTGGGCCCCACCGGGACGCCTGCCTCGGACCCCCGACGCCCGTCCCAAGCTATGCTCCCTGAGCTACCTTACCCTACGTCCCCGGTCTGCCCCCCCACTCTCGGGCGGAGCTGCGCGCGGCACCCCGCGGCGCCCGAGGCACCGTCGCGGCTGGGGGCGGTGGCCCTCCCTTACTCCAAGCTACCCGGCGGAGAGTTGCTCTAT--GGATAGCAGGTGTCGGGTAGTTAATCACTGGGGGCGGCGAGAGGAACGGGAAGCTAGCAGTCGCGCCGATTCTGGTAGAGATTGAACTCCTGGCGTACGTCTGCTCGGAGGCCCGGTGCCGCCAGGCAGCACCGGGGATTTGCGGCGGCAAGTCCTTCGACCCCGATGGGAGAGGGCGGGGTACAGGGGCGCGTCCTCCCCGCGCGGCTCTCTCACCCGCAGCTCTCCGGCCGGGGGGGCTCGGGGGACACGTATGCTCTAGGTGCATGTGGTGAGTGCTC"/>
                        <sequence id="seq_IP1108_1995_Mahajanga" spec="Sequence" taxon="IP1108_1995_Mahajanga" totalcount="4" value="TCTTTTGGACTCTTAAACACGGAAAATACATCATCACCCCCGCGGGACTGTAACCCGGCCGAGTAGGCTCTACCGCCGCCCTGAAGCCGTACACGTGACGGAGGCTGCCCGCCGCGAGGGGACCTGCCCGGGCCGCCGCACCCTCACAGGGCGTCCGCCCAGATTCCTGAGCCGTCGCTGGTTCACCCCAACCCCCAAGTGGCGGATCCAACCTGCTAGTTCTGGAGTACCAGCCCCCCCTCCTGTCCCCAGCCCACCGGGCCCCACTACCATACGGCCGTGGACATCACCGTCCCCTGGGCCCCACCGGGACGCCTGCCTCGGACCCCCGACGCCCGTCCCAAGCTATGCTCCCTGAGCTACCTTACCCTACGTCCCCGGTCTGCCCCCCCACTCTCGGGCGGAGCTGCGCGCGGCACCCCGCGGCGCCCGAGGCACCGTCGCGGCTGGGGGCGGTGGCCCTCCCTTACTCCAAGCTACCCGGCGGAGAGTTGCTCTATTCGGATAGCAGGTGTCGGGTAGTTAATCACTGGGGGCGGCGAGAGGAACGGGAAGCTAGCAGTCGCGCCGATTCTGGTAGAGATTGAACTCCTGGCGTACGTCTGCTCGGAGGCCCGGTGCCGCCAGGCAGCACCGGGGATTTGCGGCGGCAAGTCCTTCGACCCCGATGGGAGAGGGCGGGGTACAGGGGCGCGTCCTCCCCGCGCGGCTCTCTCACCCGCAGCTCTCCGGCCGGGGGGGCTCGGGGGACACGTATGCTCTAGGTGCATGTGGTGAGTGCTC"/>
                        <sequence id="seq_IP1333_1996_Mahajanga" spec="Sequence" taxon="IP1333_1996_Mahajanga" totalcount="4" value="TCTTTTGGACTCTTAAACACGGAAAATACATCATCACCCCCGCGGGACTGTAACCCGGCCGAGTAGGCTCTACCGCCGCCCTGAAGCCGTACACGTGACGGAGGCTGCCCGCCGCGAGGGGACCTGCCCGGGCCGCCGCACCCTCACAGGGCGTCCGCCCAGATTCCTGAGCCGTCGCTGGTTCACCCCAACCCCCAAGTGGCGGATCCAACCTGCTAGTTCTGGAGTACCAGCCCCCCCTCCTGTCCCCAGCCCACCGGGCCCCACTACCATACGGCCGTGGACATCACCGTCCCCTGGGCCCCACCGGGACGCCTGCCTCGGACCCCCGACGCCCGTCCCAAGCTATGCTCCCTGAGCTACCTTACCCTACGTCCCCGGTCTGCCCCCCCACTCTCGGGCGGAGCTGCGCGCGGCACCCCGCGGCGCCCGAGGCACCGTCGCGGCTGGGGGCGGTGGCCCTCCCTTACTCCAAGCTACCCGGCGGAGAGTTGCTCTATTCGGATAGCAGGTGTCGGGTAGTTAATCACTGGGGGCGGCGAGAGGAACGGGAAGCTAGCAGTCGCGCCGATTCTGGTAGAGATTGAACTCCTGGCGTACGTCTGCTCGGAGGCCCGGTGCCGCCAGGCAGCACCGGGGATTTGCGGCGGCAAGTCCTTCGACCCCGATGGGAGAGGGCGGGGTACAGGGGCGCGTCCTCCCCGCGCGGCTCTCTCACCCGCAGCTCTCCGGCCGGGGGGGCTCGGGGGACACGTATGCTCTAGGTGCATGTGGTGAGTGCTC"/>
                        <sequence id="seq_IP1107_1995_Mahajanga" spec="Sequence" taxon="IP1107_1995_Mahajanga" totalcount="4" value="TCTTTTGGACTCTTAAACACGGAAAATACATCATCACCCCCGCGGGACTGTAACCCGGCCGAGTAGGCTCTACCGCCGCCCTGAAGCCGTACACGTGACGGAGGCTGCCCGCCGCGAGGGGACCTGCCCGGGCCGCCGCACCCTCACAGGGCGTCCGCCCAGATTCCTGAGCCGTCGCTGGTTCACCCCAACCCCCAAGTGGCGGATCCAACCTGCTAGTTCTGGAGTACCAGCCCCCCCTCCTGTCCCCAGCCCACCGGGCCCCACTACCATACGGCCGTGGACATCACCGTCCCCTGGGCCCCACCGGGACGCCTGCCTCGGACCCCCGACGCCCGTCCCAAGCTATGCTCCCTGAGCTACCTTACCCTACGTCCCCGGTCTGCCCCCCCACTCTCGGGCGGAGCTGCGCGCGGCACCCCGCGGCGCCCGAGGCACCGTCGCGGCTGGGGGCGGTGGCCCTCCCTTACTCCAAGCTACCCGGCGGAGAGTTGCTCTATTCGGATAGCAGGTGTCGGGTAGTTAATCACTGGGGGCGGCGAGAGGAACGGGAAGCTAGCAGTCGCGCCGATTCTGGTAGAGATTGAACTCCTGGCGTACGTCTGCTCGGAGGCCCGGTGCCGCCAGGCAGCACCGGGGATTTGCGGCGGCAAGTCCTTCGACCCCGATGGGAGAGGGCGGGGTACAGGGGCGCGTCCTCCCCGCGCGGCTCTCTCACCCGCAGCTCTCCGGCCGGGGGGGCTCGGGGGACACGTATGCTCTAGGTGCATGTGGTGAGTGCTC"/>
                        <sequence id="seq_IP1318_1996_Mahajanga" spec="Sequence" taxon="IP1318_1996_Mahajanga" totalcount="4" value="TCTTTTGGACTCTTAAACACGGAAAATACATCATCACCCCCGCGGGACTGTAACCCGGCCGAGTAGGCTCTACCGCCGCCCTGAAGCCGTACACGTGACGGAGGCTGCCCGCCGCGAGGGGACCTGCCCGGGCCGCCGCACCCTCACAGGGCGTCCGCCCAGATTCCTGAGCCGTCGCTGGTTCACCCCAACCCCCAAGTGGCGGATCCAACCTGCTAGTTCTGGAGTACCAGCCCCCCCTCCTGTCCCCAGCCCACCGGGCCCCACTACCATACGGCCGTGGACATCACCGTCCCCTGGGCCCCACCGGGACGCCTGCCTCGGACCCCCGACGCCCGTCCCAAGCTATGCTCCCTGAGCTACCTTACCCTACGTCCCCGGTCTGCCCCCCCACTCTCGGGCGGAGCTGCGCGCGGCACCCCGCGGCGCCCGAGGCACCGTCGCGGCTGGGGGCGGTGGCCCTCCCTTACTCCAAGCTACCCGGCGGAGAGTTGCTCTATTCGGATAGCAGGTGTCGGGTAGTTAATCACTGGGGGCGGCGAGAGGAACGGGAAGCTAGCAGTCGCGCCGATTCTGGTAGAGATTGAACTCCTGGCGTACGTCTGCTCGGAGGCCCGGTGCCGCCAGGCAGCACCGGGGATTTGCGGCGGCAAGTCCTTCGACCCCGATGGGAGAGGGCGGGGTACAGGGGCGCGTCCTCCCCGCGCGGCTCTCTCACCCGCAGCTCTCCGGCCGGGGGGGCTCGGGGGACACGTATGCTCTAGGTGCATGTGGTGAGTGCTC"/>
                        <sequence id="seq_IP1102_1995_Mahajanga" spec="Sequence" taxon="IP1102_1995_Mahajanga" totalcount="4" value="TCTTTTGGACTCTTAAACACGGAAAATACATCATCACCCCCGCGGGACTGTAACCCGGCCGAGTAGGCTCTACCGCCGCCCTGAAGCCGTACACGTGACGGAGGCTGCCCGCCGCGAGGGGACCTGCCCGGGCCGCCGCACCCTCACAGGGCGTCCGCCCAGATTCCTGAGCCGTCGCTGGTTCACCCCAACCCCCAAGTGGCGGATCCAACCTGCTAGTTCTGGAGTACCAGCCCCCCCTCCTGTCCCCAGCCCACCGGGCCCCACTACCATACGGCCGTGGACATCACCGTCCCCTGGGCCCCACCGGGACGCCTGCCTCGGACCCCCGACGCCCGTCCCAAGCTATGCTCCCTGAGCTACCTTACCCTACGTCCCCGGTCTGCCCCCCCACTCTCGGGCGGAGCTGCGCGCGGCACCCCGCGGCGCCCGAGGCACCGTCGCGGCTGGGGGCGGTGGCCCTCCCTTACTCCAAGCTACCCGGCGGAGAGTTGCTCTATTCGGATAGCAGGTGTCGGGTAGTTAATCACTGGGGGCGGCGAGAGGAACGGGAAGCTAGCAGTCGCGCCGATTCTGGTAGAGATTGAACTCCTGGCGTACGTCTGCTCGGAGGCCCGGTGCCGCCAGGCAGCACCGGGGATTTGCGGCGGCAAGTCCTTCGACCCCGATGGGAGAGGGCGGGGTACAGGGGCGCGTCCTCCCCGCGCGGCTCTCTCACCCGCAGCTCTCCGGCCGGGGGGGCTCGGGGGACACGTATGCTCTAGGTGCATGTGGTGAGTGCTC"/>
                        <sequence id="seq_IP1120_1995_Mahajanga" spec="Sequence" taxon="IP1120_1995_Mahajanga" totalcount="4" value="TCTTTTGGACTCTTAAACACGGAAAATACATCATCACCCCCGCGGGACTGTAACCCGGCCGAGTAGGCTCTACCGCCGCCCTGAAGCCGTACACGTGACGGAGGCTGCCCGCCGCGAGGGGACCTGCCCGGGCCGCCGCACCCTCACAGGGCGTCCGCCCAGATTCCTGAGCCGTCGCTGGTTCACCCCAACCCCCAAGTGGCGGATCCAACCTGCTAGTTCTGGAGTACCAGCCCCCCCTCCTGTCCCCAGCCCACCGGGCCCCACTACCATACGGCCGTGGACATCACCGTCCCCTGGGCCCCACCGGGACGCCTGCCTCGGACCCCCGACGCCCGTCCCAAGCTATGCTCCCTGAGCTACCTTACCCTACGTCCCCGGTCTGCCCCCCCACTCTCGGGCGGAGCTGCGCGCGGCACCCCGCGGCGCCCGAGGCACCGTCGCGGCTGGGGGCGGTGGCCCTCCCTTACTCCAAGCTACCCGGCGGAGAGTTGCTCTATTCGGATAGCAGGTGTCGGGTAGTTAATCACTGGGGGCGGCGAGAGGAACGGGAAGCTAGCAGTCGCGCCGATTCTGGTAGAGATTGAACTCCTGGCGTACGTCTGCTCGGAGGCCCGGTGCCGCCAGGCAGCACCGGGGATTTGCGGCGGCAAGTCCTTCGACCCCGATGGGAGAGGGCGGGGTACAGGGGCGCGTCCTCCCCGCGCGGCTCTCTCACCCGCAGCTCTCCGGCCGGGGGGGCTCGGGGGACACGTATGCTCTAGGTGCATGTGGTGAGTGCTC"/>
                        <sequence id="seq_IP1332_1996_Mahajanga" spec="Sequence" taxon="IP1332_1996_Mahajanga" totalcount="4" value="TCTTTTGGACTCTTAAACACGGAAAATACATCATCACCCCCGCGGGACTGTAACCCGGCCGAGTAGGCTCTACCGCCGCCCTGAAGCCGTACACGTGACGGAGGCTGCCCGCCGCGAGGGGACCTGCCCGGGCCGCCGCACCCTCACAGGGCGTCCGCCCAGATTCCTGAGCCGTCGCTGGTTCACCCCAACCCCCAAGTGGCGGATCCAACCTGCTAGTTCTGGAGTACCAGCCCCCCCTCCTGTCCCCAGCCCACCGGGCCCCACTACCATACGGCCGTGGACATCACCGTCCCCTGGGCCCCACCGGGACGCCTGCCTCGGACCCCCGACGCCCGTCCCAAGCTATGCTCCCTGAGCTACCTTACCCTACGTCCCCGGTCTGCCCCCCCACTCTCGGGCGGAGCTGCGCGCGGCACCCCGCGGCGCCCGAGGCACCGTCGCGGCTGGGGGCGGTGGCCCTCCCTTACTCCAAGCTACCCGGCGGAGAGTTGCTCTATTCGGATAGCAGGTGTCGGGTAGTTAATCACTGGGGGCGGCGAGAGGAACGGGAAGCTAGCAGTCGCGCCGATTCTGGTAGAGATTGAACTCCTGGCGTACGTCTGCTCGGAGGCCCGGTGCCGCCAGGCAGCACCGGGGATTTGCGGCGGCAAGTCCTTCGACCCCGATGGGAGAGGGCGGGGTACAGGGGCGCGTCCTCCCCGCGCGGCTCTCTCACCCGCAGCTCTCCGGCCGGGGGGGCTCGGGGGACACGTATGCTCTAGGTGCATGTGGTGAGTGCTC"/>
                        <sequence id="seq_IP1113_1995_Mahajanga" spec="Sequence" taxon="IP1113_1995_Mahajanga" totalcount="4" value="TCTTTTGGACTCTTAAACACGGAAAATACATCATCACCCCCGCGGGACTGTAACCCGGCCGAGTAGGCTCTACCGCCGCCCTGAAGCCGTACACGTGACGGAGGCTGCCCGCCGCGAGGGGACCTGCCCGGGCCGCCGCACCCTCACAGGGCGTCCGCCCAGATTCCTGAGCCGTCGCTGGTTCACCCCAACCCCCAAGTGGCGGATCCAACCTGCTAGTTCTGGAGTACCAGCCCCCCCTCCTGTCCCCAGCCCACCGGGCCCCACTACCATACGGCCGTGGACATCACCGTCCCCTGGGCCCCACCGGGACGCCTGCCTCGGACCCCCGACGCCCGTCCCAAGCTATGCTCCCTGAGCTACCTTACCCTACGTCCCCGGTCTGCCCCCCCACTCTCGGGCGGAGCTGCGCGCGGCACCCCGCGGCGCCCGAGGCACCGTCGCGGCTGGGGGCGGTGGCCCTCCCTTACTCCAAGCTACCCGGCGGAGAGTTGCTCTATTCGGATAGCAGGTGTCGGGTAGTTAATCACTGGGGGCGGCGAGAGGAACGGGAAGCTAGCAGTCGCGCCGATTCTGGTAGAGATTGAACTCCTGGCGTACGTCTGCTCGGAGGCCCGGTGCCGCCAGGCAGCACCGGGGATTTGCGGCGGCAAGTCCTTCGACCCCGATGGGAGAGGGCGGGGTACAGGGGCGCGTCCTCCCCGCGCGGCTCTCTCACCCGCAGCTCTCCGGCCGGGGGGGCTCGGGGGACACGTATGCTCTAGGTGCATGTGGTGAGTGCTC"/>
                        <sequence id="seq_IP1096_1992_Mahajanga" spec="Sequence" taxon="IP1096_1992_Mahajanga" totalcount="4" value="TCTTTTGGACTCGCAAACACGGAAAATGCAACATCACCCCCGCGGGACTGTAACCCGGCCGAGTAGGCTCTACCGCCGCCCTGAAGCCGTACACGTGACGGAGGCTGCCCGCCGCGAGGGGACCTGCCCGGGCCGCCGCACCCTCACAGGGCGTCCGCCCAGATTCCTGAGCCGTCGCTGGTTCACCCCAACCCCCAAGTGGCGGATCCAACCTGCTAGTTCTGGAGTACCAGCCCCCCCTCCTGTCCCCAGCCCACCGGGCCCCACTACCATACGGCCGTGGACATCACCGTCCCCTGGGCCCCACCGGGACGCCTGCCTCGGACCCCCGACGCCCGTCCCAAGCTATGCTCCCTGAGCTACCTTACCCTACGTCCCCGGTCTGCCCCCCCACTCTCGGGCGGAGCTGCGCGCGGCACCCCGCGGCGCCCGAGGCACCGTCGCGGCTGGGGGCGGTGGCCCTCCCTTACTCCAAGCTACCCGGCGGAGAGTTGCTCTATTCGGATAGCAGGTGTCGGGTAGTTAATCACTGGGGGCGGCGAGAGGAACGGGAAGCTAGCAGTCGCGCCGATTCTGGTAGAGATTGAACTCCTGGCGTACGTCTGCTCGGAGGCCCGGTGCCGCCAGGCAGCACCGGGGATTTGCGGCGGCAAGTCCTTCGACCCCGATGGGAGAGGGCGGGGTACAGGGGCGCGTCCTCCCCGCGCGGCTCTCTCACCCGCAGCTCTCCGGCCGGGGGGGCTCGGGGGACACGTATGCTCTAGGTGCATGTGGTGAGTGCTC"/>
                        <sequence id="seq_IP1114_1995_Mahajanga" spec="Sequence" taxon="IP1114_1995_Mahajanga" totalcount="4" value="TCTTTTGGACTCTTAAACACGGAAAATACATCATCACCCCCGCGGGACTGTAACCCGGCCGAGTAGGCTCTACCGCCGCCCTGAAGCCGTACACGTGACGGAGGCTGCCCGCCGCGAGGGGACCTGCCCGGGCCGCCGCACCCTCACAGGGCGTCCGCCCAGATTCCTGAGCCGTCGCTGGTTCACCCCAACCCCCAAGTGGCGGATCCAACCTGCTAGTTCTGGAGTACCAGCCCCCCCTCCTGTCCCCAGCCCACCGGGCCCCACTACCATACGGCCGTGGACATCACCGTCCCCTGGGCCCCACCGGGACGCCTGCCTCGGACCCCCGACGCCCGTCCCAAGCTATGCTCCCTGAGCTACCTTACCCTACGTCCCCGGTCTGCCCCCCCACTCTCGGGCGGAGCTGCGCGCGGCACCCCGCGGCGCCCGAGGCACCGTCGCGGCTGGGGGCGGTGGCCCTCCCTTACTCCAAGCTACCCGGCGGAGAGTTGCTCTATTCGGATAGCAGGTGTCGGGTAGTTAATCACTGGGGGCGGCGAGAGGAACGGGAAGCTAGCAGTCGCGCCGATTCTGGTAGAGATTGAACTCCTGGCGTACGTCTGCTCGGAGGCCCGGTGCCGCCAGGCAGCACCGGGGATTTGCGGCGGCAAGTCCTTCGACCCCGATGGGAGAGGGCGGGGTACAGGGGCGCGTCCTCCCCGCGCGGCTCTCTCACCCGCAGCTCTCCGGCCGGGGGGGCTCGGGGGACACGTATGCTCTAGGTGCATGTGGTGAGTGCTC"/>
                        <sequence id="seq_IP1112_1995_Mahajanga" spec="Sequence" taxon="IP1112_1995_Mahajanga" totalcount="4" value="TCTTTTGGACTCTTAAACACGGAAAATACATCATCACCCCCGCGGGACTGTAACCCGGCCGAGTAGGCTCTACCGCCGCCCTGAAGCCGTACACGTGACGGAGGCTGCCCGCCGCGAGGGGACCTGCCCGGGCCGCCGCACCCTCACAGGGCGTCCGCCCAGATTCCTGAGCCGTCGCTGGTTCACCCCAACCCCCAAGTGGCGGATCCAACCTGCTAGTTCTGGAGTACCAGCCCCCCCTCCTGTCCCCAGCCCACCGGGCCCCACTACCATACGGCCGTGGACATCACCGTCCCCTGGGCCCCACCGGGACGCCTGCCTCGGACCCCCGACGCCCGTCCCAAGCTATGCTCCCTGAGCTACCTTACCCTACGTCCCCGGTCTGCCCCCCCACTCTCGGGCGGAGCTGCGCGCGGCACCCCGCGGCGCCCGAGGCACCGTCGCGGCTGGGGGCGGTGGCCCTCCCTTACTCCAAGCTACCCGGCGGAGAGTTGCTCTATTCGGATAGCAGGTGTCGGGTAGTTAATCACTGGGGGCGGCGAGAGGAACGGGAAGCTAGCAGTCGCGCCGATTCTGGTAGAGATTGAACTCCTGGCGTACGTCTGCTCGGAGGCCCGGTGCCGCCAGGCAGCACCGGGGATTTGCGGCGGCAAGTCCTTCGACCCCGATGGGAGAGGGCGGGGTACAGGGGCGCGTCCTCCCCGCGCGGCTCTCTCACCCGCAGCTCTCCGGCCGGGGGGGCTCGGGGGACACGTATGCTCTAGGTGCATGTGGTGAGTGCTC"/>
                        <sequence id="seq_IP1115_1995_Mahajanga" spec="Sequence" taxon="IP1115_1995_Mahajanga" totalcount="4" value="TCTTTTGGACTCTTAAACACGGAAAATACATCATCACCCCCGCGGGACTGTAACCCGGCCGAGTAGGCTCTACCGCCGCCCTGAAGCCGTACACGTGACGGAGGCTGCCCGCCGCGAGGGGACCTGCCCGGGCCGCCGCACCCTCACAGGGCGTCCGCCCAGATTCCTGAGCCGTCGCTGGTTCACCCCAACCCCCAAGTGGCGGATCCAACCTGCTAGTTCTGGAGTACCAGCCCCCCCTCCTGTCCCCAGCCCACCGGGCCCCACTACCATACGGCCGTGGACATCACCGTCCCCTGGGCCCCACCGGGACGCCTGCCTCGGACCCCCGACGCCCGTCCCAAGCTATGCTCCCTGAGCTACCTTACCCTACGTCCCCGGTCTGCCCCCCCACTCTCGGGCGGAGCTGCGCGCGGCACCCCGCGGCGCCCGAGGCACCGTCGCGGCTGGGGGCGGTGGCCCTCCCTTACTCCAAGCTACCCGGCGGAGAGTTGCTCTATTCGGATAGCAGGTGTCGGGTAGTTAATCACTGGGGGCGGCGAGAGGAACGGGAAGCTAGCAGTCGCGCCGATTCTGGTAGAGATTGAACTCCTGGCGTACGTCTGCTCGGAGGCCCGGTGCCGCCAGGCAGCACCGGGGATTTGCGGCGGCAAGTCCTTCGACCCCGATGGGAGAGGGCGGGGTACAGGGGCGCGTCCTCCCCGCGCGGCTCTCTCACCCGCAGCTCTCCGGCCGGGGGGGCTCGGGGGACACGTATGCTCTAGGTGCATGTGGTGAGTGCTC"/>
                        <sequence id="seq_IP1111_1995_Mahajanga" spec="Sequence" taxon="IP1111_1995_Mahajanga" totalcount="4" value="TCTTTTGGACTCTTAAACACGGAAAATACATCATCACCCCCGCGGGACTGTAACCCGGCCGAGTAGGCTCTACCGCCGCCCTGAAGCCGTACACGTGACGGAGGCTGCCCGCCGCGAGGGGACCTGCCCGGGCCGCCGCACCCTCACAGGGCGTCCGCCCAGATTCCTGAGCCGTCGCTGGTTCACCCCAACCCCCAAGTGGCGGATCCAACCTGCTAGTTCTGGAGTACCAGCCCCCCCTCCTGTCCCCAGCCCACCGGGCCCCACTACCATACGGCCGTGGACATCACCGTCCCCTGGGCCCCACCGGGACGCCTGCCTCGGACCCCCGACGCCCGTCCCAAGCTATGCTCCCTGAGCTACCTTACCCTACGTCCCCGGTCTGCCCCCCCACTCTCGGGCGGAGCTGCGCGCGGCACCCCGCGGCGCCCGAGGCACCGTCGCGGCTGGGGGCGGTGGCCCTCCCTTACTCCAAGCTACCCGGCGGAGAGTTGCTCTATTCGGATAGCAGGTGTCGGGTAGTTAATCACTGGGGGCGGCGAGAGGAACGGGAAGCTAGCAGTCGCGCCGATTCTGGTAGAGATTGAACTCCTGGCGTACGTCTGCTCGGAGGCCCGGTGCCGCCAGGCAGCACCGGGGATTTGCGGCGGCAAGTCCTTCGACCCCGATGGGAGAGGGCGGGGTACAGGGGCGCGTCCTCCCCGCGCGGCTCTCTCACCCGCAGCTCTCCGGCCGGGGGGGCTCGGGGGACACGTATGCTCTAGGTGCATGTGGTGAGTGCTC"/>
                        <sequence id="seq_IP1116_1995_Mahajanga" spec="Sequence" taxon="IP1116_1995_Mahajanga" totalcount="4" value="TCTTTTGGACTCTTAAACACGGAAAATACATCATCACCCCCGCGGGACTGTAACCCGGCCGAGTAGGCTCTACCGCCGCCCTGAAGCCGTACACGTGACGGAGGCTGCCCGCCGCGAGGGGACCTGCCCGGGCCGCCGCACCCTCACAGGGCGTCCGCCCAGATTCCTGAGCCGTCGCTGGTTCACCCCAACCCCCAAGTGGCGGATCCAACCTGCTAGTTCTGGAGTACCAGCCCCCCCTCCTGTCCCCAGCCCACCGGGCCCCACTACCATACGGCCGTGGACATCACCGTCCCCTGGGCCCCACCGGGACGCCTGCCTCGGACCCCCGACGCCCGTCCCAAGCTATGCTCCCTGAGCTACCTTACCCTACGTCCCCGGTCTGCCCCCCCACTCTCGGGCGGAGCTGCGCGCGGCACCCCGCGGCGCCCGAGGCACCGTCGCGGCTGGGGGCGGTGGCCCTCCCTTACTCCAAGCTACCCGGCGGAGAGTTGCTCTATTCGGATAGCAGGTGTCGGGTAGTTAATCACTGGGGGCGGCGAGAGGAACGGGAAGCTAGCAGTCGCGCCGATTCTGGTAGAGATTGAACTCCTGGCGTACGTCTGCTCGGAGGCCCGGTGCCGCCAGGCAGCACCGGGGATTTGCGGCGGCAAGTCCTTCGACCCCGATGGGAGAGGGCGGGGTACAGGGGCGCGTCCTCCCCGCGCGGCTCTCTCACCCGCAGCTCTCCGGCCGGGGGGGCTCGGGGGACACGTATGCTCTAGGTGCATGTGGTGAGTGCTC"/>
                        <sequence id="seq_IP1122_1995_Mahajanga" spec="Sequence" taxon="IP1122_1995_Mahajanga" totalcount="4" value="TCTTTTGGACTCTTAAACACGGAAAATACATCATCACCCCCGCGGGACTGTAACCCGGCCGAGTAGGCTCTACCGCCGCCCTGAAGCCGTACACGTGACGGAGGCTGCCCGCCGCGAGGGGACCTGCCCGGGCCGCCGCACCCTCACAGGGCGTCCGCCCAGATTCCTGAGCCGTCGCTGGTTCACCCCAACCCCCAAGTGGCGGATCCAACCTGCTAGTTCTGGAGTACCAGCCCCCCCTCCTGTCCCCAGCCCACCGGGCCCCACTACCATACGGCCGTGGACATCACCGTCCCCTGGGCCCCACCGGGACGCCTGCCTCGGACCCCCGACGCCCGTCCCAAGCTATGCTCCCTGAGCTACCTTACCCTACGTCCCCGGTCTGCCCCCCCACTCTCGGGCGGAGCTGCGCGCGGCACCCCGCGGCGCCCGAGGCACCGTCGCGGCTGGGGGCGGTGGCCCTCCCTTACTCCAAGCTACCCGGCGGAGAGTTGCTCTATTCGGATAGCAGGTGTCGGGTAGTTAATCACTGGGGGCGGCGAGAGGAACGGGAAGCTAGCAGTCGCGCCGATTCTGGTAGAGATTGAACTCCTGGCGTACGTCTGCTCGGAGGCCCGGTGCCGCCAGGCAGCACCGGGGATTTGCGGCGGCAAGTCCTTCGACCCCGATGGGAGAGGGCGGGGTACAGGGGCGCGTCCTCCCCGCGCGGCTCTCTCACCCGCAGCTCTCCGGCCGGGGGGGCTCGGGGGACACGTATGCTCTAGGTGCATGTGGTGAGTGCTC"/>
                        <sequence id="seq_IP1161_1995_Mahajanga" spec="Sequence" taxon="IP1161_1995_Mahajanga" totalcount="4" value="TCTTTTGGACTCTTAAACACGGAAAATACATCATCACCCCCGCGGGACTGTAACCCGGCCGAGTAGGCTCTACCGCCGCCCTGAAGCCGTACACGTGACGGAGGCTGCCCGCCGCGAGGGGACCTGCCCGGGCCGCCGCACCCTCACAGGGCGTCCGCCCAGATTCCTGAGCCGTCGCTGGTTCACCCCAACCCCCAAGTGGCGGATCCAACCTGCTAGTTCTGGAGTACCAGCCCCCCCTCCTGTCCCCAGCCCACCGGGCCCCACTACCATACGGCCGTGGACATCACCGTCCCCTGGGCCCCACCGGGACGCCTGCCTCGGACCCCCGACGCCCGTCCCAAGCTATGCTCCCTGAGCTACCTTACCCTACGTCCCCGGTCTGCCCCCCCACTCTCGGGCGGAGCTGCGCGCGGCACCCCGCGGCGCCCGAGGCACCGTCGCGGCTGGGGGCGGTGGCCCTCCCTTACTCCAAGCTACCCGGCGGAGAGTTGCTCTATTCGGATAGCAGGTGTCGGGTAGTTAATCACTGGGGGCGGCGAGAGGAACGGGAAGCTAGCAGTCGCGCCGATTCTGGTAGAGATTGAACTCCTGGCGTACGTCTGCTCGGAGGCCCGGTGCCGCCAGGCAGCACCGGGGATTTGCGGCGGCAAGTCCTTCGACCCCGATGGGAGAGGGCGGGGTACAGGGGCGCGTCCTCCCCGCGCGGCTCTCTCACCCGCAGCTCTCCGGCCGGGGGGGCTCGGGGGACACGTATGCTCTAGGTGCATGTGGTGAGTGCTC"/>
                        <sequence id="seq_IP1334_1996_Mahajanga" spec="Sequence" taxon="IP1334_1996_Mahajanga" totalcount="4" value="TCTTTTGGACTCTTAAACACGGAAAATACATCATCACCCCCGCGGGACTGTAACCCGGCCGAGTAGGCTCTACCGCCGCCCTGAAGCCGTACACGTGACGGAGGCTGCCCGCCGCGAGGGGACCTGCCCGGGCCGCCGCACCCTCACAGGGCGTCCGCCCAGATTCCTGAGCCGTCGCTGGTTCACCCCAACCCCCAAGTGGCGGATCCAACCTGCTAGTTCTGGAGTACCAGCCCCCCCTCCTGTCCCCAGCCCACCGGGCCCCACTACCATACGGCCGTGGACATCACCGTCCCCTGGGCCCCACCGGGACGCCTGCCTCGGACCCCCGACGCCCGTCCCAAGCTATGCTCCCTGAGCTACCTTACCCTACGTCCCCGGTCTGCCCCCCCACTCTCGGGCGGAGCTGCGCGCGGCACCCCGCGGCGCCCGAGGCACCGTCGCGGCTGGGGGCGGTGGCCCTCCCTTACTCCAAGCTACCCGGCGGAGAGTTGCTCTATTCGGATAGCAGGTGTCGGGTAGTTAATCACTGGGGGCGGCGAGAGGAACGGGAAGCTAGCAGTCGCGCCGATTCTGGTAGAGATTGAACTCCTGGCGTACGTCTGCTCGGAGGCCCGGTGCCGCCAGGCAGCACCGGGGATTTGCGGCGGCAAGTCCTTCGACCCCGATGGGAGAGGGCGGGGTACAGGGGCGCGTCCTCCCCGCGCGGCTCTCTCACCCGCAGCTCTCCGGCCGGGGGGGCTCGGGGGACACGTATGCTCTAGGTGCATGTGGTGAGTGCTC"/>
                        <sequence id="seq_IP1123_1995_Mahajanga" spec="Sequence" taxon="IP1123_1995_Mahajanga" totalcount="4" value="TCTTTTGGACTCTTAAACACGGAAAATACATCATCACCCCCGCGGGACTGTAACCCGGCCGAGTAGGCTCTACCGCCGCCCTGAAGCCGTACACGTGACGGAGGCTGCCCGCCGCGAGGGGACCTGCCCGGGCCGCCGCACCCTCACAGGGCGTCCGCCCAGATTCCTGAGCCGTCGCTGGTTCACCCCAACCCCCAAGTGGCGGATCCAACCTGCTAGTTCTGGAGTACCAGCCCCCCCTCCTGTCCCCAGCCCACCGGGCCCCACTACCATACGGCCGTGGACATCACCGTCCCCTGGGCCCCACCGGGACGCCTGCCTCGGACCCCCGACGCCCGTCCCAAGCTATGCTCCCTGAGCTACCTTACCCTACGTCCCCGGTCTGCCCCCCCACTCTCGGGCGGAGCTGCGCGCGGCACCCCGCGGCGCCCGAGGCACCGTCGCGGCTGGGGGCGGTGGCCCTCCCTTACTCCAAGCTACCCGGCGGAGAGTTGCTCTATTCGGATAGCAGGTGTCGGGTAGTTAATCACTGGGGGCGGCGAGAGGAACGGGAAGCTAGCAGTCGCGCCGATTCTGGTAGAGATTGAACTCCTGGCGTACGTCTGCTCGGAGGCCCGGTGCCGCCAGGCAGCACCGGGGATTTGCGGCGGCAAGTCCTTCGACCCCGATGGGAGAGGGCGGGGTACAGGGGCGCGTCCTCCCCGCGCGGCTCTCTCACCCGCAGCTCTCCGGCCGGGGGGGCTCGGGGGACACGTATGCTCTAGGTGCATGTGGTGAGTGCTC"/>
                        <sequence id="seq_IP1386_1996_Mahajanga" spec="Sequence" taxon="IP1386_1996_Mahajanga" totalcount="4" value="TCTTTTGGACTCTTAAACACGGAAAATACATCATCACCCCCGCGGGACTGTAACCCGGCCGAGTAGGCTCTACCGCCGCCCTGAAGCCGTACACGTGACGGAGGCTGCCCGCCGCGAGGGGACCTGCCCGGGCCGCCGCACCCTCACAGGGCGTCCGCCCAGATTCCTGAGCCGTCGCTGGTTCACCCCAACCCCCAAGTGGCGGATCCAACCTGCTAGTTCTGGAGTACCAGCCCCCCCTCCTGTCCCCAGCCCACCGGGCCCCACTACCATACGGCCGTGGACATCACCGTCCCCTGGGCCCCACCGGGACGCCTGCCTCGGACCCCCGACGCCCGTCCCAAGCTATGCTCCCTGAGCTACCTTACCCTACGTCCCCGGTCTGCCCCCCCACTCTCGGGCGGAGCTGCGCGCGGCACCCCGCGGCGCCCGAGGCACCGTCGCGGCTGGGGGCGGTGGCCCTCCCTTACTCCAAGCTACCCGGCGGAGAGTTGCTCTATTCGGATAGCAGGTGTCGGGTAGTTAATCACTGGGGGCGGCGAGAGGAACGGGAAGCTAGCAGTCGCGCCGATTCTGGTAGAGATTGAACTCCTGGCGTACGTCTGCTCGGAGGCCCGGTGCCGCCAGGCAGCACCGGGGATTTGCGGCGGCAAGTCCTTCGACCCCGATGGGAGAGGGCGGGGTACAGGGGCGCGTCCTCCCCGCGCGGCTCTCTCACCCGCAGCTCTCCGGCCGGGGGGGCTCGGGGGACACGTATGCTCTAGGTGCATGTGGTGAGTGCTC"/>
                        <sequence id="seq_IP1389_1996_Mahajanga" spec="Sequence" taxon="IP1389_1996_Mahajanga" totalcount="4" value="TCTTTTGGACTCTTAAACACGGAAAATACATCATCACCCCCGCGGGACTGTAACCCGGCCGAGTAGGCTCTACCGCCGCCCTGAAGCCGTACACGTGACGGAGGCTGCCCGCCGCGAGGGGACCTGCCCGGGCCGCCGCACCCTCACAGGGCGTCCGCCCAGATTCCTGAGCCGTCGCTGGTTCACCCCAACCCCCAAGTGGCGGATCCAACCTGCTAGTTCTGGAGTACCAGCCCCCCCTCCTGTCCCCAGCCCACCGGGCCCCACTACCATACGGCCGTGGACATCACCGTCCCCTGGGCCCCACCGGGACGCCTGCCTCGGACCCCCGACGCCCGTCCCAAGCTATGCTCCCTGAGCTACCTTACCCTACGTCCCCGGTCTGCCCCCCCACTCTCGGGCGGAGCTGCGCGCGGCACCCCGCGGCGCCCGAGGCACCGTCGCGGCTGGGGGCGGTGGCCCTCCCTTACTCCAAGCTACCCGGCGGAGAGTTGCTCTATTCGGATAGCAGGTGTCGGGTAGTTAATCACTGGGGGCGGCGAGAGGAACGGGAAGCTAGCAGTCGCGCCGATTCTGGTAGAGATTGAACTCCTGGCGTACGTCTGCTCGGAGGCCCGGTGCCGCCAGGCAGCACCGGGGATTTGCGGCGGCAAGTCCTTCGACCCCGATGGGAGAGGGCGGGGTACAGGGGCGCGTCCTCCCCGCGCGGCTCTCTCACCCGCAGCTCTCCGGCCGGGGGGGCTCGGGGGACACGTATGCTCTAGGTGCATGTGGTGAGTGCTC"/>
                        <sequence id="seq_IP1385_1996_Mahajanga" spec="Sequence" taxon="IP1385_1996_Mahajanga" totalcount="4" value="TCTTTTGGACTCTTAAACACGGAAAATACATCATCACCCCCGCGGGACTGTAACCCGGCCGAGTAGGCTCTACCGCCGCCCTGAAGCCGTACACGTGACGGAGGCTGCCCGCCGCGAGGGGACCTGCCCGGGCCGCCGCACCCTCACAGGGCGTCCGCCCAGATTCCTGAGCCGTCGCTGGTTCACCCCAACCCCCAAGTGGCGGATCCAACCTGCTAGTTCTGGAGTACCAGCCCCCCCTCCTGTCCCCAGCCCACCGGGCCCCACTACCATACGGCCGTGGACATCACCGTCCCCTGGGCCCCACCGGGACGCCTGCCTCGGACCCCCGACGCCCGTCCCAAGCTATGCTCCCTGAGCTACCTTACCCTACGTCCCCGGTCTGCCCCCCCACTCTCGGGCGGAGCTGCGCGCGGCACCCCGCGGCGCCCGAGGCACCGTCGCGGCTGGGGGCGGTGGCCCTCCCTTACTCCAAGCTACCCGGCGGAGAGTTGCTCTATTCGGATAGCAGGTGTCGGGTAGTTAATCACTGGGGGCGGCGAGAGGAACGGGAAGCTAGCAGTCGCGCCGATTCTGGTAGAGATTGAACTCCTGGCGTACGTCTGCTCGGAGGCCCGGTGCCGCCAGGCAGCACCGGGGATTTGCGGCGGCAAGTCCTTCGACCCCGATGGGAGAGGGCGGGGTACAGGGGCGCGTCCTCCCCGCGCGGCTCTCTCACCCGCAGCTCTCCGGCCGGGGGGGCTCGGGGGACACGTATGCTCTAGGTGCATGTGGTGAGTGCTC"/>
                        <sequence id="seq_IP1515_1991_Mahajanga" spec="Sequence" taxon="IP1515_1991_Mahajanga" totalcount="4" value="TCTTTTGGACTCGCAAACACGGAAAATGCAACATCACCCCCGCGGGACTGTAACCCGGCCGAGTAGGCTCTACCGCCGCCCTGAAGCCGTACACGTGACGGAGGCTGCCCGCCGCGAGGGGACCTGCCCGGGCCGCCGCACCCTCACAGGGCGTCCGCCCAGATTCCTGAGCCGTCGCTGGTTCACCCCAACCCCCAAGTGGCGGATCCAACCTGCTAGTTCTGGAGTACCAGCCCCCCCTCCTGTCCCCAGCCCACCGGGCCCCACTACCATACGGCCGTGGACATCACCGTCCCCTGGGCCCCACCGGGACGCCTGCCTCGGACCCCCGACGCCCGTCCCAAGCTATGCTCCCTGAGCTACCTTACCCTACGTCCCCGGTCTGCCCCCCCACTCTCGGGCGGAGCTGCGCGCGGCACCCCGCGGCGCCCGAGGCACCGTCGCGGCTGGGGGCGGTGGCCCTCCCTTACTCCAAGCTACCCGGCGGAGAGTTGCTCTATTCGGATAGCAGGTGTCGGGTAGTTAATCACTGGGGGCGGCGAGAGGAACGGGAAGCTAGCAGTCGCGCCGATTCTGGTAGAGATTGAACTCCTGGCGTACGTCTGCTCGGAGGCCCGGTGCCGCCAGGCAGCACCGGGGATTTGCGGCGGCAAGTCCTTCGACCCCGATGGGAGAGGGCGGGGTACAGGGGCGCGTCCTCCCCGCGCGGCTCTCTCACCCGCAGCTCTCCGGCCGGGGGGGCTCGGGGGACACGTATGCTCTAGGTGCATGTGGTGAGTGCTC"/>
                        <sequence id="seq_IP1413_1996_Mahajanga" spec="Sequence" taxon="IP1413_1996_Mahajanga" totalcount="4" value="TCTTTTGGACTCTTAAACACGGAAAATACATCATCACCCCCGCGGGACTGTAACCCGGCCGAGTAGGCTCTACCGCCGCCCTGAAGCCGTACACGTGACGGAGGCTGCCCGCCGCGAGGGGACCTGCCCGGGCCGCCGCACCCTCACAGGGCGTCCGCCCAGATTCCTGAGCCGTCGCTGGTTCACCCCAACCCCCAAGTGGCGGATCCAACCTGCTAGTTCTGGAGTACCAGCCCCCCCTCCTGTCCCCAGCCCACCGGGCCCCACTACCATACGGCCGTGGACATCACCGTCCCCTGGGCCCCACCGGGACGCCTGCCTCGGACCCCCGACGCCCGTCCCAAGCTATGCTCCCTGAGCTACCTTACCCTACGTCCCCGGTCTGCCCCCCCACTCTCGGGCGGAGCTGCGCGCGGCACCCCGCGGCGCCCGAGGCACCGTCGCGGCTGGGGGCGGTGGCCCTCCCTTACTCCAAGCTACCCGGCGGAGAGTTGCTCTATTCGGATAGCAGGTGTCGGGTAGTTAATCACTGGGGGCGGCGAGAGGAACGGGAAGCTAGCAGTCGCGCCGATTCTGGTAGAGATTGAACTCCTGGCGTACGTCTGCTCGGAGGCCCGGTGCCGCCAGGCAGCACCGGGGATTTGCGGCGGCAAGTCCTTCGACCCCGATGGGAGAGGGCGGGGTACAGGGGCGCGTCCTCCCCGCGCGGCTCTCTCACCCGCAGCTCTCCGGCCGGGGGGGCTCGGGGGACACGTATGCTCTAGGTGCATGTGGTGAGTGCTC"/>
                        <sequence id="seq_IP1403_1996_Mahajanga" spec="Sequence" taxon="IP1403_1996_Mahajanga" totalcount="4" value="TCTTTTGGACTCTTAAACACGGAAAATACATCATCACCCCCGCGGGACTGTAACCCGGCCGAGTAGGCTCTACCGCCGCCCTGAAGCCGTACACGTGACGGAGGCTGCCCGCCGCGAGGGGACCTGCCCGGGCCGCCGCACCCTCACAGGGCGTCCGCCCAGATTCCTGAGCCGTCGCTGGTTCACCCCAACCCCCAAGTGGCGGATCCAACCTGCTAGTTCTGGAGTACCAGCCCCCCCTCCTGTCCCCAGCCCACCGGGCCCCACTACCATACGGCCGTGGACATCACCGTCCCCTGGGCCCCACCGGGACGCCTGCCTCGGACCCCCGACGCCCGTCCCAAGCTATGCTCCCTGAGCTACCTTACCCTACGTCCCCGGTCTGCCCCCCCACTCTCGGGCGGAGCTGCGCGCGGCACCCCGCGGCGCCCGAGGCACCGTCGCGGCTGGGGGCGGTGGCCCTCCCTTACTCCAAGCTACCCGGCGGAGAGTTGCTCTATTCGGATAGCAGGTGTCGGGTAGTTAATCACTGGGGGCGGCGAGAGGAACGGGAAGCTAGCAGTCGCGCCGATTCTGGTAGAGATTGAACTCCTGGCGTACGTCTGCTCGGAGGCCCGGTGCCGCCAGGCAGCACCGGGGATTTGCGGCGGCAAGTCCTTCGACCCCGATGGGAGAGGGCGGGGTACAGGGGCGCGTCCTCCCCGCGCGGCTCTCTCACCCGCAGCTCTCCGGCCGGGGGGGCTCGGGGGACACGTATGCTCTAGGTGCATGTGGTGAGTGCTC"/>
                        <sequence id="seq_IP1607_1995_Mahajanga" spec="Sequence" taxon="IP1607_1995_Mahajanga" totalcount="4" value="TCTTTTGGACTCTTAAACACGGAAAATACATCATCACCCCCGCGGGACTGTAACCCGGCCGAGTAGACTCTACCGCCGCCCTGAAGCCGTACACGTGACGGAGGCTGCCCGCCGCGAGGGGACCTGCTCGGGCCGCCGCACCCTCACAGGGCGTCCGCCCAGATTCCTGAGCCGTCGCTGGTTCACCCCAACCCCCAAGTGGCGGATCCAACCTGCTAGTTCTGGAGTACCAGCCCCCCCTCCTGTCCCCAGCCCACCGGGCCCCACTACCATACGGCCGTGGACATCACCGTCCCCTGGGCCCCACCGGGACGCCTGCCTCGGACCCCCGACGCCCGTCCCAAGCTATGCTCCCTGAGCTACCTTACCCTACGTCCCCGGTCTGCCCCCCCACTCTCGGGCGGAGCTGCGCGCGGCACCCCGCGGCGCCCGAGGCACCGTCGCGGCTGGGGGCGGTGGCCCTCCCTTACTCCAAGCTACCCGGCGGAGAGTTGCTCTATTCGGATAGCAGGTGTCGGGTAGTTAATCACTGGGGGCGGCGAGAGGAACGGGAAGCTAGCAGTCGCGCCGATTCTGGTAGAGATTGAACTCCTGGCGTACGTCTGCTCGGAGGCCCGGTGCCGCCAGGCAGCACCGGGGATTTGCGGCGGCAAGTCCTTCGACCCCGATGGGAGAGGGCGGGGTACAGGGGCGCGTCCTCCCCGCGCGGCTCTCTCACCCGCAGCTCTCCGGCCGGGGGGGCTCGGGGGACACGTATGCTCTAGGTGCATGTGGTGAGTGCTC"/>
                        <sequence id="seq_IP1618_1997_Mahajanga" spec="Sequence" taxon="IP1618_1997_Mahajanga" totalcount="4" value="TCTTTTGGACTCTTAAACACGGAAAATACATCATCACCCCCGCGGGACTGTAACCCGGCCGAGTAGGCTCTACCGCCGCCCTGAAGCCGTACACGTGACGGAGGCTGCCCGCCGCGAGGGGACCTGCCCGGGCCGCCGCACCCTCACAGGGCGTCCGCCCAGATTCCTGAGCCGTCGCTGGTTCACCCCAACCCCCAAGTGGCGGATCCAACCTGCTAGTTCTGGAGTACCAGCCCCCCCTCCTGTCCCCAGCCCACCGGGCCCCACTACCATACGGCCGTGGACATCACCGTCCCCTGGGCCCCACCGGGACGCCTGCCTCGGACCCCCGACGCCCGTCCCAAGCTATGCTCCCTGAGCTACCTTACCTTACGTCCCCGGTCTGCCCCCCCACTCTCGGGCGGAGCTGCGCGCGGCACCCCGCGGCGCCCGAGGCACCGTCGCGGCTGGGGGCGGTGGCCCTCCCTTACTCCAAGCTACCCGGCGGAGAGTTGCTCTATTCGGATAGCAGGTGTCGGGTAGTTAATCACTGGGGGCGGCGAGAGGAACGGGAAGCTAGCAGTCGCGCCGATTCTGGTAGAGATTGAACTCCTGGCGTACGTCTGCTCGGAGGCCCGGTGCCGCCAGGCAGCACCGGGGATTTGCGGCGGCAAGTCCTTCGACCCCGATGGGAGAGGGCGGGGTACAGGGGCGCGTCCTCCCCGCGCGGCTCTCTCACCCGCAGCTCTCCGGCCGGGGGGGCTCGGGGGACACGTATGCTCTAGGTGCATGTGGTGAGTGCTC"/>
                        <sequence id="seq_IP1423_1996_Mahajanga" spec="Sequence" taxon="IP1423_1996_Mahajanga" totalcount="4" value="TCTTTTGGACTCTTAAACACGGAAAATACATCATCACCCCCGCGGGACTGTAACCCGGCCGAGTAGGCTCTACCGCCGCCCTGAAGCCGTACACGTGACGGAGGCTGCCCGCCGCGAGGGGACCTGCCCGGGCCGCCGCACCCTCACAGGGCGTCCGCCCAGATTCCTGAGCCGTCGCTGGTTCACCCCAACCCCCAAGTGGCGGATCCAACCTGCTAGTTCTGGAGTACCAGCCCCCCCTCCTGTCCCCAGCCCACCGGGCCCCACTACCATACGGCCGTGGACATCACCGTCCCCTGGGCCCCACCGGGACGCCTGCCTCGGACCCCCGACGCCCGTCCCAAGCTATGCTCCCTGAGCTACCTTACCCTACGTCCCCGGTCTGCCCCCCCACTCTCGGGCGGAGCTGCGCGCGGCACCCCGCGGCGCCCGAGGCACCGTCGCGGCTGGGGGCGGTGGCCCTCCCTTACTCCAAGCTACCCGGCGGAGAGTTGCTCTATTCGGATAGCAGGTGTCGGGTAGTTAATCACTGGGGGCGGCGAGAGGAACGGGAAGCTAGCAGTCGCGCCGATTCTGGTAGAGATTGAACTCCTGGCGTACGTCTGCTCGGAGGCCCGGTGCCGCCAGGCAGCACCGGGGATTTGCGGCGGCAAGTCCTTCGACCCCGATGGGAGAGGGCGGGGTACAGGGGCGCGTCCTCCCCGCGCGGCTCTCTCACCCGCAGCTCTCCGGCCGGGGGGGCTCGGGGGACACGTATGCTCTAGGTGCATGTGGTGAGTGCTC"/>
                        <sequence id="seq_IP1402_1996_Mahajanga" spec="Sequence" taxon="IP1402_1996_Mahajanga" totalcount="4" value="TCTTTTGGACTCTTAAACACGGAAAATACATCATCACCCCCGCGGGACTGTAACCCGGCCGAGTAGGCTCTACCGCCGCCCTGAAGCCGTACACGTGACGGAGGCTGCCCGCCGCGAGGGGACCTGCCCGGGCCGCCGCACCCTCACAGGGCGTCCGCCCAGATTCCTGAGCCGTCGCTGGTTCACCCCAACCCCCAAGTGGCGGATCCAACCTGCTAGTTCTGGAGTACCAGCCCCCCCTCCTGTCCCCAGCCCACCGGGCCCCACTACCATACGGCCGTGGACATCACCGTCCCCTGGGCCCCACCGGGACGCCTGCCTCGGACCCCCGACGCCCGTCCCAAGCTATGCTCCCTGAGCTACCTTACCCTACGTCCCCGGTCTGCCCCCCCACTCTCGGGCGGAGCTGCGCGCGGCACCCCGCGGCGCCCGAGGCACCGTCGCGGCTGGGGGCGGTGGCCCTCCCTTACTCCAAGCTACCCGGCGGAGAGTTGCTCTATTCGGATAGCAGGTGTCGGGTAGTTAATCACTGGGGGCGGCGAGAGGAACGGGAAGCTAGCAGTCGCGCCGATTCTGGTAGAGATTGAACTCCTGGCGTACGTCTGCTCGGAGGCCCGGTGCCGCCAGGCAGCACCGGGGATTTGCGGCGGCAAGTCCTTCGACCCCGATGGGAGAGGGCGGGGTACAGGGGCGCGTCCTCCCCGCGCGGCTCTCTCACCCGCAGCTCTCCGGCCGGGGGGGCTCGGGGGACACGTATGCTCTAGGTGCATGTGGTGAGTGCTC"/>
                        <sequence id="seq_IP1395_1996_Mahajanga" spec="Sequence" taxon="IP1395_1996_Mahajanga" totalcount="4" value="TCTTTTGGACTCTTAAACACGGAAAATACATCATCACCCCCGCGGGACTGTAACCCGGCCGAGTAGGCTCTACCGCCGCCCTGAAGCCGTACACGTGACGGAGGCTGCCCGCCGCGAGGGGACCTGCCCGGGCCGCCGCACCCTCACAGGGCGTCCGCCCAGATTCCTGAGCCGTCGCTGGTTCACCCCAACCCCCAAGTGGCGGATCCAACCTGCTAGTTCTGGAGTACCAGCCCCCCCTCCTGTCCCCAGCCCACCGGGCCCCACTACCATACGGCCGTGGACATCACCGTCCCCTGGGCCCCACCGGGACGCCTGCCTCGGACCCCCGACGCCCGTCCCAAGCTATGCTCCCTGAGCTACCTTACCCTACGTCCCCGGTCTGCCCCCCCACTCTCGGGCGGAGCTGCGCGCGGCACCCCGCGGCGCCCGAGGCACCGTCGCGGCTGGGGGCGGTGGCCCTCCCTTACTCCAAGCTACCCGGCGGAGAGTTGCTCTATTCGGATAGCAGGTGTCGGGTAGTTAATCACTGGGGGCGGCGAGAGGAACGGGAAGCTAGCAGTCGCGCCGATTCTGGTAGAGATTGAACTCCTGGCGTACGTCTGCTCGGAGGCCCGGTGCCGCCAGGCAGCACCGGGGATTTGCGGCGGCAAGTCCTTCGACCCCGATGGGAGAGGGCGGGGTACAGGGGCGCGTCCTCCCCGCGCGGCTCTCTCACCCGCAGCTCTCCGGCCGGGGGGGCTCGGGGGACACGTATGCTCTAGGTGCATGTGGTGAGTGCTC"/>
                        <sequence id="seq_IP1617_1997_Mahajanga" spec="Sequence" taxon="IP1617_1997_Mahajanga" totalcount="4" value="TCTTTTGGACTCTTAAACACGGAAAATACATCATCACCCCCGCGGGACTGTAACCCGGCCGAGTAGGCTCTACCGCCGCCCTGAAGCCGTACACGTGACGGAGGCTGCCCGCCGCGAGGGGACCTGCCCGGGCCGCCGCACCCTCACAGGGCGTCCGCCCAGATTCCTGAGCCGTCGCTGGTTCACCCCAACCCCCAAGTGGCGGATCCAACCTGCTAGTTCTGGAGTACCAGCCCCCCCTCCTGTCCCCAGCCCACCGGGCCCCACTACCATACGGCCGTGGACATCACCGTCCCCTGGGCCCCACCGGGACGCCTGCCTCGGACCCCCGACGCCCGTCCCAAGCTATGCTCCCTGAGCTACCTTACCTTACGTCCCCGGTCTGCCCCCCCACTCTCGGGCGGAGCTGCGCGCGGCACCCCGCGGCGCCCGAGGCACCGTCGCGGCTGGGGGCGGTGGCCCTCCCTTACTCCAAGCTACCCGGCGGAGAGTTGCTCTATTCGGATAGCAGGTGTCGGGTAGTTAATCACTGGGGGCGGCGAGAGGAACGGGAAGCTAGCAGTCGCGCCGATTCTGGTAGAGATTGAACTCCTGGCGTACGTCTGCTCGGAGGCCCGGTGCCGCCAGGCAGCACCGGGGATTTGCGGCGGCAAGTCCTTCGACCCCGATGGGAGAGGGCGGGGTACAGGGGCGCGTCCTCCCCGCGCGGCTCTCTCACCCGCAGCTCTCCGGCCGGGGGGGCTCGGGGGACACGTATGCTCTAGGTGCATGTGGTGAGTGCTC"/>
                        <sequence id="seq_IP1612_1995_Mahajanga" spec="Sequence" taxon="IP1612_1995_Mahajanga" totalcount="4" value="TCTTTTGGACTCTTAAACACGGAAAATACATCATCACCCCCGCGGGACTGTAACCCGGCCGAGTAGGCTCTACCGCCGCCCTGAAGCCGTACACGTGACGGAGGCTGCCCGCCGCGAGGGGACCTGCCCGGGCCGCCGCACCCTCACAGGGCGTCCGCCCAGATTCCTGAGCCGTCGCTGGTTCACCCCAACCCCCAAGTGGCGGATCCAACCTGCTAGTTCTGGAGTACCAGCCCCCCCTCCTGTCCCCAGCCCACCGGGCCCCACTACCATACGGCCGTGGACATCACCGTCCCCTGGGCCCCACCGGGACGCCTGCCTCGGACCCCCGACGCCCGTCCCAAGCTATGCTCCCTGAGCTACCTTACCCTACGTCCCCGGTCTGCCCCCCCACTCTCGGGCGGAGCTGCGCGCGGCACCCCGCGGCGCCCGAGGCACCGTCGCGGCTGGGGGCGGTGGCCCTCCCTTACTCCAAGCTACCCGGCGGAGAGTTGCTCTATTCGAATAGCAGGTGTCGGGTAGTTAATCACTGGGGGCGGCGAGAGGAACGGGAAGCTAGCAGTCGCGCCGATTCTGGTAGAGATTGAACTCCTGGCGTACGTCTGCTCGGAGGCCCGGTGCCGCCAGGCAGCACCGGGGATTTGCGGCGGCAAGTCCTTCGACCCCGATGGGAGAGGGCGGGGTACAGGGGCGCGTCCTCCCCGCGCGGCTCTCTCACCCGCAGCTCTCCGGCCGGGGGGGCTCGGGGGACACGTATGCTCTAGGTGCATGTGGTGAGTGCTC"/>
                        <sequence id="seq_IP1405_1996_Mahajanga" spec="Sequence" taxon="IP1405_1996_Mahajanga" totalcount="4" value="TCTTTTGGACTCTTAAACACGGAAAATACATCATCACCCCCGCGGGACTGTAACCCGGCCGAGTAGGCTCTACCGCCGCCCTGAAGCCGTACACGTGACGGAGGCTGCCCGCCGCGAGGGGACCTGCCCGGGCCGCCGCACCCTCACAGGGCGTCCGCCCAGATTCCTGAGCCGTCGCTGGTTCACCCCAACCCCCAAGTGGCGGATCCAACCTGCTAGTTCTGGAGTACCAGCCCCCCCTCCTGTCCCCAGCCCACCGGGCCCCACTACCATACGGCCGTGGACATCACCGTCCCCTGGGCCCCACCGGGACGCCTGCCTCGGACCCCCGACGCCCGTCCCAAGCTATGCTCCCTGAGCTACCTTACCCTACGTCCCCGGTCTGCCCCCCCACTCTCGGGCGGAGCTGCGCGCGGCACCCCGCGGCGCCCGAGGCACCGTCGCGGCTGGGGGCGGTGGCCCTCCCTTACTCCAAGCTACCCGGCGGAGAGTTGCTCTATTCGGATAGCAGGTGTCGGGTAGTTAATCACTGGGGGCGGCGAGAGGAACGGGAAGCTAGCAGTCGCGCCGATTCTGGTAGAGATTGAACTCCTGGCGTACGTCTGCTCGGAGGCCCGGTGCCGCCAGGCAGCACCGGGGATTTGCGGCGGCAAGTCCTTCGACCCCGATGGGAGAGGGCGGGGTACAGGGGCGCGTCCTCCCCGCGCGGCTCTCTCACCCGCAGCTCTCCGGCCGGGGGGGCTCGGGGGACACGTATGCTCTAGGTGCATGTGGTGAGTGCTC"/>
                        <sequence id="seq_IP1608_1995_Mahajanga" spec="Sequence" taxon="IP1608_1995_Mahajanga" totalcount="4" value="TCTTTTGGACTCTTAAACACGGAAAATACATCATCACCCCCGCGGGACTGTAACCCGGCCGAGTAGGCTCTACCGCCGCCCTGAAGCCGTACACGTGACGGAGGCTGCCCGCCGCGAGGGGACCTGCCCGGGCCGCCGCACCCTCACAGGGCGTCCGCCCAGATTCCTGAGCCGTCGCTGGTTCACCCCAACCCCCAAGTGGCGGATCCAACCTGCTAGTTCTGGAGTACCAGCCCCCCCTCCTGTCCCCAGCCCACCGGGCCCCACTACCATACGGCCGTGGACATCACCGTCCCCTGGGCCCCACCGGGACGCCTGCCTCGGACCCCCGACGACCGTCCCAAGCTATGCTCCCTGAGCTACCTTACCCTACGTCCCCGGTCTGCCCCCCCACTCTCGGGCGGAGCTGCGCGCGGCACCCCGCGGCGCCCGAGGCACCGTCGCGGCTGGGGGCGGTGGCCCTCCCTTACTCCAAGCTACCCGGCGGAGAGTTGCTCTATTCGGATAGCAGGTGTCGGGTAGTTAATCACTGGGGGCGGCGAGAGGAACGGGAAGCTAGCAGTCGCGCCGATTCTGGTAGAGATTGAACTCCTGGCGTACGTCTGCTCGGAGGCCCGGTGCCGCCAGGCAGCACCGGGGATTTGCGGCGGCAAGTCCTTCGACCCCGATGGGAGAGGGCGGGGTACAGGGGCGCGTCCTCCCCGCGCGGCTCTCTCACCCGCAGCTCTCCGGCCGGGGGGGCTCGGGGGACACGTATGCTCTAGGTGCATGTGGTGAGTGCTC"/>
                        <sequence id="seq_IP1457_1996_Mahajanga" spec="Sequence" taxon="IP1457_1996_Mahajanga" totalcount="4" value="TCTTTTGGACTCTTAAACACGGAAAATACATCATCACCCCCGCGGGACTGTAACCCGGCCGAGTAGGCTCTACCGCCGCCCTGAAGCCGTACACGTGACGGAGGCTGCCCGCCGCGAGGGGACCTGCCCGGGCCGCCGCACCCTCACAGGGCGTCCGCCCAGATTCCTGAGCCGTCGCTGGTTCACCCCAACCCCCAAGTGGCGGATCCAACCTGCTAGTTCTGGAGTACCAGCCCCCCCTCCTGTCCCCAGCCCACCGGGCCCCACTACCATACGGCCGTGGACATCACCGTCCCCTGGGCCCCACCGGGACGCCTGCCTCGGACCCCCGACGCCCGTCCCAAGCTATGCTCCCTGAGCTACCTTACCCTACGTCCCCGGTCTGCCCCCCCACTCTCGGGCGGAGCTGCGCGCGGCACCCCGCGGCGCCCGAGGCACCGTCGCGGCTGGGGGCGGTGGCCCTCCCTTACTCCAAGCTACCCGGCGGAGAGTTGCTCTATTCGGATAGCAGGTGTCGGGTAGTTAATCACTGGGGGCGGCGAGAGGAACGGGAAGCTAGCAGTCGCGCCGATTCTGGTAGAGATTGAACTCCTGGCGTACGTCTGCTCGGAGGCCCGGTGCCGCCAGGCAGCACCGGGGATTTGCGGCGGCAAGTCCTTCGACCCCGATGGGAGAGGGCGGGGTACAGGGGCGCGTCCTCCCCGCGCGGCTCTCTCACCCGCAGCTCTCCGGCCGGGGGGGCTCGGGGGACACGTATGCTCTAGGTGCATGTGGTGAGTGCTC"/>
                        <sequence id="seq_IP1616_1997_Mahajanga" spec="Sequence" taxon="IP1616_1997_Mahajanga" totalcount="4" value="TCTTTTGGACTCTTAAACACGGAAAATACATCATCACCCCCGCGGGACTGTAACCCGGCCGAGTAGGCTCTACCGCCGCCCTGAAGCCGTACACGTGACGGAGGCTGCCCGCCGCGAGGGGACCTGCCCGGGCCGCCGCACCCTCACAGGGCGTCCGCCCAGATTCCTGAGCCGTCGCTGGTTCACCCCAACCCCCAAGTGGCGGATCCAACCTGCTAGTTCTGGAGTACCAGCCCCCCCTCCTGTCCCCAGCCCACCGGGCCCCACTACCATACGGCCGTGGACATCGCCGTCCCCTGGGCCCCACCGGGACGCCTGCCTCGGACCCCCGACGCCCGTCCCAAGCTATGCTCCCTGAGCTACCTTACCCTACGTCCCCGGTCTGCCCCCCCACTCTCGGGCGGAGCTGCGCGCGGCACCCCGCGGCGCCCGAGGCACCGTCGCGGCTGGGGGCGGTGGCCCTCCCTTACTCCAAGCTACCCGGCGGAGAGTTGCTCTATTCGGATAGCAGGTGTCGGGTAGTTAATCACTGGGGGCGGCGAGAGGAACGGGAAGCTAGCAGTCGCGCCGATTCTGGTAGAGATTGAACTCCTGGCGTACGTCTGCTCGGAGGCCCGGTGCCGCCAGGCAGCACCGGGGATTTGCGGCGGCAAGTCCTTCGACCCCGATGGGAGAGGGCGGGGTACAGGGGCGCGTCCTCCCCGCGCGGCTCTCTCACCCGCAGCTCTCCGGCCGGGGGGGCTCGGGGGACACGTATGCTCTAGGTGCATGTGGTGAGTGCTC"/>
                        <sequence id="seq_IP1620_1997_Mahajanga" spec="Sequence" taxon="IP1620_1997_Mahajanga" totalcount="4" value="TCTTTTGGACTCTTAAACACGGAAAATACATCATCACCCCCGCGGGACTGTAACCCGGCCGAGTAGGCTCTACCGCCGCCCTGAAGCCGTACACGTGACGGAGGCTGCCCGCCGCGAGGGGACCTGCCCGGGCCGCCGCACCCTCACAGGGCGTCCGCCCAGATTCCTGAGCCGTCGCTGGTTCACCCCAACCCCCAAGTGGCGGATCCAACCTGCTAGTTCTGGAGTACCAGCCCCCCCTCCTGTCCCCAGCCCACCGGGCCCCACTACCATACGGCCGTGGACATCACCGTCCCCTGGGCCCCACCGGGACGCCTGCCTCGGACCCCCGACGCCCGTCCCAAGCTATGCTCCCTGAGCTACCTTACCTTACGTCCCCGGTCTGCCCCCCCACTCTCGGGCGGAGCTGCGCGCGGCACCCCGCGGCGCCCGAGGCACCGTCGCGGCTGGGGGCGGTGGCCCTCCCTTACTCCAAGCTACCCGGCGGAGAGTTGCTCTATTCGGATAGCAGGTGTCGGGTAGTTAATCACTGGGGGCGGCGAGAGGAACGGGAAGCTAGCAGTCGCGCCGATTCTGGTAGAGATTGAACTCCTGGCGTACGTCTGCTCGGAGGCCCGGTGCCGCCAGGCAGCACCGGGGATTTGCGGCGGCAAGTCCTTCGACCCCGATGGGAGAGGGCGGGGTACAGGGGCGCGTCCTCCCCGCGCGGCTCTCTCACCCGCAGCTCTCCGGCCGGGGGGGCTCGGGGGACACGTATGCTCTAGGTGCATGTGGTGAGTGCTC"/>
                        <sequence id="seq_IP1518_1991_Mahajanga" spec="Sequence" taxon="IP1518_1991_Mahajanga" totalcount="4" value="TCTTTTGGACTCGCAAACACGGAAAATGCAACAT-ACCCCCGCGGGACTGTAACCCGGCCGAGTAGGCTCTACCGCCGCCCTGAAGCCGTACACGTGACGGAGGCTGCCCGCCGCGAGGGGACCTGCCCGGGCCGCCGCACCCTCACAGGGCGTCCGCCCAGATTCCTGAGCCGTCGCTGGTTCACCCCAACCCCCAAGTGGCGGATCCAACCTGCTAGTTCTGGAGTACCAGCCCCCCCTCCTGTCCCCAGCCCACCGGGCCCCACTACCATACGGCCGTGGACATCACCGTCCCCTGGGCCCCACCGGGACGCCTGCCTCGGACCCCCGACGCCCGTCCCAAGCTATGCTCCCTGAGCTACCTTACCCTACGTCCCCGGTCTGCCCCCCCACTCTCGGGCGGAGCTGCGCGCGGCACCCCGCGGCGCCCGAGGCACCGTCGCGGCTGGGGGCGGTGGCCCTCCCTTACTCCAAGCTACCCGGCGGAGAGTTGCTCTATTCGGATAGCAGGTGTCGGGTAGTTAATCACTGGGGGCGGCGAGAGGAACGGGAAGCTAGCAGTCGCGCCGATTCTGGTAGAGATTGAACTCCTGGCGTACGTCTGCTCGGAGGCCCGGTGCCGCCAGGCAGCACCGGGGATTTGCGGCGGCAAGTCCTTCGACCCCGATGGGAGAGGGCGGGGTACAGGGGCGCGTCCTCCCCGCGCGGCTCTCTCACCCGCAGCTCTCCGGCCGGGGGGGCTCGGGGGACACGTATGCTCTAGGTGCATGTGGTGAGTGCTC"/>
                        <sequence id="seq_IP1418_1996_Mahajanga" spec="Sequence" taxon="IP1418_1996_Mahajanga" totalcount="4" value="TCTTTTGGACTCTTAAACACGGAAAATACATCATCACCCCCGCGGGACTGTAACCCGGCCGAGTAGGCTCTACCGCCGCCCTGAAGCCGTACACGTGACGGAGGCTGCCCGCCGCGAGGGGACCTGCCCGGGCCGCCGCACCCTCACAGGGCGTCCGCCCAGATTCCTGAGCCGTCGCTGGTTCACCCCAACCCCCAAGTGGCGGATCCAACCTGCTAGTTCTGGAGTACCAGCCCCCCCTCCTGTCCCCAGCCCACCGGGCCCCACTACCATACGGCCGTGGACATCACCGTCCCCTGGGCCCCACCGGGACGCCTGCCTCGGACCCCCGACGCCCGTCCCAAGCTATGCTCCCTGAGCTACCTTACCCTACGTCCCCGGTCTGCCCCCCCACTCTCGGGCGGAGCTGCGCGCGGCACCCCGCGGCGCCCGAGGCACCGTCGCGGCTGGGGGCGGTGGCCCTCCCTTACTCCAAGCTACCCGGCGGAGAGTTGCTCTATTCGGATAGCAGGTGTCGGGTAGTTAATCACTGGGGGCGGCGAGAGGAACGGGAAGCTAGCAGTCGCGCCGATTCTGGTAGAGATTGAACTCCTGGCGTACGTCTGCTCGGAGGCCCGGTGCCGCCAGGCAGCACCGGGGATTTGCGGCGGCAAGTCCTTCGACCCCGATGGGAGAGGGCGGGGTACAGGGGCGCGTCCTCCCCGCGCGGCTCTCTCACCCGCAGCTCTCCGGCCGGGGGGGCTCGGGGGACACGTATGCTCTAGGTGCATGTGGTGAGTGCTC"/>
                        <sequence id="seq_IP1606_1995_Mahajanga" spec="Sequence" taxon="IP1606_1995_Mahajanga" totalcount="4" value="TCTTTTGGACTCTTAAACACGGAAAATACATCATCACCCCCGCGGGACTGTAACCCGGCCGAGTAGGCTCTACCGCCGCCCTGAAGCCGTACACGTGACGGAGGCTGCCCGCCGCGAGGGGACCTGCCCGGGCCGCCGCACCCTCACAGGGCGTTCGCCCAGATTCCTGAGCCGTCGCTGGTTCACCCCAACCCCCAAGTGGCGGATCCAACCTGCTAGTTCTGGAGTACCAGCCCCCCCTCCTGTCCCCAGCCCACCGGGCCCCACTACCATACGGCCGTGGACATCACCGTCCCCTGGGCCCCACCGGGACGCCTGCCTCGGACCCCCGACGCCCGTCCCAAGCTATGCTCCCTGAGCTACCTTACCCTACGTCCCCGGTCTGCCCCCCCACTCTCGGGCGGAGCTGCGCGCGGCACCCCGCGGCGCCCGAGGCACCGTCGCGGCTGGGGGCGGTGGCCCTCCCTTACTCCAAGCTACCCGGCGGAGAGTTGCTCTATTCGGATAGCAGGTGTCGGGTAGTTAATCACTGGGGGCGGCGAGAGGAACGGGAAGCTAGCAGTCGCGCCGATTCTGGTAGAGATTGAACTCCTGGCGTACGTCTGCTCGGAGGCCCGGTGCCGCCAGGCAGCACCGGGGATTTGCGGCGGCAAGTCCTTCGACCCCGATGGGAGAGGGCGGGGTACAGGGGCGCGTCCTCCCCGCGCGGCTCTCTCACCCGCAGCTCTCCGGCCGGGGGGGCTCGGGGGACACGTATGCTCTAGGTGCATGTGGTGAGTGCTC"/>
                        <sequence id="seq_IP1610_1995_Mahajanga" spec="Sequence" taxon="IP1610_1995_Mahajanga" totalcount="4" value="TCTTTTGGACT-TTAAACACGGAAAATACATCATCACCCCCGCGGGACTGTAACCCGGCCGAGTAGGCTCTACCGCCGCCCTGAAGCCGTACACGTGACGGAGGCTGCCCGCCGCGAGGGGACCTGCCCGGGCCGCCGCACCCTCACAGGGCGTCCGCCCAGATTCCTGAGCCGTCGCTGGTTCACCCCAACCCCCAAGTGGCGGATCCAACCTGCTAGTTCTGGAGTACCAGCCCCCCCTCCTGTCCCCAGCCCACCGGGCCCCACTACCATACGGCCGTGGACAT--CCG-----TGGGCCCCACCGGGACGCCTGCCTCGGACCCCCGACGCCCGTCCCAAGCTATGCTCCCTGAGCTACCTTACCCTACGTCCCCGGTCTGCCCCCCCACTCTCGGGCGGAGCTGCGCGCGGCACCCCGCGGCGCCCGAGGCACCGTCGCGGCTGGGGGCGGTGGCCCTCCCTTACTCCAAGCTACCCGGCGGAGAGTTGCTCTATTCGGATAGCAGGTGTCGGGTAGTTAATCACTGGGGGCGGCGAGAGGAACGGGAAGCTAGCAGTCGCGCCGATTCTGGTAGAGATTGAACTCCTGGCGTACGTCTGCTCGGAGGCCCGGTGCCGCCAGGCAGCACCGGGGATTTGCGGCGGCAAGTCCTTCGACCCCGATGGGAGAGGGCGGGGTACAGGGGCGCGTCCTCCCCGCGCGGCTCTCTCACCCGCAGCTCTCCGGCCGGGGGGGCTCGGGGGACACGTATGCTCTAGGTGCATGTGGTGAGTGCTC"/>
                        <sequence id="seq_IP1415_1996_Mahajanga" spec="Sequence" taxon="IP1415_1996_Mahajanga" totalcount="4" value="TCTTTTGGACTCTTAAACACGGAAAATACATCATCACCCCCGCGGGACTGTAACCCGGCCGAGTAGGCTCTACCGCCGCCCTGAAGCCGTACACGTGACGGAGGCTGCCCGCCGCGAGGGGACCTGCCCGGGCCGCCGCACCCTCACAGGGCGTCCGCCCAGATTCCTGAGCCGTCGCTGGTTCACCCCAACCCCCAAGTGGCGGATCCAACCTGCTAGTTCTGGAGTACCAGCCCCCCCTCCTGTCCCCAGCCCACCGGGCCCCACTACCATACGGCCGTGGACATCACCGTCCCCTGGGCCCCACCGGGACGCCTGCCTCGGACCCCCGACGCCCGTCCCAAGCTATGCTCCCTGAGCTACCTTACCCTACGTCCCCGGTCTGCCCCCCCACTCTCGGGCGGAGCTGCGCGCGGCACCCCGCGGCGCCCGAGGCACCGTCGCGGCTGGGGGCGGTGGCCCTCCCTTACTCCAAGCTACCCGGCGGAGAGTTGCTCTATTCGGATAGCAGGTGTCGGGTAGTTAATCACTGGGGGCGGCGAGAGGAACGGGAAGCTAGCAGTCGCGCCGATTCTGGTAGAGATTGAACTCCTGGCGTACGTCTGCTCGGAGGCCCGGTGCCGCCAGGCAGCACCGGGGATTTGCGGCGGCAAGTCCTTCGACCCCGATGGGAGAGGGCGGGGTACAGGGGCGCGTCCTCCCCGCGCGGCTCTCTCACCCGCAGCTCTCCGGCCGGGGGGGCTCGGGGGACACGTATGCTCTAGGTGCATGTGGTGAGTGCTC"/>
                        <sequence id="seq_IP1414_1996_Mahajanga" spec="Sequence" taxon="IP1414_1996_Mahajanga" totalcount="4" value="TCTTTTGGACTCTTAAACACGGAAAATACATCATCACCCCCGCGGGACTGTAACCCGGCCGAGTAGGCTCTACCGCCGCCCTGAAGCCGTACACGTGACGGAGGCTGCCCGCCGCGAGGGGACCTGCCCGGGCCGCCGCACCCTCACAGGGCGTCCGCCCAGATTCCTGAGCCGTCGCTGGTTCACCCCAACCCCCAAGTGGCGGATCCAACCTGCTAGTTCTGGAGTACCAGCCCCCCCTCCTGTCCCCAGCCCACCGGGCCCCACTACCATACGGCCGTGGACATCACCGTCCCCTGGGCCCCACCGGGACGCCTGCCTCGGACCCCCGACGCCCGTCCCAAGCTATGCTCCCTGAGCTACCTTACCCTACGTCCCCGGTCTGCCCCCCCACTCTCGGGCGGAGCTGCGCGCGGCACCCCGCGGCGCCCGAGGCACCGTCGCGGCTGGGGGCGGTGGCCCTCCCTTACTCCAAGCTACCCGGCGGAGAGTTGCTCTATTCGGATAGCAGGTGTCGGGTAGTTAATCACTGGGGGCGGCGAGAGGAACGGGAAGCTAGCAGTCGCGCCGATTCTGGTAGAGATTGAACTCCTGGCGTACGTCTGCTCGGAGGCCCGGTGCCGCCAGGCAGCACCGGGGATTTGCGGCGGCAAGTCCTTCGACCCCGATGGGAGAGGGCGGGGTACAGGGGCGCGTCCTCCCCGCGCGGCTCTCTCACCCGCAGCTCTCCGGCCGGGGGGGCTCGGGGGACACGTATGCTCTAGGTGCATGTGGTGAGTGCTC"/>
                        <sequence id="seq_IP1412_1996_Mahajanga" spec="Sequence" taxon="IP1412_1996_Mahajanga" totalcount="4" value="TCTTTTGGACTCTTAAACACGGAAAATACATCATCACCCCCGCGGGACTGTAACCCGGCCGAGTAGGCTCTACCGCCGCCCTGAAGCCGTACACGTGACGGAGGCTGCCCGCCGCGAGGGGACCTGCCCGGGCCGCCGCACCCTCACAGGGCGTCCGCCCAGATTCCTGAGCCGTCGCTGGTTCACCCCAACCCCCAAGTGGCGGATCCAACCTGCTAGTTCTGGAGTACCAGCCCCCCCTCCTGTCCCCAGCCCACCGGGCCCCACTACCATACGGCCGTGGACATCACCGTCCCCTGGGCCCCACCGGGACGCCTGCCTCGGACCCCCGACGCCCGTCCCAAGCTATGCTCCCTGAGCTACCTTACCCTACGTCCCCGGTCTGCCCCCCCACTCTCGGGCGGAGCTGCGCGCGGCACCCCGCGGCGCCCGAGGCACCGTCGCGGCTGGGGGCGGTGGCCCTCCCTTACTCCAAGCTACCCGGCGGAGAGTTGCTCTATTCGGATAGCAGGTGTCGGGTAGTTAATCACTGGGGGCGGCGAGAGGAACGGGAAGCTAGCAGTCGCGCCGATTCTGGTAGAGATTGAACTCCTGGCGTACGTCTGCTCGGAGGCCCGGTGCCGCCAGGCAGCACCGGGGATTTGCGGCGGCAAGTCCTTCGACCCCGATGGGAGAGGGCGGGGTACAGGGGCGCGTCCTCCCCGCGCGGCTCTCTCACCCGCAGCTCTCCGGCCGGGGGGGCTCGGGGGACACGTATGCTCTAGGTGCATGTGGTGAGTGCTC"/>
                        <sequence id="seq_IP1611_1995_Mahajanga" spec="Sequence" taxon="IP1611_1995_Mahajanga" totalcount="4" value="TCTTTTGGACTCTTAAACACGGAAAATACATCATCACCCCCGCGGGACTGTAACCCGGCCGAGTAGGCTCTACCGCCGCCCTGAAGCCGTACACGTGACGGAGG-TGCCCGCCGCGAGGGGACCTGCCCGGGCCGCCGCACCCTCACAGGGCGTCCGCCCAGATTCCTGAGCCGTCGCTGGTTCACCCCAACCCCCAAGTGGCGGATCCAACCTGCTAGTTCTGGAGTACCAGCCCCCCCTCCTGTCCCCAGCCCACCGGGCCCCACTACCATACGGCCGTGGACATCACCGTCCCCTGGGCCCCACCGGGACGCCTGCCTCGGACCCCCGACGCCCGTCCCAAGCTATGCTCCCTGAGCTACCTTACCCTACGTCCCCGGTCTGCCCCCCCACTCTCGGGCGGAGCTGCGCGCGGCACCCCGCGGCGCCCGAGGCACCGTCGCGGCTGGGGGCGGTGGCCCTCCCTTACTCCAAGCTACCCGGCGGAGAGTTGCTCTATTCGAATAGCAGGTGTCGGGTAGTTAATCACTGGGGGCGGCGAGAGGAACGGGAAGCTAGCAGTCGCGCCGATTCTGGTAGAGATTGAACTCCTGGCGTACGTCTGCTCGGAGGCCCGGTGCCGCCAGGCAGCACCGGGGATTTGCGGCGGCAAGTCCTTCGACCCCGATGGGAGAGGGCGGGGTACAGGGGCGCGTCCTCCCCGCGCGGCTCTCTCACCCGCAGCTCTCCGGCCGGGGGGGCTCGGGGGACACGTATGCTCTAGGTGCATGTGGTGAGTGCTC"/>
                        <sequence id="seq_IP1619_1997_Mahajanga" spec="Sequence" taxon="IP1619_1997_Mahajanga" totalcount="4" value="TCTTTTGGACTCTTAAACACGGAAAATACATCATCACCCCCGCGGGACTGTAACCCGGCCGAGTAGGCTCTACCGCCGCCCTGAAGCCGTACACGTGACGGAGGCTGCCCGCCGCGAGGGGACCTGCCCGGGCCGCCGCACCCTCACAGGGCGTCCGCCCAGATTCCTGAGCCGTCGCTGGTTCACCCCAACCCCCAAGTGGCGGATCCAACCTGCTAGTTCTGGAGTACCAGCCCCCCCTCCTGTCCCCAGCCCACCGGGCCCCACTACCATACGGCCGTGGACATCACCGTCCCCTGGGCCCCACCGGGACGCCTGCCTCGGACACCCGACGCCCGTCCCAAGCTATGCTCCCTGAGCTACCTTACCTTACGTCCCCGGTCTGCCCCCCCACTCTCGGGCGGAGCTGCGCGCGGCACCCCGCGGCGCCCGAGGCACCGTCGCGGCTGGGGGCGGTGGCCCTCCCTTACTCCAAGCTACCCGGCGGAGAGTTGCTCTATTCGGATAGCAGGTGTCGGGTAGTTAATCACTGGGGGCGGCGAGAGGAACGGGAAGCTAGCAGTCGCGCCGATTCTGGTAGAGATTGAACTCCTGGCGTACGTCTGCTCGGAGGCCCGGTGCCGCCAGGCAGCACCGGGGATTTGCGGCGGCAAGTCCTTCGACCCCGATGGGAGAGGGCGGGGTACAGGGGCGCGTCCTCCCCGCGCGGCTCTCTCACCCGCAGCTCTCCGGCCGGGGGGGCTCGGGGGACACGTATGCTCTAGGTGCATGTGGTGAGTGCTC"/>
                        <sequence id="seq_IP1455_1996_Mahajanga" spec="Sequence" taxon="IP1455_1996_Mahajanga" totalcount="4" value="TCTTTTGGACTCTTAAACACGGAAAATACATCATCACCCCCGCGGGACTGTAACCCGGCCGAGTAGGCTCTACCGCCGCCCTGAAGCCGTACACGTGACGGAGGCTGCCCGCCGCGAGGGGACCTGCCCGGGCCGCCGCACCCTCACAGGGCGTCCGCCCAGATTCCTGAGCCGTCGCTGGTTCACCCCAACCCCCAAGTGGCGGATCCAACCTGCTAGTTCTGGAGTACCAGCCCCCCCTCCTGTCCCCAGCCCACCGGGCCCCACTACCATACGGCCGTGGACATCACCGTCCCCTGGGCCCCACCGGGACGCCTGCCTCGGACCCCCGACGCCCGTCCCAAGCTATGCTCCCTGAGCTACCTTACCCTACGTCCCCGGTCTGCCCCCCCACTCTCGGGCGGAGCTGCGCGCGGCACCCCGCGGCGCCCGAGGCACCGTCGCGGCTGGGGGCGGTGGCCCTCCCTTACTCCAAGCTACCCGGCGGAGAGTTGCTCTATTCGGATAGCAGGTGTCGGGTAGTTAATCACTGGGGGCGGCGAGAGGAACGGGAAGCTAGCAGTCGCGCCGATTCTGGTAGAGATTGAACTCCTGGCGTACGTCTGCTCGGAGGCCCGGTGCCGCCAGGCAGCACCGGGGATTTGCGGCGGCAAGTCCTTCGACCCCGATGGGAGAGGGCGGGGTACAGGGGCGCGTCCTCCCCGCGCGGCTCTCTCACCCGCAGCTCTCCGGCCGGGGGGGCTCGGGGGACACGTATGCTCTAGGTGCATGTGGTGAGTGCTC"/>
                        <sequence id="seq_IP1461_1996_Mahajanga" spec="Sequence" taxon="IP1461_1996_Mahajanga" totalcount="4" value="TCTTTTGGACTCTTAAACACGGAAAATACATCATCACCCCCGCGGGACTGTAACCCGGCCGAGTAGGCTCTACCGCCGCCCTGAAGCCGTACACGTGACGGAGGCTGCCCGCCGCGAGGGGACCTGCCCGGGCCGCCGCACCCTCACAGGGCGTCCGCCCAGATTCCTGAGCCGTCGCTGGTTCACCCCAACCCCCAAGTGGCGGATCCAACCTGCTAGTTCTGGAGTACCAGCCCCCCCTCCTGTCCCCAGCCCACCGGGCCCCACTACCATACGGCCGTGGACATCACCGTCCCCTGGGCCCCACCGGGACGCCTGCCTCGGACCCCCGACGCCCGTCCCAAGCTATGCTCCCTGAGCTACCTTACCCTACGTCCCCGGTCTGCCCCCCCACTCTCGGGCGGAGCTGCGCGCGGCACCCCGCGGCGCCCGAGGCACCGTCGCGGCTGGGGGCGGTGGCCCTCCCTTACTCCAAGCTACCCGGCGGAGAGTTGCTCTATTCGGATAGCAGGTGTCGGGTAGTTAATCACTGGGGGCGGCGAGAGGAACGGGAAGCTAGCAGTCGCGCCGATTCTGGTAGAGATTGAACTCCTGGCGTACGTCTGCTCGGAGGCCCGGTGCCGCCAGGCAGCACCGGGGATTTGCGGCGGCAAGTCCTTCGACCCCGATGGGAGAGGGCGGGGTACAGGGGCGCGTCCTCCCCGCGCGGCTCTCTCACCCGCAGCTCTCCGGCCGGGGGGGCTCGGGGGACACGTATGCTCTAGGTGCATGTGGTGAGTGCTC"/>
                        <sequence id="seq_IP1519_1991_Mahajanga" spec="Sequence" taxon="IP1519_1991_Mahajanga" totalcount="4" value="TCTTTTGGACTCGCAAACAC-GAAAATGCAACATCACCCCCGCGGGACTGTAACCCGGCCGAGTAGGCTCTACCGCCGCCCTGAAGCCGTACAAGTGACGGAGGCTGCCCGCCGCGAGGGGACCTGCCCGGGCCGCCGCACCCTCACAGGGCGTCCGCCCAGATTCCTGAGCCGTCGCTGGTTCACCCCAACCCCCAAGTGGCGGATCCAACCTGCTAGTTCTGGAGTACCAGCCCCCCCTCCTGTCCCCAGCCCACCGGGCCCCACTACCATACGGCCGTGGACATCACCGTCCCCTGGGCCCCACCGGGACGCCTGCCTCGGACCCCCGACGCCCGTCCCAAGCTATGCTCCCTGAGCTACCTTACCCTACGTCCCCGGTCTGCCCCCCCACTCTCGGGCGGAGCTGCGCGCGGCACCCCGCGGCGCCCGAGGCACCGTCGCGGCTGGGGGCGGTGGCCCTCCCTTACTCCAAGCTACCCGGCGGAGAGTTGCT------GGATAGCAGGTGTCGGGTAGTTAATCACTGGGGGCGGCGAGAGGAACGGGAAGCTAGCAGTCGCGCCGATTCTGGTAGAGATTGAACTCCTGGCGTACGTCTGCTCGGAGGCCCGGTGCCGCCAGGCAGCACCGGGGATTTGCGGCGGCAAGTCCTTCGACCCCGATGGGAGAGGGCGGGGTACAGGGGCGCGTCCTCCCCGCGCGGCTCTCTCACCCGCAGCTCTCCGGCCGGGGGGGCTCGGGGGACACGTATGCTCTAGGTGCATGTGGTGAGTGCTC"/>
                        <sequence id="seq_IP1404_1996_Mahajanga" spec="Sequence" taxon="IP1404_1996_Mahajanga" totalcount="4" value="TCTTTTGGACTCTTAAACACGGAAAATACATCATCACCCCCGCGGGACTGTAACCCGGCCGAGTAGGCTCTACCGCCGCCCTGAAGCCGTACACGTGACGGAGGCTGCCCGCCGCGAGGGGACCTGCCCGGGCCGCCGCACCCTCACAGGGCGTCCGCCCAGATTCCTGAGCCGTCGCTGGTTCACCCCAACCCCCAAGTGGCGGATCCAACCTGCTAGTTCTGGAGTACCAGCCCCCCCTCCTGTCCCCAGCCCACCGGGCCCCACTACCATACGGCCGTGGACATCACCGTCCCCTGGGCCCCACCGGGACGCCTGCCTCGGACCCCCGACGCCCGTCCCAAGCTATGCTCCCTGAGCTACCTTACCCTACGTCCCCGGTCTGCCCCCCCACTCTCGGGCGGAGCTGCGCGCGGCACCCCGCGGCGCCCGAGGCACCGTCGCGGCTGGGGGCGGTGGCCCTCCCTTACTCCAAGCTACCCGGCGGAGAGTTGCTCTATTCGGATAGCAGGTGTCGGGTAGTTAATCACTGGGGGCGGCGAGAGGAACGGGAAGCTAGCAGTCGCGCCGATTCTGGTAGAGATTGAACTCCTGGCGTACGTCTGCTCGGAGGCCCGGTGCCGCCAGGCAGCACCGGGGATTTGCGGCGGCAAGTCCTTCGACCCCGATGGGAGAGGGCGGGGTACAGGGGCGCGTCCTCCCCGCGCGGCTCTCTCACCCGCAGCTCTCCGGCCGGGGGGGCTCGGGGGACACGTATGCTCTAGGTGCATGTGGTGAGTGCTC"/>
                        <sequence id="seq_IP1422_1996_Mahajanga" spec="Sequence" taxon="IP1422_1996_Mahajanga" totalcount="4" value="TCTTTTGGACTCTTAAACACGGAAAATACATCATCACCCCCGCGGGACTGTAACCCGGCCGAGTAGGCTCTACCGCCGCCCTGAAGCCGTACACGTGACGGAGGCTGCCCGCCGCGAGGGGACCTGCCCGGGCCGCCGCACCCTCACAGGGCGTCCGCCCAGATTCCTGAGCCGTCGCTGGTTCACCCCAACCCCCAAGTGGCGGATCCAACCTGCTAGTTCTGGAGTACCAGCCCCCCCTCCTGTCCCCAGCCCACCGGGCCCCACTACCATACGGCCGTGGACATCACCGTCCCCTGGGCCCCACCGGGACGCCTGCCTCGGACCCCCGACGCCCGTCCCAAGCTATGCTCCCTGAGCTACCTTACCCTACGTCCCCGGTCTGCCCCCCCACTCTCGGGCGGAGCTGCGCGCGGCACCCCGCGGCGCCCGAGGCACCGTCGCGGCTGGGGGCGGTGGCCCTCCCTTACTCCAAGCTACCCGGCGGAGAGTTGCTCTATTCGGATAGCAGGTGTCGGGTAGTTAATCACTGGGGGCGGCGAGAGGAACGGGAAGCTAGCAGTCGCGCCGATTCTGGTAGAGATTGAACTCCTGGCGTACGTCTGCTCGGAGGCCCGGTGCCGCCAGGCAGCACCGGGGATTTGCGGCGGCAAGTCCTTCGACCCCGATGGGAGAGGGCGGGGTACAGGGGCGCGTCCTCCCCGCGCGGCTCTCTCACCCGCAGCTCTCCGGCCGGGGGGGCTCGGGGGACACGTATGCTCTAGGTGCATGAGGTGAGTGCTC"/>
                        <sequence id="seq_IP1456_1996_Mahajanga" spec="Sequence" taxon="IP1456_1996_Mahajanga" totalcount="4" value="TCTTTTGGACTCTTAAACACGGAAAATACATCATCACCCCCGCGGGACTGTAACCCGGCCGAGTAGGCTCTACCGCCGCCCTGAAGCCGTACACGTGACGGAGGCTGCCCGCCGCGAGGGGACCTGCCCGGGCCGCCGCACCCTCACAGGGCGTCCGCCCAGATTCCTGAGCCGTCGCTGGTTCACCCCAACCCCCAAGTGGCGGATCCAACCTGCTAGTTCTGGAGTACCAGCCCCCCCTCCTGTCCCCAGCCCACCGGGCCCCACTACCATACGGCCGTGGACATCACCGTCCCCTGGGCCCCACCGGGACGCCTGCCTCGGACCCCCGACGCCCGTCCCAAGCTATGCTCCCTGAGCTACCTTACCCTACGTCCCCGGTCTGCCCCCCCACTCTCGGGCGGAGCTGCGCGCGGCACCCCGCGGCGCCCGAGGCACCGTCGCGGCTGGGGGCGGTGGCCCTCCCTTACTCCAAGCTACCCGGCGGAGAGTTGCTCTATTCGGATAGCAGGTGTCGGGTAGTTAATCACTGGGGGCGGCGAGAGGAACGGGAAGCTAGCAGTCGCGCCGATTCTGGTAGAGATTGAACTCCTGGCGTACGTCTGCTCGGAGGCCCGGTGCCGCCAGGCAGCACCGGGGATTTGCGGCGGCAAGTCCTTCGACCCCGATGGGAGAGGGCGGGGTACAGGGGCGCGTCCTCCCCGCGCGGCTCTCTCACCCGCAGCTCTCCGGCCGGGGGGGCTCGGGGGACACGTATGCTCTAGGTGCATGTGGTGAGTGCTC"/>
                        <sequence id="seq_IP1614_1997_Mahajanga" spec="Sequence" taxon="IP1614_1997_Mahajanga" totalcount="4" value="TCTTTTGGACTCTTAAACACGGAAAATACATCATCACCCCCGCGGGACTGTAACCCGGCCGAGTAGGCTCTACCGCCGCCCTGAAGCCGTACACGTGACGGAGGCTGCCCGCCGCGAGGGGACCTGCCCGGGCCGCCGCACCCTCACAGGGCGTCCGCCCAGATTCCTGAGCCGTCGCTGGTTCACCCCAACCCCCAAGTGGCGGATCCAACCTGCTAGTTCTGGAGTACCAGCCCCCCCTCCTGTCCCCAGCCCACCGGGCCCCACTACCATACGGCCGTGGACATCACCGTCCCCTGGGCCCCACCGGGACGCCTGCCTCGGACCCCCGACGCCCGTCCCAAGCTATGCTCCCTGAGCTACCTTACCTTACGTCCCCGGTCTGCCCCCCCACTCTCGGGCGGAGCTGCGCGCGGCACCCCGCGGCGCCCGAGGCACCGTCGCGGCTGGGGGCGGTGGCCCTCCCTTACTCCAAGCTACCCGGCGGAGAGTTGCTCTATTCGGATAGCAGGTGTCGGGTAGTTAATCACTGGGGGCGGCGAGAGGAACGGGAAGCTAGCAGTCGCGCCGATTCTGGTAGAGATTGAACTCCTGGCGTACGTCTGCTCGGAGGCCCGGTGCCGCCAGGCAGCACCGGGGATTTGCGGCGGCAAGTCCTTCGACCCCGATGGGAGAGGGCGGGGTACAGGGGCGCGTCCTCCCCGCGCGGCTCTCTCACCCGCAGCTCTCCGGCCGGGGGGGCTCGGGGGACACGTATGCTCTAGGTGCATGTGGTGAGTGCTC"/>
                        <sequence id="seq_IP1419_1996_Mahajanga" spec="Sequence" taxon="IP1419_1996_Mahajanga" totalcount="4" value="TCTTTTGGACTCTTAAACACGGAAAATACATCATCACCCCCGCGGGACTGTAACCCGGCCGAGTAGGCTCTACCGCCGCCCTGAAGCCGTACACGTGACGGAGGCTGCCCGCCGCGAGGGGACCTGCCCGGGCCGCCGCACCCTCACAGGGCGTCCGCCCAGATTCCTGAGCCGTCGCTGGTTCACCCCAACCCCCAAGTGGCGGATCCAACCTGCTAGTTCTGGAGTACCAGCCCCCCCTCCTGTCCCCAGCCCACCGGGCCCCACTACCATACGGCCGTGGACATCACCGTCCCCTGGGCCCCACCGGGACGCCTGCCTCGGACCCCCGACGCCCGTCCCAAGCTATGCTCCCTGAGCTACCTTACCCTACGTCCCCGGTCTGCCCCCCCACTCTCGGGCGGAGCTGCGCGCGGCACCCCGCGGCGCCCGAGGCACCGTCGCGGCTGGGGGCGGTGGCCCTCCCTTACTCCAAGCTACCCGGCGGAGAGTTGCTCTATTCGGATAGCAGGTGTCGGGTAGTTAATCACTGGGGGCGGCGAGAGGAACGGGAAGCTAGCAGTCGCGCCGATTCTGGTAGAGATTGAACTCCTGGCGTACGTCTGCTCGGAGGCCCGGTGCCGCCAGGCAGCACCGGGGATTTGCGGCGGCAAGTCCTTCGACCCCGATGGGAGAGGGCGGGGTACAGGGGCGCGTCCTCCCCGCGCGGCTCTCTCACCCGCAGCTCTCCGGCCGGGGGGGCTCGGGGGACACGTATGCTCTAGGTGCATGTGGTGAGTGCTC"/>
                        <sequence id="seq_IP1406_1996_Mahajanga" spec="Sequence" taxon="IP1406_1996_Mahajanga" totalcount="4" value="TCTTTTGGACTCTTAAACACGGAAAATACATCATCACCCCCGCGGGACTGTAACCCGGCCGAGTAGGCTCTACCGCCGCCCTGAAGCCGTACACGTGACGGAGGCTGCCCGCCGCGAGGGGACCTGCCCGGGCCGCCGCACCCTCACAGGGCGTCCGCCCAGATTCCTGAGCCGTCGCTGGTTCACCCCAACCCCCAAGTGGCGGATCCAACCTGCTAGTTCTGGAGTACCAGCCCCCCCTCCTGTCCCCAGCCCACCGGGCCCCACTACCATACGGCCGTGGACATCACCGTCCCCTGGGCCCCACCGGGACGCCTGCCTCGGACCCCCGACGCCCGTCCCAAGCTATGCTCCCTGAGCTACCTTACCCTACGTCCCCGGTCTGCCCCCCCACTCTCGGGCGGAGCTGCGCGCGGCACCCCGCGGCGCCCGAGGCACCGTCGCGGCTGGGGGCGGTGGCCCTCCCTTACTCCAAGCTACCCGGCGGAGAGTTGCTCTATTCGGATAGCAGGTGTCGGGTAGTTAATCACTGGGGGCGGCGAGAGGAACGGGAAGCTAGCAGTCGCGCCGATTCTGGTAGAGATTGAACTCCTGGCGTACGTCTGCTCGGAGGCCCGGTGCCGCCAGGCAGCACCGGGGATTTGCGGCGGCAAGTCCTTCGACCCCGATGGGAGAGGGCGGGGTACAGGGGCGCGTCCTCCCCGCGCGGCTCTCTCACCCGCAGCTCTCCGGCCGGGGGGGCTCGGGGGACACGTATGCTCTAGGTGCATGTGGTGAGTGCTC"/>
                        <sequence id="seq_IP1458_1996_Mahajanga" spec="Sequence" taxon="IP1458_1996_Mahajanga" totalcount="4" value="TCTTTTGGACTCTTAAACACGGAAAATACATCATCACCCCCGCGGGACTGTAACCCGGCCGAGTAGGCTCTACCGCCGCCCTGAAGCCGTACACGTGACGGAGGCTGCCCGCCGCGAGGGGACCTGCCCGGGCCGCCGCACCCTCACAGGGCGTCCGCCCAGATTCCTGAGCCGTCGCTGGTTCACCCCAACCCCCAAGTGGCGGATCCAACCTGCTAGTTCTGGAGTACCAGCCCCCCCTCCTGTCCCCAGCCCACCGGGCCCCACTACCATACGGCCGTGGACATCACCGTCCCCTGGGCCCCACCGGGACGCCTGCCTCGGACCCCCGACGCCCGTCCCAAGCTATGCTCCCTGAGCTACCTTACCCTACGTCCCCGGTCTGCCCCCCCACTCTCGGGCGGAGCTGCGCGCGGCACCCCGCGGCGCCCGAGGCACCGTCGCGGCTGGGGGCGGTGGCCCTCCCTTACTCCAAGCTACCCGGCGGAGAGTTGCTCTATTCGGATAGCAGGTGTCGGGTAGTTAATCACTGGGGGCGGCGAGAGGAACGGGAAGCTAGCAGTCGCGCCGATTCTGGTAGAGATTGAACTCCTGGCGTACGTCTGCTCGGAGGCCCGGTGCCGCCAGGCAGCACCGGGGATTTGCGGCGGCAAGTCCTTCGACCCCGATGGGAGAGGGCGGGGTACAGGGGCGCGTCCTCCCCGCGCGGCTCTCTCACCCGCAGCTCTCCGGCCGGGGGGGCTCGGGGGACACGTATGCTCTAGGTGCATGTGGTGAGTGCTC"/>
                        <sequence id="seq_IP1420_1996_Mahajanga" spec="Sequence" taxon="IP1420_1996_Mahajanga" totalcount="4" value="TCTTTTGGACTCTTAAACACGGAAAATACATCATCACCCCCGCGGGACTGTAACCCGGCCGAGTAGGCTCTACCGCCGCCCTGAAGCCGTACACGTGACGGAGGCTGCCCGCCGCGAGGGGACCTGCCCGGGCCGCCGCACCCTCACAGGGCGTCCGCCCAGATTCCTGAGCCGTCGCTGGTTCACCCCAACCCCCAAGTGGCGGATCCAACCTGCTAGTTCTGGAGTACCAGCCCCCCCTCCTGTCCCCAGCCCACCGGGCCCCACTACCATACGGCCGTGGACATCACCGTCCCCTGGGCCCCACCGGGACGCCTGCCTCGGACCCCCGACGCCCGTCCCAAGCTATGCTCCCTGAGCTACCTTACCCTACGTCCCCGGTCTGCCCCCCCACTCTCGGGCGGAGCTGCGCGCGGCACCCCGCGGCGCCCGAGGCACCGTCGCGGCTGGGGGCGGTGGCCCTCCCTTACTCCAAGCTACCCGGCGGAGAGTTGCTCTATTCGGATAGCAGGTGTCGGGTAGTTAATCACTGGGGGCGGCGAGAGGAACGGGAAGCTAGCAGTCGCGCCGATTCTGGTAGAGATTGAACTCCTGGCGTACGTCTGCTCGGAGGCCCGGTGCCGCCAGGCAGCACCGGGGATTTGCGGCGGCAAGTCCTTCGACCCCGATGGGAGAGGGCGGGGTACAGGGGCGCGTCCTCCCCGCGCGGCTCTCTCACCCGCAGCTCTCCGGCCGGGGGGGCTCGGGGGACACGTATGCTCTAGGTGCATGTGGTGAGTGCTC"/>
                        <sequence id="seq_IP1411_1996_Mahajanga" spec="Sequence" taxon="IP1411_1996_Mahajanga" totalcount="4" value="TCTTTTGGACTCTTAAACACGGAAAATACATCATCACCCCCGCGGGACTGTAACCCGGCCGAGTAGGCTCTACCGCCGCCCTGAAGCCGTACACGTGACGGAGGCTGCCCGCCGCGAGGGGACCTGCCCGGGCCGCCGCACCCTCACAGGGCGTCCGCCCAGATTCCTGAGCCGTCGCTGGTTCACCCCAACCCCCAAGTGGCGGATCCAACCTGCTAGTTCTGGAGTACCAGCCCCCCCTCCTGTCCCCAGCCCACCGGGCCCCACTACCATACGGCCGTGGACATCACCGTCCCCTGGGCCCCACCGGGACGCCTGCCTCGGACCCCCGACGCCCGTCCCAAGCTATGCTCCCTGAGCTACCTTACCCTACGTCCCCGGTCTGCCCCCCCACTCTCGGGCGGAGCTGCGCGCGGCACCCCGCGGCGCCCGAGGCACCGTCGCGGCTGGGGGCGGTGGCCCTCCCTTACTCCAAGCTACCCGGCGGAGAGTTGCTCTATTCGGATAGCAGGTGTCGGGTAGTTAATCACTGGGGGCGGCGAGAGGAACGGGAAGCTAGCAGTCGCGCCGATTCTGGTAGAGATTGAACTCCTGGCGTACGTCTGCTCGGAGGCCCGGTGCCGCCAGGCAGCACCGGGGATTTGCGGCGGCAAGTCCTTCGACCCCGATGGGAGAGGGCGGGGTACAGGGGCGCGTCCTCCCCGCGCGGCTCTCTCACCCGCAGCTCTCCGGCCGGGGGGGCTCGGGGGACACGTATGCTCTAGGTGCATGTGGTGAGTGCTC"/>
                        <sequence id="seq_IP1408_1996_Mahajanga" spec="Sequence" taxon="IP1408_1996_Mahajanga" totalcount="4" value="TCTTTTGGACTCTTAAACACGGAAAATACATCATCACCCCCGCGGGACTGTAACCCGGCCGAGTAGGCTCTACCGCCGCCCTGAAGCCGTACACGTGACGGAGGCTGCCCGCCGCGAGGGGACCTGCCCGGGCCGCCGCACCCTCACAGGGCGTCCGCCCAGATTCCTGAGCCGTCGCTGGTTCACCCCAACCCCCAAGTGGCGGATCCAACCTGCTAGTTCTGGAGTACCAGCCCCCCCTCCTGTCCCCAGCCCACCGGGCCCCACTACCATACGGCCGTGGACATCACCGTCCCCTGGGCCCCACCGGGACGCCTGCCTCGGACCCCCGACGCCCGTCCCAAGCTATGCTCCCTGAGCTACCTTACCCTACGTCCCCGGTCTGCCCCCCCACTCTCGGGCGGAGCTGCGCGCGGCACCCCGCGGCGCCCGAGGCACCGTCGCGGCTGGGGGCGGTGGCCCTCCCTTACTCCAAGCTACCCGGCGGAGAGTTGCTCTATTCGGATAGCAGGTGTCGGGTAGTTAATCACTAGGGGCGGCGAGAGGAACGGGAAGCTAGCAGTCGCGCCGATTCTGGTAGAGATTGAACTCCTGGCGTACGTCTGCTCGGAGGCCCGGTGCCGCCAGGCAGCACCGGGGATTTGCGGCGGCAAGTCCTTCGACCCCGATGGGAGAGGGCGGGGTACAGGGGCGCGTCCTCCCCGCGCGGCTCTCTCACCCGCAGCTCTCCGGCCGGGGGGGCTCGGGGGACACGTATGCTCTAGGTGCATGTGGTGAGTGCTC"/>
                        <sequence id="seq_IP1613_1996_Mahajanga" spec="Sequence" taxon="IP1613_1996_Mahajanga" totalcount="4" value="TCTTTTGGACTCTTAAACACGGAAAATACATCATCACCCCCGCGGGACTGTAACCCGGCCGAGTAGGCTCTACCGCCGCCCTGAAGCCGTACACGTGACGGAGGCTGCCCGCCGCGAGGGGACCTGCCCGGGCCGCCGCACCCTCACAGGGCGTCCGCCCAGATTCCTGAGCCGTCGCTGGTTCACCCCAACCCCCAAGTGGCGGATCCAACCTGCTAGTTCTGGAGTACCAGCCCCCCCTCCTGTCCCCAGCCCACCGGGCCCCACTACCATACGGCCGTGGACATCACCGTCCCCTGGGCCCCACCGGGACGCCTGCCTCGGACCCCCGACGCCCGTCCCAAGCTATGCTCCCTGAGCTACCTTACCCTACGTCCCCGGTCTGCCCCCCCACTCTCGGGCGGAGCTGCGCGCGGCACCCCGCGGCGCCCGAGGCACCGTCGCGGCTGGGGGCGGTGGCCCTCCCTTACTCCAAGCTACCCGGCGGAGAGTTGCTCTATTCGGATAGCAGGTGTCGGGTAGTTAATCACTGGGGGCGGCGAGAGGAACGGGAAGCTAGCAGTCGCGCCGATTCTGGTAGAGATTGAACTCCTGGCGTACGTCTGCTCGGAGGCCCGGTGCCGCCAGGCAGCACCGGGGATTTGCGGCGGCAAGTCCTTCGACCCCGATGGGAGAGGGCGGGGTACAGGGGCGCGTCCTCCCCGCGCGGCTCTCTCACCCGCAGCTCTCCGGCCGGGGGGGCTCGGGGGACACGTATGCTCTAGGTGCATGTGGTGAGTGCTC"/>
                        <sequence id="seq_IP1409_1996_Mahajanga" spec="Sequence" taxon="IP1409_1996_Mahajanga" totalcount="4" value="TCTTTTGGACTCTTAAACACGGAAAATACATCATCACCCCCGCGGGACTGTAACCCGGCCGAGTAGGCTCTACCGCCGCCCTGAAGCCGTACACGTGACGGAGGCTGCCCGCCGCGAGGGGACCTGCCCGGGCCGCCGCACCCTCACAGGGCGTCCGCCCAGATTCCTGAGCCGTCGCTGGTTCACCCCAACCCCCAAGTGGCGGATCCAACCTGCTAGTTCTGGAGTACCAGCCCCCCCTCCTGTCCCCAGCCCACCGGGCCCCACTACCATACGGCCGTGGACATCACCGTCCCCTGGGCCCCACCGGGACGCCTGCCTCGGACCCCCGACGCCCGTCCCAAGCTATGCTCCCTGAGCTACCTTACCCTACGTCCCCGGTCTGCCCCCCCACTCTCGGGCGGAGCTGCGCGCGGCACCCCGCGGCGCCCGAGGCACCGTCGCGGCTGGGGGCGGTGGCCCTCCCTTACTCCAAGCTACCCGGCGGAGAGTTGCTCTATTCGGATAGCAGGTGTCGGGTAGTTAATCACTGGGGGCGGCGAGAGGAACGGGAAGCTAGCAGTCGCGCCGATTCTGGTAGAGATTGAACTCCTGGCGTACGTCTGCTCGGAGGCCCGGTGCCGCCAGGCAGCACCGGGGATTTGCGGCGGCAAGTCCTTCGACCCCGATGGGAGAGGGCGGGGTACAGGGGCGCGTCCTCCCCGCGCGGCTCTCTCACCCGCAGCTCTCCGGCCGGGGGGGCTCGGGGGACACGTATGCTCTAGGTGCATGTGGTGAGTGCTC"/>
                        <sequence id="seq_IP1615_1997_Mahajanga" spec="Sequence" taxon="IP1615_1997_Mahajanga" totalcount="4" value="TCTTTTGGACTCTTAAACACGGAAAATACATCATCACCCCCGCGGGACTGTAACCCGGCCGAGTAGGCTCTACCGCCGCCCTGAAGCCGTACACGTGACGGAGGCTGCCCGCCGCGAGGGGACCTGCCCGGGCCGCCGCACCCTCACAGGGCGTCCGCCCAGATTCCTGAGCCGTCGCTGGTTCACCCCAACCCCCAAGTGGCGGATCCAACCTGCTAGTTCTGGAGTACCAGCCCCCCCTCCTGTCCCCAGCCCACCGGGCCCCACTACCATACGGCCGTGGACATCACCGTCCCCTGGGCCCCACCGGGACGCCTGCCTCGGACCCCCGACGCCCGTCCCAAGCTATGCTCCCTGAGCTACCTTACCCTACGTCCCCGGTCTGCCCCCCCACTCTCGGGCGGAGCTGCGCGCGGCACCCCGCGGCGCCCGAGGCACCGTCGCGGCTGGGGGCGGTGGCCCTCCCTTACTCCAAGCTACCCGGCGGAGAGTTGCTCTATTCGGATAGCAGGTGTCGGGTAGTTAATCACTGGGGGCGGCGAGAGGAACGGGAAGCTAGCAGTCGCGCCGATTCTGGTAGAGATTGAACTCCTGGCGTACGTCTGCTCGGAGGCCCGGTGCCGCCAGGCAGCACCGGGGATTTGCGGCAGCAAATCCTTCGACCCCGATGGGAGAGGGCGGGGTACAGGGGCGCGTCCTCCCCGCGCGGCTCTCTCACCCGCAGCTCTCCGGCCGGGGGGGCTCGGGGGACACGTATGCTCTAGGTGCATGTGGTGAGTGCTC"/>
                        <sequence id="seq_IP1421_1996_Mahajanga" spec="Sequence" taxon="IP1421_1996_Mahajanga" totalcount="4" value="TCTTTTGGACTCTTAAACACGGAAAATACATCATCACCCCCGCGGGACTGTAACCCGGCCGAGTAGGCTCTACCGCCGCCCTGAAGCCGTACACGTGACGGAGGCTGCCCGCCGCGAGGGGACCTGCCCGGGCCGCCGCACCCTCACAGGGCGTCCGCCCAGATTCCTGAGCCGTCGCTGGTTCACCCCAACCCCCAAGTGGCGGATCCAACCTGCTAGTTCTGGAGTACCAGCCCCCCCTCCTGTCCCCAGCCCACCGGGCCCCACTACCATACGGCCGTGGACATCACCGTCCCCTGGGCCCCACCGGGACGCCTGCCTCGGACCCCCGACGCCCGTCCCAAGCTATGCTCCCTGAGCTACCTTACCCTACGTCCCCGGTCTGCCCCCCCACTCTCGGGCGGAGCTGCGCGCGGCACCCCGCGGCGCCCGAGGCACCGTCGCGGCTGGGGGCGGTGGCCCTCCCTTACTCCAAGCTACCCGGCGGAGAGTTGCTCTATTCGGATAGCAGGTGTCGGGTAGTTAATCACTGGGGGCGGCGAGAGGAACGGGAAGCTAGCAGTCGCGCCGATTCTGGTAGAGATTGAACTCCTGGCGTACGTCTGCTCGGAGGCCCGGTGCCGCCAGGCAGCACCGGGGATTTGCGGCGGCAAGTCCTTCGACCCCGATGGGAGAGGGCGGGGTACAGGGGCGCGTCCTCCCCGCGCGGCTCTCTCACCCGCAGCTCTCCGGCCGGGGGGGCTCGGGGGACACGTATGCTCTAGGTGCATGTGGTGAGTGCTC"/>
                        <sequence id="seq_IP1416_1996_Mahajanga" spec="Sequence" taxon="IP1416_1996_Mahajanga" totalcount="4" value="TCTTTTGGACTCTTAAACACGGAAAATACATCATCACCCCCGCGGGACTGTAACCCGGCCGAGTAGGCTCTACCGCCGCCCTGAAGCCGTACACGTGACGGAGGCTGCCCGCCGCGAGGGGACCTGCCCGGGCCGCCGCACCCTCACAGGGCGTCCGCCCAGATTCCTGAGCCGTCGCTGGTTCACCCCAACCCCCAAGTGGCGGATCCAACCTGCTAGTTCTGGAGTACCAGCCCCCCCTCCTGTCCCCAGCCCACCGGGCCCCACTACCATACGGCCGTGGACATCACCGTCCCCTGGGCCCCACCGGGACGCCTGCCTCGGACCCCCGACGCCCGTCCCAAGCTATGCTCCCTGAGCTACCTTACCCTACGTCCCCGGTCTGCCCCCCCACTCTCGGGCGGAGCTGCGCGCGGCACCCCGCGGCGCCCGAGGCACCGTCGCGGCTGGGGGCGGTGGCCCTCCCTTACTCCAAGCTACCCGGCGGAGAGTTGCTCTATTCGGATAGCAGGTGTCGGGTAGTTAATCACTGGGGGCGGCGAGAGGAACGGGAAGCTAGCAGTCGCGCCGATTCTGGTAGAGATTGAACTCCTGGCGTACGTCTGCTCGGAGGCCCGGTGCCGCCAGGCAGCACCGGGGATTTGCGGCGGCAAGTCCTTCGACCCCGATGGGAGAGGGCGGGGTACAGGGGCGCGTCCTCCCCGCGCGGCTCTCTCACCCGCAGCTCTCCGGCCGGGGGGGCTCGGGGGACACGTATGCTCTAGGTGCATGAGGTGAGTGCTC"/>
                        <sequence id="seq_IP1410_1996_Mahajanga" spec="Sequence" taxon="IP1410_1996_Mahajanga" totalcount="4" value="TCTTTTGGACTCTTAAACACGGAAAATACATCATCACCCCCGCGGGACTGTAACCCGGCCGAGTAGGCTCTACCGCCGCCCTGAAGCCGTACACGTGACGGAGGCTGCCCGCCGCGAGGGGACCTGCCCGGGCCGCCGCACCCTCACAGGGCGTCCGCCCAGATTCCTGAGCCGTCGCTGGTTCACCCCAACCCCCAAGTGGCGGATCCAACCTGCTAGTTCTGGAGTACCAGCCCCCCCTCCTGTCCCCAGCCCACCGGGCCCCACTACCATACGGCCGTGGACATCACCGTCCCCTGGGCCCCACCGGGACGCCTGCCTCGGACCCCCGACGCCCGTCCCAAGCTATGCTCCCTGAGCTACCTTACCCTACGTCCCCGGTCTGCCCCCCCACTCTCGGGCGGAGCTGCGCGCGGCACCCCGCGGCGCCCGAGGCACCGTCGCGGCTGGGGGCGGTGGCCCTCCCTTACTCCAAGCTACCCGGCGGAGAGTTGCTCTATTCGGATAGCAGGTGTCGGGTAGTTAATCACTGGGGGCGGCGAGAGGAACGGGAAGCTAGCAGTCGCGCCGATTCTGGTAGAGATTGAACTCCTGGCGTACGTCTGCTCGGAGGCCCGGTGCCGCCAGGCAGCACCGGGGATTTGCGGCGGCAAGTCCTTCGACCCCGATGGGAGAGGGCGGGGTACAGGGGCGCGTCCTCCCCGCGCGGCTCTCTCACCCGCAGCTCTCCGGCCGGGGGGGCTCGGGGGACACGTATGCTCTAGGTGCATGTGGTGAGTGCTC"/>
                        <sequence id="seq_IP1407_1996_Mahajanga" spec="Sequence" taxon="IP1407_1996_Mahajanga" totalcount="4" value="TCTTTTGGACTCTTAAACACGGAAAATACATCATCACCCCCGCGGGACTGTAACCCGGCCGAGTAGGCTCTACCGCCGCCCTGAAGCCGTACACGTGACGGAGGCTGCCCGCCGCGAGGGGACCTGCCCGGGCCGCCGCACCCTCACAGGGCGTCCGCCCAGATTCCTGAGCCGTCGCTGGTTCACCCCAACCCCCAAGTGGCGGATCCAACCTGCTAGTTCTGGAGTACCAGCCCCCCCTCCTGTCCCCAGCCCACCGGGCCCCACTACCATACGGCCGTGGACATCACCGTCCCCTGGGCCCCACCGGGACGCCTGCCTCGGACCCCCGACGCCCGTCCCAAGCTATGCTCCCTGAGCTACCTTACCCTACGTCCCCGGTCTGCCCCCCCACTCTCGGGCGGAGCTGCGCGCGGCACCCCGCGGCGCCCGAGGCACCGTCGCGGCTGGGGGCGGTGGCCCTCCCTTACTCCAAGCTACCCGGCGGAGAGTTGCTCTATTCGGATAGCAGGTGTCGGGTAGTTAATCACTGGGGGCGGCGAGAGGAACGGGAAGCTAGCAGTCGCGCCGATTCTGGTAGAGATTGAACTCCTGGCGTACGTCTGCTCGGAGGCCCGGTGCCGCCAGGCAGCACCGGGGATTTGCGGCGGCAAGTCCTTCGACCCCGATGGGAGAGGGCGGGGTACAGGGGCGCGTCCTCCCCGCGCGGCTCTCTCACCCGCAGCTCTCCGGCCGGGGGGGCTCGGGGGACACGTATGCTCTAGGTGCATGTGGTGAGTGCTC"/>
                        <sequence id="seq_IP1119_1995_Mahajanga" spec="Sequence" taxon="IP1119_1995_Mahajanga" totalcount="4" value="TCTTTTGGACTCTTAAACACGGAAAATACATCATCACCCCCGCGGGACTGTAACCCGGCCGAGTAGGCTCTACCGCCGCCCTGAAGCCGTACACGTGACGGAGGCTGCCCGCCGCGAGGGGACCTGCCCGGGCCGCCGCACCCTCACAGGGCGTCCGCCCAGATTCCTGAGCCGTCGCTGGTTCACCCCAACCCCCAAGTGGCGGATCCAACCTGCTAGTTCTGGAGTACCAGCCCCCCCTCCTGTCCCCAGCCCACCGGGCCCCACTACCATACGGCCGTGGACATCACCGTCCCCTGGGCCCCACCGGGACGCCTGCCTCGGACCCCCGACGCCCGTCCCAAGCTATGCTCCCTGAGCTACCTTACCCTACGTCCCCGGTCTGCCCCCCCACTCTCGGGCGGAGCTGCGCGCGGCACCCCGCGGCGCCCGAGGCACCGTCGCGGCTGGGGGCGGTGGCCCTCCCTTACTCCAAGCTACCCGGCGGAGAGTTGCTCTATTCGGATAGCAGGTGTCGGGTAGTTAATCACTGGGGGCGGCGAGAGGAACGGGAAGCTAGCAGTCGCGCCGATTCTGGTAGAGATTGAACTCCTGGCGTACGTCTGCTCGGAGGCCCGGTGCCGCCAGGCAGCACCGGGGATTTGCGGCGGCAAGTCCTTCGACCCCGATGGGAGAGGGCGGGGTACAGGGGCGCGTCCTCCCCGCGCGGCTCTCTCACCCGCAGCTCTCCGGCCGGGGGGGCTCGGGGGACACGTATGCTCTAGGTGCATGTGGTGAGTGCTC"/>
                        <sequence id="seq_IP1098_1992_Mahajanga" spec="Sequence" taxon="IP1098_1992_Mahajanga" totalcount="4" value="TCTTTTGGACTCGCAAACACGGAAAATGCAACATCACCCCCGCGGGACTGTAACCCGGCCGAGTAGGCTCTACCGCCGCCCTGAAGCCGTACACATGACGGAGGCTGCCCGCCGCGAGGGGACCTGCCCGGGCCGCCGCACCCTCACAGGGCGTCCGCCCAGATTCCTGAGCCGTCGCTGGTTCACCCCAACCCCCAAGTGGCGGATCCAACCTGCTAGTTCTGGAGTACCAGCCCCCCCTCCTGTCCCCAGCCCACCGGGCCCCACTACCATACGGCCGTGGACATCACCGTCCCCTGGGCCCCACCGGGACGCCTGCCTCGGACCCCCGACGCCCGTCCCAAGCTATGCTCCCTGAGCTACCTTACCCTACGTCCCCGGTCTGCCCCCCCACTCTCGGGCGGAGCTGCGC--GGCACCCCGCGGCGCCCGAGGCACCGTCGCGGCTGGGGGCGGTGGCCCTCCCTTACTCCAAGCTACCCGGCGGAGAGTTGCTCTATTCGGATAGCAGGTGTCGGGTAGTTAATCACTGGGGGCGGCGAGAGGAACGGGAAGCTAGCAGTCGCGCCGATTCTGGTAGAGATTGAACTCCTGGCGTACGTCTGCTCGGAGGCCCGGTGCCGCCAGGCAGCACCGGGGATTTGCGGCGGCAAGTCCTTCGACCCCGATGGGAGAGGGCGGGGTACAGGGGCGCGTCCTCCCCGCGCGGCTCTCTCACCCGCAGCTCTCCGGCCGGGGGGGCTCGGGGGACACGTATGCTCTAGGTGCATGTGGTGAGTGCTC"/>
                        <sequence id="seq_IP1109_1995_Mahajanga" spec="Sequence" taxon="IP1109_1995_Mahajanga" totalcount="4" value="TCTTTTGGACTCTTAAACACGGAAAATACATCATCACCCCCGCGGGACTGTAACCCGGCCGAGTAGGCTCTACCGCCGCCCTGAAGCCGTACACGTGACGGAGGCTGCCCGCCGCGAGGGGACCTGCCCGGGCCGCCGCACCCTCACAGGGCGTCCGCCCAGATTCCTGAGCCGTCGCTGGTTCACCCCAACCCCCAAGTGGCGGATCCAACCTGCTAGTTCTGGAGTACCAGCCCCCCCTCCTGTCCCCAGCCCACCGGGCCCCACTACCATACGGCCGTGGACATCACCGTCCCCTGGGCCCCACCGGGACGCCTGCCTCGGACCCCCGACGCCCGTCCCAAGCTATGCTCCCTGAGCTACCTTACCCTACGTCCCCGGTCTGCCCCCCCACTCTCGGGCGGAGCTGCGCGCGGCACCCCGCGGCGCCCGAGGCACCGTCGCGGCTGGGGGCGGTGGCCCTCCCTTACTCCAAGCTACCCGGCGGAGAGTTGCTCTATTCGGATAGCAGGTGTCGGGTAGTTAATCACTGGGGGCGGCGAGAGGAACGGGAAGCTAGCAGTCGCGCCGATTCTGGTAGAGATTGAACTCCTGGCGTACGTCTGCTCGGAGGCCCGGTGCCGCCAGGCAGCACCGGGGATTTGCGGCGGCAAGTCCTTCGACCCCGATGGGAGAGGGCGGGGTACAGGGGCGCGTCCTCCCCGCGCGGCTCTCTCACCCGCAGCTCTCCGGCCGGGGGGGCTCGGGGGACACGTATGCTCTAGGTGCATGTGGTGAGTGCTC"/>
                        <sequence id="seq_IP260_1994_Andapa" spec="Sequence" taxon="IP260_1994_Andapa" totalcount="4" value="TCTTTTGGACTCTTAAACACGGAAAATGCATCATCACCCCCGCGGGACTGTAACCCGGCCGAGTAGGCTCTACCGCCGCCCTGAAGCCGTACACGTGACGGAGGCTGCCCGCCGCGAGGGGACCTGCCCGGGCCGCCGCACCCTCACAGGGCGTCCGCCCAGATTCCTGAGCCGTCGCTGGTTCACCCCAACCCCCAAGTGGCGGATCCAACCTGCTAGTTCTGGAGTACCAGCCCCCCCTCCTGTCCCCAGCCCACCGGGCCCCACTACCATACGGCCGTGGACATCACCGTCCCCTGGGCCCCACCGGGACGCCTGCCTCGGACCCCCGACGCCCGTCCCAAGCTATGCTCCCTGAGCTACCTTACCCTACGTCCCCGGTCTGCCCCCCCACTCTCGGGCGGAGCTGCGCGCGGCACCCCGCGGCGCCCGAGGCACCGTCGCGGCTGGGGGCGGTGGCCCTCCCTTACTCCAAGCTACCCGGCGGAGAGTTGCTCTATTCGGATAGCAGGTGTCGGGTAGTTAATCACTGGGGGCGGCGAGAGGAACGGGAAGCTAGCAGTCGCGCCGATTCTGGTAGAGATTGAACTCCTGGCGTACGTCTGCTCGGAGGCCCGGTGCCGCCAGGCAGCACCGGGGATTTGCGGCGGCAAGTCCTTCGACCCCGATGGGAGAGGGCGGGGTACAGGGGCGCGTCCTCCCCGCGCGGCTCTCTCACCCGCAGCTCTCCGGCCGGGGGGGCTCGGGGGACACGTATGCTCTAGGTGCATGTGGTGAGTGCTC"/>
                        <sequence id="seq_IP263_1994_Tsiroanomandidy" spec="Sequence" taxon="IP263_1994_Tsiroanomandidy" totalcount="4" value="TCTTTCAGACTCGCAAGCGTGATACGTGCAACTTCACCCCCGCGGGACTGTAACCCGGCCGAGTAGGCTCTACCGCCGCCCTGAAGCCGTACACGTGACGGAGGCTGCCCGCCGCGAGGGGACCTGCCCGGGCCTCCGCACCCTCACAGGGCGTCCGCCCAGATGCCTGAGCCGTCGCTGGTTCACCCCAACCCTCAAGTGGCGGATCCAACCTGCTAGTTCTGGAGTACCAGCCCCCCTTCCTGTCCCCAGCCCATCGGGCCCCACTACCATACGGCCGTGGACATCACCGTCCCCTGGGCCCCACCGGGACGCCTGCCTCGGACCCCCGACGCCCGTCCCAAGCTATGCTCCCTGAGCTACCTTACCCTACGTCCCCGGTCTGCCCCCCCACTCTCAGGCGGAGCTGCGCGCGGCACCCCGCGGCGCCCGAGGCACCGTCGCGGCTGGGGACGGTGGCCCTCCCTTACTCCAAGCTACCTGGCGGAGAGTTGCTCGATTCGGATAGCAGGTGTCGGGTAGTTAATCACTGGGAGCGGCGAGAGGAGCGGGAAGCTAGCAGTCGGGCCGATTCTGGTAGAGATTGAACTCCTGGCGTACGTCTGCTAGGAGGCCCGGTGCCGCCAGGCAGCACCGGGGATTTGCGGCGGCAAGTCCTTCGACCCCGATGGGAGAGGGCGGGGTACAGGGGCGCGTCCTCCCCGCGCGGCTCTCTCATCCGCAGCTCTCCGGCCGGGGGGGCTCGGGGAACACGTATGCTCTAGGAGCATGTGGTGAGTGCTC"/>
                        <sequence id="seq_IP264_1994_Tsiroanomandidy" spec="Sequence" taxon="IP264_1994_Tsiroanomandidy" totalcount="4" value="TCTTTCAGACTCGCAAGCGTGATACGTGCAACTTCACCCCCGCGGGACTGTAACCCGGCCGAGTAGGCTCTACCGCCGCCCTGAAGCCGTACACGTGACGGAGGCTGCCCGCCGCGAGGGGACCTGCCCGGGCCTCCGCACCCTCACAGGGCGTCCGCCCAGATGCCTGAGCCGTCGCTGGTTCACCCCAACCCTCAAGTGGCGGATCCAACCTGCTAGTTCTGGAGTACCAGCCCCCCTTCCTGTCCCCAGCCCATCGGGCCCCACTACCATACGGCCGTGGACATCACCGTCCCCTGGGCCCCACCGGGACGCCTGCCTCGGACCCCCGACGCCCGTCCCAAGCTATGCTCCCTGAGCTACCTTACCCTACGTCCCCGGTCTGCCCCCCCACTCTCAGGCGGAGCTGCGCGCGGCACCCCGCGGCGCCCGAGGCACCGTCGCGGCTGGGGACGGTGGCCCTCCCTTACTCCAAGCTACCTGGCGGAGAGTTGCTCGATTCGGATAGCAGGTGTCGGGTAGTTAATCACTGGGAGCGGCGAGAGGAGCGGGAAGCTAGCAGTCGGGCCGATTCTGGTAGAGATTGAACTCCTGGCGTACGTCTGCTAGGAGGCCCGGTGCCGCCAGGCAGCACCGGGGATTTGCGGCGGCAAGTCCTTCGACCCCGATGGGAGAGGGCGGGGTACAGGGGCGCGTCCTCCCCGCGCGGCTCTCTCATCCGCAGCTCTCCGGCCGGGGGGGCTCGGGGAACACGTATGCTCTAGGAGCATGTGGTGAGTGCTC"/>
                        <sequence id="seq_IP1717_1998_Mahajanga" spec="Sequence" taxon="IP1717_1998_Mahajanga" totalcount="4" value="TCTTTTGGACTCTTAAACACGGAAAATACATCATCACCCCCGCGGGACTGTAACCCGGCCGAGTAGGCTCTACCGCCGCCCTGAAGCCGTACACGTGACGGAGGCTGCCCGCCGCGAGGGGACCTGCCCGGGCCGCCGCACCCTCACAGGGCGTCCGCCCAGATTCCTGAGCCGTCGCTGGTTCACCCCAACCCCCAAGTGGCGGATCCAACCTGCTAGTTCTGGAGTACCAGCCCCCCCTCCTGTCCCCAGCCCACCGGGCCCCACTACCATACGGCCGTGGACATCACCGTCCCCTGGGCCCCACCGGGACGCCTGCCTCGGACCCCCGACGCCCGTCCCAAGCTATGCTCCCTGAGCTACCTTACCTTACGTCCCCGGTCTGCCCCCCCACTCTCGGGCGGAGCTGCGCGCGGCACCCCGCGGCGCCCGAGGCACCGTCGCGGCTGGGGGCGGTGGCCCTCCCTTACTCCAAGCTACCCGGCGGAGAGTTGCTCTATTCGGATAGCAGGTGTCGGGTAGTTAATCACTGGGGGCGGCGAGAGGAACGGGAAGCTAGCAGTCGCGCCGATTCTGGTAGAGATTGAACTCCTGGCGTACGTCTGCTCGGAGGCCCGGTGCCGCCAGGCAGCACCGGGGATTTGCGGCGGCAAGTCCTTCGACCCCGATGGGAGAGGGCGGGGTACAGGGGCGCGTCCTCCCCGCGCGGCTCTCTCACCCGCAGCTCTCCGGCCGGGGGGGCTCGGGGGACACGTATGCTCTAGGTGCATGTGGTGAGTGCTC"/>
                        <sequence id="seq_IP1387_1996_Mahajanga" spec="Sequence" taxon="IP1387_1996_Mahajanga" totalcount="4" value="TCTTTTGGACTCTTAAACACGGAAAATACATCATCACCCCCGCGGGACTGTAACCCGGCCGAGTAGGCTCTACCGCCGCCCTGAAGCCGTACACGTGACGGAGGCTGCCCGCCGCGAGGGGACCTGCCCGGGCCGCCGCACCCTCACAGGGCGTCCGCCCAGATTCCTGAGCCGTCGCTGGTTCACCCCAACCCCCAAGTGGCGGATCCAACCTGCTAGTTCTGGAGTACCAGCCCCCCCTCCTGTCCCCAGCCCACCGGGCCCCACTACCATACGGCCGTGGACATCACCGTCCCCTGGGCCCCACCGGGACGCCTGCCTCGGACCCCCGACGCCCGTCCCAAGCTATGCTCCCTGAGCTACCTTACCCTACGTCCCCGGTCTGCCCCCCCACTCTCGGGCGGAGCTGCGCGCGGCACCCCGCGGCGCCCGAGGCACCGTCGCGGCTGGGGGCGGTGGCCCTCCCTTACTCCAAGCTACCCGGCGGAGAGTTGCTCTATTCGGATAGCAGGTGTCGGGTAGTTAATCACTGGGGGCGGCGAGAGGAACGGGAAGCTAGCAGTCGCGCCGATTCTGGTAGAGATTGAACTCCTGGCGTACGTCTGCTCGGAGGCCCGGTGCCGCCAGGCAGCACCGGGGATTTGCGGCGGCAAGTCCTTCGACCCCGATGGGAGAGGGCGGGGTACAGGGGCGCGTCCTCCCCGCGCGGCTCTCTCACCCGCAGCTCTCCGGCCGGGGGGGCTCGGGGGACACGTATGCTCTAGGTGCATGTGGTGAGTGCTC"/>
                        <sequence id="seq_IP1711_1998_Mahajanga" spec="Sequence" taxon="IP1711_1998_Mahajanga" totalcount="4" value="TCTTTTGGACTCTTAAACACGGAAAATACATCATCACCCCCGCGGGACTGTAACCCGGCCGAGTAGGCTCTACCGCCGCCCTGAAGCCGTACACGTGACGGAG-CTGCCCGCCGCGAGGGGACCTGCCCGGGCCGCCGCACCCTCACAGGGCGTCCGCCCAGATTCCTGAGCCGTCGCTGGTTCACCCCAACCCCCAAGTGGCGGATCCAACCTGCTAGTTCTGGAGTACCAGCCCCCCCTCCTGTCCCCAGCCCACCGGGCCCCACTACCATACGGCCGTGGACATCACCGTCCCCTGGGCCCCACCGGGACGCCTGCCTCGGACCCCCGACGCCCGTCCCAAGCTATGCTCCCTGAGCTACCTTACCTTACGTCCCCGGTCTGCCCCCCCACTCTCGGGCGGAGCTGCGCGCGGCACCCCGCGGCGCCCGAGGCACCGTCGCGGCTGGGGGCGGTGGCCCTCCCTTACTCCAAGCTACCCGGCGGAGAGTTGCTCTATTCGGATAGCAGGTGTCGGGTAGTTAATCACTGGGGGCGGCGAGAGGAACGGGAAGCTAGCAGTCGCGCCGATTCTGGTAGAGATTGAACTCCTGGCGTACGTCTGCTCGGAGGCCCGGTGCCGCCAGGCAGCACCGGGGATTTGCGGCGGCAAGTCCTTCGACCCCGATGGGAGAGGGCGGGGTACAGGGGCGCGTCCTCCCCGCGCGGCTCTCTCACCCGCAGCTCTCCGGCCGGGGGGGCTCGGGGGACACGTATGCTCTAGGTGCATGTGGTGAGTGCTC"/>
                        <sequence id="seq_IP1716_1998_Mahajanga" spec="Sequence" taxon="IP1716_1998_Mahajanga" totalcount="4" value="TCTTTTGGACTCTTAAACACGGAAAATACATCATCACCCCCGCGGGACTGTAACCCGGCCGAGTAGGCTCTACCGCCGCCCTGAAGCCGTACACGTGACGGAGGCTGCCCGCCGCGAGGGGACCTGCCCGGGCCGCCGCACCCTCACAGGGCGTCCGCCCAGATTCCTGAGCCGTCGCTGGTTCACCCCAACCCCCAAGTGGCGGATCCAACCTGCTAGTTCTGGAGTACCAGCCCCCCCTCCTGTCCCCAGCCCACCGGGCCCCACTACCATACGGCCGTGGACATCACCGTCCCCTGGGCCCCACCGGGACGCCTGCCTCGGACCCCCGACGCCCGTCCCAAGCTATGCTCCCTGAGCTACCTTACCTTACGTCCCCGGTCTGCCCCCCCACTCTCGGGCGGAGCTGCGCGCGGCACCCCGCGGCGCCCGAGGCACCGTCGCGGCTGGGGGCGGTGGCCCTCCCTTACTCCAAGCTACCCGGCGGAGAGTTGCTCTATTCGGATAGCAGGTGTCGGGTAGTTAATCACTGGGGGCGGCGAGAGGAACGGGAAGCTAGCAGTCGCGCCGATTCTGGTAGAGATTGAACTCCTGGCGTACGTCTGCTCGGAGGCCCGGTGCCGCCAGGCAGCACCGGGGATTTGCGGCGGCAAGTCCTTCGACCCCGATGGGAGAGGGCGGGGTACAGGGGCGCGTCCTCCCCGCGCGGCTCTCTCACCCGCAGCTCTCCGGCCGGGGGGGCTCGGGGGACACGTATGCTCTAGGTGCATGTGGTGAGTGCTC"/>
                        <sequence id="seq_IP1627_1997_Mahajanga" spec="Sequence" taxon="IP1627_1997_Mahajanga" totalcount="4" value="TCTTTCGGACTCGCAAACATGGAACATGCAACATCACCCCCGCGGGACTGTAACCCGGCCGAGTAGGCTCTACCGCCGCCCTGAAGCCGTACACGTGACGGAGGCTGCCCGCCGCGAGGGGACCTGCCCGGGCCGCCGCACCCTCACAGGGCGTCCGCCCAGATTCTTGAGCCGTCGCTGGTTCACCCCAACCCCCAAGTGGCGGATCCAACCTGCTAGTTCTGGAGTACCAGCCCCCCCTCCTGTCCCCAGCCCACCGGGCCCCACTACCATACGGCCGTGGACATCACCGTCCCCTGGGCCCCACCGGGACGCCTGCCTCGGACCCCCGACGCCCGTCCCAAGCTATGCTCCCTGAGCTACCTTACCCTACGTCCCCGGTCTGCCCCCCCACTCTCGGGCGGAGCTGCACGCGGCACCCCGCGGCGCCCGAGGCACCGTCGCGGCTGGGGGCGGTGGCCCTCCCTTACTCCAAGCTACCCGGCGGAGAGTTGCTCTATTCGGATAGCAGGTGTCGGGTAGTTAATCACCGGGGGCGGCGAGAGGAACGGGAAGCTAGCAGTCGCGCCGATTCTGGTAGAGATTGAACTCCTGGCGTACGTCTGCTCGGAGGCCCGGTGCCGCCAGGCAGCACCGGGGATTTGCGGCGGCAAGTCCTTCGACCCCGATGGGAGAGGGCGGGGTACAGGGGCGCGTCCTCCCCGCGCGGCTCTCTCACCCGCAGCTCTCCGGCCGGGGGGGCTCGGGGGACACGTATGCTCTAGGTGCATGTGGTGAGTGCTC"/>
                        <sequence id="seq_IP1149_1995_Antananarivo" spec="Sequence" taxon="IP1149_1995_Antananarivo" totalcount="4" value="TCTTTTGGACTCGCAAACACGGAAAATGCAACATCACCCCCGCGGGACTGTAACCCGGCCGAGTAGGCTCTACCGCCGCCCTGAAGCCGTACACGTGACGGAGGCTGCCCGCCGCGAGGGGACCTGCCCGGGCCGCCGCACCCTCACAGGGCGTCCGCCCAGATTCCTGAGCCGCCGCTGGTTCACCCCAACCCCCAAGTGGCGGATCCAACCTGCTAGTTCTGGAGTACCAGCCCCCCCTCCTGTCCCCAGCCCACCGGGCCCCACTACCATACGGCCGTGGACATCACCGTCCCCTGGGCCCCACCGGGACGCCTGCCTCGGACCCCCGACGCCCGTCCCAAGCTATGCTCCCTGAGCTACCTTACCCTACGTCCCCGGTCTGCCCCCCCACTCTCGGGCGGAGCTGCGCGCGGCACCCCGCGGCGCCCGAGGCACCGTCGCGGCTGGGGGCGGTGGCCCTCCCTTACTCCAAGCTACCCGGCGGAGAGTTGCTCTATTCGGATAGCAGGTGTCGGGTAGTTAATCACTGGGGGCGGCGAGAGGAACGGGAAGCTAGCAGTCGCGCCGATTCTGGTAGAGATTGAACTCCTGGCGTACGTCTGCTCGGAGGCCCGGTGCCGCCAGGCAGCACCGGGGATTTGCGGCGGCAAGTCCTTCGACCCCGATGGGAGAGGGCGGGGTACAGGGGCGCGTCCTCCCCGCGCGGCTCTCTCACCCGCAGCTCTCCGGCCGGGGGGGCTCGGGGGACACGTATGCTCTAGGTGCATGTGGTGAGTGCTC"/>
                        <sequence id="seq_IP1316_1996_Antananarivo" spec="Sequence" taxon="IP1316_1996_Antananarivo" totalcount="4" value="TCTTTCAGACTCGCAAGCGTGATACGTGCAACTTCACCCCCGCGGGACTGTAACCCGACCGAGTAGGCTTAGCCGCCGCCCTGAAGCCGTACACGTGGCGGAGGCTGCCCGCCGCGAGGGGACCTGCCCGGGCCGCCGCACCCTCACAGTGCGTCCGCCCAGACTCCTGAGCCGTCGCTGGTTCACCCCAACCCCTAAGTGGCGGATCCAACCTGCTAGTTCTGGAGTACCAGCCCCCCCTCCTGTCCCCAGCCCACCGGGCCCCACTACCATACGGCCGTGGACATCACCGTCCCCTGGGTCCCACCGGGACGCCTACCTCGGACCCCCGACGCCCGTCCCAAGCTATGCTCCCTGAGCTACCTTACCCTACGTCCCCGATCTGCCCCCCCACTCTCGGGCGGAGCTGCGCGCGGCACCCCGCGGCACCCGAGGCACCGTCGCGGCTGGGGGCGGTGGCCCTCCCTTACTCCAAACTACCCGGCGGAGAGTTGCTCTATTCGGATAGCAGGTGTCGGGTAGTTAATCACTGGGGGCGGCGAGAGGAACGGGAAGCTAGCAGTTGCGCCGATTCTGGTAGAGATTGAACCCCTGGCGTACATCTGCTCGGAGGCCCGGTGCCGCCAGACAGCACCGGGGATTTGCGGCGGCAAGTCCTTCGACCCCGATGGGAGAGGGCGGGGTACAGGGGCGCGTCCTCCCCGCTCGGCTCTCTCACCCGCAGCTCTCCGGCCGGGGGGGCTCGGGGGACACATATGCTCTAAGTGCATGTGGTGAGTGCTC"/>
                        <sequence id="seq_IP1158_1995_Antananarivo" spec="Sequence" taxon="IP1158_1995_Antananarivo" totalcount="4" value="TCTTTCAGACTCGCAAGCGTGATACGTGCAACTTCACCCCCGCGGGACTGTAACCCGGCCGAGTAGGCTCTACCGCCGCCCTGAAGCCGTACACGTGACGGAGGCTGCCCGCCGCGAGGGGACCTGCCCGGGCCTCCGCACCCTCACAGGGCGTCCGCCCAGATGCCTGAGCCGTCGCTGGTTCACCCCAACCCTCAAGTGGCGGATCCAACCTGCTAGTTCTGGAGTACCAGCCCCCCTTCCTGTCCCCAGCCCATCGGGCCCCACTACCATACGGCCGTGGACATCACCGTCCCCTGGGCCCCACCGGGACGCCTGCCTCGGACCCCCGACGCCCGTCCCAAGCTATGCTCCCTGAGCTACCTTACCCTACGTCCCCGGTCTGCCCCCCCACTCTCAGGCGGAGCTGCGCGCGGCACCCCGCGGCGCCCGAGGCACCGTCGCGGCTGGGGACGGTGGCCCTCCCTTACTCCAAGCTACCTGGCGGAGAGTTGCTCGATTCGGATAGCAGGTGTCGGGTAGTTAATCACTGGGAGCGGCGAGAGGAGCGGGAAGCTAGCAGTCGGGCCGATTCTGGTAGAGATTGAACTCCTGGCGTACGTCTGCTAGGAGGCCCGGTGCCGCCAGGCAGCACCGGGGATTTGCGGCGGCAAGTCCTTCGACCCCGATGGGAGAGGGCGGGGTACAGGGGCGCGTCCTCCCCGCGCGGCTCTCTCATCCGCAGCTCTCCGGCCGGGGGGGCTCGGGGAACACGTATGCTCTAGGAGCATGTGGTGAGTGCTC"/>
                        <sequence id="seq_IP265_1994_Tsiroanomandidy" spec="Sequence" taxon="IP265_1994_Tsiroanomandidy" totalcount="4" value="TCTTTCAGACTCGCAAGCGTGATACGTGCAACTTCACCCCCGCGGGACTGTAACCCGGCCGAGTAGGCTCTACCGCCGCCCTGAAGCCGTACACGTGACGGAGGCTGCCCGCCGCGAGGGGACCTGCCCGGGCCGCCGCACCCTCACAGGGCGTCTGCCCAGATTCCTGAGCCGTCGCTGGTTCACCCCAACCCCCAAGTGGCGGATCCAACCTGCTAGTTCTGGAGTACCAGCCCCCCCTCCTGTCCCCAGCCCACCGGGCCCCACTACCATACGGCCGTGGACATCACCGTCCCCTGGGCCCCACCGGGACGCCTGCCTCGGACCCCCGACGCCCGTCCCAAGCTATGCTCCCTGAGCAACCTTACCCTACGTCCCCGGTCTGCCCCCCCACTCTCGGGCGGAGCTGCGCGCGGCACCCCGCGGCGCCCGAGGCACCGTCGCGGCTGGGGGCGGTGGCCCGCCCTTACTCCAAGCTACCCGGCGGAGAGTTGCTCTATTCGGATAGCAGATATCGGGTAGTTAATCACTGGGGGCGGCGAGAGGAACGGGAAGCTAGCAGTCGCGCCGATTCTGGTAGAGATTGAACTACTGGTGTACGTCTGCTCGGAGGCCCGGTGCCGCCAGGCCGCACCGGGGATTTGTGGCGGCAAGTCCTTCGACCCCGATGGGAGAGGGCGGGGTACAGGGGCGCGTCCTCCCCGTGCGGCTCTCTCACCCGCAGCTCTCCGTCCGGGGGGGCTCGGGGGACACGTATGCTCTAGGTGCATGTGGTGAGTGCTC"/>
                        <sequence id="seq_IP1712_1998_Mahajanga" spec="Sequence" taxon="IP1712_1998_Mahajanga" totalcount="4" value="TCTTTTGGACTCTTAAACACGGAAAATACATCATCACCCCCGCGGGACTGTAACCCGGCCGAGTAGGCTCTACCGCCGCCCTGAAGCCGTACACGTGACGGAGGCTGCCCGCCGCGAGGGGACCTGCCCGGGCCGCCGCACCCTCACAGGGCGTCCGCCCAGATTCCTGAGCCGTCGCTGGTTCACCCCAACCCCCAAGTGGCGGATCCAACCTGCTAGTTCTGGAGTACCAGCCCCCCCTCCTGTCCCCAGCCCACCGGGCCCCACTACCATACGGCCGTGGACATCACCGTCCCCTGGGCCCCACCGGGACGCCTGCCTCGGACCCCCGACGCCCGTCCCAAGCTATGCTCCCTGAGCTACCTTACCTTACGTCCCCGGTCTGCCCCCCCACTCTCGGGCGGAGCTGCGCGCGGCACCCCGCGGCGCCCGAGGCACCGTCGCGGCTGGGGGCGGTGGCCCTCCCTTACTCCAAGCTACCCGGCGGAGAGTTGCTCTATTCGGATAGCAGGTGTCGGGTAGTTAATCACTGGGGGCGGCGAGAGGAACGGGAAGCTAGCAGTCGCGCCGATTCTGGTAGAGATTGAACTCCTGGCGTACGTCTGCTCGGAGGCCCGGTGCCGCCAGGCAGCACCGGGGATTTGCGGCGGCAAGTCCTTCGACCCCGATGGGAGAGGGCGGGGTACAGGGGCGCGTCCTCCCCGCGCGGCTCTCTCACCCGCAGCTCTCCGGCCGGGGGGGCTCGGGGGACACGTATGCTCTAGGTGCATGTGGTGAGTGCTC"/>
                        <sequence id="seq_IP1307_1996_Anjozorobe" spec="Sequence" taxon="IP1307_1996_Anjozorobe" totalcount="4" value="TCTTTCAGACTCGCAAGCGTGATACGTGCAACTTCACCCCCGCGGGACTGTAACCCGGCCGAGTAGGCTCTACCGCCGCCCTGAAGCCGTACACGTGACGGAGGCTGCCCGCCGCGAGGGGACCTGCCCGGGCCGCCGCACCCTCACAGGGCGTCCGCCTAGATTCCTGAGCCGTCGCTAGTTCACCCCAACCCCCAAGTGGCGGATCCAACCTGCTAGTTCTGGAGTACCAGCCCCCCCTCCTGTCCCCAGCCCACCGGGCCCCACTACCATACGGCCGTGGACATCACCGTCCCCTGGGCCCCACCGGGACGCCTGCCTCGGACCCCCGACGCCCGTCCCAAGCAGTGCTCCCTGAGCTACCTTACCCTACGTCCCCGGTCTGCGCCCCCACTCTCGGGCGGAGCTGCGCGCGGCACCCCGCGGCGCCCGAGGCACCGTCGCGGCTGGGGGCGGTGGCCCTCCCGTACTCCAAGCTACCCGGCGGAGAGTTGCTCTACTCGGATAGCAGGTGTCGAGTAGTTAATCACTGGGGGCGGCGAGAGGAACGAGAAGCTAGCAGTCGCTCCGATTTTGGTAGAGATTGAACTCCTGGCGTACGTCTGCTCGGCGGCCCGGTGCCGCCAGGCAGAATCGGGGATTTGCGGCGGCAAGTCCTTCGACCCCGATGGGAGAGGACGGGGTACAGGGGCGCGTCCTCCCCGCGCGGCTCTCTCACCCGCAGCTCTCCGGCCGGGGGGGCTCGGGGGACACGTACGCTCTAGGTGCATGTGGTGAGTGCTC"/>
                        <sequence id="seq_IP268_1994_Antananarivo" spec="Sequence" taxon="IP268_1994_Antananarivo" totalcount="4" value="TCTTTTGGACTCGCAAACACGGAAAATGCAACATCACCCCCGCGGGACTGTAACCCGGCCGAGTAGGCTCTACCGCCGCCCTGAAGCCGTACACGTGACGGAGGCTGCCCGCCGCGAGGGGACCTGCCCGGGCCGCCGCACCCTCACAGGGCGTCCGCCCAGATTCCTGAGCCGCCGCTGGTTCACCCCAACCCCCAAGTGGCGGATCCAACCTGCTAGTTCTGGAGTACCAGCCCCCCCTCCTGTCCCCAGCCCACCGGGCCCCACTACCATACGGCCGTGGACATCACCGTCCCCTGGGCCCCACCGGGACGCCTGCCTCGGACCCCCGACGCCCGTCCCAAGCTATGCTCCCTGAGCTACCTTACCCTACGTCCCCGGTCTGCCCCCCCACTCTCGGGCGGAGCTGCGCGCGGCACCCCGCGGCGCCCGAGGCACCGTCGCGGCTGGGGGCGGTGGCCCTCCCTTACTCCAAGCTACCCGGCGGAGAGTTGCTCTATTCGGATAGCAGGTGTCGGGTAGTTAATCACTGGGGGCGGCGAGAGGAACGGGAAGCTAGCAGTCGCGCCGATTCTGGTAGAGATTGAACTCCTGGCGTACGTCTGCTCGGAGGCCCGGTGCCGCCAGGCAGCACCGGGGATTTGCGGCGGCAAGTCCTTCGACCCCGATGGGAGAGGGCGGGGTACAGGGGCGCGTCCTCCCCGCGCGGCTCTCTCACCCGCAGCTCTCCGGCCGGGGGGGCTCGGGGGACACGTATGCTCTAGGTGCATGTGGTGAGTGCTC"/>
                        <sequence id="seq_IP270_1994_Antananarivo" spec="Sequence" taxon="IP270_1994_Antananarivo" totalcount="4" value="TCTTTCAGACTCGCAAGCGTGATACGTGCAACTTCACCCCCGCGGGACTGTAACCCGGCCGAGTAGGCTTAGCCGCCGCCCTGAAGCCGTACACGTGGCGGAGGCTGCCCGCCGTGAGGGGACCTGCCCGGGCCGCCGCACCCTCACAGGGCGTCCGCCCAGACTCCTGGGCCGTCGCTGGTTCACCCCAACCCCTAAGTGGCGGATCAAACCTGCTAGTTCTGGAGTACCAGCCCCCCCTCCTGTCCCTAGCCCACCGGGCCCCACTACCATACGGCCGTGGACATCACCGTCCCCTGGGTCCCACCGGGACGCCTGCCTCGGACCCCCGACGCCCGTCCCAAGCTATGCTCCCTGAGCTACCTTACCCTACGTCCCCGGTCTGCCCCCCCACTCTCGGGCGGAGCTGCGTGCGGCACCCCGCGGCGCCCGAGGCACCGTCGCGGCTGGGGGCGGTGGCCCTCCCTTACTCCACGCTACCCGGCGGAGAGTTGCTCTATTCGGATAGCAGGTGTCGGGTAGTTAATCACTGGGGGCGGCGAGAGGAACGGGAAGCTAGCAGTCGCGCCGATTCAGGTAGAGATTGAACTCCTGGCGTACGTCTGCTCGGAGGCCCGGTGCCGCCAGACAGCACCGGGGATTTGCGGCGGCAAGTCCTTCGACCCCGATGGGAGAGGGCGGGGTACAGGGGCGCGTCCTCCCCGCTCGGCTCTCTCACCCGCAGCTCTCCGGCCGGGGGGGCTCGGGGGACACGTATGCTCTAAGTGCATGTGGTGAGTGCTC"/>
                        <sequence id="seq_IP1733_1998_Mahajanga" spec="Sequence" taxon="IP1733_1998_Mahajanga" totalcount="4" value="TCTTTTGGACTCTTAAACACGGAAAATACATCATCACCCCCGCGGGACTGTAACCCGGCCGAGTAGGCTCTACCGCCGCCCTGAAGCCGTACACGTGACGGAGGCTGCCCGCCGCGAGGGGACCTGCCCGGGCCGCCGCACCCTCACAGGGCGTCCGCCCAGATTCCTGAGCCGTCGCTGGTTCACCCCAACCCCCAAGTGGCGGATCCAACCTGCTAGTTCTGGAGTACCAGCCCCCCCTCCTGTCCCCAGCCCACCGGGCCCCACTACCATACGGCCGTGGACATCACCGTCCCCTGGGCCCCACCGGGACGCCTGCCTCGGACCCCCGACGCCCGTCCCAAGCTATGCTCCCTGAGCTACCTTACCTTACGTCCCCGGTCTGCCCCCCCACTCTCGGGCGGAGCTGCGCGCGGCACCCCGCGGCGCCCGAGGCACCGTCGCGGCTGGGGGCGGTGGCCCTCCCTTACTCCAAGCTACCCGGCGGAGAGTTGCTCTATTCGGATAGCAGGTGTCGGGTAGTTAATCACTGGGGGCGGCGAGAGGAACGGGAAGCTAGCAGTCGCGCCGATTCTGGTAGAGATTGAACTCCTGGCGTACGTCTGCTCGGAGGCCCGGTGCCGCCAGGCAGCACCGGGGATTTGCGGCGGCAAGTCCTTCGACCCCGATGGGAGAGGGCGGGGTACAGGGGCGCGTCCTCCCCGCGCGGCTCTCTCACCCGCAGCTCTCCGGCCGGGGGGGCTCGGGGGACACGTATGCTCTAGGTGCATGTGGTGAGTGCTC"/>
                        <sequence id="seq_IP1622_1997_Mahajanga" spec="Sequence" taxon="IP1622_1997_Mahajanga" totalcount="4" value="TCTTTTGGACTCTTAAACACGGAAAATACATCATCACCCCCGCGGGACTGTAACCCGGCCGAGTAGGCTCTACCGCCGCCCTGAAGCCGTACACGTGACGGAGGCTGCCCGCCGCGAGGGGACCTGCCCGGGCCGCCGCACCCTCACAGGGCGTCCGCCCAGATTCCTGAGCCGTCGCTGGTTCACCCCAACCCCCAAGTGGCGGATCCAACCTGCTAGTTCTGGAGTACCAGCCCCCCCTCCTGTCCCCAGCCCACCGGGCCCCACTACCATACGGCCGTGGACATCACCGTCCCCTGGGCCCCACCGGGACGCCTGCCTCGGACCCCCGACGCCCGTCCCAAGCTATGCTCCCTGAGCTACCTTACCTTACGTCCCCGGTCTGCCCCCCCACTCTCGGGCGGAGCTGCGCGCGGCACCCCGCGGCGCCCGAGGCACCGTCGCGGCTGGGGGCGGTGGCCCTCCCTTACTCCAAGCTACCCGGCGGAGAGTTGCTCTATTCGGATAGCAGGTGTCGGGTAGTTAATCACTGGGGGCGGCGAGAGGAACGGGAAGCTAGCAGTCGCGCCGATTCTGGTAGAGATTGAACTCCTGGCGTACGTCTGCTCGGAGGCCCGGTGCCGCCAGGCAGCACCGGGGATTTGCGGCGGCAAGTCCTTCGACCCCGATGGGAGAGGGCGGGGTACAGGGGCGCGTCCTCCCCGCGCGGCTCTCTCACCCGCAGCTCTCCGGCCGGGGGGGCTCGGGGGACACGTATGCTCTAGGTGCATGTGGTGAGTGCTC"/>
                        <sequence id="seq_IP1133_1995_Antananarivo" spec="Sequence" taxon="IP1133_1995_Antananarivo" totalcount="4" value="TCTTTTGGACTCGCAAACACGGAAAATGCAACATCACCCCCGCGGGACTGTAACCCGGCCGAGTAGGCTCTACCGCCGCCCTGAAGCCGTACACGTGACGGAGGCTGCCCGCCGCGAGGGGACCTGCCCGGGCCGCCGCACCCTCACAGGGCGTCCGCCCAGATTCCTGAGCCGCCGCTGGTTCACCCCAACCCCCAAGTGGCGGATCCAACCTGCTAGTTCTGGAGTACCAGCCCCCCCTCCTGTCCCCAGCCCACCGGGCCCCACTACCATACGGCCGTGGACATCACCGTCCCCTGGGCCCCACCGGGACGCCTGCCTCGGACCCCCGACGCCCGTCCCAAGCTATGCTCCCTGAGCTACCTTACCCTACGTCCCCGGTCTGCCCCCCCACTCTCGGGCGGAGCTGCGCGCGGCACCCCGCGGCGCCCGAGGCACCGTCGCGGCTGGGGGCGGTGGCCCTCCCTTACTCCAAGCTACCCGGCGGAGAGTTGCTCTATTCGGATAGCAGGTGTCGGGTAGTTAATCACTGGGGGCGGCGAGAGGAACGGGAAGCTAGCTGTCGCGCCGATTCTGGTAGAGATTGAACTCCTGGCGTACGTCTGCTCGGAGGCCCGGTGCCGCCAGGCAGCACCGGGGATTTGCGGCGGCAAGTCCTTCGACCCCGATGGGAGAGGGCGGGGTACAGGGGCGCGTCCTCCCCGCGCGGCTCTCTCACCCGCAGCTCTCCGGCCGGGGGGGCTCGGGGGACACGTATGCTCTAGGTGCATGTGGTGAGTGCTC"/>
                        <sequence id="seq_IP1854_2000_Miarinarivo" spec="Sequence" taxon="IP1854_2000_Miarinarivo" totalcount="4" value="TCTTTCAGACTCGCAAGCGTGATACGTGCAACTTCACCCCCGCGAGACTGTAACCCGGCCGAGTAGGCTCTACCGCCGCCCTGAAGCCGTACACGTGACGGAGGCTGCCCGCTGCGAGGGGACCTGCCCGGGCCGCCGCACCCTCACAGGGCGTCCGCCTAGATTCCTGAGCCGTCGCTGGTTCACCCCAACCCCCAAGTGGCGGATCCAACCCGCTAGTACTGGAGTACCAGCCCCCCCTCCTGTCCCCAGCCCACCGGGCCCCACTACCATACGGCCGTGGACATCACCGTCCCCTGGGCCCCACCGGGACGCCTGCCTCGGACCCCCGACGCCCGTCCCAAGCAGTGCTCCCGGAGCTACCTTACCCTACGTCCCCGGTCTGCCCCCCCACTCTCGGGCGGAGCTGCGCGCGGCACCCCGCGGCGCCCGAGGCACCGTCGCGGCTGGGGGCGGTGGCCCTCCCGTACTCCAAGCTACCCGGCGGAGAGTTGCTCTATTCGGATAGCCGGTGTCGAGTAGTTAATCACTGGGGGCGGCGAGAGGAACGAGAAGCTAGCAGTCGCGCCGATTTTGGTAGAGATTGAACTCCTGGCGTACGTCTGCTCGGCGGCCCGGTGCCGCCAGGCAGAACCGGGGATTTGCGGCGGCAAGTCCTTCGACCCCGATGGGAGAGGACGGGGTACAGGGGCGCGTCCTCCCCGCGCGGCTCTCTCACCCGCAGCTCTCCGGCCGGGGGGGCTCGGGGGACACGTACGCTCTAGGTGCATGTGGTGAGTGCTC"/>
                        <sequence id="seq_IP267_1994_Antananarivo" spec="Sequence" taxon="IP267_1994_Antananarivo" totalcount="4" value="TCTTTTGGACTCGCAAACACGGAAAATGCAACATCACCCCCGCGGGACTGTAACCCGGCCGAGTAGGCTCTACCGCCGCCCTGAAGCCGTACACGTGACGGAGGCTGCCCGCCGCGAGGGGACCTGCCCGGGCCGCCGCACCCTCACAGGGCGTCCGCCCAGATTCCTGAGCCGCCGCTGGTTCACCCCAACCCCCAAGTGGCGGATCCAACCTGCTAGTTCTGGAGTACCAGCCCCCCCTCCTGTCCCCAGCCCACCGGGCCCCACTACCATACGGCCGTGGACATCACCGTCCCCTGGGCCCCACCGGGACGCCTGCCTCGGACCCCCGACGCCCGTCCCAAGCTATGCTCCCTGAGCTACCTTACCCTACGTCCCCGGTCTGCCCCCCCACTCTCGGGCGGAGCTGCGCGCGGCACCCCGCGGCGCCCGAGGCACCGTCGCGGCTGGGGGCGGTGGCCCTCCCTTACTCCAAGCTACCCGGCGGAGAGTTGCTCTATTCGGATAGCAGGTGTCGGGTAGTTAATCACTGGGGGCGGCGAGAGGAACGGGAAGCTAGCAGTCGCGCCGATTCTGGTAGAGATTGAACTCCTGGCGTACGTCTGCTCGGAGGCCCGGTGCCGCCAGGCAGCACCGGGGATTTGCGGCGGCAAGTCCTTCGACCCCGATGGGAGAGGGCGGGGTACAGGGGCGCGTCCTCCCCGCGCGGCTCTCTCACCCGCAGCTCTCCGGCCGGGGGGGCTCGGGGGACACGTATGCTCTAGGTGCATGTGGTGAGTGCTC"/>
                        <sequence id="seq_IP1625_1997_Mahajanga" spec="Sequence" taxon="IP1625_1997_Mahajanga" totalcount="4" value="TCTTTTGGACTCTTAAACACGGAAAATACATCATCACCCCCGCGGGACTGTAACCCGGCCGAGTAGGCTCTACCGCCGCCCTGAAGCCGTACACGTGACGGAGGCTGCCCGCCGCGAGGGGACCTGCCCGGGCCGCCGCACCCTCACAGGGCGTCCGCCCAGATTCCTGAGCCGTCGCTGGTTCACCCCAACCCCCAAGTGGCGGATCCAACCTGCTAGTTCTGGAGTACCAGCCCCCCCTCCTGTCCCCAGCCCACCGGGCCCCACTACCATACGGCCGTGGACATCACCGTCCCCTGGGCCCCACCGGGACGCCTGCCTCGGACCCCCGACGCCCGTCCCAAGCTATGCTCCCTGAGCTACCTTACCCTACGTCCCCGGTCTGCCCCCCCACTCTCGGGCGGAGCTGCGCGCGGCACCCCGCGGCGCCCGAGGCACCGTCGCGGCTGGGGGCGGTGGCCCTCCCTTACTCCAAGCTACCCGGCGGAGAGTTGCTCTATTCGGATAGCAGGTGTCGGGTAGTTAATCACTGGGGGCGGCGAGAGGAACGGGAAGCTAGCAGTCGCGCCGATTCTGATAGAGATTGAACTCCTGGCGTACGTCTGCTCGGAGGCCCGGTGCCGCCAGGCAGCACCGGGGATTTGCGGCAGCAAGTCCTTCGACCCCGATGGGAGAGGGCGGGGTACAGGGGCGCGTCCTCCCCGCGCGGCTCTCTCACCCGCAGCTCTCCGGCCGGGGGGGCTCGGGGGACACGTATGCTCTAGGTGCATGTGGTGAGTGCTC"/>
                        <sequence id="seq_IP1646_1995_Mahajanga" spec="Sequence" taxon="IP1646_1995_Mahajanga" totalcount="4" value="TCTTTTGGACTCTTAAACACGGAAAATACATCATCACCCCCGCGGGACTGTAACCCGGCCGAGTAGGCTCTACCGCCGCCCTGAAGCCGTACACGTGACGGAGGCTGCCCGCCGCGAGGGGACCTGCCCGGGCCGCCGCACCCTCACAGGGCGTCCGCCCAGATTCCTGAGCCGTCGCTGGTTCACCCCAACCCCCAAGTGGCGGATCCAACCTGCTAGTTCTGGAGTACCAGCCCCCCCTCCTGTCCCCAGCCCACCGGGCCCCACTACCATACGGCCGTGGACATCACCGTCCCCTGGGCCCCACCGGGACGCCTGCCTCGGACCCCCGACGCCCGTCCCAAGCTATGCTCCCTGAGCTACCTTACCCTACGTCCCCGGTCTGCCCCCCCACTCTCGGGCGGAGCTGCGCGCGGCACCCCGCGGCGCCCGAGGCACCGTCGCGGCTGGGGGCGGTGGCCCTCCCTTACTCCAAGCTACCCGGCGGAGAGTTGCTCTATTCGGATAGCAGGTGTCGGGTAGTTAATCACTGGGGGCGGCGAGAGGAACGGGAAGCTAGCAGTCGCGCCGATTCTGGTAGAGATTGAACTCCTGGCGTACGTCTGCTCGGAGGCCCGGTGCCGCCAGGCAGCACCGGGGATTTGCGGCGGCAAGTCCTTCGACCCCGATGGGAGAGGGCGGGGTACAGGGGCGCGTCCTCCCCGCGCGGCTCTCTCACCCGCAGCTCTCCGGCCGGGGGGGCTCGGGGGACACGTATGCTCTAGGTGCATGTGGTGAGTGCTC"/>
                        <sequence id="seq_IP1714_1998_Mahajanga" spec="Sequence" taxon="IP1714_1998_Mahajanga" totalcount="4" value="TCTTTTGGACTCTTAAACACGGAAAATACATCATCACCCCCGCGGGACTGTAACCCGGCCGAGTAGGCTCTACCGCCGCCCTGAAGCCGTACACGTGACGGAGGCTGCCCGCCGCGAGGGGACCTGCCCGGGCCGCCGCACCCTCACAGGGCGTCCGCCCAGATTCCTGAGCCGTCGCTGGTTCACCCCAACCCCCAAGTGGCGGATCCAACCTGCTAGTTCTGGAGTACCAGCCCCCCCTCCTGTCCCCAGCCCACCGGGCCCCACTACCATACGGCCGTGGACATCACCGTCCCCTGGGCCCCACCGGGACGCCTGCCTCGGACCCCCGACGCCCGTCCCAAGCTATGCTCCCTGAGCTACCTTACCTTACGTCCCCGGTCTGCCCCCCCACTCTCGGGCGGAGCTGCGCGCGGCACCCCGCGGCGCCCGAGGCACCGTCGCGGCTGGGGGCGGTGGCCCTCCCTTACTCCAAGCTACCCGGCGGAGAGTTGCTCTATTCGGATAGCAGGTGTCGGGTAGTTAATCACTGGGGGCGGCGAGAGGAACGGGAAGCTAGCAGTCGCGCCGATTCTGGTAGAGATTGAACTCCTGGCGTACGTCTGCTCGGAGGCCCGGTGCCGCCAGGCAGCACCGGGGATTTGCGGCGGCAAGTCCTTCGACCCCGATGGGAGAGGGCGGGGTACAGGGGCGCGTCCTCCCCGCGCGGCTCTCTCACCCGCAGCTCTCCGGCCGGGGGGGCTCGGGGGACACGTATGCTCTAGGTGCATGTGGTGAGTGCTC"/>
                        <sequence id="seq_IP243_1991_Mandritsara" spec="Sequence" taxon="IP243_1991_Mandritsara" totalcount="4" value="TCTTTCAGACTCGCAAGCGTGATACGTGCAACTTCACCCCCGCGGGACTGTAACCCGGCCGAGTAGGCTCTACCGCCGCCCTGAAGCTGTACACGTGACGGAGGCTGCCCGCCGCGAGGGGACCTGCCCGGGCCGCCGCACCCTCACAGGGCGTCCGCCCAGATTCCTGAGCCGTCGCTGGTTCACCCCAACCCCCAAGTGGCGGATCCAACCTGCTAGTTCTGGAGTACCGGCCCCCCCTCCTGTCCCCAGCCCACCGGGCCCCACTACCATACGGCCGTGGACATCACCGTCCCCTGGGCCCCACCGGGACGCCTGCCTCGGACCCCCGGCGCCCGTCCCAAGCTATGCTCCCTGAGTTACCCTACCCTACGTCCCCGGTCTGCCCCCCCACTCTCGGGCGGAGCTGCGCGCGGCACCCCGCGGCGCCCGAGGCACCGTCGCGGCTGGGGGCGGTGGCCCTCCCTTACTCCAAGCTACCCGGCGGAGAGTTGCTCTATTCGGATAGCAGGTGTCGGGTAGTTAATCACTGGGGGCGGCGAGAGGAACGGGTAGCTAGCAGTCGCGCCGATTCTGGTAGGGATTGAACTCCTGGCGTACGTCTGCTCGGAGGCCCGGTGCCGCCAGGCAGCACCGGGGATTTGCGGCGGCAAGTCCTTCGACCCCGATGGGAGAGGGCGGGGTACAGGGGCGCGTCCTCCCCGCGCGGCTCTCTCACCCGCAGCTCTCCGGCCGGGGGGGCTCGGGGGACACGTATGCTCTAGGTGCATGTGGTGAGTGCTC"/>
                        <sequence id="seq_IP1137_1995_Antananarivo" spec="Sequence" taxon="IP1137_1995_Antananarivo" totalcount="4" value="TCTTTTGGACTCGCAAACACGGAAAATGCAACATCACCCCCGCGGGACTGTAACCCGGCCGAGTAGGCTCTACCGCCGCCCTGAAGCCGTACACGTGACGGAGGCTGCCCGCCGCGAGGGGACCTGCCCGGGCCGCCGCACCCTCACAGGGCGTCCGCCCAGATTCCTGAGCCGCCGCTGGTTCACCCCAACCCCCAAGTGGCGGATCCAACCTGCTAGTTCTGGAGTACCAGCCCCCCCTCCTGTCCCCAGCCCACCGGGCCCCACTACCATACGGCCGTGGACATCACCGTCCCCTGGGCCCCACCGGGACGCCTGCCTCGGACCCCCGACGCCCGTCCCAAGCTATGCTCCCTGAGCTACCTTACCCTACGTCCCCGGTCTGCCCCCCCACTCTCGGGCGGAGCTGCGCGCGGCACCCCGCGGCGCCCGAGGCACCGTCGCGGCTGGAGGCGGTGGCCCTCCCTTACTCCAAGCTACCCGGCGGAGAGTTGCTCTATTCGGATAGCAGGTGTCGGGTAGTTAATCACTGGGGGCGGCGAGAGGAACGGGAAGCTAGCAGTCGCGCCGATTCTGGTAGAGATTGAACTCCTGGCGTACGTCTGCTCGGAGGCCCGGTGCCGCCAGGCAGCACCGGGGATTTGCGGCGGCAAGTCCTTCGACCCCGATGGGAGAGGGCGGGGTACAGGGGCGCGTCCTCCCCGCGCGGCTCTCTCACCCGCAGCTCTCCGGCCGGGGGGGCTCGGGGGACACGTATGCTCTAGGTGCATGTGGTGAGTGCTC"/>
                        <sequence id="seq_IP1319_1996_Betafo" spec="Sequence" taxon="IP1319_1996_Betafo" totalcount="4" value="TCTTTCAGACTCGCAAGCGTGATACGTGCAACTTCACCCCCGCGGGACTGTAACCCGGCCGAGTAGGCTCTACCGCCGCCCTGAAGCCGTACACGTGACGGAGGCTACCCGCCGCGAGGGGACCTGCCCGGGCCGCCGCACCCTCACAGGGCGTCCGCCCAGATTCCTGAGCCGTTGCTGGTTCACCCCAACCCCCAAGTGGCGGATCCAACCTGCTAGTTCTGGAGTACCAGCCCCTCCTCCTGTCCCCAGCCCACCGGGCCCCACTACCATACGGCCGTGGACATCACCGTCCCCTGGGTCCCACCGGGACGCCTGCCGCGGACCCCCGACGCCCGTCCCAAGCTATGATCCCTGAGCTACCTTACCCTACGTCCCCGGTCTGCCCCCCCACTCTCGGGCGGAGCTGCGCGCGGCACCCCGCGGCGCCCGAGGCACCGTCGCGGCTGGGGGCGGTGGCCCTCCCTTACTCCAAGCTACCCGGCGGAGAGTTTCTCTATTCGGATAGCAGGTGTCGGGTAGTTAATCACTGGGGGCGGCGAGAGGAACAGGAAGCTAGCAGTCGCGCCGATTCTGGTAGAGATTGAACTCCTGGCGTACGTCTGCTCGAAGGCCCGGTGCCGCCAGGCAGCACCGGGGATTTGCGGCGGCAAGTCCTTCGACCCCGATGGGAGAGGGCGGGGTACAGGGGCGCGTCCTCCCCGCGCGGCTCTTGATCCCGCAGCTCTCCGGCCGGGGGGGCTCGGGGGACACGTATGCTCTAGGTGCATGTGGTGAGTGCTC"/>
                        <sequence id="seq_IP1780_2000_Ambositra" spec="Sequence" taxon="IP1780_2000_Ambositra" totalcount="4" value="TCTTTCAGACTCGCAAGCGTGATACGTGCAACTTCACCCCCGCGGGACCGTAACCCGGCCGAGTAGGCTCTACCGCCGCCCTGAAGCCGTACACGAGACGGAGGCTGCCCGCCGCGAAGGTACCTGCCCTGGCCGCCGCATCCTCACAGGGCGTCCGCCCAGATTCCTGAGCCGTCGCTGGTTCACCCCTACCCCCAAGTGGCGGATCCAACCTGCTAGTTCTGGAGTACCAGCCCCCCCTCCTGTCCCCAGCCCACCGGGCCCCACTACCATACGGCCGTGGACATCACCGTCCCCTGGGCCCCACCGGGACGCCTGCCTCGGACCCCCGACGCCCGTCCCAAGCTATGCTCCCTGAGCTACCTTACCCTACGTCCCCGGTCTGCCCCCCCACTCTCGGGCGGAGCTGCGCGCGGCACCTCGCGGTGCCCGAGGCACCGTCGCGGCTGGGGGCGGTGGCCCTCCCTTACTCCAAGCTACCCGGCGGAGAGATGCTCTGTTCGGATGGCAGGTGCCGGGTAGTTAATCACTGGGGGCGGCGAGAGGAACGGGAAGCTAGCAGTCGCGCCGATTCTGGTAGAGATTGAACTCCTGGCGTACGTCTGCTCGGAGGCCCGGTGCTGCCAGGCAGCACCGGGGATTTGCGGCGGCAAGTCCTTCGACCCTGATGGGAGAGGGCGGGGTATAGGGGCGTGTCCTCCCCGCGCGGCTCTCTCACCCGCAGCTCTCCGGCCGGAGGGGCTCGGGGGACACGTATGCTCTAGGTGCATGTGGTGAGTGCTC"/>
                        <sequence id="seq_IP1305_1996_Anjozorobe" spec="Sequence" taxon="IP1305_1996_Anjozorobe" totalcount="4" value="TCTTTCAGACTCGCAAGCGTGATACGTGCAACTTCACCCCCGCGGGACTGTAACCCGGCCGAGTAGGCTCTACCGCCGCCCTGAAGCCGTACACGTGACGGAGGCTGCCCGCCGCGAGGGGACCTGCCCGGGCCGCCGCACCCTCACAGGGCGTCCGCCTAGATTCCTGAGCCGTCGCTAGTTCACCCCAACCCCCAAGTGGCGGATCCAACCTGCTAGTTCTGGAGTACCAGCCCCCCCTCCTGTCCCCAGCCCACCGGGCCCCACTACCATACGGCCGTGGACATCACCGTCCCCTGGGCCCCACCGGGACGCCTGCCTCGGACCCCCGACGCCCGTCCCAAGCAGTGCTCCCTGAGCTACCTTACCCTACGTCCCCGGTCTGCGCCCCCACTCTCGGGCGGAGCTGCGCGCGGCACCCCGCGGCGCCCGAGGCACCGTCGCGGCTGGGGGCGGTGGCCCTCCCGTACTCCAAGCTACCCGGCGGAGAGTTGCTCTACTCGGATAGCAGGTGTCGAGTAGTTAATCACTGGGGGCGGCGAGAGGAACGAGAAGCTAGCAGTCGCTCCGATTTTGGTAGAGATTGAACTCCTGGCGTACGTCTGCTCGGCGGCCCGGTGCCGCCAGGCAGAATCGGGGATTTGCGGCGGCAAGTCCTTCGACCCCGATGGGAGAGGACGGGGTACAGGGGCGCGTCCTCCCCGCGCGGCTCTCTCACCCGCAGCTCTCCGGCCGGGGGGGCTCGGGGGACACGTACGCTCTAGGTGCATGTGGTGAGTGCTC"/>
                        <sequence id="seq_IP1145_1995_Antananarivo" spec="Sequence" taxon="IP1145_1995_Antananarivo" totalcount="4" value="TCTTTTGGACTCGCAAACACGGAAAATGCAACATCACCCCCGCGGGACTGTAACCCGGCCGAGTAGGCTCTACCGCCGCCCTGAAGCCGTACACGTGACGGAGGCTGCCCGCCGCGAGGGGACCTGCCCGGGCCGCCGCACCCTCACAGGGCGTCCGCCCAGATTCCTGAGCCGCCGCTGGTTCACCCCAACCCCCAAGTGGCGGATCCAACCTGCTAGTTCTGGAGTACCAGCCCCCCCTCCTGTCCCCAGCCCACCGGGCCCCACTACCATACGGCCGTGGACATCACCGTCCCCTGGGCCCCACCGGGACGCCTGCCTCGGACCCCCGACGCCCGTCCCAAGCTATGCTCCCTGAGCTACCTTACCCTACGTCCCCGGTCTGCCCCCCCACTCTCGGGCGGAGCTGCGCGCGGCACCCCGCGGCGCCCGAGGCACCGTCGCGGCTGGGGGCGGTGGCCCTCCCTTACTCCAAGCTACCCGGCGGAGAGTTGCTCTATTCGGATAGCAGGTGTCGGGTAGTTAATCACTGGGGGCGGCGAGAGGAACGGGAAGCTAGCAGTCGCGCCGATTCTGGTAGAGATTGAACTCCTGGCGTACGTCTGCTCGGAGGCCCGGTGCCGCCAGGCAGCACCGGGGATTTGCGGCGGCAAGTCCTTCGACCCCGATGGGAGAGGGCGGGGTACAGGGGCGCGTCCTCCCCGCGCGGCTCTCTCACCCGCAGCTCTCCGGCCGGGGGGGCTCGGGGGACACGTATGCTCTAGGTGCATGTGGTGAGTGCTC"/>
                        <sequence id="seq_IP1817_2000_Ambositra" spec="Sequence" taxon="IP1817_2000_Ambositra" totalcount="4" value="TCTTTCGGACTCGCAAGCGTGGAACATGCAACATCACCCCCGCGGGACTGTAACCCGGCCGAGTAGGCTCTACCGCCGCCCTGAAGCCGTACACGTGACGGAGGCTGCCCGCCGCGAGGGGACCTGCCCGGGCCGCCGCACCCTCACAGGGCGTCCGCCCAGATTCCTGAGCCGTCGCTGGTTCACCCCAACCCCCAAGTGGCGGATCCAACCTGCTAGTTCTGGAGTACCAGCCCCCCCTCCTGTCCCCAGCCCACCGGGCCCCACTACCATACGGCCGTGGACATCACCGTCCCCTGGGCCCCACCGGGACGCCTGCCTCGGACCCCCGACGCCCGTCCCAAGCTATGCTCCCTGAGCTACCTTACCCTACGTCCCCGGTCTGCCCCCCCGCTCTCGGGCGGAGCTGCGCGCGGTACCCTGCGGCGCCCGGGGCACCGTCGCGGCTGGGGGCGGTGGCCCTCCCTTACTCCAAGCTACCCGGCGGAGAGTTGCTCTATTCGGATAGCAGGTGTCGGGTAGTTAATCACTGGGGGCGGCGAGAGGAACGGGAAGCTAGCAGTCGCGCCGATTCTGGTAGAGATTGAACTCCTGGCGTACGTCTGCTCGGAGGCCCGGTGCCGCCAGGCAGCACCGGGGATTTGCGGCGGCAAGTCCTTCGACCCCGATGGGAGAGGGCGGGGTACAAGGGCGCGTCCTCCCCGCGCGGCTCTCTCACCCGCAGTTCTCCGGCCAGGGGGGCTCGGGGGACACGTATGCTCTAGGTGCATGTGGTGAGTGCTC"/>
                        <sequence id="seq_IP1127_1995_Antananarivo" spec="Sequence" taxon="IP1127_1995_Antananarivo" totalcount="4" value="TCTTTTGGACTCGCAAACACGGAAAATGCAACATCACCCCCGCGGGACTGTAACCCGGCCGAGTAGGCTCTACCGCCGCCCTGAAGCCGTACACGTGACGGAGGCTGCCCGCCGCGAGGGGACCTGCCCGGGCCGCCGCACCCTCACAGGGCGTCCGCCCAGATTCCTGAGCCGCCGCTGGTTCACCCCAACCCCCAAGTGGCGGATCCAACCTGCTAGTTCTGGAGTACCAGCCCCCCCTCCTGTCCCCAGCCCACCGGGCCCCACTACCATACGGCCGTGGACATCACCGTCCCCTGGGCCCCACCGGGACGCCTGCCTCGGACCCCCGACGCCCGTCCCAAGCTATGCTCCCTGAGCTACCTTACCCTACGTCCCCGGTCTGCCCCCCCACTCTCGGGCGGAGCTGCGCGCGGCACCCCGCGGCGCCCGAGGCACCGTCGCGGCTGGGGGCGGTGGCCCTCCCTTACTCCAAGCTACCCGGCGGAGAGTTGCTCTATTCGGATAGCAGGTGTCGGGTAGTTAATCACTGGGGGCGGCGAGAGGAACGGGAAGCTAGCAGTCGCGCCGATTCTGGTAGAGATTGAACTCCTGGCGTACGTCTGCTCGGAGGCCCGGTGCCGCCAGGCAGCACCGGGGATTTGCGGCGGCAAGTCCTTCGACCCCGATGGGAGAGGGCGGGGTACAGGGGCGCGTCCTCCCCGCGCGGCTCTCTCACCCGCAGCTCTCCGGCCGGGGGGGCTCGGGGGACACGTATGCTCTAGGTGCATGTGGTGAGTGCTC"/>
                        <sequence id="seq_IP278_1995_Antananarivo" spec="Sequence" taxon="IP278_1995_Antananarivo" totalcount="4" value="TCTTTTGGACTCGCAAACACGGAAAATGCAACATCACCCCCGCGGGACTGTAACCCGGCCGAGTAGGCTCTACCGCCGCCCTGAAGCCGTACACGTGACGGAGGCTGCCCGCCGCGAGGGGACCTGCCCGGGCCGCCGCACCCTCACAGGGCGTCCGCCCAGATTCCTGAGCCGCCGCTGGTTCACCCCAACCCCCAAGTGGCGGATCCAACCTGCTAGTTCTGGAGTACCAGCCCCCCCTCCTGTCCCCAGCCCACCGGGCCCCACTACCATACGGCCGTGGACATCACCGTCCCCTGGGCCCCACCGGGACGCCTGCCTCGGACCCCCGACGCCCGTCCCAAGCTATGCTCCCTGAGCTACCTTACCCTACGTCCCCGGTCTGCCCCCCCACTCTCGGGCGGAGCTGCGCGCGGCACCCCGCGGCGCCCGAGGCACCGTCGCGGCTGGGGGCGGTGGCCCTCCCTTACTCCAAGCTACCCGGCGGAGAGTTGCTCTATTCGGATAGCAGGTGTCGGGTAGTTAATCACTGGGGGCGGCGAGAGGAACGGGAAGCTAGCAGTCGCGCCGATTCTGGTAGAGATTGAACTCCTGGCGTACGTCTGCTCGGAGGCCCGGTGCCGCCAGGCAGCACCGGGGATTTGCGGCGGCAAGTCCTTCGACCCCGATGGGAGAGGGCGGGGTACAGGGGCGCGTCCTCCCCGCGCGGCTCTCTCACCCGCAGCTCTCCGGCCGGGGGGGCTCGGGGGACACGTATGCTCTAGGTGCATGTGGTGAGTGCTC"/>
                        <sequence id="seq_IP1396_1996_Mahajanga" spec="Sequence" taxon="IP1396_1996_Mahajanga" totalcount="4" value="TCTTTTGGACTCTTAAACACGGAAAATACATCATCACCCCCGCGGGACTGTAACCCGGCCGAGTAGGCTCTACCGCCGCCCTGAAGCCGTACACGTGACGGAGGCTGCCCGCCGCGAGGGGACCTGCCCGGGCCGCCGCACCCTCACAGGGCGTCCGCCCAGATTCCTGAGCCGTCGCTGGTTCACCCCAACCCCCAAGTGGCGGATCCAACCTGCTAGTTCTGGAGTACCAGCCCCCCCTCCTGTCCCCAGCCCACCGGGCCCCACTACCATACGGCCGTGGACATCACCGTCCCCTGGGCCCCACCGGGACGCCTGCCTCGGACCCCCGACGCCCGTCCCAAGCTATGCTCCCTGAGCTACCTTACCCTACGTCCCCGGTCTGCCCCCCCACTCTCGGGCGGAGCTGCGCGCGGCACCCCGCGGCGCCCGAGGCACCGTCGCGGCTGGGGGCGGTGGCCCTCCCTTACTCCAAGCTACCCGGCGGAGAGTTGCTCTATTCGGATAGCAGGTGTCGGGTAGTTAATCACTGGGGGCGGCGAGAGGAACGGGAAGCTAGCAGTCGCGCCGATTCTGGTAGAGATTGAACTCCTGGCGTACGTCTGCTCGGAGGCCCGGTGCCGCCAGGCAGCACCGGGGATTTGCGGCGGCAAGTCCTTCGACCCCGATGGGAGAGGGCGGGGTACAGGGGCGCGTCCTCCCCGCGCGGCTCTCTCACCCGCAGCTCTCCGGCCGGGGGGGCTCGGGGGACACGTATGCTCTAGGTGCATGTGGTGAGTGCTC"/>
                        <sequence id="seq_IP1624_1997_Mahajanga" spec="Sequence" taxon="IP1624_1997_Mahajanga" totalcount="4" value="TCTTTTGGACTCTTAAACACGGAAAATACATCATCACCCCCGCGGGACTGTAACCCGGCCGAGTAGGCTCTACCGCCGCCCTGAAGCCGTACACGTGACGGAGGCTGCCCGCCGCGAGGGGACCTGCCCGGGCCGCCGCACCCTCACAGGGCGTCCGCCCAGATTCCTGAGCCGTCGCTGGTTCACCCCAACCCCCAAGTGGCGGATCCAACCTGCTAGTTCTGGAGTACCAGCCCCCCCTCCTGTCCCCAGCCCACCGGGCCCCACTACCATACGGCCGTGGACATCACCGTCCCCTGGGCCCCACCGGGACGCCTGCCTCGGACCCCCGACGCCCGTCCCAAGCTATGCTCCCTGAGCTACCTTACCCTACGTCCCCGGTCTGCCCCCCCACTCTCGGGCGGAGCTGCGCGCGGCACCCCGCGGCGCCCGAGGCACCGTCGCGGCTGGGGGCGGTGGCCCTCCCTTACTCCAAGCTACCCGGCGGAGAGTTGCTCTATTCGGATAGCAGGTGTCGGGTAGTTAATCACTGGGGGCGGCGAGAGGAACGGGAAGCTAGCAGTCGCGCCGATTCTGATAGAGATTGAACTCCTGGCGTACGTCTGCTCGGAGGCCCGGTGCCGCCAGGCAGCACCGGGGATTTGCGGCAGCAAGTCCTTCGACCCCGATGGGAGAGGGCGGGGTACAGGGGCGCGTCCTCCCCGCGCGGCTCTCTCACCCGCAGCTCTCCGGCCGGGGGGGCTCGGGGGACACGTATGCTCTAGGTGCATGTGGTGAGTGCTC"/>
                        <sequence id="seq_IP1786_2000_Soavinandriana" spec="Sequence" taxon="IP1786_2000_Soavinandriana" totalcount="4" value="TCTTTCGGACTCGCAAACATGGAACATGCAACATCACCCCCGCGGGACTGTAACCCGGCCGAGTAGGCTCTACCGCCGCCCTGAAGCCGTACACGTGACGGAGGCTGCCCGCCGCGAGGGGACCTGCCCGGGCCGCCGCACCCTCACAGGGCGTCCGCCCAGATTCCTGAGCCGTCGCTGGTTCACCCCAACCCCCAAGTGGCGGATCCAACCTGCTAGTTCTGGAGTACCAGCCCCCCCTCCTGTCCCCAGCCCACCGGGCCCCACTACCATACGGCCGTGGACATCACCGTCCCCTGGGCCCCACCGGGACGCCTGCCTCGGACCCCCGACGCCCGTCCCAAGCTATGCTCCCTGAGCTACCTTACCCTACGTCCCCGGTCTGCCCCCCCACTCTCGGGCGGAGCTGCGCGCGGCACCCCGCGGCGCCCGAGGCACCGTCGCGGCTGGGGGCGGTGGCCCTCCCTTACTCCAAGCTACCCGGCGGAGAGTTGCTCTATTCGGATAGCAGGTGTCGGGTAGTTAATCACTGGGGGCGGCGAGAGGAACGGGAAGCTAGCAGTCGCGCCGATTCTGGTAGAGATTGAACTCCTGGCGTACGTCTGCTCGGAGGCCCGGTGCCGCCAGGCAGCACCGGGGATTTGCGGCGGCAAGTCCTTCGACCCCGATGGGAGAGGGCGGGGTACAGGGGCGCGTCCTCCCCGCGCGGCTCTCTCACCCGCAGCTCTCCGGCCGGGGGAGCTCGGGGGACACGTATGCTCTAGGTGCATGTGGTGAGTGCTC"/>
                        <sequence id="seq_IP1719_1998_Antananarivo" spec="Sequence" taxon="IP1719_1998_Antananarivo" totalcount="4" value="TCTTTTGGACTCTTAAACACGGAAAATACATCATCACCCCCGCGGGACTGTAACCCGGCCGAGTAGGCTCTACCGCCGCCCTGAAGCCGTACACGTGACGGAGGCTGCCCGCCGCGAGGGGACCTGCCCGGGCCGCCGCACCCTCACAGGGCGTCCGCCCAGATTCCTGAGCCGTCGCTGGTTCACCCCAACCCCCAAGTGGCGGATCCAACCTGCTAGTTCTGGAGTACCAGCCCCCCCTCCTGTCCCCAGCCCACCGGGCCCCACTACCATACGGCCGTGGACATCACCGTCCCCTGGGCCCCACCGGGACGCCTGCCTCGGACCCCCGACGCCCGTCCCAAGCTATGCTCCCTGAGCTACCTTACCCTACGTCCCCGGTCTGCCCCCCCACTCTCGGGCGGAGCTGCGCGCGGCACCCCGCGGCGCCCGAGGCACCGTCGCGGCTGGGGGCGGTGGCCCTCCCTTACTTCAAGCTACCCGGCGGAGAGTTGCTCTATTCGGATAGCAGGTGTCGGGTAGTTAATCACTGGGGGCGGCGAGAGGAACGGGAAGCTAGCAGTCGCGCCGATTCTGGTAGAGATTGAACTCCTGGCGTACGTCTGCTCGGAGGCCCGGTGCCGCCAGGCAGCACCGGGGATTTGCGGCGGCAAGTCCTTCGACCCCGATGGGAGAGGGCGGGGTACAGGGGCGCGTCCTCCCCGCGCGGCTCTCTCACCCGCAGCTCTCCGGCCGGGGGGGCTCGGGGGACACGTATGCTCTAGGTGCATGTGGTGAGTGCTC"/>
                        <sequence id="seq_IP634_1991_Ambositra" spec="Sequence" taxon="IP634_1991_Ambositra" totalcount="4" value="TCTTTCGGACTCGCAAGCGTGGAACATGCAACATCACCCCCGCGGGACTGTAACCCGGCCGAGTAGGCTCTACCGCCGCCCTGAAGCCGTACACGTGACGGAGGCTGCCCGCCGCGAGGGGACCTGCCCGGGCCGCCGCACCCTCACAGGGCGTCCGCCCAGATTCCTGAGCCGTCGCTGGTTCACCCCAACCCCCAAGTGGCGGATCCAACCTGCTAGTTCTGGAGTACCAGCCCCCCCTCCTGTCCCCAGCCCACCGGGCCCCACTACCATACGGCCGTGGACATCACCGTCCCCTGGGCCCCACCGGGACGCCTGCCTCGGACCCCCGACGCCCGTCCCAAACTATGCTCCCTGAGCTACCTTACCCTACGTCTCCGGTCTGCCCCCCCGCTCTCGGGCGGAGCTGCGCGCGGTACCCCGCGGCGCCCGAGGCACCGTCGCGGCTGGGGGCGGTGGCCCTCCCTTACTCCAAGCTACCCGGCGGAGAGTTGCTCTATTCGGATAGCAGGTGTCGGGTAGTTAATCACTGGGGGCGGCGAGAGGAACGGGAAGCTAGCAGTCGCGCCGATTCTGGTAGAGATTGAACTCCTGGCGTACGTCTGCTCGGAGGCCCGGTGCCGCCAGGCAGCACCGGGGATTTGCGGCGGCAAGTCCTTCGACCCCGATGGGAGAGGGCGGGGTACAGGGGCGCGTCCTCCCCGCGCGGCTCTCTCACCCGCAGCTCTCCGGCCAGGGGGGCTCGGGGGACACGTATGCTCTAGGTGCATGTGGCGAGTGCTC"/>
                        <sequence id="seq_IP1303_1996_Soavinandriana" spec="Sequence" taxon="IP1303_1996_Soavinandriana" totalcount="4" value="TCTTTCGGACTCGCAAACATGGAACATGCAACATCACCCCCGCGGGACTGTAACCCGGCCGAGTAGGCTCTACCGCCGCCCTGAAGCCGTACAC-TGACGGAGGCTGCCCGCCGCGAGGGGACCTGCCCGGGCCGCCGCACCCTCACAGGGCGTCCGCCCAGATTCCTGAGCCGTCGCTGGTTCACCCCAACCCCCAAGTGGCGGATCCAACCTGCTAGTTCTGGAGTACCAGCCCCCCCTCCTGTCCCCAGCCCACCGGGCCCCACTACCATACGGCCGTGGACATCACCGTCCCCTGGGCCCCACCGGGACGCCTGCCTCGGACCCCCGACGCCCGTCCCAAGCTATGCTCCCTGAGCTACCTTACCCTACGTCCCCGGTCTGCCCCCCCACTCTCGGGCGGAGCTGCGCGCGGCACCCCGCGGCGCCCGAGGCACCGTCGCGGCTGGGGGCGGTGGCCCTCCCTTACTCCAAGCTGCCCGGCGGAGAGTTGCTCTATTCGGATAGCAGGTGTCGGGTAGTTAATCACTGGGGGCGGCGAGAGGAACGGGAAGCTAGCAGTCGCGCCGATTCTGGTAGAGATTGAACTCCTGGCGTACGTCTGCTCGGAGGCCCGGTGCCGCCAGGCAGCACCGGAGATTTGCGGCGGCAAGTCCTTCGACACCGATGGGAGAGGGCGGGGTACAGGGGCGCGTCCTCCCCGCGCGGCTCTCTCACCCGCAGCTCTCCGGCCGGGGGAGCTCGGGGGACACGTATGCTCTAGGTGCATGTGGTGAGTGCTC"/>
                        <sequence id="seq_IP1795_2000_Miarinarivo" spec="Sequence" taxon="IP1795_2000_Miarinarivo" totalcount="4" value="TCTTTCAGACTCGCAAGCGTGATACGTGCAACTTCACCCCCGCGGGACTGTAACCCGACCGAGTAGGCTTAGCCGCCGCCCTGAAGCCGTACACGTGGCGGAGGCTGCCCGCCGCGAGGGGACCTGCCCGGGCCGCCGCACCCTCACAGGGCGTCCGCCCAGACTCCTGAGCCGTCGCTGGTTCACCCCAACCCCTAAGTGGCGGATCCAACCTGCTAGTTCTGGAGTACCAGCCCCCCCTCCTGTCCCCAGCCCACCGGGCCCCACTACCATACGGCCGTGGACATCACCGTCCCCTGGGTCCCACCGGGACGCCTGCCTCGGACCCCCGACGCCCGTCCCAAGCTATGCTCCCTGAGCTACCTTACCCTACGTCCCCGGTCTGCCCCCCCACTCTCGGGCGGAGCTGCGCGCGGCACCCCGCGGCGCCCGAGGCACCGTCGCGGCTGGGGGCGGTGGCCCTCCCTTACTCCAAGCTACCCGGCGGAGAGTTGCTCTATTCGGATAGCAGGTGTCGGGTAGTTAATCACTGGGGGCGGCGAGAGGAACGGGAAGCTAGCAGTCGCGCCGATTCTGGTAGAGATTGAACTCCTGGCGTACGTCTGCTCGGAGGCCCGGTGCCGCCAGACAGCACCGGGGATTTGCGGCGGCAAGTCCTTCGACCCCGATGGGAGAGGGCGGGGTACAGGGGCGCGTCCTCCCCGCTCGGCTCTCTCACCCGCAGCTCTCCGGCCGGGGGGGCTCGGGGGACACGTATGCTCTAAGTGCATGTGGTGAGTGCTC"/>
                        <sequence id="seq_IP1304_1996_Soavinandriana" spec="Sequence" taxon="IP1304_1996_Soavinandriana" totalcount="4" value="TCTTTCGGACTCGCAAACATGGAACATGCAACATCACCCCCGCGGGACTGTAACCCGGCCGAGTAGGCTCTACCGCCGCCCTGAAGCCGTACACGTGACGGAGGCTGCCCGCCGCGAGGGGACCTGCCCGGGCCGCCGCACCCTCACAGGGCGTCCGCCCAGATTCCTGAGCCGTCGCTGGTTCACCCCAACCCCCAAGTGGCGGATCCAACCTGCTAGTTCTGGAGTACCAGCCCCCCCTCCTGTCCCCAGCCCACCGGGCCCCACTACCATACGGCCGTGGACATCACCGTCCCCTGGGCCCCACCGGGACGCCTGCCTCGGACCCCCGACGCCCGTCCCAAGCTATGCTCCCTGAGCTACCTTACCCTACGTCCCCGGTCTGCCCCCCCACTCTCGGGCGGAGCTGCGCGCGGCACCCCGCGGCGCCCGAGGCACCGTCGCGGCTGGGGGCGGTGGCCCTCCCTTACTCCAAGCTGCCCGGCGGAGAGTTGCTCTATTCGGATAGCAGGTGTCGGGTAGTTAATCACTGGGGGCGGCGAGAGGAACGGGAA-CTAGCAGTCGCGCCGATTCTGGTAGAGATTGAACTCCTGGCGTACGTCTGCTCGGAGGCCCGGTGCCGCCAGGCAGCACCGGAGATTTGCGGCGGCAAGTCCTTCGACACCGATGGGAGAGGGCGGGGTACAGGGGCGCGTCCTCCCCGCGCGGCTCTCTCACCCGCAGCTCTCCGGCCGGGGGAGCTCGGGGGACACGTATGCTCTAGGTGCATGTGGTGAGTGCTC"/>
                        <sequence id="seq_IP1623_1997_Mahajanga" spec="Sequence" taxon="IP1623_1997_Mahajanga" totalcount="4" value="TCTTTTGGACTCTTAAACACGGAAAATACATCATCACCCCCGCGGGACTGTAACCCGGCCGAGTAGGCTCTACCGCCGCCCTGAAGCCGTACACGTGACGGAGGCTGCCCGCCGCGAGGGGACCTGCCCGGGCCGCCGCACCCTCACAGGGCGTCCGCCCAGATTCCTGAGCCGTCGCTGGTTCACCCCAACCCCCAAGTGGCGGATCCAACCTGCTAGTTCTGGAGTACCAGCCCCCCCTCCTGTCCCCAGCCCACCGGGCCCCACTACCATACGGCCGTGGACATCACCGTCCCCTGGGCCCCACCGGGACGCCTGCCTCGGACCCCCGACGCCCGTCCCAAGCTATGCTCCCTGAGCTACCTTACCCTACGTCCCCGGTCTGCCCCCCCACTCTCGGGCGGAGCTGCGCGCGGCACCCCGCGGCGCCCGAGGCACCGTCGCGGCTGGGGGCGGTGGCCCTCCCTTACTCCAAGCTACCCGGCGGAGAGTTGCTCTATTCGGATAGCAGGTGTCGGGTAGTTAATCACTGGGGGCGGCGAGAGGAACGGGAAGCTAGCAGTCGCGCCGATTCTGATAGAGATTGAACTCCTGGCGTACGTCTGCTCGGAGGCCCGGTGCCGCCAGGCAGCACCGGGGATTTGCGGCAGCAAGTCCTTCGACCCCGATGGGAGAGGGCGGGGTACAGGGGCGCGTCCTCCCCGCGCGGCTCTCTCACCCGCAGCTCTCCGGCCGGGGGGGCTCGGGGGACACGTATGCTCTAGGTGCATGTGGTGAGTGCTC"/>
                        <sequence id="seq_IP1142_1995_Antananarivo" spec="Sequence" taxon="IP1142_1995_Antananarivo" totalcount="4" value="TCTTTTGGACTCGCAAACACGGAAAATGCAACATCACCCCCGCGGGACTGTAACCCGGCCGAGTAGGCTCTACCGCCGCCCTGAAGCCGTACACGTGACGGAGGCTGCCCGCCGCGAGGGGACCTGCCCGGGCCGCCGCACCCTCACAGGGCGTCCGCCCAGATTCCTGAGCCGCCGCTGGTTCACCCCAACCCCCAAGTGGCGGATCCAACCTGCTAGTTCTGGAGTACCAGCCCCCCCTCCTGTCCCCAGCCCACCGGGCCCCACTACCATACGGCCGTGGACATCACCGTCCCCTGGGCCCCACCGGGACGCCTGCCTCGGACCCCCGACGCCCGTCCCAAGCTATGCTCCCTGAGCTACCTTACCCTACGTCCCCGGTCTGCCCCCCCACTCTCGGGCGGAGCTGCGCGCGGCACCCCGCGGCGCCCGAGGCACCGTCGCGGCTGGGGGCGGTGGCCCTCCCTTACTCCAAGCTACCCGGCGGAGAGTTGCTCTATTCGGATAGCAGGTGTCGGGTAGTTAATCACTGGGGGCGGCGAGAGGAACGGGAAGCTAGCAGTCGCGCCGATTCTGGTAGAGATTGAACTCCTGGCGTACGTCTGCTCGGAGGCCCGGTGCCGCCAGGCAGCACCGGGGATTTGCGGCGGCAAGTCCTTCGACCCCGATGGGAGAGGGCGGGGTACAGGGGCGCGTCCTCCCCGCGCGGCTCTCTCACCCGCAGCTCTCCGGCCGGGGGGGCTCGGGGGACACGTATGCTCTAGGTGCATGTGGTGAGTGCTC"/>
                        <sequence id="seq_IP1146_1995_Antananarivo" spec="Sequence" taxon="IP1146_1995_Antananarivo" totalcount="4" value="TCTTTTGGACTCGCAAACACGGAAAATGCAACATCACCCCCGCGGGACTGTAACCCGGCCGAGTAGGCTCTACCGCCGCCCTGAAGCCGTACACGTGACGGAGGCTGCCCGCCGCGAGGGGACCTGCCCGGGCCGCCGCACCCTCACAGGGCGTCCGCCCAGATTCCTGAGCCGCCGCTGGTTCACCCCAACCCCCAAGTGGCGGATCCAACCTGCTAGTTCTGGAGTACCAGCCCCCCCTCCTGTCCCCAGCCCACCGGGCCCCACTACCATACGGCCGTGGACATCACCGTCCCCTGGGCCCCACCGGGACGCCTGCCTCGGACCCCCGACGCCCGTCCCAAGCTATGCTCCCTGAGCTACCTTACCCTACGTCCCCGGTCTGCCCCCCCACTCTCGGGCGGAGCTGCGCGCGGCACCCCGCGGCGCCCGAGGCACCGTCGCGGCTGGGGGCGGTGGCCCTCCCTTACTCCAAGCTACCCGGCGGAGAGTTGCTCTATTCGGATAGCAGGTGTCGGGTAGTTAATCACTGGGGGCGGCGAGAGGAACGGGAAGCTAGCAGTCGCGCCGATTCTGGTAGAGATTGAACTCCTGGCGTACGTCTGCTCGGAGGCCCGGTGCCGCCAGGCAGCACCGGGGATTTGCGGCGGCAAGTCCTTCGACCCCGATGGGAGAGGGCGGGGTACAGGGGCGCGTCCTCCCCGCGCGGCTCTCTCACCCGCAGCTCTCCGGCCGGGGGGGCTCGGGGGACACGTATGCTCTAGGTGCATGTGGTGAGTGCTC"/>
                        <sequence id="seq_IP1302_1996_Miarinarivo" spec="Sequence" taxon="IP1302_1996_Miarinarivo" totalcount="4" value="TCTTTCGGACTCGCAAACATGGAACATGCAACATCACCCCCGCGGGACTGTAACCCGGCCGAGTAGGCTCTACCGCCGCCCTGAAGCCGTTCACGTGACGGAGGCTGCCCGCCGCGAGGGGACCTGCCCGGGCCGCCGCACCCTCACAGGGCGTCCGCCCAGATTCCTGAGCCGTCGCTGGTTCACCCCAACCCCCAAGTGGCGGATCCAACCTGCTAGTTCTGGAGTACCAGCCCCCCCTCCTGTCCCCAGCCCACCGGGCCCCACTACCATACGGCCGTGGACATCACCGTCTCCTGGGCCCCACCGGGACGCCTGCCTCGGACCCCCGACGCCCGTCCCAAGCTATGCTCCCTGAGCTACCTTACCCTACGTCCCCGGTCTGCCCCCCCACTCTCGGGCGGAGCTGCGCGCGGCACCCCGCGGCGCCCGAGGCACCGTCGCGGCTGGGGGCGGTGGCCCTCCCTTACTCCAAGCTACCCGGCGGAGAGTTGCTCTATTCGGATAGCAGGTGTCGGGTAGTTAATCACTGGGGGCGGCGAGAGGAACGGGAAGCTAGCAGTCGCGCCGATTCTGGTAGAGATTGAACTCCTGGCGTACGTCTGCTCGGAGGCCCGGTGCCGCCAGGCAGCACCGGGGATTTGCGGCGGCAAGTCCTTCGACCCCGATGGGAGAGGGCGGGGTACAGGGGCGCGTCCTCCCCGCGCGGCTCTCTCACCCGCAGCTCTCCGGTCGGGGGGGCTCGGGGGACACGTATGCTCTAGGTGCATGTGGTGAGTGCTC"/>
                        <sequence id="seq_IP1710_1998_Mahajanga" spec="Sequence" taxon="IP1710_1998_Mahajanga" totalcount="4" value="TCTTTTGGACTCTTAAACACGGAAAATACATCATCACCCCCGCGGGACTGTAACCCGGCCGAGTAGGCTCTACCGCCGCCCTGAAGCCGTACACGTGACGGAGGCTGCCCGCCGCGAGGGGACCTGCCCGGGCCGCCGCACCCTCACAGGGCGTCCGCCCAGATTCCTGAGCCGTCGCTGGTTCACCCCAACCCCCAAGTGGCGGATCCAACCTGCTAGTTCTGGAGTACCAGCCCCCCCTCCTGTCCCCAGCCCACCGGGCCCCACTACCATACGGCCGTGGACATCACCGTCCCCTGGGCCCCACCGGGACGCCTGCCTCGGACCCCCGACGCCCGTCCCAAGCTATGCTCCCTGAGCTACCTTACCTTACGTCCCCGGTCTGCCCCCCCACTCTCGGGCGGAGCTGCGCGCGGCACCCCGCGGCGCCCGAGGCACCGTCGCGGCTGGGGGCGGTGGCCCTCCCTTACTCCAAGCTACCCGGCGGAGAGTTGCTCTATTCGGATAGCAGGTGTCGGGTAGTTAATCACTGGGGGCGGCGAGAGGAACGGGAAGCTAGCAGTCGCGCCGATTCTGGTAGAGATTGAACTCCTGGCGTACGTCTGCTCGGAGGCCCGGTGCCGCCAGGCAGCACCGGGGATTTGCGGCGGCAAGTCCTTCGACCCCGATGGGAGAGGGCGGGGTACAGGGGCGCGTCCTCCCCGCGCGGCTCTCTCACCCGCAGCTCTCCGGCCGGGGGGGCTCGGGGGACACGTATGCTCTAGGTGCATGTGGTGAGTGCTC"/>
                        <sequence id="seq_IP1312_1996_Antanifotsy" spec="Sequence" taxon="IP1312_1996_Antanifotsy" totalcount="4" value="TCTTTTGGACTCGCAAACACGGAAAATGCAACATCACCCCCGCGGGACTGTAACCCGGCCGAGTAGGCTCTACCGCCGCCCTGAAGCCGTACACGTGACGGAGGCTGCCCGCCGCGAGGGGACCTGCCCGGGCCGCCGCACCCTCACAGGGCGTCCGCCCAGATTCCTGAGCCGCCGCTGGTTCACCCCAACCCCCAAGTGGCGGATCCAACCTGCTAGTTCTGGAGTACCAGCCCCCCCTCCTGTCCCCAGCCCACCGGGCCCCACTACCGTACGGCCGTGGACATCACCGTCCCCTGGGCCCCACCGGGACGCCTGCCTCGGACCCCCGACGCCCGTCCCAAGCTATGCTCCCTGAGCTACCTTACCCTACGTCCCCGGTCTGCCCCCCCACTCTCGGGCGGAGCTGCGCGCGGCACCCCGCGGCGCCCGAGGCACCGTCGCGGCTGGGGGCGGTGGCCCTCCCTTACTCCAAGCTACCCGGCGGAGAGTTGCTCTATTCGGATAGCAGGTGTCGGGTAGTTAATCACTGGGGGCGGCGAGAGGAACGGGAAGCTAGCAGTCGCGCCGATTCTGGTAGAGATTGAACTCCTGGCGTACGTCTGCTCGGAGGCCCGGTGCCGCCAGGCAGCACCGGGGATTTGCGGCGGCAAGTCCTTCGACCCCGATGGGAGAGGGCGGGGTACAGGGGCGCGTCCTCCCCGCGCGGCTCTCTCACCCGCAGCTCTCCGGCCGGGGGGGCTCGGGGGACACGTATGCTCTAGGTGCATGTGGTGAGTGCTC"/>
                        <sequence id="seq_IP1774_2000_Vondrozo" spec="Sequence" taxon="IP1774_2000_Vondrozo" totalcount="4" value="TCTTTTGGACTCGCAAACACGGAACATGCAACATCACCCCCGCGGGACTGTAACCCGGCCGAGTAGGCTCTACCGCCGCCCTGAAGCCGTACACGTGACGGAGGCTGCCCGCCGCGAGGGGACCTGCCCGGGCCGCCGCACCCTCACAGGGCGTCCGCCCAGATTCCTGAGCCGTCGCTGGTTCACCCCAACCCCCAAGTGGCGGATCCAACCTGCTAGTTCTGGAGTACCAGCCCCCCCTCCTGTCCCCAGCCCACCGGGCCCCACTACCATACGGCCGTGGACATCACCGTCCCCTGGGCCCCACCGGGACGCCTGCCTCGGACCCCCGACGCCCGTCCCAAGCTATGCTCCCTGAGCTACCTTACCCTACGTCCCCGGTCTGCCCCCCCACTCTCGGGCGGAGCTGCGCGCGGCACCCCGCGGCGCCCGAGGCACCGTCGCGGCTGGGGGCGGTGGCCCTCCCTTACTCCAAGCTACCCGGCGGAGAGTTGCTCTATTCGGATAGCAGGTGTCGGGTAGTTAATCACTGGGGGCGGCGAGAGGAACGGGAAGCTAGCAGTCGCGCCGATTCTGGTAGAGATTGAACTCCTGGCGTACGTCTGCTCGGAGGCCCGGTGCCGCCAGGCAGCACCGGGGATTTGCGGCGGCAAGTCCTTCGACCCCGATGGGAGAGGGCGGGGTACAGGGGCGCGTCCTCCCCGCGCGGCTCTCTCACCCGCAGCTCTCCGGCCGGGGGGGCTCGGGGGACACGTATGCTCTAGGTGCATGTGGTGAGTGCTC"/>
                        <sequence id="seq_IP1626_1997_Mahajanga" spec="Sequence" taxon="IP1626_1997_Mahajanga" totalcount="4" value="TCTTTCAGACTCGCAAGCGTGATACGTGCAACTTCACCCCCGCAGGATTGTAACCCTGCCGAGTAGGCTCTACCGTCGCCCTGAAGCCGTACACGTGACAGAGGCTGCCCGCCGCGAGGAGACCTGCCCGGGCCGCCGCACCCTCACAGGGCGTCCGCCCAGATTCCTGAGCCGTCGCTGGTTCACCCCAACCCCCAAGTGGCGGATCCAACCTGCTAGTTCTGGAGTACTAGCCCCCCCTCCTGTCCCCAGCCCACCGGGCCCCACTACCATACGGCCGTAGACAGCACCGTCCCCTGGGCCCCACCAGGACGCCTGCCTCGAACCCTCAACGCCCATCCCAAGCTATGCTCCCTGAGCTTCCTTACCCTACGTCCCCGGTCTGCCCCCCCACTCTCGGGCGGAGCTACGCGCGGCACCCCGCAGCGCCCGAGGCACCGTCGCGGCTGGGGGCGGCGGCCCTCCCTTACTCCAAGCTACCCGGCGGAGAGTTGCTCTATTCGGATAGCAGGTGTCGGGTAGTTAATCACTGGGGGCGGCGCGAGGAACGGGAAGCTAGCAGTCGCGCCGTTTCTGGTAGAGATTAAACTCCAGGCGTACGTCTGCTCGGAGGCCCGGTGCCGCCAGGCAGCACCGGGGATCTGCGGCGGCAAGTCCTTCGACCCCGATGGGAGAGGGCGGGGTACAGGGGCGCGTCCTCCCCGCGCGGCTCTCTCACCCGCAGCTCTCCGGCCGGGGGGGCTCGGGGGACACGTATGCTCTAGATGCATGTGGTGAGTGCTC"/>
                        <sequence id="seq_IP1129_1995_Antananarivo" spec="Sequence" taxon="IP1129_1995_Antananarivo" totalcount="4" value="TCTTTTGGACTCGCAAACACGGAAAATGCAACATCACCCCCGCGGGACTGTAACCCGGCCGAGTAGGCTCTACCGCCGCCCTGAAGCCGTACACGTGACGGAGGCTGCCCGCCGCGAGGGGACCTGCCCGGGCCGCCGCACCCTCACAGGGCGTCCGCCCAGATTCCTGAGCCGCCGCTGGTTCACCCCAACCCCCAAGTGGCGGATCCAACCTGCTAGTTCTGGAGTACCAGCCCCCCCTCCTGTCCCCAGCCCACCGGGCCCCACTACCATACGGCCGTGGACATCACCGTCCCCTGGGCCCCACCGGGACGCCTGCCTCGGACCCCCGACGCCCGTCCCAAGCTATGCTCCCTGAGCTACCTTACCCTACGTCCCCGGTCTGCCCCCCCACTCTCGGGCGGAGCTGCGCGCGGCACCCCGCGGCGCCCGAGGCACCGTCGCGGCTGGGGGCGGTGGCCCTCCCTTACTCCAAGCTACCCGGCGGAGAGTTGCTCTATTCGGATAGCAGGTGTCGGGTAGTTAATCACTGGGGGCGGCGAGAGGAACGGGAAGCTAGCAGTCGCGCCGATTCTGGTAGAGATTGAACTCCTGGCGTACGTCTGCTCGGAGGCCCGGTGCCGCCAGGCAGCACCGGGGATTTGCGGCGGCAAGTCCTTCGACCCCGATGGGAGAGGGCGGGGTACAGGGGCGCGTCCTCCCCGCGCGGCTCTCTCACCCGCAGCTCTCCGGCCGGGGGGGCTCGGGGGACACGTATGCTCTAGGTGCATGTGGTGAGTGCTC"/>
                        <sequence id="seq_IP1138_1995_Antananarivo" spec="Sequence" taxon="IP1138_1995_Antananarivo" totalcount="4" value="TCTTTTGGACTCGCAAACACGGAAAATGCAACATCACCCCCGCGGGACTGTAACCCGGCCGAGTAGGCTCTACCGCCGCCCTGAAGCCGTACACGTGACGGAGGCTGCCCGCCGCGAGGGGACCTGCCCGGGCCGCCGCACCCTCACAGGGCGTCCGCCCAGATTCCTGAGCCGCCGCTGGTTCACCCCAACCCCCAAGTGGCGGATCCAACCTGCTAGTTCTGGAGTACCAGCCCCCCCTCCTGTCCCCAGCCCACCGGGCCCCACTACCATACGGCCGTGGACATCACCGTCCCCTGGGCCCCACCGGGACGCCTGCCTCGGACCCCCGACGCCCGTCCCAAGCTATGCTCCCTGAGCTACCTTACCCTACGTCCCCGGTCTGCCCCCCCACTCTCGGGCGGAGCTGCGCGCGGCACCCCGCGGCGCCCGAGGCACCGTCGCGGCTGGGGGCGGTGGCCCTCCCTTACTCCAAGCTACCCGGCGGAGAGTTGCTCTATTCGGATAGCAGGTGTCGGGTAGTTAATCACTGGGGGCGGCGAGAGGAACGGGAAGCTAGCAGTCGCGCCGATTCTGGTAGAGATTGAACTCCTGGCGTACGTCTGCTCGGAGGCCCGGTGCCGCCAGGCAGCACCGGGGATTTGCGGCGGCAAGTCCTTCGACCCCGATGGGAGAGGGCGGGGTACAGGGGCGCGTCCTCCCCGCGCGGCTCTCTCACCCGCAGCTCTCCGGCCGGGGGGGCTCGGGGGACACGTATGCTCTAGGTGCATGTGGTGAGTGCTC"/>
                        <sequence id="seq_IP1152_1995_Antananarivo" spec="Sequence" taxon="IP1152_1995_Antananarivo" totalcount="4" value="TCTTTTGGACTCTTAAACACGGAAAATACATCATCACCCCCGCGGGACTGTAACCCGGCCGAGTAGGCTCTACCGCCGCCCTGAAGCCGTACACGTGACGGAGGCTGCCCGCCGCGAGGGGACCTGCCCGGGCCGCCGCACCCTCACAGGGCGTCCGCCCAGATTCCTGAGCCGTCGCTGGTTCACCCCAACCCCCAAGTGGCGGATCCAACCTGCTAGTTCTGGAGTACCAGCCCCCCCTCCTGTCCCCAGCCCACCGGGCCCCACTACCATACGGCCGTGGACATCACCGTCCCCTGGGCCCCACCGGGACGCCTGCCTCGGACCCCCGACGCCCGTCCCAAGCTATGCTCCCTGAGCTACCTTACCCTACGTCCCCGGTCTGCCCCCCCACTCTCGGGCGGAGCTGCGCGCGGCACCCCGCGGCGCCCGAGGCACCGTCGCGGCTGGGGGCGGTGGCCCTCCCTTACTCCAAGCTACCCGGCGGAGAGTTGCTCTATTCGGATAGCAGGTGTCGGGTAGTTAATCACTGGGGGCGGCGAGAGGAACGGGAAGCTAGCAGTCGCGCCGATTCTGGTAGAGATTGAACTCCTGGCGTACGTCTGCTCGGAGGCCCGGTGCCGCCAGGCAGCACCGGGGATTTGCGGCGGCAAGTCCTTCGACCCCGATGGGAGAGGGCGGGGTACAGGGGCGCGTCCTCCCCGCGCGGCTCTCTCACCCGCAGCTCTCCGGCCGGGGGGGCTCGGGGGACACGTATGCTCTAGGTGCATGTGGTGAGTGCTC"/>
                        <sequence id="seq_IP1713_1998_Mahajanga" spec="Sequence" taxon="IP1713_1998_Mahajanga" totalcount="4" value="TCTTTTGGACTCTTAAACACGGAAAATACATCATCACCCCCGCGGGACTGTAACCCGGCCGAGTAGGCTCTACCGCCGCCCTGAAGCCGT-CACGTGACGGAGGCTGCCCGCCGCGAGGGGACCTGCCCGGGCCGCCGCACCCTCACAGGGCGTCCGCCCAGATTCCTGAGCCGTCGCTGGTTCACCCCAACCCCCAAGTGGCGGATCCAACCTGCTAGTTCTGGAGTACCAGCCCCCCCTCCTGTCCCCAGCCCACCGGGCCCCACTACCATACGGCCGTGGACATCACCGTCCCCTGGGCCCCACCGGGACGCCTGCCTCGGACCCCCGACGCCCGTCCCAAGCTATGCTCCCTGAGCTACCTTACCTTACGTCCCCGGTCTGCCCCCCCACTCTCGGGCGGAGCTGCGCGCGGCACCCCGCGGCGCCCGAGGCACCGTCGCGGCTGGGGGCGGTGGCCCTCCCTTACTCCAAGCTACCCGGCGGAGAGTTGCTCTATTCGGATAGCAGGTGTCGGGTAGTTAATCACTGGGGGCGGCGAGAGGAACGGGAAGCTAGCAGTCGCGCCGATTCTGGTAGAGATTGAACTCCTGGCGTACGTCTGCTCGGAGGCCCGGTGCCGCCAGGCAGCACCGGGGATTTGCGGCGGCAAGTCCTTCGACCCCGATGGGAGAGGGCGGGGTACAGGGGCGCGTCCTCCCCGCGCGGCTCTCTCACCCGCAGCTCTCCGGCCGGGGGGGCTCGGGGGACACGTATGCTCTAGGTGCATGTGGTGAGTGCTC"/>
                        <sequence id="seq_IP1845_2000_Miarinarivo" spec="Sequence" taxon="IP1845_2000_Miarinarivo" totalcount="4" value="TCTTTCGGACTCGCAAACACGGAACATGCAACATCACCCCCGCGGGACTGTAACCCGGCCGAGTAGGCTCTACCGCCGCCCTGAAGCCGTACACGTGACGGAGGCTGCCCGCCGCGAGGGGACCTGCCCGGGCCGCCGCACCCTCACAGGGCGTCCGCCCAGATTCCTGAGCCGTCGCTGGTTCACCCCAACCCCCAAGTGGCGGATCCAACCTGCTAGTTCTGGAGTACCAGCCCCCCCTCCTGTCCCCAGCCCACCGGGCCCCACTACCATACGGCCGTGGACATCACCGTCCCCTGGGCCCCACCGGGACGCCTGCCTCGGACCCCCGACGCCCGTCCCAAGCTATGCTCCCTGAGCTACCTTACCCTACGTCCCCGGTCTGCCCCCCCACTCTCGGGCGGAGCTGCGCGCGGCACCCCGCGGCGCCCGAGTCACCGTCGCGGCTGGGGGCGGTGGCCCTCCCTTACTCCAAGCTACCCGGCGGAGAGTTGCTCTATTCGGATAGCAGGTGTCGGGTAGTTAATCACTGGGGGCGGCGAGAGGAACGGGAAGCTAGCAGTCGCGCCGATTCTGGTAGAGAGTGAACTCCTGGCGTACGTCTGCTCGGAGGCCCGGTGCCGCCAGGCAGCACCGGGGATTTGCGGCGGCAAGTCCTTCGACCCCGATGGGAGAGGGCGGGGTACAGGGGCGCGTCCTCCCCGCGCGGCTCTCTCACCCGCAGCTCTCCGGCCGGGGGGGCTCGGGGGACACGTATGCTCTAGGTGCATGTGGTGGGTGCTC"/>
                        <sequence id="seq_IP630_1974_Ambositra" spec="Sequence" taxon="IP630_1974_Ambositra" totalcount="4" value="TCTTTCAGACTCGCAAGCGTGATACGTGCAACTTCACCCCCGCGGGACTGTAACCCGGCCGAGTAGGCTTAGCCGCCGCCCTGAAGCCGTACACGTGGCGGAGGCTGCCCGCCGCGAGGGGACCTGCCCGGGCCGCCGCACCCTCACAGGGCGTCCGCCCAGACTCCTGAGCCGTCTCTGGTTCACCCCAACCCCTAAGTGGCGGATCCAACCTGCTAGTTCTGGAGTACCAGCCCCCCCTCCTGTCCCTAGCCCACCGGGCCCCACTACCATACGGCCGTGGACATCACCGTCCCCTGGGTCCCACCGGGACGCCTGCCTCGGACCCCCGACGCCCGTCCCAAGCTATGCTCCCTGAGCTACCTTACCCTACGTCCCCGGTCTGCCCCCCCACTCTCGGGCGGAGCTGCGCGCGGCACCCCGCGGCGCCCGAGGCACCGTCGCGGCTGGGGGCGGTGGCCCTCCCTTACTCCAAGCTACCCGGCGGAGAGTTGCTCTATTCGGATAGCAGGTGTCGGGTAGTTAATCACTGGGGGCGGCGAGAGGAACGGGAAGCTAGCAGTCGCGCCGATTCTGGTAGAGATTGAACTCCTGGCGTACGTCTGCTCGGAGGCCCGGTGCCGCCAGACAGCACCGGGGATTTGCGGCGGCAAGTCCTTCGACCCCGATGGGAGAGGGCGGGGTACAGGGGCGCGTCCTCCCCGCTCGGCTCTCTCACCCGCAGCTCTCCGGCCGGGGGGGCTCGGGGGACACGTATGCTCTAAGTGCATGTGGTGAGTGCTC"/>
                        <sequence id="seq_IP1313_1996_Antanifotsy" spec="Sequence" taxon="IP1313_1996_Antanifotsy" totalcount="4" value="TCTTTTGGACTCGCAAACACGGAAAATGCAACATCACCCCCGCGGGACTGTAACCCGGCCGAGTAGGCTCTACCGCCGCCCTGAAGCCGTACACGTGACGGAGGCTGCCCGCCGCGAGGGGACCTGCCCGGGCCGCCGCACCCTCACAGGGCGTCCGCCCAGATTCCTGAGCCGCCGCTGGTTCACCCCAACCCCCAAGTGGCGGATCCAACCTGCTAGTTCTGGAGTACCAGCCCCCCCTCCTGTCCCCAGCCCACCGGGCCCCACTACCGTACGGCCGTGGACATCACCGTCCCCTGGGCCCCACCGGGACGCCTGCCTCGGACCCCCGACGCCCGTCCCAAGCTATGCTCCCTGAGCTACCTTACCCTACGTCCCCGGTCTGCCCCCCCACTCTCGGGCGGAGCTGCGCGCGGCACCCCGCGGCGCCCGAGGCACCGTCGCGGCTGGGGGCGGTGGCCCTCCCTTACTCCAAGCTACCCGGCGGAGAGTTGCTCTATTCGGATAGCAGGTGTCGGGTAGTTAATCACTGGGGGCGGCGAGAGGAACGGGAAGCTAGCAGTCGCGCCGATTCTGGTAGAGATTGAACTCCTGGCGTACGTCTGCTCGGAGGCCCGGTGCCGCCAGGCAGCACCGGGGATTTGCGGCGGCAAGTCCTTCGACCCCGATGGGAGAGGGCGGGGTACAGGGGCGCGTCCTCCCCGCGCGGCTCTCTCACCCGCAGCTCTCCGGCCGGGGGGGCTCGGGGGACACGTATGCTCTAGGTGCATGTGGTGAGTGCTC"/>
                        <sequence id="seq_IP1155_1995_Antananarivo" spec="Sequence" taxon="IP1155_1995_Antananarivo" totalcount="4" value="TCTTTTGGACTCGCAAACACGGAAAATGCAACATCACCCCCGCGGGACTGTAACCCGGCCGAGTAGGCTCTACCGCCGCCCTGAAGCCGTACACGTGACGGAGGCTGCCCGCCGCGAGGGGACCTGCCCGGGCCGCCGCACCCTCACAGGGCGTCCGCCCAGATTCCTGAGCCGCCGCTGGTTCACCCCAACCCCCAAGTGGCGGATCCAACCTGCTAGTTCTGGAGTACCAGCCCCCCCTCCTGTCCCCAGCCCACCGGGCCCCACTACCATACGGCCGTGGACATCACCGTCCCCTGGGCCCCACCGGGACGCCTGCCTCGGACCCCCGACGCCCGTCCCAAGCTATGCTCCCTGAGCTACCTTACCCTACGTCCCCGGTCTGCCCCCCCACTCTCGGGCGGAGCTGCGCGCGGCACCCCGCGGCGCCCGAGGCACCGTCGCGGCTGGGGGCGGTGGCCCTCCCTTACTCCAAGCTACCCGGCGGAGAGTTGCTCTATTCGGATAGCAGGTGTCGGGTAGTTAATCACTGGGGGCGGCGAGAGGAACGGGAAGCTAGCTGTCGCGCCGATTCTGGTAGAGATTGAACTCCTGGCGTACGTCTGCTCGGAGGCCCGGTGCCGCCAGGCAGCACCGGGGATTTGCGGCGGCAAGTCCTTCGACCCCGATGGGAGAGGGCGGGGTACAGGGGCGCGTCCTCCCCGCGCGGCTCTCTCACCCGCAGCTCTCCGGCCGGGGGGGCTCGGGGGACACGTATGCTCTAGGTGCATGTGGTGAGTGCTC"/>
                        <sequence id="seq_IP1157_1995_Antananarivo" spec="Sequence" taxon="IP1157_1995_Antananarivo" totalcount="4" value="TCTTTTGGACTCGCAAACACGGAAAATGCAACATCACCCCCGCGGGACTGTAACCCGGCCGAGTAGGCTCTACCGCCGCCCTGAAGCCGTACACGTGACGGAGGCTGCCCGCCGCGAGGGGACCTGCCCGGGCCGCCGCACCCTCACAGGGCGTCCGCCCAGATTCCTGAGCCGCCGCTGGTTCACCCCAACCCCCAAGTGGCGGATCCAACCTGCTAGTTCTGGAGTACCAGCCCCCCCTCCTGTCCCCAGCCCACCGGGCCCCACTACCATACGGCCGTGGACATCACCGTCCCCTGGGCCCCACCGGGACGCCTGCCTCGGACCCCCGACGCCCGTCCCAAGCTATGCTCCCTGAGCTACCTTACCCTACGTCCCCGGTCTGCCCCCCCACTCTCGGGCGGAGCTGCGCGCGGCACCCCGCGGCGCCCGAGGCACCGTCGCGGCTGGGGGCGGTGGCCCTCCCTTACTCCAAGCTACCCGGCGGAGAGTTGCTCTATTCGGATAGCAGGTGTCGGGTAGTTAATCACTGGGGGCGGCGAGAGGAACGGGAAGCTAGCAGTCGCGCCGATTCTGGTAGAGATTGAACTCCTGGCGTACGTCTGCTCGGAGGCCCGGTGCCGCCAGGCAGCACCGGGGATTTGCGGCGGCAAGTCCTTCGACCCCGATGGGAGAGGGCGGGGTACAGGGGCGCGTCCTCCCCGCGCGGCTCTCTCACCCGCAGCTCTCCGGCCGGGGGGGCTCGGGGGACACGTATGCTCTAGGTGCATGTGGTGAGTGCTC"/>
                        <sequence id="seq_IP1400_1996_Antananarivo" spec="Sequence" taxon="IP1400_1996_Antananarivo" totalcount="4" value="TCTTTTGGACTCTTAAACACGGAAAATACATCATCACCCCCGCGGGACTGTAACCCGGCCGAGTAGGCTCTACCGCCGCCCTGAAGCCGTACACGTGACGGAGGCTGCCCGCCGCGAGGGGACCTGCCCGGGCCGCCGCACCCTCACAGGGCGTCCGCCCAGATTCCTGAGCCGTCGCTGGTTCACCCCAACCCCCAAGTGGCGGATCCAACCTGCTAGTTCTGGAGTACCAGCCCCCCCTCCTGTCCCCAGCCCACCGGGCCCCACTACCATACGGCCGTGGACATCACCGTCCCCTGGGCCCCACCGGGACGCCTGCCTCGGACCCCCGACGCCCGTCCCAAGCTATGCTCCCTGAGCTACCTTACCCTACGTCCCCGGTCTGCCCCCCCACTCTCGGGCGGAGCTGCGCGCGGCACCCCGCGGCGCCCGAGGCACCGTCGCGGCTGGGGGCGGTGGCCCTCCCTTACTCCAAGCTACCCGGCGGAGAGTTGCTCTATTCGGATAGCAGGTGTCGGGTAGTTAATCACTGGGGGCGGCGAGAGGAACGGGAAGCTAGCAGTCGCGCCGATTCTGGTAGAGATTGAACTCCTGGCGTACGTCTGCTCGGAGGCCCGGTGCCGCCAGGCAGCACCGGGGATTTGCGGCGGCAAGTCCTTCGACCCCGATGGGAGAGGGCGGGGTACAGGGGCGCGTCCTCCCCGCGCGGCTCTCTCACCCGCAGCTCTCCGGCCGGGGGGGCTCGGGGGACACGTATGCTCTAGGTGCATGTGGTGAGTGCTC"/>
                        <sequence id="seq_IP1680_1995_Mahajanga" spec="Sequence" taxon="IP1680_1995_Mahajanga" totalcount="4" value="TCTTTTGGACTCTTAAACACGGAAAATACATCATCACCCCCGCGGGACTGTAACCCGGCCGAGTAGGCTCTACCGCCGCCCTGAAGCCGTACACGTGACGGAGGCTGCCCGCCGCGAGGGGACCTGCCCGGGCCGCCGCACCCTCACAGGGCGTCCGCCCAGATTCCTGAGCCGTCGCTGGTTCACCCCAACCCCCAAGTGGCGGATCCAACCTGCTAGTTCTGGAGTACCAGCCCCCCCTCCTGTCCCCAGCCCACCGGGCCCCACTACCATACGGCCGTGGACATCACCGTCCCCTGGGCCCCACCGGGACGCCTGCCTCGGACCCCCGACGCCCGTCCCAAGCTATGCTCCCTGAGCTACCTTACCCTACGTCCCCGGTCTGCCCCCCCACTCTCGGGCGGAGCTGCGCGCGGCACCCCGCGGCGCCCGAGGCACCGTCGCGGCTGGGGGCGGTGGCCCTCCCTTACTCCAAGCTACCCGGCGGAGAGTTGCTCTATTCGGATAGCAGGTGTCGGGTAGTTAATCACTGGGGGCGGCGAGAGGAACGGGAAGCTAGCAGTCGCGCCGATTCTGGTAGAGATTGAACTCCTGGCGTACGTCTGCTCGGAGGCCCGGTGCCGCCAGGCAGCACCGGGGATTTGCGGCGGCAAGTCCTTCGACCCCGATGGGAGAGGGCGGGGTACAGGGGCGCGTCCTCCCCGCGCGGCTCTCTCACCCGCAGCTCTCCGGCCGGGGGGGCTCGGGGGACACGTATGCTCTAGGTGCATGTGGTGAGTGCTC"/>
                        <sequence id="seq_IP1139_1995_Antananarivo" spec="Sequence" taxon="IP1139_1995_Antananarivo" totalcount="4" value="TCTTTTGGACTCGCAAACACGGAAAATGCAACATCACCCCCGCGGGACTGTAACCCGGCCGAGTAGGCTCTACCGCCGCCCTGAAGCCGTACACGTGACGGAGGCTGCCCGCCGCGAGGGGACCTGCCCGGGCCGCCGCACCCTCACAGGGCGTCCGCCCAGATTCCTGAGCCGCCGCTGGTTCACCCCAACCCCCAAGTGGCGGATCCAACCTGCTAGTTCTGGAGTACCAGCCCCCCCTCCTGTCCCCAGCCCACCGGGCCCCACTACCATACGGCCGTGGACATCACCGTCCCCTGGGCCCCACCGGGACGCCTGCCTCGGACCCCCGACGCCCGTCCCAAGCTATGCTCCCTGAGCTACCTTACCCTACGTCCCCGGTCTGCCCCCCCACTCTCGGGCGGAGCTGCGCGCGGCACCCCGCGGCGCCCGAGGCACCGTCGCGGCTGGGGGCGGTGGCCCTCCCTTACTCCAAGCTACCCGGCGGAGAGTTGCTCTATTCGGATAGCAGGTGTCGGGTAGTTAATCACTGGGGGCGGCGAGAGGAACGGGAAGCTAGCAGTCGCGCCGATTCTGGTAGAGATTGAACTCCTGGCGTACGTCTGCTCGGAGGCCCGGTGCCGCCAGGCAGCACCGGGGATTTGCGGCGGCAAGTCCTTCGACCCCGATGGGAGAGGGCGGGGTACAGGGGCGCGTCCTCCCCGCGCGGCTCTCTCACCCGCAGCTCTCCGGCCGGGGGGGCTCGGGGGACACGTATGCTCTAGGTGCATGTGGTGAGTGCTC"/>
                        <sequence id="seq_IP1134_1995_Antananarivo" spec="Sequence" taxon="IP1134_1995_Antananarivo" totalcount="4" value="TCTTTTGGACTCGCAAACACGGAAAATGCAACATCACCCCCGCGGGACTGTAACCCGGCCGAGTAGGCTCTACCGCCGCCCTGAAGCCGTACACGTGACGGAGGCTGCCCGCCGCGAGGGGACCTGCCCGGGCCGCCGCACCCTCACAGGGCGTCCGCCCAGATTCCTGAGCCGCCGCTGGTTCACCCCAACCCCCAAGTGGCGGATCCAACCTGCTAGTTCTGGAGTACCAGCCCCCCCTCCTGTCCCCAGCCCACCGGGCCCCACTACCATACGGCCGTGGACATCACCGTCCCCTGGGCCCCACCGGGACGCCTGCCTCGGACCCCCGACGCCCGTCCCAAGCTATGCTCCCTGAGCTACCTTACCCTACGTCCCCGGTCTGCCCCCCCACTCTCGGGCGGAGCTGCGCGCGGCACCCCGCGGCGCCCGAGGCACCGTCGCGGCTGGGGGCGGTGGCCCTCCCTTACTCCAAGCTACCCGGCGGAGAGTTGCTCTATTCGGATAGCAGGTGTCGGGTAGTTAATCACTGGGGGCGGCGAGAGGAACGGGAAGCTAGCAGTCGCGCCGATTCTGGTAGAGATTGAACTCCTGGCGTACGTCTGCTCGGAGGCCCGGTGCCGCCAGGCAGCACCGGGGATTTGCGGCGGCAAGTCCTTCGACCCCGATGGGAGAGGGCGGGGTACAGGGGCGCGTCCTCCCCGCGCGGCTCTCTCACCCGCAGCTCTCCGGCCGGGGGGGCTCGGGGGACACGTATGCTCTAGGTGCATGTGGTGAGTGCTC"/>
                        <sequence id="seq_IP1130_1995_Antananarivo" spec="Sequence" taxon="IP1130_1995_Antananarivo" totalcount="4" value="TCTTTTGGACTCGCAAACACGGAAAATGCAACATCACCCCCGCGGGACTGTAACCCGGCCGAGTAGGCTCTACCGCCGCCCTGAAGCCGTACACGTGACGGAGGCTGCCCGCCGCGAGGGGACCTGCCCGGGCCGCCGCACCCTCACAGGGCGTCCGCCCAGATTCCTGAGCCGCCGCTGGTTCACCCCAACCCCCAAGTGGCGGATCCAACCTGCTAGTTCTGGAGTACCAGCCCCCCCTCCTGTCCCCAGCCCACCGGGCCCCACTACCATACGGCCGTGGACATCACCGTCCCCTGGGCCCCACCGGGACGCCTGCCTCGGACCCCCGACGCCCGTCCCAAGCTATGCTCCCTGAGCTACCTTACCCTACGTCCCCGGTCTGCCCCCCCACTCTCGGGCGGAGCTGCGCGCGGCACCCCGCGGCGCCCGAGGCACCGTCGCGGCTGGGGGCGGTGGCCCTCCCTTACTCCAAGCTACCCGGCGGAGAGTTGCTCTATTCGGATAGCAGGTGTCGGGTAGTTAATCACTGGGGGCGGCGAGAGGAACGGGAAGCTAGCTGTCGCGCCGATTCTGGTAGAGATTGAACTCCTGGCGTACGTCTGCTCGGAGGCCCGGTGCCGCCAGGCAGCACCGGGGATTTGCGGCGGCAAGTCCTTCGACCCCGATGGGAGAGGGCGGGGTACAGGGGCGCGTCCTCCCCGCGCGGCTCTCTCACCCGCAGCTCTCCGGCCGGGGGGGCTCGGGGGACACGTATGCTCTAGGTGCATGTGGTGAGTGCTC"/>
                        <sequence id="seq_IP1321_1996_Arivonimamo" spec="Sequence" taxon="IP1321_1996_Arivonimamo" totalcount="4" value="TCTTTCGGACTCGCAAACATGGAACATGCAACATCACCCCCGCGGGACTGTAACCCGGCCGAGTAGGCTCTACCGCCGCCCTGAAGCCGTACACGTGACGGAGGCTGCCCGCCGCGAGGGGACCTGCCCGGGCCGCCGCACCCTCACAGGGCGTCCGCCCAGATTCCTGAGCCGTCGCTGGTTCACCCCAACCCCCAAGTGGCGGATCCAACCTGCTAGTTCTGGAGTACCAGCCCCCCCTCCTGTCCCCAGCCCACCGGGCCCCACTACCATACGGCCGTGGACATCACCGTCTCCTGGGCCCCACCGGGACGCCTGCCTCGGACCCCCGACGCCCGTCCCAAGCTATGCTCCCTGAGCTACCTTACCCTACGTCCCCAGTCTGCCCCCCCACTCTCGGGCGGAGCTGCGCGCGGCACCCCGCGGCGCCCGAGGCACCGTCGCGGCTGGGGGCGGTGGCCCTCCCTTACTCCAAGCTACCCGGCGGAGAGTTGCTCTATTCGGATAGCAGGTGTCGGGTAGTTAATCACTGGGGGCGGCGAGAGGAACGGGAAGCTAGCAGTCGCGCCGATTCTGGTAGAGATTGAACTCCTGGCGTACGTCTGCTCGGAGGCCCGGTGCCGCCAGGCAGCACCGGGGATTTGCGGCGGCAAGTCCTTCGACCCCGATGGGAGAGGGCGGGGTACAGGGGCGCGTCCTCCCCGCGCGGCTCTCTCACCCGCAGCTCTCCGGTCGGGGGGGCTCGGGGGACACGTATGCTCTAGGTGCATGTGGTGAGTGCTC"/>
                        <sequence id="seq_IP1698_1998_Mahajanga" spec="Sequence" taxon="IP1698_1998_Mahajanga" totalcount="4" value="TCTTTTGGACTCGCAAACACGGAAAATGCAACATCACCCCCGCGGGACTGTAACCCGGCCGAGTAGGCTCTACCGCCGCCCTGAAGCCGTACACGTGACGGAGGCTGCCCGCCGCGAGGGGACCTGCCCGGGCCGCCGCACCCTCACAGGGCGTCCGCCCAGATTCCTGAGCCGCCGCTGGTTCACCCCAACCCCCAAGTGGCGGATCCAACCTGCTAGTTCTGGAGTACCAGCCCCCCCTCCTGTCCCCAGCCCACCGGGCCCCACTACCATACGGCCGTGGACATCACCGTCCCCTGGGCCCCACCGGGACGCCTGCCTCGGACCCCCGACGCCCGTCCCAAGCTATGCTCCCTGAGCTACCTTACCCTACGTCCCCGGTCTGCCCCCCCACTCTCGGGCGGAGCTGCGCGCGGCACCCCGCGGCGCCCGAGGCACCGTCGCGGCTGGGGGCGGTGGCCCTCCCTTACTCCAAGCTACCCGGCGGAGAGTTGCTCTATTCGGATAGCAGGTGTCGGGTAGTTAATCACTGGGGGCGGCGAGAGGAACGGGAAGCTAGCAGTCGCGCCGATTCTGGTAGAGATTGAACTCCTGGCGTACGTCTGCTCGGAGGCCCGGTGCCGCCAGGCAGCACCGGGGATTTGCGGCGGCAAGTCCTTCGACCCCGATGGGAGAGGGCGGGGTACAGGGGCGCGTCCTCCCCGCGCGGCTCTCTCACCCGCAGCTCTCCGGCCGGGGGGGCTCGGGGGACACGTATGCTCTAGGTGCATGTGGTGAGTGCTC"/>
                        <sequence id="seq_IP285_1995_Antananarivo" spec="Sequence" taxon="IP285_1995_Antananarivo" totalcount="4" value="TCTTTTGGACTCGCAAACACGGAAAATGCAACATCACCCCCGCGGGACTGTAACCCGGCCGAGTAGGCTCTACCGCCGCCCTGAAGCCGTACACGTGACGGAGGCTGCCCGCCGCGAGGGGACCTGCCCGGGCCGCCGCACCCTCACAGGGCGTCCGCCCAGATTCCTGAGCCGCCGCTGGTTCACCCCAACCCCCAAGTGGCGGATCCAACCTGCTAGTTCTGGAGTACCAGCCCCCCCTCCTGTCCCCAGCCCACCGGGCCCCACTACCATACGGCCGTGGACATCACCGTCCCCTGGGCCCCACCGGGACGCCTGCCTCGGACCCCCGACGCCCGTCCCAAGCTATGCTCCCTGAGCTACCTTACCCTACGTCCCCGGTCTGCCCCCCCACTCTCGGGCGGAGCTGCGCGCGGCACCCCGCGGCGCCCGAGGCACCGTCGCGGCTGGGGGCGGTGGCCCTCCCTTACTCCAAGCTACCCGGCGGAGAGTTGCTCTATTCGGATAGCAGGTGTCGGGTAGTTAATCACTGGGGGCGGCGAGAGGAACGGGAAGCTAGCAGTCGCGCCGATTCTGGTAGAGATTGAACTCCTGGCGTACGTCTGCTCGGAGGCCCGGTGCCGCCAGGCAGCACCGGGGATTTGCGGCGGCAAGTCCTTCGACCCCGATGGGAGAGGGCGGGGTACAGGGGCGCGTCCTCCCCGCGCGGCTCTCTCACCCGCAGCTCTCCGGCCGGGGGGGCTCGGGGGACACGTATGCTCTAGGTGCATGTGGTGAGTGCTC"/>
                        <sequence id="seq_IP1141_1995_Antananarivo" spec="Sequence" taxon="IP1141_1995_Antananarivo" totalcount="4" value="TCTTTTGGACTCGCAAACACGGAAAATGCAACATCACCCCCGCGGGACTGTAACCCGGCCGAGTAGGCTCTACCGCCGCCCTGAAGCCGTACACGTGACGGAGGCTGCCCGCCGCGAGGGGACCTGCCCGGGCCGCCGCACCCTCACAGGGCGTCCGCCCAGATTCCTGAGCCGCCGCTGGTTCACCCCAACCCCCAAGTGGCGGATCCAACCTGCTAGTTCTGGAGTACCAGCCCCCCCTCCTGTCCCCAGCCCACCGGGCCCCACTACCATACGGCCGTGGACATCACCGTCCCCTGGGCCCCACCGGGACGCCTGCCTCGGACCCCCGACGCCCGTCCCAAGCTATGCTCCCTGAGCTACCTTACCCTACGTCCCCGGTCTGCCCCCCCACTCTCGGGCGGAGCTGCGCGCGGCACCCCGCGGCGCCCGAGGCACCGTCGCGGCTGGGGGCGGTGGCCCTCCCTTACTCCAAGCTACCCGGCGGAGAGTTGCTCTATTCGGATAGCAGGTGTCGGGTAGTTAATCACTGGGGGCGGCGAGAGGAACGGGAAGCTAGCAGTCGCGCCGATTCTGGTAGAGATTGAACTCCTGGCGTACGTCTGCTCGGAGGCCCGGTGCCGCCAGGCAGCACCGGGGATTTGCGGCGGCAAGTCCTTCGACCCCGATGGGAGAGGGCGGGGTACAGGGGCGCGTCCTCCCCGCGCGGCTCTCTCACCCGCAGCTCTCCGGCCGGGGGGGCTCGGGGGACACGTATGCTCTAGGTGCATGTGGTGAGTGCTC"/>
                        <sequence id="seq_IP1394_1996_Mahajanga" spec="Sequence" taxon="IP1394_1996_Mahajanga" totalcount="4" value="TCTTTTGGACTCTTAAACACGGAAAATACATCATCACCCCCGCGGGACTGTAACCCGGCCGAGTAGGCTCTACCGCCGCCCTGAAGCCGTACACGTGACGGAGGCTGCCCGCCGCGAGGGGACCTGCCCGGGCCGCCGCACCCTCACAGGGCGTCCGCCCAGATTCCTGAGCCGTCGCTGGTTCACCCCAACCCCCAAGTGGCGGATCCAACCTGCTAGTTCTGGAGTACCAGCCCCCCCTCCTGTCCCCAGCCCACCGGGCCCCACTACCATACGGCCGTGGACATCACCGTCCCCTGGGCCCCACCGGGACGCCTGCCTCGGACCCCCGACGCCCGTCCCAAGCTATGCTCCCTGAGCTACCTTACCCTACGTCCCCGGTCTGCCCCCCCACTCTCGGGCGGAGCTGCGCGCGGCACCCCGCGGCGCCCGAGGCACCGTCGCGGCTGGGGGCGGTGGCCCTCCCTTACTCCAAGCTACCCGGCGGAGAGTTGCTCTATTCGGATAGCAGGTGTCGGGTAGTTAATCACTGGGGGCGGCGAGAGGAACGGGAAGCTAGCAGTCGCGCCGATTCTGGTAGAGATTGAACTCCTGGCGTACGTCTGCTCGGAGGCCCGGTGCCGCCAGGCAGCACCGGGGATTTGCGGCGGCAAGTCCTTCGACCCCGATGGGAGAGGGCGGGGTACAGGGGCGCGTCCTCCCCGCGCGGCTCTCTCACCCGCAGCTCTCCGGCCGGGGGGGCTCGGGGGACACGTATGCTCTAGGTGCATGAGGTGAGTGCTC"/>
                        <sequence id="seq_IP1311_1996_Soavinandriana" spec="Sequence" taxon="IP1311_1996_Soavinandriana" totalcount="4" value="TCTTTCAGACTCGCAAGCGTGATACGTGCAACTTCACCCCCGCGGGACTGTAACCCGGCCGAGTAGGCTCTACCGCCGCCCTGAAGCCGTACACGTGACGGAGGCTGCCCGCCGCGAGGGGACCTGCCCGGGCCGCCGCACCCTCACAGGGCGTCCGCCTAGATTCCTGAGCCGTCGCTAGTTCACCCCAACCCCCAAGTGGCGGATCCAACCTGCTAGTTCTGGAGTACCAGCCCCCCCTCCTGTCCCCAGCCCACCGGGCCCCACTACCATACGGCCGTGGACATCACCGTCCCCTGGGCCCCACCGGGACGCCTGCCTCGGACCCCCGACGCCCGTCCCAAGCAGTGCTCCCTGAGCTACCTTACCCTACGTCCCCGGTCTGCGCCCCCACTCTCGGGCGGAGCTGCGCGCGGCACCCCGCGGCGCCCGAGGCACCGTCGCGGCTGGGGGCGGTGGCCCTCCCGTACTCCAAGCTACCCGGCGGAGAGTTGCTCTACTCGGATAGCAGGTGTCGAGTAGTTAATCACTGGGGGCGGCGAGAGGAACGAGAAGCTAGCAGTCGCTCCGATTTTGGTAGAGATTGAACTCCTGGCGTACGTCTGCTCGGCGGCCCGGTGCCGCCAGGCAGAATCGGGGATTTGCGGCGGCAAGTCCTTCGACCCCGATGGGAGAGGACGGGGTACAGGGGCGCGTCCTCCCCGCGCGGCTCTCTCACCCGCAGCTCTCCGGCCGGGGGGGCTCGGGGGACACGTACGCTCTAGGTGCATGTGGTGAGTGCTC"/>
                        <sequence id="seq_IP279_1995_Antananarivo" spec="Sequence" taxon="IP279_1995_Antananarivo" totalcount="4" value="TCTTTTGGACTCGCAAACACGGAAAATGCAACATCACCCCCGCGGGACTGTAACCCGGCCGAGTAGGCTCTACCGCCGCCCTGAAGCCGTACACGTGACGGAGGCTGCCCGCCGCGAGGGGACCTGCCCGGGCCGCCGCACCCTCACAGGGCGTCCGCCCAGATTCCTGAGCCGCCGCTGGTTCACCCCAACCCCCAAGTGGCGGATCCAACCTGCTAGTTCTGGAGTACCAGCCCCCCCTCCTGTCCCCAGCCCACCGGGCCCCACTACCATACGGCCGTGGACATCACCGTCCCCTGGGCCCCACCGGGACGCCTGCCTCGGACCCCCGACGCCCGTCCCAAGCTATGCTCCCTGAGCTACCTTACCCTACGTCCCCGGTCTGCCCCCCCACTCTCGGGCGGAGCTGCGCGCGGCACCCCGCGGCGCCCGAGGCACCGTCGCGGCTGGGGGCGGTGGCCCTCCCTTACTCCAAGCTACCCGGCGGAGAGTTGCTCTATTCGGATAGCAGGTGTCGGGTAGTTAATCACTGGGGGCGGCGAGAGGAACGGGAAGCTAGCAGTCGCGCCGATTCTGGTAGAGATTGAACTCCTGGCGTACGTCTGCTCGGAGGCCCGGTGCCGCCAGGCAGCACCGGGGATTTGCGGCGGCAAGTCCTTCGACCCCGATGGGAGAGGGCGGGGTACAGGGGCGCGTCCTCCCCGCGCGGCTCTCTCACCCGCAGCTCTCCGGCCGGGGGGGCTCGGGGGACACGTATGCTCTAGGTGCATGTGGTGAGTGCTC"/>
                        <sequence id="seq_IP1159_1995_Antananarivo" spec="Sequence" taxon="IP1159_1995_Antananarivo" totalcount="4" value="TCTTTTGGACTCTTAAACACGGAAAATACATCATCACCCCCGCGGGACTGTAACCCGGCCGAGTAGGCTCTACCGCCGCCCTGAAGCCGTACACGTGACGGAGGCTGCCCGCCGCGAGGGGACCTGCCCGGGCCGCCGCACCCTCACAGGGCGTCCGCCCAGATTCCTGAGCCGTCGCTGGTTCACCCCAACCCCCAAGTGGCGGATCCAACCTGCTAGTTCTGGAGTACCAGCCCCCCCTCCTGTCCCCAGCCCACCGGGCCCCACTACCATACGGCCGTGGACATCACCGTCCCCTGGGCCCCACCGGGACGCCTGCCTCGGACCCCCGACGCCCGTCCCAAGCTATGCTCCCTGAGCTACCTTACCCTACGTCCCCGGTCTGCCCCCCCACTCTCGGGCGGAGCTGCGCGCGGCACCCCGCGGCGCCCGAGGCACCGTCGCGGCTGGGGGCGGTGGCCCTCCCTTACTCCAAGCTACCCGGCGGAGAGTTGCTCTATTCGGATAGCAGGTGTCGGGTAGTTAATCACTGGGGGCGGCGAGAGGAACGGGAAGCTAGCAGTCGCGCCGATTCTGGTAGAGATTGAACTCCTGGCGTACGTCTGCTCGGAGGCCCGGTGCCGCCAGGCAGCACCGGGGATTTGCGGCGGCAAGTCCTTCGACCCCGATGGGAGAGGGCGGGGTACAGGGGCGCGTCCTCCCCGCGCGGCTCTCTCACCCGCAGCTCTCCGGCCGGGGGGGCTCGGGGGACACGTATGCTCTAGGTGCATGTGGTGAGTGCTC"/>
                        <sequence id="seq_IP266_1994_Antananarivo" spec="Sequence" taxon="IP266_1994_Antananarivo" totalcount="4" value="TCTTTTGGACTCGCAAACACGGAAAATGCAACATCACCCCCGCGGGACTGTAACCCGGCCGAGTAGGCTCTACCGCCGCCCTGAAGCCGTACACGTGACGGAGGCTGCCCGCCGCGAGGGGACCTGCCCGGGCCGCCGCACCCTCACAGGGCGTCCGCCCAGATTCCTGAGCCGCCGCTGGTTCACCCCAACCCCCAAGTGGCGGATCCAACCTGCTAGTTCTGGAGTACCAGCCCCCCCTCCTGTCCCCAGCCCACCGGGCCCCACTACCATACGGCCGTGGACATCACCGTCCCCTGGGCCCCACCGGGACGCCTGCCTCGGACCCCCGACGCCCGTCCCAAGCTATGCTCCCTGAGCTACCTTACCCTACGTCCCCGGTCTGCCCCCCCACTCTCGGGCGGAGCTGCGCGCGGCACCCCGCGGCGCCCGAGGCACCGTCGCGGCTGGGGGCGGTGGCCCTCCCTTACTCCAAGCTACCCGGCGGAGAGTTGCTCTATTCGGATAGCAGGTGTCGGGTAGTTAATCACTGGGGGCGGCGAGAGGAACGGGAAGCTAGCAGTCGCGCCGATTCTGGTAGAGATTGAACTCCTGGCGTACGTCTGCTCGGAGGCCCGGTGCCGCCAGGCAGCACCGGGGATTTGCGGCGGCAAGTCCTTCGACCCCGATGGGAGAGGGCGGGGTACAGGGGCGCGTCCTCCCCGCGCGGCTCTCTCACCCGCAGCTCTCCGGCCGGGGGGGCTCGGGGGACACGTATGCTCTAGGTGCATGTGGTGAGTGCTC"/>
                        <sequence id="seq_IP1697_1998_Mahajanga" spec="Sequence" taxon="IP1697_1998_Mahajanga" totalcount="4" value="TCTTTTGGACTCGCAAACACGGAAAATGCAACATCACCCCCGCGGGACTGTAACCCGGCCGAGTAGGCTCTACCGCCGCCCTGAAGCCGTACACGTGACGGAGGCTGCCCGCCGCGAGGGGACCTGCCCGGGCCGCCGCACCCTCACAGGGCGTCCGCCCAGATTCCTGAGCCGCCGCTGGTTCACCCCAACCCCCAAGTGGCGGATCCAACCTGCTAGT-CTGGAGTACCAGCCCCCCCTCCTGTCCCCAGCCCACCGGGCCCCACTACCATACGGCCGTGGACATCACCGTCCCCTGGGCCCCACCGGGACGCCTGCCTCGGACCCCCGACGCCCGTCCCAAGCTATGCTCCCTGAGCTACCTTACCCTACGTCCCCGGTCTGCCCCCCCACTCTCGGGCGGAGCTGCGCGCGGCACCCCGCGGCGCCCGAGGCACCGTCGCGGCTGGGGGCGGTGGCCCTCCCTTACTCCAAGCTACCCGGCGGAGAGTTGCTCTATTCGGATAGCAGGTGTCGGGTAGTTAATCACTGGGGGCGGCGAGAGGAACGGGAAGCTAGCAGTCGCGCCGATTCTGGTAGAGATTGAACTCCTGGCGTACGTCTGCTCGGAGGCCCGGTGCCGCCAGGCAGCACCGGGGATTTGCGGCGGCAAGTCCTTCGACCCCGATGGGAGAGGGCGGGGTACAGGGGCGCGTCCTCCCCGCGCGGCTCTCTCACCCGCAGCTCTCCGGCCGGGGGGGCTCGGGGGACACGTATGCTCTAGGTGCATGTGGTGAGTGCTC"/>
                        <sequence id="seq_IP1621_1997_Mahajanga" spec="Sequence" taxon="IP1621_1997_Mahajanga" totalcount="4" value="TCTTTTGGACTCTTAAACACGGAAAATACATCATCACCCCCGCGGGACTGTAACCCGGCCGAGTAGGCTCTACCGCCGCCCTGAAGCCGTACACGTGACGGAGGCTGCCCGCCGCGAGGGGACCTGCCCGGGCCGCCGCACCCTCACAGGGCGTCCGCCCAGATTCCTGAGCCGTCGCTGGTTCACCCCAACCCCCAAGTGGCGGATCCAACCTGCTAGTTCTGGAGTACCAGCCCCCCCTCCTGTCCCCAGCCCACCGGGCCCCACTACCATACGGCCGTGGACATCACCGTCCCCTGGGCCCCACCGGGACGCCTGCCTCGGACCCCCGACGCCCGTCCCAAGCTATGCTCCCTGAGCTACCTTACCTTACGTCCCCGGTCTGCCCCCCCACTCTCGGGCGGAGCTGCGCGCGGCACCCCGCGGCGCCCGAGGCACCGTCGCGGCTGGGGGCGGTGGCCCTCCCTTACTCCAAGCTACCCGGCGGAGAGTTGCTCTATTCGGATAGCAGGTGTCGGGTAGTTAATCACTGGGGGCGGCGAGAGGAACGGGAAGCTAGCAGTCGCGCCGATTCTGGTAGAGATTGAACTCCTGGCGTACGTCTGCTCGGAGGCCCGGTGCCGCCAGGCAGCACCGGGGATTTGCGGCGGCAAGTCCTTCGACCCCGATGGGAGAGGGCGGGGTACAGGGGCGCGTCCTCCCCGCGCGGCTCTCTCACCCGCAGCTCTCCGGCCGGGGGGGCTCGGGGGACACGTATGCTCTAGGTGCATGTGGTGAGTGCTC"/>
                        <sequence id="seq_IP1647_1995_Mahajanga" spec="Sequence" taxon="IP1647_1995_Mahajanga" totalcount="4" value="TCTTTTGGACTCTTAAACACGGAAAATACATCATCACCCCCGCGGGACTGTAACCCGGCCGAGTAGGCTCTACCGCCGCCCTGAAGCCGTACACGTGACGGAGGCTGCCCGCCGCGAGGGGACCTGCCCGGGCCGCCGCACCCTCACAGGGCGTCCGCCCAGATTCCTGAGCCGTCGCTGGTTCACCCCAACCCCCAAGTGGCGGATCCAACCTGCTAGTTCTGGAGTACCAGCCCCCCCTCCTGTCCCCAGCCCACCGGGCCCCACTACCATACGGCCGTGGACATCACCGTCCCCTGGGCCCCACCGGGACGCCTGCCTCGGACCCCCGACGCCCGTCCCAAGCTATGCTCCCTGAGCTACCTTACCCTACGTCCCCGGTCTGCCCCCCCACTCTCGGGCGGAGCTGCGCGCGGCACCCCGCGGCGCCCGAGGCACCGTCGCGGCTGGGGGCGGTGGCCCTCCCTTACTCCAAGCTACCCGGCGGAGAGTTGCTCTATTCGGATAGCAGGTGTCGGGTAGTTAATCACTGGGGGCGGCGAGAGGAACGGGAAGCTAGCAGTCGCGCCGATTCTGGTAGAGATTGAACTCCTGGCGTACGTCTGCTCGGAGGCCCGGTGCCGCCAGGCAGCACCGGGGATTTGCGGCGGCAAGTCCTTCGACCCCGATGGGAGAGGGCGGGGTACAGGGGCGCGTCCTCCCCGCGCGGCTCTCTCACCCGCAGCTCTCCGGCCGGGGGGGCTCGGGGGACACGTATGCTCTAGGTGCATGTGGTGAGTGCTC"/>
                        <sequence id="seq_IP269_1994_Antananarivo" spec="Sequence" taxon="IP269_1994_Antananarivo" totalcount="4" value="TCTTTCAGACTCGCAAGCGTGATACGTGCAACTTCACCCCCGCGGGACTGTAACCCGGCCGAGTAGGCTTAGCCGCCGCCCTGAAGCCGTACACGTGGCGGAGGCTGCCCGCCGTGAGGGGACCTGCCCGGGCCGCCGCACCCTCACAGGGCGTCCGCCCAGACTCCTGGGCCGTCGCTGGTTCACCCCAACCCCTAAGTGGCGGATCAAACCTGCTAGTTCTGGAGTACCAGCCCCCCCTCCTGTCCCTAGCCCACCGGGCCCCACTACCATACGGCCGTGGACATCACCGTCCCCTGGGTCCCACCGGGACGCCTGCCTCGGACCCCCGACGCCCGTCCCAAGCTATGCTCCCTGAGCTACCTTACCCTACGTCCCCGGTCTGCCCCCCCACTCTCGGGCGGAGCTGCGTGCGGCACCCCGCGGCGCCCGAGGCACCGTCGCGGCTGGGGGCGGTGGCCCTCCCTTACTCCACGCTACCCGGCGGAGAGTTGCTCTATTCGGATAGCAGGTGTCGGGTAGTTAATCACTGGGGGCGGCGAGAGGAACGGGAAGCTAGCAGTCGCGCCGATTCAGGTAGAGATTGAACTCCTGGCGTACGTCTGCTCGGAGGCCCGGTGCCGCCAGACAGCACCGGGGATTTGCGGCGGCAAGTCCTTCGACCCCGATGGGAGAGGGCGGGGTACAGGGGCGCGTCCTCCCCGCTCGGCTCTCTCACCCGCAGCTCTCCGGCCGGGGGGGCTCGGGGGACACGTATGCTCTAAGTGCATGTGGTGAGTGCTC"/>
                        <sequence id="seq_IP1153_1995_Antananarivo" spec="Sequence" taxon="IP1153_1995_Antananarivo" totalcount="4" value="TCTTTTGGACTCGCAAACACGGAAAATGCAACATCACCCCCGCGGGACTGTAACCCGGCCGAGTAGGCTCTACCGCCGCCCTGAAGCCGTACACGTGACGGAGGCTGCCCGCCGCGAGGGGACCTGCCCGGGCCGCCGCACCCTCACAGGGCGTCCGCCCAGATTCCTGAGCCGCCGCTGGTTCACCCCAACCCCCAAGTGGCGGATCCAACCTGCTAGTTCTGGAGTACCAGCCCCCCCTCCTGTCCCCAGCCCACCGGGCCCCACTACCATACGGCCGTGGACATCACCGTCCCCTGGGCCCCACCGGGACGCCTGCCTCGGACCCCCGACGCCCGTCCCAAGCTATGCTCCCTGAGCTACCTTACCCTACGTCCCCGGTCTGCCCCCCCACTCTCGGGCGGAGCTGCGCGCGGCACCCCGCGGCGCCCGAGGCACCGTCGCGGCTGGGGGCGGTGGCCCTCCCTTACTCCAAGCTACCCGGCGGAGAGTTGCTCTATTCGGATAGAAGGTGTCGGGTAGTTAATCACTGGGGGCGGCGAGAGGAACGGGAAGCTAGCAGTCGCGCCGATTCTGGTAGAGATTGAACTCCTGGCGTACGTCTGCTCGGAGGCCCGGTGCCGCCAGGCAGCACCGGGGATTTGCGGCGGCAAGTCCTTCGACCCCGATGGGAGAGGGCGGGGTACAGGGGCGCGTCCTCCCCGCGCGGCTCTCTCACCCGCAGCTCTCCGGCCGGGGGGGCTCGGGGGACACGTATGCTCTAGGTGCATGTGGTGAGTGCTC"/>
                        <sequence id="seq_IP1131_1995_Antananarivo" spec="Sequence" taxon="IP1131_1995_Antananarivo" totalcount="4" value="TCTTTTGGACTCGCAAACACGGAAAATGCAACATCACCCCCGCGGGACTGTAACCCGGCCGAGTAGGCTCTACCGCCGCCCTGAAGCCGTACACGTGACGGAGGCTGCCCGCCGCGAGGGGACCTGCCCGGGCCGCCGCACCCTCACAGGGCGTCCGCCCAGATTCCTGAGCCGCCGCTGGTTCACCCCAACCCCCAAGTGGCGGATCCAACCTGCTAGTTCTGGAGTACCAGCCCCCCCTCCTGTCCCCAGCCCACCGGGCCCCACTACCATACGGCCGTGGACATCACCGTCCCCTGGGCCCCACCGGGACGCCTGCCTCGGACCCCCGACGCCCGTCCCAAGCTATGCTCCCTGAGCTACCTTACCCTACGTCCCCGGTCTGCCCCCCCACTCTCGGGCGGAGCTGCGCGCGGCACCCCGCGGCGCCCGAGGCACCGTCGCGGCTGGGGGCGGTGGCCCTCCCTTACTCCAAGCTACCCGGCGGAGAGTTGCTCTATTCGGATAGCAGGTGTCGGGTAGTTAATCACTGGGGGCGGCGAGAGGAACGGGAAGCTAGCAGTCGCGCCGATTCTGGTAGAGATTGAACTCCTGGCGTACGTCTGCTCGGAGGCCCGGTGCCGCCAGGCAGCACCGGGGATTTGCGGCGGCAAGTCCTTCGACCCCGATGGGAGAGGGCGGGGTACAGGGGCGCGTCCTCCCCGCGCGGCTCTCTCACCCGCAGCTCTCCGGCCGGGGGGGCTCGGGGGACACGTATGCTCTAGGTGCATGTGGTGAGTGCTC"/>
                        <sequence id="seq_IP1779_2000_Manjakandriana" spec="Sequence" taxon="IP1779_2000_Manjakandriana" totalcount="4" value="TCTTTCAGACTCGCAAGCGTGATACGTGCAACTTCACCCCCGCGGGACCGTAACCCGGCCGAGTAGGCTCTACCGCCGCCCTGAAGCCGTACACGAGACGGAGGCTGCCCGCCGCGAAGGTACCTGCCCTGGCCGCCGCATCCTCACAGGGCGTCCGCCCAGATTCCTGAGCCGTCGCTGGTTCACCCCTACCCCCAAGTGGCGGATCCAACCTGCTAGTTCTGGAGTACCAGCCCCCCCTCCTGTCCCCAGCCCACCGGGCCCCACTACCATACGGCCGTGGACATCACCGTCCCCTGGGCCCCACCGGGACGCCTGCCTCGGACCCCCGACGCCCGTCCCAAGCTATGCTCCCTGAGCTACCTTACCCTACGTCCCCGGTCTGCCCCCCCACTCTCGGGCGGAGCTGCGCGCGGCACCTCGCGGTGCCCGAGGCACCGTCGCGGCTGGGGGCGGTGGCCCTCCCTTACTCCAAGCTACCCGGCGGAGAGATGCTCTGTTCGGATGGCAGGTGCCGGGTAGTTAATCACTGGGGGCGGCGAGAGGAACGGGAAGCTAGCAGTCGCGCCGATTCTGGTAGAGATTGAACTCCTGGCGTACGTCTGCTCGGAGGCCCGGTGCTGCCAGGCAGCACCGGGGATTTGCGGCGGCAAGTCCTTCGACCCTGATGGGAGAGGGCGGGGTATAGGGGCGTGTCCTCCCCGCGCGGCTCTCTCACCCGCAGCTCTCCGGCCGGAGGGGCTCGGGGGACACGTATGCTCTAGGTGCATGTGGTGAGTGCTC"/>
                        <sequence id="seq_IP1787_2000_Ambositra" spec="Sequence" taxon="IP1787_2000_Ambositra" totalcount="4" value="TCTTTCGGACTCGCAAGCGTGGAACATGCAACATCACCCCCGCGGGACTGTAACCCGGCCGAGTAGGCTCTACCGCCGCCCTGAAGCCGTACACGTGACGGAGGCTGCCCGCCGCGAGGGGACCTGCCCGGGCCGCCGCACCCTCACAGGGCGTCCGCCCAGATTCCTGAGCCGTCGCTGGTTCACCCCAACCCCCAAGTGGCGGATCCAACCTGCTAGTTCTGGAGTACCAGCCCCCCCTCCTGTCCCCAGCCCACCGGGCCCCACTACCATACGGCCGTGGACATCACCGTCCCCTGGGCCCCACCGGGACGCCTGCCTCGGACCCCCGACGCCCGTCCCAAGCTATGCTCCCTGAGCTACCTTACCCTACGTCCCCGGTCTGCCCCCCCGCTCTCGGGCGGAGCTGCGCGCGGTACCCTGCGGCGCCCGGGGCACCGTCGCGGCTGGGGGCGGTGGCCCTCCCTTACTCCAAGCTACCCGGCGGAGAGTTGCTCTATTCGGATAGCAGGTGTCGGGTAGTTAATCACTGGGGGCGGCGAGAGGAACGGGAAGCTAGCAGTCGCGCCGATTCTGGTAGAGATTGAACTCCTGGCGTACGTCTGCTCGGAGGCCCGGTGCCGCCAGGCAGCACCGGGGATTTGCGGCGGCAAGTCCTTCGACCCCGATGGGAGAGGGCGGGGTACAAGGGCGCGTCCTCCCCGCGCGGCTCTCTCACCCGCAGTTCTCCGGCCAGGGGGGCTCGGGGGACACGTATGCTCTAGGTGCATGTGGTGAGTGCTC"/>
                        <sequence id="seq_IP1128_1995_Antananarivo" spec="Sequence" taxon="IP1128_1995_Antananarivo" totalcount="4" value="TCTTTTGGACTCGCAAACACGGAAAATGCAACATCACCCCCGCGGGACTGTAACCCGGCCGAGTAGGCTCTACCGCCGCCCTGAAGCCGTACACGTGACGGAGGCTGCCCGCCGCGAGGGGACCTGCCCGGGCCGCCGCACCCTCACAGGGCGTCCGCCCAGATTCCTGAGCCGCCGCTGGTTCACCCCAACCCCCAAGTGGCGGATCCAACCTGCTAGTTCTGGAGTACCAGCCCCCCCTCCTGTCCCCAGCCCACCGGGCCCCACTACCATACGGCCGTGGACATCACCGTCCCCTGGGCCCCACCGGGACGCCTGCCTCGGACCCCCGACGCCCGTCCCAAGCTATGCTCCCTGAGCTACCTTACCCTACGTCCCCGGTCTGCCCCCCCACTCTCGGGCGGAGCTGCGCGCGGCACCCCGCGGCGCCCGAGGCACCGTCGCGGCTGGGGGCGGTGGCCCTCCCTTACTCCAAGCTACCCGGCGGAGAGTTGCTCTATTCGGATAGCAGGTGTCGGGTAGTTAATCACTGGGGGCGGCGAGAGGAACGGGAAGCTAGCAGTCGCGCCGATTCTGGTAGAGATTGAACTCCTGGCGTACGTCTGCTCGGAGGCCCGGTGCCGCCAGGCAGCACCGGGGATTTGCGGCGGCAAGTCCTTCGACCCCGATGGGAGAGGGCGGGGTACAGGGGCGCGTCCTCCCCGCGCGGCTCTCTCACCCGCAGCTCTCCGGCCGGGGGGGCTCGGGGGACACGTATGCTCTAGGTGCATGTGGTGAGTGCTC"/>
                        <sequence id="seq_IP1317_1996_Betafo" spec="Sequence" taxon="IP1317_1996_Betafo" totalcount="4" value="TCTTTCAGACTCGCAAGCGTGATACGTGCAACTTCACCCCCGCGGGACTGTAACCCGGCCGAGTAGGCTCTACCGCCGCCCTGAAGCCGTACACGTGACGGAGGCTACCCGCCGCGAGGGGACCTGCCCGGGCCGCCGCACCCTCACAGGGCGTCCGCCCAGATTCCTGAGCCGTTGCTGGTTCACCCCAACCCCCAAGTGGCGGATCCAACCTGCTAGTTCTGGAGTACCAGCCCCTCCTCCTGTCCCCAGCCCACCGGGCCCCACTACCATACGGCCGTGGACATCACCGTCCCCTGGGTCCCACCGGGACGCCTGCCGCGGACCCCCGACGCCCGTCCCAAGCTATGATCCCTGAGCTACCTTACCCTACGTCCCCGGTCTGCCCCCCCACTCTCGGGCGGAGCTGCGCGCGGCACCCCGCGGCGCCCGAGGCACCGTCGCGGCTGGGGGCGGTGGCCCTCCCTTACTCCAAGCTACCCGGCGGAGAGTTTCTCTATTCGGATAGCAGGTGTCGGGTAGTTAATCACTGGGGGCGGCGAGAGGAACAGGAAGCTAGCAGTCGCGCCGATTCTGGTAGAGATTGAACTCCTGGCGTACGTCTGCTCGAAGGCCCGGTGCCGCCAGGCAGCACCGGGGATTTGCGGCGGCAAGTCCTTCGACCCCGATGGGAGAGGGCGGGGTACAGGGGCGCGTCCTCCCCGCGCGGCTCTTGATCCCGCAGCTCTCCGGCCGGGGGGGCTCGGGGGACACGTATGCTCTAGGTGCATGTGGTGAGTGCTC"/>
                        <sequence id="seq_IP1143_1995_Miarinarivo" spec="Sequence" taxon="IP1143_1995_Miarinarivo" totalcount="4" value="TCTTTCGGACTCGCAAACACGGAACATGCAACATCACCCCCGCGGGACTGTAACCCGGCCGAGTAGGCTCTACCGCCGCCCTGAAGCCGTACACGTGACGGAGGCTGCCCGCCGCGAGGGGACCTGCCCGGGCCGCCGCACCCTCACAGGGCGTCCGCCCAGATTCCTGAGCCGTCGCTGGTTCACCCCAACCCCCAAGTGGCGGATCCAACCTGCTAGTTCTGGAGTACCAGCCCCCCCTCCTGTCCCCAGCCCACCGGGCCCCACTACCATACGGCCGTGGACATCACCGTCCCCTGGGCCCCACCGGGACGCCTGCCTCGGACCCCCGACGCCCGTCCCAAGCTATGCTCCCTGAGCTACCTTACCCTACGTCCCCGGTCTGCCCCCCCACTCTCGGGCGGAGCTGCGCGCGGCACCCCGCGGCGCCCGAGGCACCGTCGCGGCTGGGGGCGGTGGCCCTCCCTTACTCCAAGCTACCCGGCGGAGAGTTGCTCTATTCGGATAGCAGGTGTCGGGTAGTTAATCACTGGGGGCGGCGAGAGGAACGGGAAGCTAGCAGTCGCGCCGATTCTGGTAGAGAGTGAACTCCTGGCGTACGTCTGCTCGGAGGCCCGGTGCCGCCAGGCAGCACCGGGGATTTGCGGCGGCAAGTCCTTCGACCCCGATGGGAGAGGGCGGGGTACAGGGGCGCGTCCTCCCCGCGCGGCTCTCTCACCCGCAGCTCTCCGGCCGGGGGGGCTCGGGGGACACGTATGCTCTAGGTGCATGTGGTGGGTGCTC"/>
                        <sequence id="seq_IP1165_1995_Antananarivo" spec="Sequence" taxon="IP1165_1995_Antananarivo" totalcount="4" value="TCTTTTGGACTC--AAACACGGAAAAT-CA-CATCACCCCCGCGGGACTGTAACCCGGCCGAGTAGGCTCTACCGCCGCCCTGAAGCCGTACACGTGACGGAGGCTGCCCGCCGCGAGGGGACCTGCCCGGGCCGCCGCACCCTCACAGGGCGTCCGCCCAGATTCCTGAGCCG-CGCTGGTTCACCCCAACCCCCAAGTGGCGGATCCAACCTGCTAGTTCTGGAGTACCAGCCCCCCCTCCTGTCCCCAGCCCACCGGGCCCCACTACCATACGGCCGTGGACATCACCGTCCCCTGGGCCCCACCGGGACGCCTGCCTCGGACCCCCGACGCCCGTCCCAAGCTATGCTCCCTGAGCTACCTTACCCTACGTCCCCGGTCTGCCCCCCCACTCTCGGGCGGAGCTGCGCGCGGCACCCCGCGGCGCCCGAGGCACCGTCGCGGCTGGGGGCGGTGGCCCTCCCTTACTCCAAGCTACCCGGCGGAGAGTTGCTCTATTCGGATAGCAGGTGTCGGGTAGTTAATCACTGGGGGCGGCGAGAGGAACGGGAAGCTAGCAGTCGCGCCGATTCTGGTAGAGATTGAACTCCTGGCGTACGTCTGCTCGGAGGCCCGGTGCCGCCAGGCAGCACCGGGGATTTGCGGCGGCAAGTCCTTCGACCCCGATGGGAGAGGGCGGGGTACAGGGGCGCGTCCTCCCCGCGCGGCTCTCTCACCCGCAGCTCTCCGGCCGGGGGGGCTCGGGGGACACGTATGCTCTAGGTGCATGTGGTGAGTGCTC"/>
                        <sequence id="seq_IP244_1992_Antananarivo" spec="Sequence" taxon="IP244_1992_Antananarivo" totalcount="4" value="TCTTTTGGACTCGCAAACACGGAAAATGCAACATCACCCCCGCGGGACTGTAACCCGGCCGAGTAGGCTCTACCGCCGCCCTGAAGCCGTACACGTGACGGAGGCTGCCCGCCGCGAGGGGACCTGC-CGGGCCGCCGCACCCTCACAGGGCGTCCGCCCAGATTCCTGAGCCGTCGCTGGTTCACCCCAACCCCCAAGTGGCGGATCCAACCTGCTAGTTCTGGAGTACCAGCCCCCCCTCCTGTCCCCAGCCCACCGGGCCCCACTACCATACGGCCGTGGACATCACCGTCCCCTGGGCCCCACCGGGACGCCTGCCTCGGACCCCCGACGCCCGTCCCAAGCTATGCTCCCTGAGCTACCTTACCCTACGTCCCCGGTCTGCCCCCCCACTCTCGGGCGGAGCTGCGCGCGGCACCCCGCGGCGCCCGAGGCACCGTCGCGGCTGGGGGCGGTGGCCCTCCCTTACTCCAAGCTACCCGGCGGAGAGTTGCTCTATTCGGATAGCAGGTGTCGGGTAGTTAATCACTGGGGGCGGCGAGAGGAACGGGAAGCTAGCAGTCGCGCCGATTCTGGTAGAGATTGAACTCCTGGCGTACGTCTGCTCGGAGGCCCGGTGCCGCCAGGCAGCACCGGGGATTTGCGGCGGCAAGTCCTTCGACCCCGATGGGAGAGGGCGGGGTACAGGGGCGCGTCCTCCCCGCGCGGCTCTCTCACCCGCAGCTCTCCGGCCGGGGGGGCTCGGGGGACACGTATGCTCTAGGTGCATGTGGTGAGTGCTC"/>
                        <sequence id="seq_IP262_1994_Andapa" spec="Sequence" taxon="IP262_1994_Andapa" totalcount="4" value="TCTTTTGGACTCTTAAACACGGAAAATGCATCATCACCCCCGCGGGACTGTAACCCGGCCGAGTAGGCTCTACCGCCGCCCTGAAGCCGTACACGTGACGGAGGCTGCCCGCCGCGAGGGGACCTGCCCGGGCCGCCGCACCCTCACAGGGCGTCCGCCCAGATTCCTGAGCCGTCGCTGGTTCACCCCAACCCCCAAGTGGCGGATCCAACCTGCTAGTTCTGGAGTACCAGCCCCCCCTCCTGTCCCCAGCCCACCGGGCCCCACTACCATACGGCCGTGGACATCACCGTCCCCTGGGCCCCACCGGGACGCCTGCCTCGGACCCCCGACGCCCGTCCCAAGCTATGCTCCCTGAGCTACCTTACCCTACGTCCCCGGTCTGCCCCCCCACTCTCGGGCGGAGCTGCGCGCGGCACCCCGCGGCGCCCGAGGCACCGTCGCGGCTGGGGGCGGTGGCCCTCCCTTACTCCAAGCTACCCGGCGGAGAGTTGCTCTATTCGGATAGCAGGTGTCGGGTAGTTAATCACTGGGGGCGGCGAGAGGAACGGGAAGCTAGCAGTCGCGCCGATTCTGGTAGAGATTGAACTCCTGGCGTACGTCTGCTCGGAGGCCCGGTGCCGCCAGGCAGCACCGGGGATTTGCGGCGGCAAGTCCTTCGACCCCGATGGGAGAGGGCGGGGTACAGGGGCGCGTCCTCCCCGCGCGGCTCTCTCACCCGCAGCTCTCCGGCCGGGGGGGCTCGGGGGACACGTATGCTCTAGGTGCATGTGGTGAGTGCTC"/>
                        <sequence id="seq_IP261_1994_Andapa" spec="Sequence" taxon="IP261_1994_Andapa" totalcount="4" value="TCTTTTGGACTCTTAAACACGGAAAATGCATCATCACCCCCGCGGGACTGTAACCCGGCCGAGTAGGCTCTACCGCCGCCCTGAAGCCGTACACGTGACGGAGGCTGCCCGCCGCGAGGGGACCTGCCCGGGCCGCCGCACCCTCACAGGGCGTCCGCCCAGATTCCTGAGCCGTCGCTGGTTCACCCCAACCCCCAAGTGGCGGATCCAACCTGCTAGTTCTGGAGTACCAGCCCCCCCTCCTGTCCCCAGCCCACCGGGCCCCACTACCATACGGCCGTGGACATCACCGTCCCCTGGGCCCCACCGGGACGCCTGCCTCGGACCCCCGACGCCCGTCCCAAGCTATGCTCCCTGAGCTACCTTACCCTACGTCCCCGGTCTGCCCCCCCACTCTCGGGCGGAGCTGCGCGCGGCACCCCGCGGCGCCCGAGGCACCGTCGCGGCTGGGGGCGGTGGCCCTCCCTTACTCCAAGCTACCCGGCGGAGAGTTGCTCTATTCGGATAGCAGGTGTCGGGTAGTTAATCACTGGGGGCGGCGAGAGGAACGGGAAGCTAGCAGTCGCGCCGATTCTGGTAGAGATTGAACTCCTGGCGTACGTCTGCTCGGAGGCCCGGTGCCGCCAGGCAGCACCGGGGATTTGCGGCGGCAAGTCCTTCGACCCCGATGGGAGAGGGCGGGGTACAGGGGCGCGTCCTCCCCGCGCGGCTCTCTCACCCGCAGCTCTCCGGCCGGGGGGGCTCGGGGGACACGTATGCTCTAGGTGCATGTGGTGAGTGCTC"/>
                        <sequence id="seq_IP2227_1998_Mahajanga" spec="Sequence" taxon="IP2227_1998_Mahajanga" totalcount="4" value="TCTTTTGGACTCTTAAACACGGAAAATACATCATCACCCCCGCGGGACTGTAACCCGGCCGAGTAGGCTCTACCGCCGCCCTGAAGCCGTACACGTGACGGAGGCTGCCCGCCGCGAGGGGACCTGCCCGGGCCGCCGCACCCTCACAGGGCGTCCGCCCAGATTCCTGAGCCGTCGCTGGTTCACCCCAACCCCCAAGTGGCGGATCCAACCTGCTAGTTCTGGAGTACCAGCCCCCCCTCCTGTCCCCAGCCCACCGGGCCCCACTACCATACGGCCGTGGACATCACCGTCCCCTGGGCCCCACCGGGACGCCTGCCTCGGACCCCCGACGCCCGTCCCAAGCTATGCTCCCTGAGCTACCTTACCTTACGTCCCCGGTCTGCCCCCCCACTCTCGGGCGGAGCTGCGCGCGGCACCCCGCGGCGCCCGAGGCACCGTCGCGGCTGGGGGCGGTGGCCCTCCCTTACTCCAAGCTACCCGGCGGAGAGTTGCTCTATTCGGATAGCAGGTGTCGGGTAGTTAATCACTGGGGGCGGCGAGAGGAACGGGAAGCTAGCAGTCGCGCCGATTCTGGTAGAGATTGAACTCCTGGCGTACGTCTGCTCGGAGGCCCGGTGCCGCCAGGCAGCACCGGGGATTTGCGGCGGCAAGTCCTTCGACCCCGATGGGAGAGGGCGGGGTACAGGGGCGCGTCCTCCCCGCGCGGCTCTCTCACCCGCAGCTCTCCGGCCGGGGGGGCTCGGGGGACACGTATGCTCTAGGTGCATGTGGTGAGTGCTC"/>
                        <sequence id="seq_IP1731_1998_Manjakandriana" spec="Sequence" taxon="IP1731_1998_Manjakandriana" totalcount="4" value="TCTTTCAGACTCGCAAGCGTGATACGTGCAACTTCACCCCCGCGGGACTGTAACCCGGCCGAGTAGGCTCTACCGCCGCCCTGAAGCCGTACACGTGACGGAGGCTGCCCGCCGCGAGGGGACCTGCCCGGGCCGCCGCACCCTCACAGGGCGTCCGCCTAGATTCCTGAGCCGTCGCTGGTTCACCCCAACCCCCAAGTGGCGGATCCAACCTGCTAGTTCTGGAGTACCAGCCCCCCCTCCTGTCCCCAGCCCACCGGGCCCCACTACCATACGGCCGTGGACATCACCGTCCCCTGGGCCCCACCGGGACGCCTGCCTCGGACCCCCGACGCCCGTCCCAAGCAGTGCTCCCTGAGCTACCTTACCCTACGTCCCCGGTCTGCCCCCCCACTCTCGGGCGGGGCTGCGCGCGGCACCCCGCGGCGCCCGAGGCACCGTCGCGGCTGGGGGCGGTGGCCCTCCCGTACTCCAAGCTACCCGGCGGAGAGTTGCTCTATTCGGATAGCAGGTGTCGAGTAGTTAATCACTGGGGGCGGCGATAGGAACGAGAAGCTAGCAGTCGCGCCGATTTTGGTAGAGATTGAACTCCTGGCGTACGTCTGCTCGGCGGCCCGGTGCCGCCAGGCAGAATCGGGGATTTGCGGCGGCAAGTCCTTCGACCCCGATGGGAGAGGACGGGGTACAGGGGCGCGTCCTCCCCGCGCGGCTCTCTCACCCGCAGCTCTCCGGCCGGGGGGGCTCGGGGGACACGTACGCTCTAGGTGCATGTGGTGAGTGCTC"/>
                        <sequence id="seq_IP272_1995_Antananarivo" spec="Sequence" taxon="IP272_1995_Antananarivo" totalcount="4" value="TCTTTTGGACTCGCAAACACGGAAAATGCAACATCACCCCCGCGGGACTGTAACCCGGCCGAGTAGGCTCTACCGCCGCCCTGAAGCCGTACACGTGACGGAGGCTGCCCGCCGCGAGGGGACCTGCCCGGGCCGCCGCACCCTCACAGGGCGTCCGCCCAGATTCCTGAGCCGCCGCTGGTTCACCCCAACCCCCAAGTGGCGGATCCAACCTGCTAGTTCTGGAGTACCAGCCCCCCCTCCTGTCCCCAGCCCACCGGGCCCCACTACCATACGGCCGTGGACATCACCGTCCCCTGGGCCCCACCGGGACGCCTGCCTCGGACCCCCGACGCCCGTCCCAAGCTATGCTCCCTGAGCTACCTTACCCTACGTCCCCGGTCTGCCCCCCCACTCTCGGGCGGAGCTGCGCGCGGCACCCCGCGGCGCCCGAGGCACCGTCGCGGCTGGGGGCGGTGGCCCTCCCTTACTCCAAGCTACCCGGCGGAGAGTTGCTCTATTCGGATAGCAGGTGTCGGGTAGTTAATCACTGGGGGCGGCGAGAGGAACGGGAAGCTAGCAGTCGCGCCGATTCTGGTAGAGATTGAACTCCTGGCGTACGTCTGCTCGGAGGCCCGGTGCCGCCAGGCAGCACCGGGGATTTGCGGCGGCAAGTCCTTCGACCCCGATGGGAGAGGGCGGGGTACAGGGGCGCGTCCTCCCCGCGCGGCTCTCTCACCCGCAGCTCTCCGGCCGGGGGGGCTCGGGGGACACGTATGCTCTAGGTGCATGTGGTGAGTGCTC"/>
                        <sequence id="seq_IP1517_1991_Mahajanga" spec="Sequence" taxon="IP1517_1991_Mahajanga" totalcount="4" value="TCTTTTGGACTCGCAAACACGGAAAATGCAACATCACCCCCGCGGGACTGTAACCCGGCCGAGTAGGCTCTACCGCCGCCCTGAAGCCGTACACGTGACGGAGGCTGCCCGTCGCGAGGGGACCTGCCCGGGCCGCCGCACCCTCACAGGGCGTCCGCCCAGATTCCTGAGCCGTCGCTGGTTCACCCCAACCCCCAAGTGGCGGATCCAACCTGCTAGTTCTGGAGTACCAGCCCCCCCTCCTGTCCCCAGCCCACCGGGCCCCACTACCATACGGCCGTGGACATCACCGTCCCCTGGGCCCCACCGGGACGCCTGCCTCGGACCCCCGACGCCCGTCCCAAGCTATGCTCCCTGAGCTACCTTACCCTACGTCCCCGGTCTGCCCCCCCACTCTCGGGCGGAGCTGCGC--GGCACCCCGCGGCGCCCGAGGCACCGTCGCGGCTGGGGGCGGTGGCCCTCCCTTACTCCAAGCTACCCGGCGGAGAGTTGCTCTATTCGGATAGCAGGTGTCGGGTAGTTAATCACTGGGGGCGGCGAGAGGAACGGGAAGCTAGCAGTCGCGCCGATTCTGGTAGAGATTGAACTCCTGGCGTACGTCTGCTCGGAGGCCCGGTGCCGCCAGGCAGCACCGGGGATTTGCGGCGGCAAGTCCTTCGACCCCGATGGGAGAGGGCGGGGTACAGGGGCGCGTCCTCCCCGCGCGGCTCTCTCACCCGCAGCTCTCCGGCCGGGGGGGCTCGGGGGACACGTATGCTCTAGGTGCATGTGGTGAGTGCTC"/>
                        <sequence id="seq_IP276_1995_Antananarivo" spec="Sequence" taxon="IP276_1995_Antananarivo" totalcount="4" value="TCTTTTGGACTCGCAAACACGGAAAATGCAACATCACCCCCGCGGGACTGTAACCCGGCCGAGTAGGCTCTACCGCCGCCCTGAAGCCGTACACGTGACGGAGGCTGCCCGCCGCGAGGGGACCTGCCCGGGCCGCCGCACCCTCACAGGGCGTCCGCCCAGATTCCTGAGCCGCCGCTGGTTCACCCCAACCCCCAAGTGGCGGATCCAACCTGCTAGTTCTGGAGTACCAGCCCCCCCTCCTGTCCCCAGCCCACCGGGCCCCACTACCATACGGCCGTGGACATCACCGTCCCCTGGGCCCCACCGGGACGCCTGCCTCGGACCCCCGACGCCCGTCCCAAGCTATGCTCCCTGAGCTACCTTACCCTACGTCCCCGGTCTGCCCCCCCACTCTCGGGCGGAGCTGCGCGCGGCACCCCGCGGCGCCCGAGGCACCGTCGCGGCTGGGGGCGGTGGCCCTCCCTTACTCCAAGCTACCCGGCGGAGAGTTGCTCTATTCGGATAGCAGGTGTCGGGTAGTTAATCACTGGGGGCGGCGAGAGGAACGGGAAGCTAGCAGTCGCGCCGATTCTGGTAGAGATTGAACTCCTGGCGTACGTCTGCTCGGAGGCCCGGTGCCGCCAGGCAGCACCGGGGATTTGCGGCGGCAAGTCCTTCGACCCCGATGGGAGAGGGCGGGGTACAGGGGCGCGTCCTCCCCGCGCGGCTCTCTCACCCGCAGCTCTCCGGCCGGGGGGGCTCGGGGGACACGTATGCTCTAGGTGCATGTGGTGAGTGCTC"/>
                        <sequence id="seq_IP2245_1997_Mahajanga" spec="Sequence" taxon="IP2245_1997_Mahajanga" totalcount="4" value="TCTTTTGGACTCTTAAACACGGAAAATACATCATCACCCCCGCGGGACTGTAACCCGGCCGAGTAGGCTCTACCGCCGCCCTGAAGCCGTACACGTGACGGAGGCTGCCCGCCGCGAGGGGACCTGCCCGGGCCGCCGCACCCTCACAGGGCGTCCGCCCAGATTCCTGAGCCGTCGCTGGTTCACCCCAACCCCCAAGTGGCGGATCCAACCTGCTAGTTCTGGAGTACCAGCCCCCCCTCCTGTCCCCAGCCCACCGGGCCCCACTACCATACGGCCGTGGACATCACCGTCCCCTGGGCCCCACCGGGACGCCTGCCTCGGACCCCCGACGCCCGTCCCAAGCTATGCTCCCTGAGCTACCTTACCCTACGTCCCCGGTCTGCCCCCCCACTCTCGGGCGGAGCTGCGCGCGGCACCCCGCGGCGCCCGAGGCACCGTCGCGGCTGGGGGCGGTGGCCCTCCCTTACTCCAAGCTACCCGGCGGAGAGTTGCTCTATTCGGATAGCAGGTGTCGGGTAGTTAATCACTGGGGGCGGCGAGAGGAACGGGAAGCTAGCAGTCGCGCCGATTCTGGTAGAGATTGAACTCCTGGCGTACGTCTGCTCGGAGGCCCGGTGCCGCCAGGCAGCACCGGGGATTTGCGGCAGCAAGTCCTTCGACCCCGATGGGAGAGGGCGGGGTACAGGGGCGCGTCCTCCCCGCGCGGCTCTCTCACCCGCAGCTCTCCGGCCGGGGGGGCTCGGGGGACACGTATGCTCTAGGTGCATGTGGTGAGTGCTC"/>
                        <sequence id="seq_IP280_1995_Antananarivo" spec="Sequence" taxon="IP280_1995_Antananarivo" totalcount="4" value="TCTTTTGGACTCGCAAACACGGAAAATGCAACATCACCCCCGCGGGACTGTAACCCGGCCGAGTAGGCTCTACCGCCGCCCTGAAGCCGTACACGTGACGGAGGCTGCCCGCCGCGAGGGGACCTGCCCGGGCCGCCGCACCCTCACAGGGCGTCCGCCCAGATTCCTGAGCCGCCGCTGGTTCACCCCAACCCCCAAGTGGCGGATCCAACCTGCTAGTTCTGGAGTACCAGCCCCCCCTCCTGTCCCCAGCCCACCGGGCCCCACTACCATACGGCCGTGGACATCACCGTCCCCTGGGCCCCACCGGGACGCCTGCCTCGGACCCCCGACGCCCGTCCCAAGCTATGCTCCCTGAGCTACCTTACCCTACGTCCCCGGTCTGCCCCCCCACTCTCGGGCGGAGCTGCGCGCGGCACCCCGCGGCGCCCGAGGCACCGTCGCGGCTGGGGGCGGTGGCCCTCCCTTACTCCAAGCTACCCGGCGGAGAGTTGCTCTATTCGGATAGCAGGTGTCGGGTAGTTAATCACTGGGGGCGGCGAGAGGAACGGGAAGCTAGCAGTCGCGCCGATTCTGGTAGAGATTGAACTCCTGGCGTACGTCTGCTCGGAGGCCCGGTGCCGCCAGGCAGCACCGGGGATTTGCGGCGGCAAGTCCTTCGACCCCGATGGGAGAGGGCGGGGTACAGGGGCGCGTCCTCCCCGCGCGGCTCTCTCACCCGCAGCTCTCCGGCCGGGGGGGCTCGGGGGACACGTATGCTCTAGGTGCATGTGGTGAGTGCTC"/>
                        <sequence id="seq_IP1851_1997_Anjozorobe" spec="Sequence" taxon="IP1851_1997_Anjozorobe" totalcount="4" value="TCTTTCAGACTCGCAAGCGTGATACGTGCAACTTCACCCCCGCGAGACTGTAACCCGGCCGAGTAGGCTCTACCGCCGCCCTGAAGCCGTACACGTGACGGAGGCTGCCCGCTGCGAGGGGACCTGCCCGGGCCGCCGCACCCTCACAGGGCGTCCGCCTAGATTCCTGAGCCGTCGCTGGTTCACCCCAACCCCCAAGTGGCGGATCCAACCCGCTAGTACTGGAGTACCAGCCCCCCCTCCTGTCCCCAGCCCACCGGGCCCCACTACCATACGGCCGTGGACATCACCGTCCCCTGGGCCCCACCGGGACGCCTGCCTCGGACCCCCGACGCCCGTCCCAAGCAGTGCTCCCGGAGCTACCTTACCCTACGTCCCCGGTCTGCCCCCCCACTCTCGGGCGGAGCTGCGCGCGGCACCCCGCGGCGCCCGAGGCACCGTCGCGGCTGGGGGCGGTGGCCCTCCCGTACTCCAAGCTACCCGGCGGAGAGTTGCTCTATTCGGATAGCCGGTGTCGAGTAGTTAATCACTGGGGGCGGCGAGAGGAACGAGAAGCTAGCAGTCGCGCCGATTTTGGTAGAGATTGAACTCCTGGCGTACGTCTGCTCGGCGGCCCGGTGCCGCCAGGCAGAACCGGGGATTTGCGGCGGCAAGTCCTTCGACCCCGATGGGAGAGGACGGGGTACAGGGGCGCGTCCTCCCCGCGCGGCTCTCTCACCCGCAGCTCTCCGGCCGGGGGGGCTCGGGGGACACGTACGCTCTAGGTGCATGTGGTGAGTGCTC"/>
                        <sequence id="seq_IP1858_1999_Betafo" spec="Sequence" taxon="IP1858_1999_Betafo" totalcount="4" value="TCTTTCAGACTCGCAAGCGTGATACGTGCAACTTCACCCCCGCGGGACTGTAACCCGGCCGAGTAGGCTCTACCGCCGCCCTGAAGCCGTACACGTGACGGAGGCTACCCGCCGCGAGGGGACCTGCCCGGGCCGCCGCACCCTCACAGGGCGTCCGCCCAGATTCCTGAGCCGTTGCTGGTTCACCCCAACTCCCAAGTGGCGGATCCAACCTGCTAGTTCTGGAGTACCAGCCCCTCCTCCTGTCCCCAGCCCACCGGGCCCCACTACCATACGGCCGTGGACATCACCGTCCCCTGGGTCCCACCGGGACGCCTGCCTCGGACCCCCGACGCCCGTCCCAAGCTATGCTCCCTGAGCTACCTTACCCTACGTCCCCGGTCTGCCCCCCCACTCTCGGGCGGAGCTGCGCGCGGCACCCCGCGGCGCCCGAGGCACCGTCGCGGCTGGGGGCGGTGGCCCTCCCTTACTCCAAGCTACCCGGCGGAGAGTTTCTCTATTCGGATAGCAGGTGTCGGGTAGTTAATCACTGGGGGCGGCGAGAGGAACAGGAAGCTAGCAGTCGCGCCGATTCTGGTAGAGATTGAACTCCTGGCGTACGTCTGCTCGAAAGCCCGGTGCCGCCAGGCAGCACCGGGGATTTGCGGCGGCAAGTCCTTCGACCCCGATGGGAGAGGGCGGGGTACAGGGGCGCGTCCTCCCCGCGCGGCTCTTGATCCCGCAGCTCTCCGGCCGGGGGGGCTCGGGGGACACGTATGCTCTAGGTGCATGTGGTGAGTGCTC"/>
                        <sequence id="seq_IP2226_1998_Soavinandriana" spec="Sequence" taxon="IP2226_1998_Soavinandriana" totalcount="4" value="TCTTTCGGACTCGCAAACATGGAACATGCAACATCACCCCCGCGGGACTGTAACCCGGCCGAGTAGGCTCTACCGCCGCCCTGAAGCCGTACACGTGACGGAGGCTGCCCGCCGCGAGGGGACCTGCCCGGGCCGCCGCACCCTCACAGGGCGTCCGCCCAGATTCCTGAGCCGTCGCTGGTTCACCCCAACCCCCAAGTGGCGGATCCAACCTGCTAGTTCTGGAGTACCAGCCCCCCCTCCTGTCCCCAGCCCACCGGGCCCCACTACCATACGGCCGTGGACATCACCGTCCCCTGGGCCCCACCGGGACGCCTGCCTCGGACCCCCGACGCCCGTCCCAAGCTATGCTCCCTGAGCTACCTTACCCTACGTCCCCGGTCTGCCCCCCCACTCTCGGGCGGAGCTGCGCGCGGCACCCCGCGGCGCCCGAGGCACCGTCGCGGCTGGGGGCGGTGGCCCTCCCTTACTCCAAGCTACCCGGCGGAGAGTTGCTCTATTCGGATAGCAGGTGTCGGGTAGTTAATCACCGGGGGCGGCGAGAGGAACGGGAAGCTAGCAGTCGCGCCGATTCTGGTAGAGATTGAACTCCTGGCGTACGTCTGCTCGGAGGCCCGGTGCCGCCAGGCAGCACCGGGGATTTGCGGCGGCAAGTCCTTCGACCCCGATGGGAGAGGGCGGGGTACAGGGGCGCGTCTTCCCCGCGCGGCTCTCTCACCCGCAGCTCTCCGGCCGGGGGGGCTCGGGGGACACGTATGCTCTAGGTGCATGTGGTGAGTGCTC"/>
                        <sequence id="seq_IP2216_2000_Antananarivo" spec="Sequence" taxon="IP2216_2000_Antananarivo" totalcount="4" value="TCTTTTGGACTCGCAAACACGGAAAATGCAACATCACCCCCGCGGGACTGTAACCCGGCCGAGTAGGCTCTACCGCCGCCCTGAAGCCGTACACGTGACGGAGGCTGCCCGCCGCGAGGGGACCTGCCCGGGCCGCCGCACCCTCACAGGGCGTCCGCCCAGATTCCTGAGCCGCCGCTGGTTCACCCCAACCCCCAAGTGGCGGATCCAACCTGCTAGTTCTGGAGTACCAGCCCCCCCTCCTGTCCCCAGCCCACCGGGCCCCACTACCATACGGCCGTGGACATCACCGTCCCCTGGGCCCCACCGGGACGCCTGCCTCGGACCCCCGACGCCCGTCCCAAGCTATGCTCCCTGAGCTACCTTACCCTACGTCCCCGGTCTGCCCCCCCACTCTCGGGCGGAGCTGCGCGCGGCACCCCGCGGCGCCCGAGGCACCGTCGCGGCTGGGGGCGGTGGCCCTCCCTTACTCCAAGCTACCCGGCGGAGAGTTGCTCTATTCGGATAGCAGGTGTCGGGTAGTTAATCACTGGGGGCGGCGAGAGGAACGGGAAGCTAGCAGTCGCGCCGATTCTGGTAGAGATTGAACTCCTGGCGTACGTCTGCTCGGAGGCCCGGTGCCGCCAGGCAGCACCGGGGATTTGCGGTGGCAAGTCCTTCGACCCCGATGGGAGAGGGCGGGGTACAGGGGCGCGTCCTCCCCGCGCGGCTCTCTCACCCGCAGCTCTCCGGCCGGGGGGGCTCGGGGGACACGTATACTCTAGGTGCATGTGGTGAGTGCTC"/>
                        <sequence id="seq_IP2230_1998_Manjakandriana" spec="Sequence" taxon="IP2230_1998_Manjakandriana" totalcount="4" value="TCTTTTGGACTCGCAAACACGGAAAATGCAACATCACCCCCGCGGGACTGTAACCCGGCCGAGTAGGCTCTACCGCCGCCCTGAAGCCGTACACGTGACGGAGGCTGCCTGCCGCGAGGGGACCTGCCCGGGCCGCCGCACCCTCACAGGGCGTCCGCCCAGATTCCTGAGCCGTCGCTGGTTCACCCCAACCCCCAAGTGGCGGATCCAACCTGCTAGTTCTGGAGTACCAGCCCCCCCTCCTGTCCCCAGCCCACCGGGCCCCACTACCATACGGCCGTGGACATCACCGTCCCCTGGGCCCCACCGGGACGCCTGCCTCGGACCCCCGACGCCCGTCCCAAGCTATGCTCCCTGAGCTACCTTACCCTACGTCCCCGGTCTTTCACCCCACTCTCGAGCGGAGCTGCGC--GGCACCCCGCGGCGCCCGAGGCACCGTCGCGGCTGGGGGCGGTGGCCCTCCCTTACTCCAAGCTACCCGGCGGAGAGTTGCTCTATTCGGATAGCAGGTGTCGGGTAGTTAATCACTGGGGGCGGCGAGAGGAACGGGAAGCTAGCAGTCGCGCCGATTCTGGTAGAGATTGAACTCCTGGCGTACGTCTGCTCGGAGGCCCGGTGCCGCCAGGCAGCACCGGGGATTTGCGGCGGCAAGTCCTTCGACCCCGATGGGAGAGGGCGGGGTACAGGGGCGCGTCCTCCCCGCGCGGCTCTCTCACCCGCAGCTCTCCGGCCGGGGGGGCTCGGGGGACACGTATGCTCTAGGTGCATGTGGTGAGTGCTC"/>
                        <sequence id="seq_IP1136_1995_Antananarivo" spec="Sequence" taxon="IP1136_1995_Antananarivo" totalcount="4" value="TCTTTTGGACTCGCAAACACGGAAAATGCAACATCACCCCCGCGGGACTGTAACCCGGCCGAGTAGGCTCTACCGCCGCCCTGAAGCCGTACACGTGACGGAGGCTGCCCGCCGCGAGGGGACCTGCCCGGGCCGCCGCACCCTCACAGGGCGTCCGCCCAGATTCCTGAGCCGCCGCTGGTTCACCCCAACCCCCAAGTGGCGGATCCAACCTGCTAGTTCTGGAGTACCAGCCCCCCCTCCTGTCCCCAGCCCACCGGGCCCCACTACCATACGGCCGTGGACATCACCGTCCCCTGGGCCCCACCGGGACGCCTGCCTCGGACCCCCGACGCCCGTCCCAAGCTATGCTCCCTGAGCTACCTTACCCTACGTCCCCGGTCTGCCCCCCCACTCTCGGGCGGAGCTGCGCGCGGCACCCCGCGGCGCCCGAGGCACCGTCGCGGCTGGGGGCGGTGGCCCTCCCTTACTCCAAGCTACCCGGCGGAGAGTTGCTCTATTCGGATAGCAGGTGTCGGGTAGTTAATCACTGGGGGCGGCGAGAGGAACGGGAAGCTAGCAGTCGCGCCGATTCTGGTAGAGATTGAACTCCTGGCGTACGTCTGCTCGGAGGCCCGGTGCCGCCAGGCAGCACCGGGGATTTGCGGCGGCAAGTCCTTCGACCCCGATGGGAGAGGGCGGGGTACAGGGGCGCGTCCTCCCCGCGCGGCTCTCTCACCCGCAGCTCTCCGGCCGGGGGGGCTCGGGGGACACGTATGCTCTAGGTGCATGTGGTGAGTGCTC"/>
                        <sequence id="seq_IP2225_1998_Mahajanga" spec="Sequence" taxon="IP2225_1998_Mahajanga" totalcount="4" value="TCTTTTGGACTCTTAAACACGGAAAATACATCATCACCCCCGCGGGACTGTAACCCGGCCGAGTAGGCTCTACCGCCGCCCTGAAGCCGTACACGTGACGGAGGCTGCCCGCCGCGAGGGGACCTGCCCGGGCCGCCGCACCCTCACAGGGCGTCCGCCCAGATTCCTGAGCCGTCGCTGGTTCACCCCAACCCCCAAGTGGCGGATCCAACCTGCTAGTTCTGGAGTACCAGCCCCCCCTCCTGTCCCCAGCCCACCGGGCCCCACTACCATACGGCCGTGGACATCACCGTCCCCTGGGCCCCACCGGGACGCCTGCCTCGGACCCCCGACGCCCGTCCCAAGCTATGCTCCCTGAGCTACCTTACCTTACGTCCCCGGTCTGCCCCCCCACTCTCGGGCGGAGCTGCGCGCGGCACCCCGCGGCGCCCGAGGCACCGTCGCGGCTGGGGGCGGTGGCCCTCCCTTACTCCAAGCTACCCGGCGGAGAGTTGCTCTATTCGGATAGCAGGTGTCGGGTAGTTAATCACTGGGGGCGGCGAGAGGAACGGGAAGCTAGCAGTCGCGCCGATTCTGGTAGAGATTGAACTCCTGGCGTACGTCTGCTCGGAGGCCCGGTGCCGCCAGGCAGCACCGGGGATTTGCGGCGGCAAGTCCTTCGACCCCGATGGGAGAGGGCGGGGTACAGGGGCGCGTCCTCCCCGCGCGGCTCTCTCACCCGCAGCTCTCCGGCCGGGGGGGCTCGGGGGACACGTATGCTCTAGGTGCATGTGGTGAGTGCTC"/>
                        <sequence id="seq_IP1788_1999_Betafo" spec="Sequence" taxon="IP1788_1999_Betafo" totalcount="4" value="TCTTTCAGACTCGCAAGCGTGATACGTGCAACTTCACCCCCGCGGGACTGTAACCCGGCCGAGTAGGCTTAGACGCCGCCTTGAAGCCGTACACGTGACGGAGGCTGCCCGCCGCGAGGGGACCTGCCCGGGCCGCCGCACCCTCACAGGGCGTCCGCCCAGACTCCTGAGCCGTCGCTGGTTCACCCCAACCCCTAAGTGGCGGAACCAACCTGCTAGTTCTGGAGTACCAGCCCCCCCTCCTGTCCCCAGCCCACCGGGCCCCACTACCATACGGCCGTGGACATCACCGTCCCCTGGGTCCCACCGGGACGCCTGCCTCGGACCCCCGACGCCCGTCCCAAGCTATGCTCCCTGAGCTACCTTACCCTACGCCCCCGGTCTGCCCCCCCACTCTCGGGCGGAGCTGCGCGCGGCACCCCGCGGCGCCCGAGGCACCGTCGCGGCTGGGGGCGGTGGCCCTCCCTTACTCCAAGCTACCCGGCGGAGAGTTGCTCTATTCGGATAGCAGGTGTCGGGTAGTTAATCACTGGGGGCGGCGAGAGGAACGGGAAGCTAGCAGTCGCGCCGATTCTGGTAGAGATTGAATTCCTGGCGTACGTCTGCTCGGAGGCCCGGTGCCGCCAGGCAGCACCGGGGATTTGCGGCGGCAAGTCCTTCGACCCCGACGGGAGAGGGCGGGGTACAGGGGCGCGTCCTCTCCGCGCGGCTCTCTCACCCGCAGCTATCCGGCCGGGTGGGCTCGGGGGACACGTATGCTCTAGGTGCATGTGGTGAGTGCTC"/>
                        <sequence id="seq_IP2213_2000_Antananarivo" spec="Sequence" taxon="IP2213_2000_Antananarivo" totalcount="4" value="TCTTTTGGACTCGCAAACACGGAAAATGCAACATCACTCCCGCGGGACTGTAACCCGGCCGAGTAGGCTCTACCGCCGCCCTGAAGCCGTACACGTGACGGAGGCTGCCCGCCGCGAGGGGACCTGCCCGGGCCGCCGCACCCTCACAGGGCGTCCGCCCAGATTCCTGAGCCGCCGCTGGTTCACCCCAACCCCCAAGTGGCGGATCCAACCTGCTAGTTCTGGAGTACCAGCCCCCCCTCCTGTCCCCAGCCCACCGGGCCCCACTACCATACGGCCGTGGACATCACCGTCCCCTGGGCCCCACCGGGACGCCTGCCTCGGACCCCCGACGCCCGTCCCAAGCTATGCTCCCTGAGCTACCTTACCCTACGTCCCCGGTCTGCCCCCCCACTCTCGGGCGGAGCTGCGCGCGGCACCCCGCGGCGCCCGAGGCACCGTCGCGGCTGGGGGCGGTGGCCCTCCCTTACTCCAAGCTACCCGGCGGAGAGTTGCTCTATTCGGATAGCAGGTGTCGGGTAGTTAATCACTGGGGGCGGCGAGAGGAACGGGAAGCTAGCAGTCGCGCCGATTCTGGTAGAGATTGAACTCCTGGCGTACGTCTGCTCGGAGGCCCGGTGCCGCCAGGCAGCACCGGGGATTTGCGGTGGCAAGTCCTTCGACCCCGATGGGAGAGGGCGGGGTACAGGGGCGCGTCCTCCCCGCGCGGCTCTCTCACCCGCAGCTCTCCGGCCGGGGGGGCTCGGGGGACACGTATACTCTAGGTGCATGTGGTGAGTGCTC"/>
                        <sequence id="seq_IP2232_1997_Mahajanga" spec="Sequence" taxon="IP2232_1997_Mahajanga" totalcount="4" value="TCTTTCAGACTCGCAAGCGTGATACGTGCAACTTCACCCCCGCGGGACTGTAACCCGGCCGAGTAGGCTCTACCGCCGCCCTGAAGCCGTACACGTGACGGAGGCTGCCCGCCGCGAGGGGACCTGCCCGGGCCGCCGCACCCTCACAGGGCGTCCGCCCAGATTCCTGAGCCGTCGCTGGTTCACCCCAACCCCCCAGTGGCGGATCCAACCTGCTAGTTCTGGAGTACCAGCCCCCCCTCCTGTCCCCAGCCCACCGGGCCCCACTACCATACGGCCGTGGACATCACCGTCCCCTGGGCCCCACCGGTACGCCTGCCTCGGACCCCCGACGCCCGTCCCAAGCTATGCTCCCTGAGCTACCTTACCCTACGTCCCCGGTATGCCCCCCCACTCTCGGTCGGAGCTGCGCGCGGCACCCCGCGGCGCCCGAGGCACCGTCGCGGCTGGGGGCGGTGGCCCTCCCTTACTCCAAGCTACCCGGCGGAGAGTTGCTCTATTCAGATAGCAGGTGTCGGGTAGTTAATCACTGGGGGCGGCGAGAGGAACGGGAAGCTAGCAGTCGCGCCGATTCTGGTAGAGATTGAACTCCTGACGTACGACTGCTCGGAGGCCCGGTGCCGCCAGGCAGCACCGGGGATTTGCGGCGGCAAGTCCTTCGACCCCGATGGGGGAGGGCGGGGTACAGGGGCGCGTCCTCCCCGCGCGGCTCTCTCACCCGCAGCTCTCCGGCCGGGGGGGCTCGGGGGACACGTATGCTCTAGGTGCATGTGGTGAGTGCAC"/>
                        <sequence id="seq_IP271_1994_Antananarivo" spec="Sequence" taxon="IP271_1994_Antananarivo" totalcount="4" value="TCTTTCGGACTCGCAAACATGGAACATGCAACATCACCCCCGCGGGACTGTAACCCGGCCGAGTAGGCTCTACCGCCGCCCTGAAGCCGTACACGTGACGGAGGCTGCCCGCCGCGAGGGGACCTGCCCGGGCCGCCGCACCCTCACAGGGCGTCCGCCCAGATTCCTGAGCCGTCGCTGGTTCACCCCAACCCCCAAGTGGCGGATCCAACCTGCTAGTTCTGGAGTACCAGCCCCCCCTCCTGTCCCCAGCCCACCGGGCCCCACTACCATACGGCCGTGGACATCACCGTCTCCTGGGCCCCACCGGGACGCCTGCCTCGGACCCCCGACGCCCGTCCCAAGCTATGCTCCCTGAGCTACCTTACCCTACGTCCCCGGTCTGCCCCCCCACTCTCGGGCGGAGCTGCGCGCGGCACCCCGCGGCGCCCGAGGCACCGTCGCGGCTGGGGGCGGTGGCCCTCCCTTACTCCAAGCTACCCGGCGGAGAGTTGCTCTATTCGGATAGCAGGTGTCGGGTAGTTAATCACTGGGGGCGGCGAGAGGAACGGGAAGCTAGCAGTCGCGCCGATTCTGGTAGAGATTGAACTCCTGGCGTACGTCTGCTCGGAGGCCCGGTGCCGCCAGGCAGCACCGGGGATTTGCGGCGGCAAGTCCTTCGACCCCGATGGGAGAGGGCGGGGTACAGGGGCGCGTCCTCCCCGCGCGGCTCTCTCACCCGCAGCTCTCAGGTCGGGGGGGCTCGGGGGACACGTATGCTCTAGGTGCATGTGGTGAGTGCTC"/>
                        <sequence id="seq_IP1605_1995_Mahajanga" spec="Sequence" taxon="IP1605_1995_Mahajanga" totalcount="4" value="TCTTTTGGACTCTTAAACACGGAAAATACATCATCACCCCCGCGGGACTGTAACCCGGCCGAGTAGGCTCTACCGCCGCCCTGAAGCCGTACACGTGACGGAGGCTGCCCGCCGCGAGGGGACCTGCCCGGGCCGCCGCACCCTCACAGGGCGTCCGCCCAGATTCCTGAGCCGTCGCTGGTTCACCCCAACCCCCAAGTGGCGGATCCAACCTGCTAGTTCTGGAGTACCAGCCCCCCCTCCTGTCCCCAGCCCACCGGGCCCCACTACCATACGGCCGTGGACATCACCGTCCCCTGGGCCCCACCGGGACGCCTGCCTCGGACCCCCGACGCCCGTCCCAAGCTATGCTCCCTGAGCTACCTTACCCTACGTCCCCGGTCTGCCCCCCCACTCTCGGGCGGAGCTGCGC--GGCACCCCGCGGCGCCCGAGGCACCGTCGCGGCTGGGGGCGGTGGCCCTCCCTTACTCCAAGCTACCCGGCGGAGAGTTGCTCTATTCGGATAGCAGGTGTCGGGTAGTTAATCACTGGGGGCGGCGAGAGGAACGGGAAGCTAGCAGTCGCGCCGATTCTGGTAGAGATTGAACTCCTGGCGTACGTCTGCTCGGAGGCCCGGTGCCGCCAGGCAGCACCGGGGATTTGCGGCGGCAAGTCCTTCGACCCCGATGGGAGAGGGCGGGGTACAGGGGCGCGTCCTCCCCGCGCGGCTCTCTCACCCGCAGCTCTCCGGCCGGGGGGGCTCGGGGGACACGTATGCTCTAGGTGCATGTGGTGAGTGCTC"/>
                        <sequence id="seq_IP2235_1997_Manjakandriana" spec="Sequence" taxon="IP2235_1997_Manjakandriana" totalcount="4" value="TCTTTCAGACTCGCAAGCGTGATACGTGCAACTTCACCCCCGCGGGACTGTAACCTTGCCGAGTAGGCTCTACCGCCGCCCTGAAGCCGTACACGTAACGGAGGCTGCCCGCCACGAGGGGACCTGCCCGGGCCGCCGCACCCTCACAAGGCGTCCGCCCAGATTCCTGAGCCGTCGCTGGTTCACCCCAACCCCCAAGTGGCGGATCCAACCTGCAAGTTCTGGAGTACCAGCCCCCACTTCTGTCCCCAGCCCACCGGGCCCCACTATCATACGGCCGTGGACATCACCGTCCCCTGAGCCCCACCGGGACGCCTGCCTCGGACCCCCGACGCCTGTCCCAAGCTATGCTCCCTGAGCTACCTTACCCTACGTCCCCGGCCTGCCCCCCCACTCTCGGGCGGAGCTGCGCGCGGCACCCCGCGGCGCCCGAGGCACCGTCGCGGCCGGGGGCGGTGGCCCTCCCTTACTCCAAGCTACCCGGCGGAGAGTTGCTCTATTCGGATAGCAGGTGTCGGGTAGTTAATCACTGGGGGCGGCGAGAGGAACGGGAAGCTAGCAGTCGCGCCGATTCTGGTAGAGATTGAACTCCTGGCGTACGTCTGCTCGGAGGCCCGGTGCCGCCAGGCAGCACCGGGGATTTGCGACGGCAAGTCCTTCGACCCCGATGGGAGAGGGCGGGGCACAGGGGCGCGTCCTCCCCGCGCGGCTCTCTCACCCGCAGCTCTCCGGCCGGGGGGGCTCGGGGGACACGTATGCTCTAGGTGCATGTGGTGAGTGCTC"/>
                        <sequence id="seq_IP2228_1998_Mahajanga" spec="Sequence" taxon="IP2228_1998_Mahajanga" totalcount="4" value="TCTTTTGGACTCTTAAACACGGAAAATACATCATCACCCCCGCGGGACTGTAACCCGGCCGAGTAGGCTCTACCGCCGCCCTGAAGCCGTACACGTGACGGAGGCTGCCCGCCGCGAGGGGACCTGCCCGGGCCGCCGCACCCTCACAGGGCGTCCGCCCAGATTCCTGAGCCGTCGCTGGTTCACCCCAACCCCCAAGTGGCGGATCCAACCTGCTAGTTCTGGAGTACCAGCCCCCCCTCCTGTCCCCAGCCCACCGGGCCCCACTACCATACGGCCGTGGACATCACCGTCCCCTGGGCCCCACCGGGACGCCTGCCTCGGCCCCCCGACGCCCGTCCCAAGCTATGCTCCCTGAGCTACCTTACCTTACGTCCCCGGTCTGCCCCCCCACTCTCGGGCGGAGCTGCGC--GGCACCCCGCGGCGCCCGAGGCACCGTCGCGGCTGGGGGCGGTGGCCCTCCCTTACTCCAAGCTACCCGGCGGAGAGTTGCTCTATTTGGATAGCAGGTGTCGGGTAGTTAATCACTGGGGGCGGCGAGAGGAACGGGAAGCTAGCAGTCGCGCCGATTCTGGTAGAGATTGAACTCCTGGCGTACGTCTGCTCGGAGGCCCGGTGCCGCCAGGCAGCACCGGGGATTTGCGGCGGCAAGTCCTTCGACCCCGATGGGAGAGGGCGGGGTACAGGGGCGCGTCCTCCCCGCGCGGCTCTCTCACCCGCAGCTCTCCGGCCGGGGGGGCTCGGGGGACACGTATGCTCTAGGTGCATGTGGTGAGTGCTC"/>
                        <sequence id="seq_IP2210_2001_Miarinarivo" spec="Sequence" taxon="IP2210_2001_Miarinarivo" totalcount="4" value="TCTTTCGGACTCGCAAACATGGAACATGCAACATCACCCCCGCGGGACTGTAACCCGGCCGAGTAGGCTCTACCGCCGCCCTGAAGCCGTACACGTGACGGAGGCTGCCCGCCGCGAGGGGACCTGCCCGGGCCGCCGCACCCTCACAGGGCGTCCGCCCAGATTCCTGAGCCGTCGCTGGTTCACCCCAACCCCCAAGTGGCGGATCCAACCTGCTAGTTCTGGAGTACCAGCCCCCCCTCCTGTCCCCAGCCCACCGGGCCCCACTACCATACGACCGTGGACATCACCGTCTCCTGGGCCCCACCGGGACGCCTGCCTCGGACCCCCGACGCCCGTCCCAAGCTATGCTCCCTGAGCTACCTTACCCTACGTCCCCGGTCTGCCCCCCCACTCTCGGGCGGAGCTGCGCGCGGCCCCCCGCGGCGCCCGAGGCACCGTCGCGGCTGGGGGCGGTGGCCCTCCCTTACTCCAAGCTACCCGGCGGAGAGTTGCTCTATTCGGATAGCAGGTGTCGGGTAGTTAATCACTGGGGGCGGCGAGAGGAACGGGAAGCTAGCAGTCGCGCCGATTCTGGTAGAGATTGAACTCCTGGCGTACGTCTGCTCGGAGGCCCGGTGCCGCCAGGCAGCACCGGGGATTTGCGGCGGCAAGTCCTTCGACCCCGATGGGAGAGGGCGGGGTACAGGGGCGCGTCCTCCCCGCGCGGCTCTCTCACCCGCAGCTCTCAGGTCGGGGGGGCTCGGGGGACACGTATGCTCTAGGTGCATGTGGTGAGTGCTC"/>
                        <sequence id="seq_IP1709_1998_Antananarivo" spec="Sequence" taxon="IP1709_1998_Antananarivo" totalcount="4" value="TCTTTTGGACTCTTAAACACGGAAAATACATCATCACCCCCGCGGGACTGTAACCCGGCCGAGTAGGCTCTACCGCCGCCCTGAAGCCGT-----TGACGGAGGCTGCCCGCCGCGAGGGGACCTGCCCGGGCCGCCGCACCCTCACAGGGCGTCCGCCCAGATTCCTGAGCCGTCGCTGGTTCACCCCAACCCCCAAGTGGCGGATCCAACCTGCTAGTTCTGGAGTACCAGCCCCCCCTCCTGTCCCCAGCCCACCGGGCCCCACTACCATACGGCCGTGGACATCACCGTCCCCTGGGCCCCACCGGGACGCCTGCCTCGGACCCCCGACGCCCGTCCCAAGCTATGCTCCCTGAGCTACCTTACCCTACGTCCCCGGTCTGCCCCCCCACTCTCGGGCGGAGCTGCGCGCGGCACCCCGCGGCGCCCGAGGCACCGTCGCGGCTGGGGGCGGTGGCCCTCCCTTACTCCAAGCTACCCGGCGGAGAGTTGCTCTATTCGGATAGCAGGTGTCGGGTAGTTAATCACTGGGGGCGGCGAGAGGAACGGGAAGCTAGCAGTCGCGCCGATTCTGGTAGAGATTGAACTCCTGGCGTACGTCTGCTCGGAGGCCTGGTGCCGCCAGGCAGCACCGGGGATTTGCGGCGGCAAGTCCTTCGACCCCGATGGGAGAGGGCGGGGTACAGGGGCGCGTCCTCCCCGCGCGGCTCTCTCACCCGCAGCTCTCCGGCCGGGGGGGCTCGGGGGACACGTATGCTCTAGGTGCGTGTGGTGAGTGCTC"/>
                        <sequence id="seq_IP2247_1996_Soavinandriana" spec="Sequence" taxon="IP2247_1996_Soavinandriana" totalcount="4" value="TCTTTCGGACTCGCAAACATGGAACATGCAACATCACCCCCGCGGGACTGTAACCCGGCCGAGTAGGCTCTACCGCCGCCCTGAAGCCGTACACGTGACGGAGGCTGCCCGCCGCGAGGGGACCTGCCCGGGCCGCCGCACCCTCACAGGGCGTCCGCCCAGATTCTTGAGCCGTCGCTGGTTCACCCCAACCCCCAAGTGGCGGATCCAACCTGCTAGTTCTGGAGTACCAGCCCCCCCTCCTGTCCCCAGCCCACCGGGCCCCACTACCATACGGCCGTGGACATCACCGTCCCCTGGGCCCCACCGGGACGCCTGCCTCGGACCCCCGACGCCCGTCCCAAGCTATGCTCCCTGAGCTACCTTACCCTACGTCCCCGGTCTGCCCCCCCACTCTCGGGCGGAGCTGCACGCGGCACCCCGCGGCGCCCGAGGCACCGTCGCGGCTGGGGGCGGTGGCCCTCCCTTACTCCAAGCTACCCGGCGGAGAGTTGCTCTATTCGGATAGCAGGTGTCGGGTAGTTAATCACCGGGGGCGGCGAGAGGAACGGGAAGCTAGCAGTCGCGCCGATTCTGGTAGAGATTGAACTCCTGGCGTACGTCTGCTCGGAGGCCCGGTGCCGCCAGGCAGCACCGGGGATTTGCGGCGGCAAGTCCTTCGACCCCGATGGGAGAGGGCGGGGTACAGGGGCGCGTCCTCCCCGCGCGGCTCTCTCACCCGCAGCTCTCCGGCCGGGGGGGCTCGGGGGACACGTATGCTCTAGGTGCATGTGGTGAGTGCTC"/>
                        <sequence id="seq_IP1722_1997_Ambatolampy" spec="Sequence" taxon="IP1722_1997_Ambatolampy" totalcount="4" value="TCTTTCAGACTCGCAAGCGTGATACGTGCAACTTCACCCCCGCGGGACTGTAACCCGACCGAGTAGGCTCTACCGCCGCCCTGAAGCCGTACACGTGACGGAGGCTGCCCGCCGCGAGGGGACCTGCCCGGGCCGCCGCACCCTCACAGGGCGTCCGCCCAAGTTCCTGAGCCGTCGCTGGTTCACCCCAACCCCCAAGTGGCGGATCCAACCTGCTAGTTCTGGAGTACCAGCCCCCCCTCCTGTCCTCAGTTCACCGGGCCCCACTACCATACAGCCGTGGACATTACCGTCCCCTGGGCCCCACCGAGACGCCTGCCTCGGACCCCCGACGCCCGTCCCAAGCTATGCTCCCTGAGCTACCTTACCCTACGTCCCCGGTCTGCCCCCCCATCCTTGGGCGGAGCTGCGCGCGGCATCCCGCGGCGTCCGAGGCACAGTTGCGGCTGAGGGCGTTGGCCCTCTCTTACTCCAAGCTACCCGACAAAGAGTTGCTCTATTCGGATAGCAGGTGTTGGGTAGTTAATCACTGGGGACGGCGAGAGGAACGGGAAGCTAGCAGTCGCGCCGATTCTGGTAGAGATTGAACTCCTGGCGTACGTCTGCTCAGAGGCCCGATGCCGCCGGGCAGCACCGGGGCTTTGCGGCGGCAAGTCCTTCGACCCCGATGGGAGAGGGCGGGGTACAGGGGTGCGTCCTCCCCGCGCGGCTCTCTCACTCGCAGCTCTCCGGCCGGGGAGGCTTGGGGGACACGTATGCTCTAGGTGCATGTGGTGAGTGCTC"/>
                        <sequence id="seq_IP2208_2014_Mahajanga" spec="Sequence" taxon="IP2208_2014_Mahajanga" totalcount="4" value="TCTTTCGGACTCGCAAACATGGAACATGCAACATCACCCCCGCGGGACTGTTACCCGGCCGAGTAGGCTCTACCGCCGCCCTGAAGCCGTACACGTGACGGAGGCTGCCCGCCGCGAGGGGACCTGCCCGGGCCGCCGCACCCTCACAGGGCGACCGCCCAGATTCCTGAGCCGTCGCTGGTTCACCCCAACCCCCAAGTGGCGGATCCAACCTGCTAGTTCTGGAGTACCAGCCCCCCCGCCTGTCCCCAGCCCACCGGGCCCCACTACCATACGGCCGTGGACATCACCGTCCCCTGGGCCCCACCGGGACGCCTGCCTCGGACCCCCGACGCCCGTCCCAAGCTATGCTCCCTGAGCTACCTTACCCTACGTCCCCGGTCTGCCCCCCCACTCTCGGGCGGAGCTGCGCGCGGCACCCCGCGGCGCCCGAGGCACCGTCGCGGCTGGGGGCGGTGGCCCTCCCTTACTCCAAGCTACCCGGCGGAGAGTTGCTCTATTCGGATAGCAGGTGTCGGGTAGTTAATCACCGGGGGCGGCGAGAGGAACGGGAGGCTAGCAGTCGCGCCGATTCTGGTAGAGATTGAACTCCTGGCGTACGTCTGCTCGGAGGCCCGGTGCCGCCAGGCAGCACTGGGGATTTGCGGCGGCAAGTCCTCCGACCCCGATGGGAGAGGGCGGGGTACAGGGACGCGTCTTCCCCGCGCGGCTCTCTCACCCGCAGCTCTCCGGCCGGGGGGGCTCGGGGGACACGTATGCTCTAGGTGCATGTGGTGAGTGCTC"/>
                        <sequence id="seq_IP1135_1995_Antananarivo" spec="Sequence" taxon="IP1135_1995_Antananarivo" totalcount="4" value="TCTTTTGGACTCGCAAACACGGAAAATGCAACATCACCCCCGCGGGACTGTAACCCGGCCGAGTAGGCTCTACCGCCGCCCTGAAGCCGTACACGTGACGGAGGCTGCCCGCCGCGAGGGGACCTGCCCGGGCCGCCGCACCCTCACAGGGCGTCCGCCCAGATTCCTGAGCCGCCGCTGGTTCACCCCAACCCCCAAGTGGCGGATCCAACCTGCTAGTTCTGGAGTACCAGCCCCCCCTCCTGTCCCCAGCCCACCGGGCCCCACTACCATACGGCCGTGGACATCACCGTCCCCTGGGCCCCACCGGGACGCCTGCCTCGGACCCCCGACGCCCGTCCCAAGCTATGCTCCCTGAGCTACCTTACCCTACGTCCCCGGTCTGCCCCCCCACTCTCGGGCGGAGCTGCGCGCGGCACCCCGCGGCGCCCGAGGCACCGTCGCGGCTGGGGGCGGTGGCCCTCCCTTACTCCAAGCTACCCGGCGGAGAGTTGCTCTATTCGGATAGCAGGTGTCGGGTAGTTAATCACTGGGGGCGGCGAGAGGAACGGGAAGCTAGCAGTCGCGCCGATTCTGGTAGAGATTGAACTCCTGGCGTACGTCTGCTCGGAGGCCCGGTGCCGCCAGGCAGCACCGGGGATTTGCGGCGGCAAGTCCTTCGACCCCGATGGGAGAGGGCGGGGTACAGGGGCGCGTCCTCCCCGCGCGGCTCTCTCACCCGCAGCTCTCCGGCCGGGGGGGCTCGGGGGACACGTATGCTCTAGGTGCATGTGGTGAGTGCTC"/>
                        <sequence id="seq_IP1705_1998_Antananarivo" spec="Sequence" taxon="IP1705_1998_Antananarivo" totalcount="4" value="TCTTTTGGACTCGCAAACACGGAAAATGCAACATCACCCCCGCGGGACTGTAACCCGGCCGAGTAGGCTCTACCGCCGCCCTGAAGCCGTACACGTGACGGAGGCTGCCCGCCGCGAGGGGACCTGCCCGGGCCGCCGCACCCTCACAGGGCGTCCGCCCAGATTCCTGAGCCGCCGCTGGTTCACCCCAACCCCCAAGTGGCGGATCCAACCTGCTAGTTCTGGAGTACCAGCCCCCCCTCCTGTCCCCAGCCCACCGGGCCCCACTACCATACGGCCGTGGACATCACCGTCCCCTGGGCCCCACCGGGACGCCTGCCTCGGACCCCCGACGCCCGTCCCAAGCTATGCTCCCTGAGCTACCTTACCCTACGTCCCCGGTCTGCCCCCCCACTCTCGGGCGGAGCTGCGCGCGGCACCCCGCGGCGCCCGAGGCACCGTCGCGGCTGGGGGCGGTGGCCCTCCCTTACTCCAAGCTACCCGGCGGAGAGTTGCTCTATTCGGATAGCAGGTGTCGGGTAGTTAATCACTGGGGGCGGCGAGAGGAACGGGAAGCTAGCAGTCGCGCCGATTCTGGTAGAGATTGAACTCCTGGCGTACGTCTGCTCGGAGGCCCGGTGCCGCCAGGCAGCACCGGGGATTTGCGGCGGCAAGTCCTTCGACCCCGATGGGAGAGGGCGGGGTACAGGGGCGCGTCCTCCCCGCGCGGCTCTCTCACCCGCAGCTCTCCGGCCGGGGGGGCTCGGGGGACACGTATGCTCTAGGTGCATGTGGTGAGTGCTC"/>
                        <sequence id="seq_IP1811_1997_Ambositra" spec="Sequence" taxon="IP1811_1997_Ambositra" totalcount="4" value="TCTTTCGGACTCGCAAGCGTGGAACATGCAACATCACCCCCGCGGGACTGTAACCCGGCCGAGTAGGCTCTACCGCCGCCCTGAAGCCGTACACGTGACGGAGGCTGCCCGCCGCGAGGGGACCTGCCCGGGCCGCCGCACCCTCACAGGGCGTCCGCCCAGATTCCTGAGCCGTCGCTGGTTCACCCCAACCCCCAAGTGGCGGATCCAACCTGCTAGTTCTGGAGTACCAGCCCCCCCTCCTGTCCCCAGCCCACCGGGCCCCACTACCATACGGCCGTGGACATCACCGTCCCCTGGGCCCCACCGGGACGCCTGCCTCGGACCCCCGACGCCCGTCCCAAGCTATGCTCCCTGAGCTACCTTACCCTACGTCCCCGGTCTGCCCCCCCGCTCTCGGGCGGAGCTGCGCGCGGTACCCCGCGGCGCCCGAGGCACCGTCGCGGCTGGGGGCGGTGGCCCTCCCTTACTCCAAGCTACCCGGCGGAGAGTTGCTCTATTCGGATAGCAGGTGTCGGGTAGTTAATCACTGGGGGCGGCGAGAGGAACGGGAAGCTAGCAGTCGCGCCGATTCTGGTAGAGATTGAACTCCTGGCGTACGTCTGCTCGGAGGCCCGGTGCCGCCAGGCAGCACCGGGGATTTGCGGCGGCAAGTCCTTCGACCCCGATGGGAGAGGGCGGGGTACAGGGGCGCGTCCTCCCCGCGCGGCTCTCTCACCCGCAGCTCTCCGGCCAGGGGGGCTCGGGGGACACGTATGCTCTAGGTGCATGTGGTGAGTGCTC"/>
                        <sequence id="seq_IP1703_1998_Antananarivo" spec="Sequence" taxon="IP1703_1998_Antananarivo" totalcount="4" value="TCTTTCAGACTCGCAAGCGTGATACGTGCAACTTCACCCCCGCGGGACTGTAACCCGGCCGAGTAGGCTCTACCGCCGCCCTGAAGCCGTACACGTGACGGAGGCTGCCCGCCGCGAGGGGACCTGCCCGGGCCGCCGCACTCTCACAGGGCGTCCGCCCAGATTCCTGAGCCGTCGCTGGTTCACCCCAACCCCCAAGTGGCGGATCCAACCTGCTAGTTCTGGAGTACCAGCCTCCCCTCCTGTCCCCAGCCCACCGGGCCCCACTACCATACGGCCGTGAACATCACCGTCCCCTGGGTTCCACCGGGACGCCTGCCTCGGACCCCCGACGCCCGTCCCAAGCTATGCTCCCTGAGCTACTTTACCCTACGTCCCCGGTCTGCCCCCCCACTCTCGGGCGGAGCTGCGCGCGGCACCCCGCGGCGCCCGAGGCACCGTCGCGGCTGGGGGCGGTGGCCCTCCCTTACTCCAAGCTACCCGGCGGAGAGTTGATCTATTCGGATAGCAGGTGTCGGGTAGTTAATCGCTGGGGGCGGCGAGAGAAACGGAAAGCTAGCAGTCGCGCCGATTCTGGTAGAGATTGAACTCCTGGCGTACGTCTACTCGGAGGCCCGGTGCCGCCAGGCAGCACCGGGGAATTGCGGCGGCAAGTCCTTCGACCCCGATGGGAGAGGGCGGGGTACAGGGGCGCGTTCTCCCCGCGCGGCTCTCTCACCCGCAGCTCTCCGGCCGGGGGGGCTCGGGGGACACGTATGCTCTAGGTGCATGTGGTAAGTGCTC"/>
                        <sequence id="seq_IP1704_1998_Antananarivo" spec="Sequence" taxon="IP1704_1998_Antananarivo" totalcount="4" value="TCTTTTGGACTCGCAAACACGGAAAATGCAACATCACCCCCGCGGGACTGTAACCCGGCCGAGTAGGCTCTACCGCCGCCCTGAAGCCGTACACGTGACGGAGGCTGCCCGCCGCGAGGGGACCTGCCCGGGCCGCCGCACCCTCACAGGGCGTCCGCCCAGATTCCTGAGCCGCCGCTGGTTCACCCCAACCCCCAAGTGGCGGATCCAACCTGCTAGTTCTGGAGTACCAGCCCCCCCTCCTGTCCCCAGCCCACCGGGCCCCACTACCATACGGCCGTGGACATCACCGTCCCCTGGGCCCCACCGGGACGCCTGCCTCGGACCCCCGACGCCCGTCCCAAGCTATGCTCCCTGAGCTACCTTACCCTACATCCCCGGTCTGCCCCCCCACTCTCGGGCGGAGCTGCGCGCGGCACCCCGCGGCGCCCGAGGCACCGTCGCGGCTGGGGGCGGTGGCCCTCCCTTACTCCAAGCTACCCGGCGGAGAGTTGCTCTATTCGGATAGCAGGTGTCGGGTAGTTAATCACTGGGGGCGGCGAGAGGAACGGGAAGCTAGCAGTCGCGCCGATTCTGGTAGAGATTGAACTCCTGGCGTACGTCTGCTCGGAGGCCCGGTGCCGCCAGGCAGCACCGGGGATTTGCGGCGGCAAGTCCTTCGACCCCGATGGGAGAGGGCGGGGTACAGGGGCGCGTCCTCCCCGCGCGGCTCTCTCACCCGCAGCTCTCCGGCCGGGGGGGCTCGGGGGACACGTATGCTCTAGGTGCATGTGGTGAGTGCTC"/>
                        <sequence id="seq_IP2236_1997_Mahajanga" spec="Sequence" taxon="IP2236_1997_Mahajanga" totalcount="4" value="TCTTTTGGACTCTTAAACACGGAAAATACATCATCACCCCCGCGGGACTGTAACCCGGCCGAGTAGGCTCTACCGCCGCCCTGAAGCCGTACACGTGACGGAGGCTGCCCGCCGCGAGGGGACCTGCCCGGGCCGCCGCACCCTCACAGGGCGTCCGCCCAGATTCCTGAGCCGTCGCTGGTTCACCCCAACCCCCAAGTGGCGGATCCAACCTGCTAGTTCTGGAGTACCAGCCCCCCCTCCTGTCCCCAGCCCACCGGGCCCCACTACCATACGGCCGTGGACATCACCGTCCCCTGGGCCCCACCGGGACGCCTGCCTCGGACCCCCGACGCCCGTCCCAAGCTATGCTCCCTGAGCTACCTTACCCTACGTCCCCGGTCTGCCCCCCCACTCTCGGGCGGAGCTGCGCGCGGCACCCCGCGGCGCCCGAGGCACCGTCGCGGCTGGGGGCGGTGGCCCTCCCTTACTCCAAGCTACCCGGCGGAGAGTTGCTCTATTCGGATAGCAGGTGTCGGGTAGTTAATCACTGGGGGCGGCGAGAGGAACGGGAAGCTAGCAGTCGCGCCGATTCTGATAGAGATTGAACTCCTGGCGTACGTCTGCTCGGAGGCCCGGTGCCGCCAGGCAGCACCGGGGATTTGCGGCAGCAAGTCCTTCGACCCCGATGGGAGAGGGCGGGGTACAGGGGCGCGTCCTCCCCGCGCGGCTCTCTCACCCGCAGCTCTCCGGCCGGGGGGGCTCGGGGGACACGTATGCTCTAGGTGCATGTGGTGAGTGCTC"/>
                        <sequence id="seq_IP1706_1998_Antananarivo" spec="Sequence" taxon="IP1706_1998_Antananarivo" totalcount="4" value="TCTTTTGGACTCGCAAACACGGAAAATGCAACATCACCCCCGCGGGACTGTAACCCGGCCGAGTAGGCTCTACCGCCGCCCTGAAGCCGTACACGTGACGGAGGCTGCCCGCCGCGAGGGGACCTGCCCGGGCCGCCGCACCCTCACAGGGCGTCCGCCCAGATTCCTGAGCCGCCGCTGGTTCACCCCAACCCCCAAGTGGCGGATCCAACCTGCTAGTTCTGGAGTACCAGCCCCCCCTCCTGTCCCCAGCCCACCGGGCCCCACTACCATACGGCCGTGGACATCACCGTCCCCTGGGCCCCACCGGGACGCCTGCCTCGGACCCCCGACGCCCGTCCCAAGCTATGCTCCCTGAGCTACCTTACCCTACGTCCCCGGTCTGCCCCCCCACTCTCGGGCGGAGCTGCGCGCGGCACCCCGCGGCGCCCGAGGCACCGTCGCGGCTGGGGGCGGTGGCCCTCCCTTACTCCAAGCTACCCGGCGGAGAGTTGCTCTATTCGGATAGCAGGTGTCGGGTAGTTAATCACTGGGGGCGGCGAGAGGAACGGGAAGCTAGCAGTCGCGCCGATTCTGGTAGAGATTGAACTCCTGGCGTACGTCTGCTCGGAGGCCCGGTGCCGCCAGGCAGCACCGGGGATTTGCGGCGGCAAGTCCTTCGACCCCGATGGGAGAGGGCGGGGTACAGGGGCGCGTCCTCCCCGCGCGGCTCTCTCACCCGCAGCTCTCCGGCCGGGGGGGCTCGGGGGACACGTATGCTCTAGGTGCATGTGGTGAGTGCTC"/>
                        <sequence id="seq_IP1132_1991_Mahajanga" spec="Sequence" taxon="IP1132_1991_Mahajanga" totalcount="4" value="TCTTTTGGACTCGCAAACAC-GAAAATGCAACATC--------GGGACTGTAACCCGGCCGAGTAGGCTCTACCGCCGCCCTGAAGCCGTACACGTGACGGAGGCTGCCCGCCGCGAGGGGACCTGCCCGGGCCGCCGCACCCTCACAGGGCGTCCGCCCAGATTCCTGAGCCGTCGCTGGTTCACCCCAACCCCCAAGTGGCGGATCCAACCTGCTAGTTCTGGAGTACCAGCCCCCCCTCCTGTCCCCAGCCCACCGGGCCCCACTACCATACGGCCGTGGACATCACCGTCCCCTGGGCCCCACCGGGACGCCTGCCTCGGACCCCCGACGCCCGTCCCAAGCTATGCTCCCTGAGCTACCTTACCCTACGTCCCCGGTCTGCCCCCCCACTCTCGGGCGGAGCTGCGCGCGGCACCCCGCGGCGCCCGAGGCACCGTCGCGGCTGGGGGCGGTGGCCCTCCCTTACTCCAAGCTACCCGGCGGAGAGTTGCT------GGATAGCAGGTGTCGGGTAGTTAATCACTGGGGGCGGCGAGAGGAACGGGAAGCTAGCAGTCGCGCCGATTCTGGTAGAGATTGAACTCCTGGCGTACGTCTGCTCGGAGGCCCGGTGCCGCCAGGCAGCACCGGGGATTTGCGGCGGCAAGTCCTTCGACCCCGATGGGAGAGGGCGGGGTACAGGGGCGCGTCCTCCCCGCGCGGCTCTCTCACCCGCAGCTCTCCGGCCGGGGGGGCTCGGGGGACACGTATGCTCTAGGTGCATGTGGTGAGTGCTC"/>
                        <sequence id="seq_IP1796_1996_Miarinarivo" spec="Sequence" taxon="IP1796_1996_Miarinarivo" totalcount="4" value="TCTTTCGGACTCGCAAACATGGAACATGCAACATCACCCCCGCGGGACTGTAACCCGGCCGAGTAGGCTCTACCGCCGCCCTGAAGCCGTACACGTGACGGAGGCTGCCCGCCGCGAGGGGACCTGCCCGGGCCGCCGCACCCTCACAGGGCGTCCGCCCAGATTCCTGAGCCGTCGCTGGTTCACCCCAACCCCCAAGTGGCGGATCCAACCTGCTAATTCTGGAGTACCAGCCCCCCCTCCTGTCCCCAGCCCACCGGGCCCCACTACCATACGGCCGTGGACATCACCGTCCCCTGGGCCCCACCGGGACGCCTGCCTCGGACCCCCGACGCTCGTCCCAAGCTATGCTCCCTGAGCTACCTTACCCTACGTCCCCGGTCTGCCCCCCCACTCTCGGGCGGAGCTGCGCGCGGCACCCCGCGGCGCCCGAGGCACCGTCGCGGCTGGGGGCGGTGGCCCTCCCTTACTCCAAGCTACCCGGCGGAGAGTTGCTCTATTCGGATAGCAGGTGTCGGGTAGTTAATCACTGGGGGCGGCGAGAGGAACGGGAAGCTAGCAGTCGCGCCGATTCTGGTAGAGATTGAACTCCTGGCGTACGTCTGCTCGGAGGCCCGGTGCCGCCAGGCAGCACCGGGGATTTGCGGCGGCAAGTCCTTCGACCCCGATGGGAGAGGGCGGGGTACAGGGGCGCGTCCTCCCCGCGCGGCTCTCTCACCCGCAGCTCTCCGGCCGGGGGGGCTCGGGGGACACGTATGCTCTAGGTGCATGTGGTGAGTGCTC"/>
                        <sequence id="seq_IP1785_1999_Manjakandriana" spec="Sequence" taxon="IP1785_1999_Manjakandriana" totalcount="4" value="TCTTTCAGACTCGCAAGCGTGATACGTGCAACTTCACCCCCGCGGGACTGTAACCCGGCCGAGTAGGCTCTACCGCCGCCCTGAAGCCGTACACGTGACGGAGGCTGCCCGCCGCGAGGGGACCTGCCCGGGCCGCCGCACCCTCACAGGGCGTCCGCCTAGATTCCTGAGCCGTCGCTGGTTCACCCCAACCCCCAAGTGGCGGATCCAACCTGCTAGTTCTGGAGTACCAGCCCCCCCTCCTGTCCCCAGCCCACCGGGCCCCACTACCATACGGCCGTGGACATCACCGTCCCCTGGGCCCCACCGGGACGCCTGCCTCGGACCCCCGACGCCCGTCCCAAGCAGTGCTCCCTGAGCTACCTTACCCTACGTCCCCGGTCTGCCCCCCCACTCTCGGGCGGGGCTGCGCGCGGCACCCCGCGGCGCCCGAGGCACCGTCGCGGCTGGGGGCGGTGGCCCTCCCGTACTCCAAGCTACCCGGCGGAGAGTTGCTCTATTCGGATAGCAGGTGTCGAGTAGTTAATCACTGGGGGCGGCGATAGGAACGAGAAGCTAGCAGTCGCGCCGATTTTGGTAGAGATTGAACTCCTGGCGTACGTCTGCTCGGCGGCCCGGTGCCGCCAGGCAGAATCGGGGATTTGCGGCGGCAAGTCCTTCGACCCCGATGGGAGAGGACGGGGTACAGGGGCGCGTCCTCCCCGCGCGGCTCTCTCACCCGCAGCTCTCCGGCCGGGGGGGCTCGGGGGACACGTACGCTCTAGGTGCATGTGGTGAGTGCTC"/>
                        <sequence id="seq_IP2229_1998_Miarinarivo" spec="Sequence" taxon="IP2229_1998_Miarinarivo" totalcount="4" value="TCTTTCGGACTCGCAAACACGGAACATGCAACATCACCCCCGCGGGACTGTAACCCGGCCGAGTAGGCTCTACCGCCGCCCTGAAGCCGTACACGTGACGGAGGCTGCCCGCCGCGAGGGGACCTGCCCGGGCCGCCGCACCCTCACAGGGCGTCCGCCCAGATTCCTGAGCCGTCGCTGGTTCACCCCAACCCCCAAGTGGCGGATCCAACCTGCTAGTTCTGGAGTACCAGCCCCCCCTCCTGTCCCCAGCCCACCGGGCCCCACTACCATACGGCCGTGGACATCACCGTCCCATGGGCCCCACCGGGACGCCTGCCTCGGACCCCCGACGCCCGTCCCAAGCTATGCTCCCTGAGCTACCTTACCCTACGTCCCCGGTCTGCCCCCCCACTCTCGGGCGGAGCTGCGCGCGGCACCCCGCGGCGCCCGAGGCACCGTCGCGGCTGGGGGCGGTGGCCCTCCCTTACTCCAAGCTACCCGGCGGAGAGTTGCTCTATTCGGATAGCAGGTGTCGGGTAGTTAATCACTGGGGGCGGCGAGAGGAACGGGAAGCTAGCAGTCGCGCCGATTCTGGTAGAGAGTGAACTCCTGGCGTACGTCTGCTCGGAGGCCCGGTGCCGCCAGGCAGCACCGGGGATTTGCGGCGGCAAGTCCTTCGACCCCGATGGGAGAGGGCGGGGTACAGGGGCGCGTCCTCCCCGCGCGGCTCTCTCACCCGCAGCTCTCCGGCCGGGGGGGCTCGGGGGACACGTATGCTCTAGGTGCATGTGGTGGGTGCTC"/>
                        <sequence id="seq_IP1683_1997_Mahajanga" spec="Sequence" taxon="IP1683_1997_Mahajanga" totalcount="4" value="TCTTTTGGACTCTTAAACACGGAAAATACATCATCACCCCCGCGGGACTGTAACCCGGCCGAGTAGGCTCTACCGCCGCCCTGAAGCCGTACACGTGACGGAGGCTGCCCGCCGCGAGGGGACCTGCCCGGGCCGCCGCACCCTCACAGGGCGTCCGCCCAGATTCCTGAGCCGTCGCTGGTTCACCCCAACCCCCAAGTGGCGGATCCAACCTGCTAGTTCTGGAGTACCAGCCCCCCCTCCTGTCCCCAGCCCACCGGGCCCCACTACCATACGGCCGTGGACATCACCGTCCCCTGGGCCCCACCGGGACGCCTGCCTCGGACCCCCGACGCCCGTCCCAAGCTATGCTCCCTGAGCTACCTTACCCTACGTCCCCGGTCTGCCCCCCCACTCTCGGGCGGAGCTGCGCGCGGCACCCCGCGGCGCCCGAGGCACCGTCGCGGCTGGGGGCGGTGGCCCTCCCTTACTCCAAGCTACCCGGCGGAGAGTTGCTCTATTCGGATAGCAGGTGTCGGGTAGTTAATCACTGGGGGCGGCGAGAGGAACGGGAAGCTAGCAGTCGCGCCGATTCTGGTAGAGATTGAACTCCTGGCGTACGTCTGCTCGGAGGCCCGGTGCCGCCAGGCAGCACCGGGGATTTGCGGCGGCAAGTCCTTCGACCCCGATGGGAGAGGGCGGGGTACAGGGGCGCGTCCTCCCCGCGCGGCTCTCTCACCCGCAGCTCTCCGGCCGGGGGGGCTCGGGGGACACGTATGCTCTAGGTGCATGTGGTGAGTGCTC"/>
                        <sequence id="seq_IP2218_1999_Fianarantsoa" spec="Sequence" taxon="IP2218_1999_Fianarantsoa" totalcount="4" value="TCTTTTGGACTCGCAAACACGGAAAATGCAACATCACCCCCGCGGGACTGTAACCCGGCCGAGTAGGCTCTACCGCCGCCCTGAAGCCGTACACGTGACGGAGGCTGCCCGCCGCGAGGGGACCTGCCCGGGCCGCCGCACCCTCACAGGGCGTCCGCCCAGATTCCTGAGCCGCCGCTGGTTCACCCCAACCCCCAAGTGGCGGATCCAACCTGCTAGTTCTGGAGTACCAGCCCCCCCTCCTGTCCCCAGCCCACCGGGCCCCACTACCATACGGCCGTGGACATCACCGTCCCCTGGGCCCCACCGGGACGCCTGCCTCGGACCACCGACGCCCGTCCCAAGCTATGCTCCCTGAGCTACCTTACCCTACGTCCCCGGTCTGCCCTCCCACTCTCGGGCGGAGCTGCGC--GGCACCCCGCGGCGCCCGAGGCACCGTCGCGGCTGGGGGCGGTGGCCCTCCCTTACTCCAAGCTACCCGGCGGAGAGTTGCTCTATTCGGATAGCAGGTGTCGGGTAGTTAATCACTGGGGGCGGCGAGAGGAACGGGAAGCTAGCAGTCGCGCCGATTCTGGTAGAGATTGAACTCCTGGCGTACGTCTGCTCGGAGGCCCGGTGCCGCCAGGCAGCACCGGGGATTTGCGGCGGCAAGTCCTTCGACCCCGATGGGAGAGGGCGGGGTACAGGGGCGCGTCCTCCCCGCGCGGCTCTCTCACCCGCAGCTCTCCGGCCGGGGGGGCTCGGGGGACACGTATGCTCTAGGTGCATGTGGTGAGTGCTC"/>
                        <sequence id="seq_IP2233_1997_Soavinandriana" spec="Sequence" taxon="IP2233_1997_Soavinandriana" totalcount="4" value="TCTTTCGGACTCGCAAACATGGAACATGCAACATCACCCCCGCGGGACTGTAACCCGGCCGAGTAGGCTCTACCGCCGCCCTGAAGCCGTACACGTGACGGAGGCTGCCCGCCGCGAGGGGACCTGCCCGGGCCGCCGCACCCTCACAGGGCGTCCGCCCAGATTCCTGAGCCGTCGCTGGTTCACCCCAACCCCCAAGTGGCGGATCCAACCTGCTAGTTCTGGAGTACCAGCCCCCCCTCCTGTCCCCAGCCCACCGGGCCCCACTACCATACGGCCGTGGACATCACCGTCCCCTGGGCCCCACCGGGACGCCTGCCTCGGACCCCCGACGCCCGTCCCAAGCTATGCTCCCTGAGCTACCTTACCCTACGTCCCCGGTCTGCCCCCCCACTCTCGGGCGGAGCTGCGCGCGGCACCCCGCGGCGCCCGAGGCACCGTCGCGGCTGGGGGCGGTGGCCCTACCTTACTCCAAGCTACCCGGCGGAGAGTTGCTCTATTCGGATAGCAGGTGTCGGGTAGTTAATCACCGGGGGCGGCGAGAGGAACGGGAAGCTAGCAGTCGCGCCGATTCTGGTAGAGATTGAACTCCTGGCGTACGTCTGCTCGGAGGCCCGGTGCCGCCAGGCAGCACCGGGGATTTGCGGCGGCAAGTCCTTCGACCCCGATGGGAGAGGGCGGGGTACAGGGGCGCGTCCTCCCCGCGCGGCTCTCTCACCCGCAGCTCTCCGGCCGGGGGGGCTCGGGGGACACGTATGCTCTAGGTGCATGTGGTGAGTGCTC"/>
                        <sequence id="seq_IP2219_1999_Mahajanga" spec="Sequence" taxon="IP2219_1999_Mahajanga" totalcount="4" value="TCTTTTGGACTCTTAAACACGGAAAATACATCATCACCCCCGCGGGACTGTAACCCGGCCGAGTAGGCTCTACCGCCGCCCTGAAGCCGTACACGTGACGGAGGCTGCCCGCCGCGAGGGGACCTGCCCGGGCCGCCGCACCCTCACAGGGCGTCCGCCCAGATTCCTGAGCCGTCGCTGGTTCACCCCAACCCCCAAGTGGCGGATCCAACCTGCTAGTTCTGGAGTACCAGCCCCCCCTCCTGTCCCCAGCCCACCGGGCCCCACTACCATACGGCCGTGGACATCACCGTCCCCTGGGCCCCACCGGGACGCCTGCCTCGGACCCCCGACGCCCGTCCCAAGCTATGCTCCCTGAGCTACCTTACCTTACGTCCCCGGTCTGCCCCCCCACTCTCGGGCGGAGCTGCGCGCGGCACCCCGCGGCGCCCGAGGCACCGTCGCGGCTGGGGGCGGTGGCCCTCCCTTACTCCAAGCTACCCGGCGGAGAGTTGCTCTATTCGGATAGCAGGTGTCGGGTAGTTAATCACTGGGGGCGGCGAGAGGAACGGGAAGCTAGCAGTCGCGCCGATTCTGGTAGAGATTGAACTCCTGGCGTACGTCTGCTCGGAGGCCCGGTGCCGCCAGGCAGCACCGGGGATTTGCGGCGGCAAGTCCTTCGACCCCGATGGGAGAGGGCGGGGTACAGGGGCGCGTCCTCCCCGCGCGGCTCTCTCACCCGCAGCTCTCCGGCCGGGGGGGCTCGGGGGACACGTATGCTCTAGGTGCATGTGGTGAGTGCTC"/>
                        <sequence id="seq_IP1516_1991_Mahajanga" spec="Sequence" taxon="IP1516_1991_Mahajanga" totalcount="4" value="TCTTTTGGACTCGCAAACACGGAAAATGCAACATCACCCCCGCGGGACTGTAACCCGGCCGAGTAGGCTCTACCGCCGCCCTGAAGCCGTACACGTGACGGAGGCTGCCCGCCGCGAGGGGACCTGCCCGGGCCGCCGCACCCTCACAGGGCGTCCGCCCAGATTCCTGAGCCGTCGCTGGTTCACCCCAACCCCCAAGTGGCGGATCCAACCTGCTAGTTCTGGAGTACCAGCCCCCCCTCCTGTCCCCAGCCCACCGGGCCCCACTACCATACGGCCGTGGACATCACCGTCCCCTGGGCCCCACCGGGACGCCTGCCTCGGACCCCCGACGCCCGTCCCAAGCTATGCTCCCTGAGCTACCTTACCCTACGTCCCCGGTCTGCCCCCCCACTCTCGGGCGGAGCTGCGC--GGCACCCCGCGGCGCCCGAGGCACCGTCGCGGCTGGGGGCGGTGGCCCTCCCTTACTCCAAGCTACCCGGCGGAGAGTTGCTCTATTCGGATAGCAGGTGTCGGGTAGTTAATCACTGGGGGCGGCGAGAGGAACGGGAAGCTAGCAGTCGCGCCGATTCTGGTAGAGATTGAACTCCTGGCGTACGTCTGCTCGGAGGCCCGGTGCCGCCAGGCAGCACCGGGGATTTGCGGCGGCAAGTCCTTCGACCCCGATGGGAGAGGGCGGGGTACAGGGGCGCGTCCTCCCCGCGCGGCTCTCTCACCCGCAGCTCTCCGGCCGGGGGGGCTCGGGGGACACGTATGCTCTAGGTGCATGTGGTGAGTGCTC"/>
                        <sequence id="seq_IP2246_1997_Ambositra" spec="Sequence" taxon="IP2246_1997_Ambositra" totalcount="4" value="TCTTTCGGACTCGCAAGCGTGGAACATGCAACATCACCCCCGCGGGACTGTAACCCGGCCGAGTAGGCTCTACCGCCGCCCTGAAGCCGTACACGTGACGGAGGCTGCCCGCCGCGAGGGGACCTGCCCGGGCCGCCGCACCCTCACAGGGCGTCCGCCCAGATTCCTGAGCCGTCGCTGGTTCACCCCAACCCCCAAGTGGCGGATCCAACCTGCTAGTTCTGGAGTACCAGCCCCCCCTCCTGTCCCCAGCCCACCGGGCCCCACTACCATACGGCCGTGGACATCACCGTCCCCGGGGCCCCACCGGGACGCCTGCCTCGGACCCCCGACGCCCGTCCCAAGCTATGCTCCCTGAGCTACCTTACCCTACGTCCCCGGTCTGCCCCCCCGCTCTCGGGCGGAGCTGCGCGCGGTACCCCGCGGCGCCCGAGGCACCGTCGCGGCTGGGGGCGGTGGCCCTCCCTTACTCCAAGCTACCCGGCGGAGAGTTGCTCTATTCGGATAGCAGGTGTCGGGTAGTTAATCACTGGGGGCGGCGAGAGGAACGGGAAGCTAGCAGTCGCGCCGATTCTGGTAGAGATTGAACTCCTGGCGTACGTCTGCTCGGAGGCCCGGTGCCGCCAGGCAGCACCGGGGATTTGCGGCGGCAAGTCCTTCGACCCCGATAGGAGAGGGCGGGGTACAGGGGCGCGTCCTCCCCGCGCGGCTCTCTCACCCGCAGCTCTCCGGCCAGGGGGGCTCGGGGGACACGTATGCTCTAGGTGCATGTGGTGAGTGCTC"/>
                        <sequence id="seq_IP273_1995_Antananarivo" spec="Sequence" taxon="IP273_1995_Antananarivo" totalcount="4" value="TCTTTTGGACTCGCAAACACGGAAAATGCAACATCACCCCCGCGGGACTGTAACCCGGCCGAGTAGGCTCTACCGCCGCCCTGAAGCCGTACACGTGACGG-GGCTGCCCGCCGCGAGGGGACCTGCCCGGGCCGCCGCACCCTCACAGGGCGTCCGCCCAGATTCCTGAGCCGCCGCTGGTTCACCCCAACCCCCAAGTGGCGGATCCAACCTGCTAGTTCTGGAGTACCAGCCCCCCCTCCTGTCCCCAGCCCACCGGGCCCCACTACCATACGGCCGTGGACATCACCGTCCCCTGGGCCCCACCGGGACGCCTGCCTCGGACCCCCGACGCCCGTCCCAAGCTATGCTCCCTGAGCTACCTTACCCTACGTCCCCGGTCTGCCCCCCCACTCTCGGGCGGAGCTGCGCGCGGCACCCCGCGGCGCCCGAGGCACCGTCGCGGCTGGGGGCGGTGGCCCTCCCTTACTCCAAGCTACCCGGCGGAGAGTTGCTCTATTCGGATAGCAGGTGTCGGGTAGTTAATCACTGGGGGCGGCGAGAGGAACGGGAAGCTAGCAGTCGCGCCGATTCTGGTAGAGATTGAACTCCTGGCGTACGTCTGCTCGGAGGCCCGGTGCCGCCAGGCAGCACCGGGGATTTGCGGCGGCAAGTCCTTCGACCCCGATGGGAGAGGGCGGGGTACAGGGGCGCGTCCTCCCCGCGCGGCTCTCTCACCCGCAGCTCTCCGGCCGGGGGGGCTCGGGGGACACGTATGCTCTAGGTGCATGTGGTGAGTGCTC"/>
                        <sequence id="seq_IP1721_1997_Ambatolampy" spec="Sequence" taxon="IP1721_1997_Ambatolampy" totalcount="4" value="TCTTTCAGACTCGCAAGCGTGATACGTGCAACTTCACCCCCGCGGGACTGTAACCCGGCCGAGCAGGCTCTACCGCTGCCCTGAAGCCGTACACGTGACGGAGGCTGCCCGCCGCGAGGGGACCTGCCCGGGCCGCCGCACCCTCACAGGGCGTCCGCCTAGATTCCTGAGCCGTCGCTGGTTCACCCCAACCCCCAAGTGGCGGATCCAACCTGCTAGTTCTGGAGTACCAGCCCCCCCTCCTGTCCCCAGCCCACCGGGCCCCACTACCATACGGCCGTGGACATCACCGTCCCCTGGGCCCCACCGGGACGCCTGCCTCGGACCCCCGACGCCCGTCCCAAGCAGTGCTCCCTGAGCTACCTTACCCTACGTCCCCGGTCTGCCCCCCCACTCTCGGGCGGAGCTGCGCGCGGCACCCCGCGGCGCCCGAGGCACCGTCGCGGCTGGGGGCGGTGGCCCTCCCGTACTCCAAGCTACCCGGTGGAGAGTTGCTCTATTCGGATAGCAGGTGTCGAGTAGTTAATCACTGGGGGCGGCGAGAGGAACGAGAAGCTAGCAGTCGCGCCGATTTTGGTAGAGATTGAACTCCTGGCGTACGTCTGCTCGGCGGCCCGGTGCCGCCAGGCAGAACCGGGGATTTGCGGCGGCAAGTCCTTCGACCCCGATGGGAGAGGGCGGGGTACAGGGGCGCGTCCTCCCCGCGCGGCTCTCTCACCCGCAGCTCTCCGGCCGGGGGGGCTCGGGGGATACGTACGCTCTAGGTGCATGTGGTGAGTGCTC"/>
                        <sequence id="seq_IP1736_1998_Antananarivo" spec="Sequence" taxon="IP1736_1998_Antananarivo" totalcount="4" value="TCTTTTGGACTCGCAAACACGGAAAATGCAACATCACCCCCGCGGGACTGTAACCCGGCCGAGTAGGCTCTACCGCCGCCCTGAAGCCGTACACGTGACGGAGGCTGCCCGCCGCGAGGGGACCTGCCCGGGCCGCCGCACCCTCACAGGGCGTCCGCCCAGATTCCTGAGCCGCCGCTGGTTCACCCCAACCCCCAAGTGGCGGATCCAACCTGCTAGTTCTGGAGTACCAGCCCCCCCTCCTGTCCCCAGCCCACCGGGCCCCACTACCATACGGCCGTGGACATCACCGTCCCCTGGGCCCCACCGGGACGCCTGCCTCGGACCCCCGACGCCCGTCCCAAGCTATGCTCCCTGAGCTACCTTACCCTACGTCCCCGGTCTGCCCCCCCACTCTCGGGCGGAGCTGCGCGCGGCACCCCGCGGCGCCCGAGGCACCGTCGCGGCTGGGGGCGGTGGCCCTCCCTTACTCCAAGCTACCCGGCGGAGAGTTGCTCTATTCGGATAGCAGGTGTCGGGTAGTTAATCACTGGGGGCGGCGAGAGGAACGGGAAGCTAGCAGTCGCGCCGATTCTGGTAGAGATTGAACTCCTGGCGTACGTCTGCTCGGAGGCCCGGTGCCGCCAGGCAGCACCGGGGATTTGCGGCGGCAAGTCCTTCGACCCCGATGGGAGAGGGCGGGGTACAGGGGCGCGTCCTCCCCGCGCGGCTCTCTCACCCGCAGCTCTCCGGCCGGGGGGGCTCGGGGGACACGTATGCTCTAGGTGCATGTGGTGAGTGCTC"/>
                        <sequence id="seq_IP1702_1998_Antananarivo" spec="Sequence" taxon="IP1702_1998_Antananarivo" totalcount="4" value="TCTTTTGGACTCGCAAACACGGAAAATGCAACATCACCCCCGCGGGACTGTAACCCGGCCGAGTAGGTTCTACCGCCGCCCTGAAGCCGTACACGTGACGGAGGCTGCCCGCCGCGAGGGGACCTGCCCGGGCCGCCGCACCCTCACAGGGCGTCCGCCCAGATTCCTGAGCCGCCGCTGGTTCACCCCAACCCCCAAGTGGCGGATCCAACCTGCTAGTTCTGGAGTACCAGCCCCCCCTCCTGTCCCCAGCCCACCGGGCCCCACTACCATACGGCCGTGGACATCACCGTCCCCTGGGCCCCACCGGGACGCCTGCCTCGGACCCCCGACGCCCGTCCCAAGCTATGCTCCCTGAGCTACCTTACCCTACGTCCCCGGTCTGCCCCCCCACTCTCGGGCGGAGCTGCGCGCGGCACCCCGCGGCGCCCGAGGCACCGTCGCGGCTGGGGGCGGTGGCCCTCCCTTACTCCAAGCTACCCGGCGGAGAGTTGCTCTATTCGGATAGCAGGTGTCGGGTAGTTAATCACTGGGGGCGGCGAGAGGAACGGGAAGCTAGCAGTCGCGCCGATTCTGGTAGAGATTGAACTCCTGGCGTACGTCTGCTCGGAGGCCCGGTGCCGCCAGGCAGCACCGGGGATTTGCGGTGGCAAGTCCTTCGACCCCGATGGGAGAGGGCGGGGTACAGGGGCGCGTCCTCCCCGCGCGGCTCTCTCACCCGCAGCTCTCCGGCCGGGGGGGCTCGGGGGACACGTATACTCTAGGTGCATGTGGTGAGTGCTC"/>
                        <sequence id="seq_IP2224_1998_Mahajanga" spec="Sequence" taxon="IP2224_1998_Mahajanga" totalcount="4" value="TCTTTTGGACTCTTAAACACGGAAAATACATCATCACCCCCGCGGGACTGTAACCCGGCCGAGTAGGCTCTACCGCCGCCCTGAAGCCGTACACGTGACGGAGGCTGCCCGCCGCGAGGGGACCTGCCCGGGCCGCCGCACCCTCACAGGGCGTCCGCCCAGATTCCTGAGCCGTCGCTGGTTCACCCCAACCCCCAAGTGGCGGATCCAACCTGCTAGTTCTGGAGTACCAGCCCCCCCTCCTGTCCCCAGCCCACCGGGCCCCACTACCATACGGCCGTGGACATCACCGTCCCCTGGGCCCCACCGGGACGCCTGCCTCGGACCCCCGACGCCCGTCCCAAGCTATGCTCCCTGAGCTACCTTACCTTACGTCCCCGGTCTGCCCCCCCACTCTCGGGCGGAGCTGCGCGCGGCACCCCGCGGCGCCCGAGGCACCGTCGCGGCTGGGGGCGGTGGCCCTCCCTTACTCCAAGCTACCCGGCGGAGAGTTGCTCTATTCGGATAGCAGGTGTCGGGTAGTTAATCACTGGGGGCGGCGAGAGGAACGGGAAGCTAGCAGTCGCGCCGATTCTGGTAGAGATTGAACTCCTGGCGTACGTCTGCTCGGAGGCCCGGTGCCGCCAGGCAGCACCGGGGATTTGCGGCGGCAAGTCCTTCGACCCCGATGGGAGAGGGCGGGGTACAGGGGCGCGTCCTCCCCGCGCGGCTCTCTCACCCGCAGCTCTCCGGCCGGGGGGGCTCGGGGGACACGTATGCTCTAGGTGCATGTGGTGAGTGCTC"/>
                        <sequence id="seq_IP2212_2000_Antananarivo" spec="Sequence" taxon="IP2212_2000_Antananarivo" totalcount="4" value="TCTTTTGGACTCGCAAACACGGAAAATGCAACATCACCCCCGCGGGACTGTAACCCGGCCGAGTAGGCTCTACCGCCGCCCTGAAGCCGTACACGTGACGGAGGCTGCCCGCCGCGAGGGGACCTGCCCGGGCCGCCGCACCCTCACAGGGCGTCCGCCCAGATTCCTGAGCCGCCGCTGGTTCACCCCAACCCCCAAGTGGCGGATCCAACCTGCTAGTTCTGGAGTACCAGCCCCCCCTCCTGTCCCCAGCCCACCGGGCCCCACTACCATACGGCCGTGGACATCACCGTCCCCTGGGCCCCACCGGGACGCCTGCCTCGGACCCCCGACGCCCGTCCCAAGCTATGCTCCCTGAGCTACCTTACCCTACGTCCCCGGTCTGCCCCCCCACTCTCGGGCGGAGCTGCGCGCGGCACCCCGCGGCGCCCGAGGCACCGTCGCGGCTGGGGGCGGTGGCCCTCCCTTACTCCAAGCTACCCGGCGGAGAGTTGCTCTATTCGGATAGCAGGTGTCGGGTAGTTAATCACTGGGGGCGGCGAGAGGAACGGGAAGCTAGCAGTCGCGCCGATTCTGGTAGAGATTGAACTCCTGGCGTACGTCTGCTCGGAGGCCCGGTGCCGCCAGGCAGCACCGGGGATTTGCGGTGGCAAGTCCTTCGACCCCGATGGGAGAGGGCGGGGTACAGGGGCGCGTCCTCCCCGCGCGGCTCTCTCACCCGCAGCTCTCCGGCCGGGGGGGCTCGGGGGACACGTATACTCTAGGTACATGTGGTGAGTGCTC"/>
                        <sequence id="seq_IP2242_1997_Mahajanga" spec="Sequence" taxon="IP2242_1997_Mahajanga" totalcount="4" value="TCTTTTGGACTCTTAAACACGGAAAATACATCATCACCCCCGCGGGACTGTAACCCGGCCGAGTAGGCTCTACCGCCGCCCTGAAGCCGTACACGTGACGGAGGCTGCCCGCCGCGAGGGGACCTGCCCGGGCCGCCGCACCCTCACAGGGCGTCCGCCCAGATTCCTGAGCCGTCGCTGGTTCACCCCAACCCCCAAGTGGCGGATCCAACCTGCTAGTTCTGGAGTACCAGCCCCCCCTCCTGTCCCCAGCCCACCGGGCCCCACTACCATACGGCCGTGGACATCGCCGTCCCCTGGGCCCCACCGGGACGCCTGCCTCGGACCCCCGACGCCCGTCCCAAGCTATGCTCCCTGAGCTACCTTACCCTACGTCCCCGGTCTGCCCCCCCACTCTCGGGCGGAGCTGCGCGCGGCACCCCGCGGCGCCCGAGGCACCGTCGCGGCTGGGGGCGGTGGCCCTCCCTTACTCCAAGCTACCCGGCGGAGAGTTGCTCTATTCGGATAGCAGGTGTCGGGTAGTTAATCACTGGGGGCGGCGAGAGGAACGGGAAGCTAGCAGTCGCGCCGATTCTGGTAGAGATTGAACTCCTGGCGTACGTCTGCTCGGAGGCCCGGTGCCGCCAGGCAGCACCGGGGATTTGCGGCGGCAAGTCCTTCGACCCCGATGGGAGAGGGCGGGGTACAGGGGCGCGTCCTCCCCGCGCGGCTCTCTCACCCGCAGCTCTCCGGCCGGGGGGGCTCGGGGGACACGTATGCTCTAGGTGCATGTGGTGAGTGCTC"/>
                        <sequence id="seq_IP1725_1999_Antananarivo" spec="Sequence" taxon="IP1725_1999_Antananarivo" totalcount="4" value="TCTTTTGGACTCTTAAACACGGAAAATACATCATCACCCCCGCGGGACTGTAACCCGGCCGAGTAGGCTCTACCGCCGCCCTGAAGCCGTACACGTGACGGAGGCTGCCCGCCGCGAGGGGACCTGCCCGGGCCGCCGCACCCTCACAGGGCGTCCGCCCAGATTCCTGAGCCGTCGCTGGTTCACCCCAACCCCCAAGTGGCGGATCCAACCTGCTAGTTCTGGAGTACCAGCCCCCCCTCCTGTCCCCAGCCCACCGGGCCCCACTACCATACGGCCGTGGACATCACCGTCCCCTGGGCCCCACCGGGACGCCTGCCTCGGACCCCCGACGCCCGTCCCAAGCTATGCTCCCTGAGCTACCTTACCCTACGTCCCCGGTCTGCCCCCCCACTCTCGGGCGGAGCTGCGCGCGGCACCCCGCGGCGCCCGAGGCACCGTCGCGGCTGGGGGCGGTGGCCCTCCCTTACTCCAAGCTACCCGGCGGAGAGTTGCTCTATTCGGATAGCAGGTGTCGGGTAGTTAATCACTGGGGGCGGCGAGAGGAACGGGAAGCTAGCAGTCGCGCCGATTCTGGTAGAGATTGAACTCCTGGCGTACGTCTGCTCGGAGGCCCGGTGCCGCCAGGCAGCACCGGGGATTTGCGGCGGCAAGTCCTTCGACCCCGATGGGAGAGGGCGGGGTACAGGGGCGCGTCCTCCCCGCGCGGCTCTCTCACCCGCAGCTCTCCGGCCGGGGGGGCTCGGGGGACACGTATGCTCTAGGTGCATGTGGTGAGTGCTC"/>
                        <sequence id="seq_IP1707_1998_Antananarivo" spec="Sequence" taxon="IP1707_1998_Antananarivo" totalcount="4" value="TCTTTTGGACTCGCAAACACGGAAAATGCAACATCACCCCCGCGGGACTGTAACCCGGCCGAGTAGGCTCTACCGCCGCCCTGAAGCCGTACACGTGACGGAGGCTGCCCGCCGCGAGGGGACCTGCCCGGGCCGCCGCACCCTCACAGGGCGTCCGCCCAGATTCCTGAGCCGCCGCTGGTTCACCCCAACCCCCAAGTGGCGGATCCAACCTGCTAGTTCTGGAGTACCAGCCCCCCCTCCTGTCCCCAGCCCACCGGGCCCCACTACCATACGGCCGTGGACATCACCGTCCCCTGGGCCCCACCGGGACGCCTGCCTCGGACCCCCGACGCCCGTCCCAAGCTATGCTCCCTGAGCTACCTTACCCTACGTCCCCGGTCTGCCCCCCCACTCTCGGGCGGAGCTGCGCGCGGCACCCCGCGGCGCCCGAGGCACCGTCGCGGCTGGGGGCGGTGGCCCTCCCTTACTCCAAGCTACCCGGCGGAGAGTTGCTCTATTCGGATAGCAGGTGTCGGGTAGTTAATCACTGGGGGCGGCGAGAGGAACGGGAAGCTAGCAGTCGCGCCGATTCTGGTAGAGATTGAACTCCTGGCGTACGTCTGCTCGGAGGCCCGGTGCCGCCAGGCAGCACCGGGGATTTGCGGTGGCAAGTCCTTCGACCCCGATGGGAGAGGGCGGGGTACAGGGGCGCGTCCTCCCCGCGCGGCTCTCTCACCCGCAGCTCTCCGGCCGGGGGGGCTCGGGGGACACGTATACTCTAGGTGCATGTGGTGAGTGCTC"/>
                        <sequence id="seq_IP1734_1998_Antananarivo" spec="Sequence" taxon="IP1734_1998_Antananarivo" totalcount="4" value="TCTTTCGGACTCGCAAACATGGAACATGCAACATCACCCCCGCGGGACTGTAACCCGGCCGAGTAGGCTCTACCGCCGCCCTGAAGCCGTACACGTGACGGAGGCTGCCCGCCGCGAGGGGACCTGCCCGGGCCGCCGCACCCTCACAGGGCGTCCGCCCAGATTCCTGAGCCGTCGCTGGTTCACCCCAACCCCCAAGTGGCGGATCCAACCTGCTAGTTCTGGAGTACCAGCCCCCCCTCCTGTCCCCAGCCCACCGGGCCCCACTACCATACGGCCGTGGACATCACCGTCTCCTGGGCCCCACCGGGACGCCTGCCTCGGACCCCCGACGCCCGTCCCAAGCTATGCTCCCTGAGCTACCTTACCCTACGTCCTCGGTCTGCCCCCCCACTCTCGGGCGGAGCTGCGCGCGGCACCCCGCGGCGCCCGAGGCACCGTCGCGGCTGGGGGCGGTGGCCCTCCCTTACTCCAAGCTACCCGGCGGAGAGTTGCTCTATTCGGATAGCAGGTGTCGGGTAGTTAATCACTGGGGGCGGCGAGAGGAACGGGAAGCTAGCAGTCGCGCCGATTCTGGTAGAGATTGAACTCCTGGCGTACGTCTGCTCGGAGGCCCGGTGCCGCCAGGCAGCACCGGGGATTTGCGGCGGCAAGTCCTTCGACCCCGATGGGAGAGGGCGGGGTACAGGGGCGCGTCCTCCCCGCGCGGCTCTCTCACCCGCAGCTCTCCGGTCGGGGGGGCTCGGGGGACACGTATGCTCTAGGTGCATGTGGTGAGTGCTC"/>
                        <sequence id="seq_IP1679_1995_Mahajanga" spec="Sequence" taxon="IP1679_1995_Mahajanga" totalcount="4" value="TCTTTTGGACTCTTAAACACGGAAAATACATCATCACCCCCGCGGGACTGTAACCCGGCCGAGTAGGCTCTACCGCCGCCCTGAAGCCGTACACGTGACGGAGGCTGCCCGCCGCGAGGGGACCTGCCCGGGCCGCCGCACCCTCACAGGGCGTCCGCCCAGATTCCTGAGCCGTCGCTGGTTCACCCCAACCCCCAAGTGGCGGATCCAACCTGCTAGTTCTGGAGTACCAGCCCCCCCTCCTGTCCCCAGCCCACCGGGCCCCACTACCATACGGCCGTGGACATCACCGTCCCCTGGGCCCCACCGGGACGCCTGCCTCGGACCCCCGACGCCCGTCCCAAGCTATGCTCCCTGAGCTACCTTACCCTACGTCCCCGGTCTGCCCCCCCACTCTCGGGCGGAGCTGCGCGCGGCACCCCGCGGCGCCCGAGGCACCGTCGCGGCTGGGGGCGGTGGCCCTCCCTTACTCCAAGCTACCCGGCGGAGAGTTGCTCTATTCGGATAGCAGGTGTCGGGTAGTTAATCACTGGGGGCGGCGAGAGGAACGGGAAGCTAGCAGTCGCGCCGATTCTGGTAGAGATTGAACTCCTGGCGTACGTCTGCTCGGAGGCCCGGTGCCGCCAGGCAGCACCGGGGATTTGCGGCGGCAAGTCCTTCGACCCCGATGGGAGAGGGCGGGGTACAGGGGCGCGTCCTCCCCGCGCGGCTCTCTCACCCGCAGCTCTCCGGCCGGGGGGGCTCGGGGGACACGTATGCTCTAGGTGCATGTGGTGAGTGCTC"/>
                        <sequence id="seq_IP2243_1997_Mahajanga" spec="Sequence" taxon="IP2243_1997_Mahajanga" totalcount="4" value="TCTTTTGGACTCTTAAACACGGAAAATACATCATCACCCCCGCGGGACTGTAACCCGGCCGAGTAGGCTCTACCGCCGCCCTGAAGCCGTACACGTGACGGAGGCTGCCCGCCGCGAGGGGACCTGCCCGGGCCGTCGCACCCTCACAGGGCGTCCGCCCAGATTCCTGAGCCGTCGCTGGTTCACCCCAACCCCCAAGTGGCGGATCCAACCTGCTAGTTCTGGAGTACCAGCCCCCCCTCCTGTCCCCAGCCCACCGGGCCCCACTACCATACGGCCGTGGATATCACCGTCCCCTGGGCCCCACCGGGACGCCTGCCT-------------CCCGTCCCAAGCTATGCTCCCTAAGCTACCTTACCTTACGTCCCCGGTCTGCCCCCTCACTCTCGGGCGGAGCTGCGC--GGCACCCCGCGGCGCCCGAGGCACCGTCGCGGCTGGGGGCGGTGGCCCTCCCTTACTCCAAGCTACCCGGCGGAGAGTTGCTCTATTCGGATAGCAGGTGTCGGGTAGTTAATCACTGGGGGCGGCGAGAGGAACGGGAAGCTAGCAGTCGCGCCGATTCTGGTAGAGATTGAACTCCTGGCGTACGTCTGCTCGGAGGCCCGGTGCCGCCAGGCAGCACCGGGGATTTGCGGCGGCAAGTCCTTCGACCCCGATGAGAGAGGGCGGGGTACAGGGGCGCGTCCTCCCCGCGCGGCTCTCTCACCCGCAGCTCTCCGGCCGGGGGGGCTCGGGGGACACGTATGCTCTAGGTGCATGTGGTGAGTGCTC"/>
                        <sequence id="seq_IP1720_1997_Ambatolampy" spec="Sequence" taxon="IP1720_1997_Ambatolampy" totalcount="4" value="TCTTTCAGACTCGCAAGCGTGATACGTGCAACTTCACCCCCGCGGGACTGTAACCCGGCCGAGTAGGCTCTACCGCCGCCCTGAAGCCGTACACGTGACGGAGGCTGCCCGCCGCGAGGGGACCTGCCCGGGCCGCCGCACCCTCACAGGGCGTCTGCCCAGATTCCTGAGCCGTCGCTGGTTCACCCCAACCCCCAAGTGGCGGATCCAACCTGCTAGTTCTGGAGTACCAGCCCCCCCTCCTGTCCCCAGCCCACCGGGCCCCACTACCATACGGCCGTGGACATCACCGTCCCCTGGGCCCCACCGGGACGCCTGCCTCGGACCCCCGACGCCCGTCCCAAGCTATGCTCCCTGAGCAACCTTACCCTACGTCCCCGGTCTGCCCCCCCACTCTCGGGCGGAGCTGCGCGCGGCACCCCGCGGCGCCCGAGGCACCGTCGCGGCTGGGGGCGGTGGCCCGCCCTTACTCCAAGCTACCCGGCGGAGAGTTGCTCTATTCGGATAGCAGATATCGGGTAGTTAATCACTGGGGGCGGCGAGAGGAACGGGAAGCTAGCAGTCGCGCCGATTCTGGTAGAGATTGAACTACTGGTGTACGTCTGCTCGGAGGCCCGGTGCCGCCAAGCAGCACCGGGGATTTGTGGCGGCAAGTCCTTCGACCCCGATGGGAGAGGGCGGGGTACAGGGGCGCGTCCTCCCCGTGCGGCTCTCTCACCCGCAGCTCTCCGGCCGGGGGGGCTCGGGGGACACGTATGCTCTAGGTGCATGTGGTGAGTGCTC"/>
                        <sequence id="seq_IP1164_1995_Antananarivo" spec="Sequence" taxon="IP1164_1995_Antananarivo" totalcount="4" value="TCTTTTGGACTCGCAAACACGGAAAATGCAACATCACCCCCGCGGGACTGTAACCCGGCCGAGTAGGCTCTACCGCCGCCCTGAAGCCGTACACGTGACGGAGGCTGCCCGCCGCGAGGGGACCTGCCCGGGCCGCCGCACCCTCACAGGGCGTCCGCCCAGATTCCTGAGCCGCCGCTGGTTCACCCCAACCCCCAAGTGGCGGATCCAACCTGCTAGTTCTGGAGTACCAGCCCCCCCTCCTGTCCCCAGCCCACCGGGCCCCACTACCATACGGCCGTGGACATCACCGTCCCCTGGGCCCCACCGGGACGCCTGCCTCGGACCCCCGACGCCCGTCCCAAGCTATGCTCCCTGAGCTACCTTACCCTACGTCCCCGGTCTGCCCCCCCACTCTCGGGCGGAGCTGCGCGCGGCACCCCGCGGCGCCCGAGGCACCGTCGCGGCTGGGGGCGGTGGCCCTCCCTTACTCCAAGCTACCCGGCGGAGAGTTGCTCTATTCGGATAGCAGGTGTCGGGTAGTTAATCACTGGGGGCGGCGAGAGGAACGGGAAGCTAGCAGTCGCGCCGATTCTGGTAGAGATTGAACTCCTGGCGTACGTCTGCTCGGAGGCCCGGTGCCGCCAGGCAGCACCGGGGATTTGCGGCGGCAAGTCCTTCGACCCCGATGGGAGAGGGCGGGGTACAGGGGCGCGTCCTCCCCGCGCGGCTCTCTCACCCGCAGCTCTCCGGCCGGGGGGGCTCGGGGGACACGTATGCTCTAGGTGCATGTGGTGAGTGCTC"/>
                        <sequence id="seq_IP1723_1997_Ambatolampy" spec="Sequence" taxon="IP1723_1997_Ambatolampy" totalcount="4" value="TCTTTCAGACTCGCAAGCGTGATACGTGCAACTTCACCCCCGCGGGACTGTAACCCGACCGAGTAGGCTCTACCGCCGCCCTGAAGCCGTACACGTGACGGAGGCTGCCCGCCGCGAGGGGACCTGCCCGGGCCGCCGCACCCTCACAGGGCGTCCGCCCAAGTTCCTGAGCCGTCGCTGGTTCACCCCAACCCCCAAGTGGCGGATCCAACCTGCTAGTTCTGGAGTACCAGCCCCCCCTCCTGTCCTCAGTTCACCGGGCCCCACTACCATACAGCCGTGGACATTACCGTCCCCTGGGCCCCACCGAGACGCCTGCCTCGGACCCCCGACGCCCGTCCCAAGCTATGCTCCCTGAGCTACCTTACCCTACGTCCCCGGTCTGCCCCCCCATCCTTGGGCGGAGCTGCGCGCGGCATCCCGCGGCGTCCGAGGCACAGTTGCGGCTGAGGGCGTTGGCCCTCTCTTACTCCAAGCTACCCGACAAAGAGTTGCTCTATTCGGATAGCAGGTGTTGGGTAGTTAATCACTGGGGACGGCGAGAGGAACGGGAAGCTAGCAGTCGCGCCGATTCTGGTAGAGATTGAACTCCTGGCGTACGTCTGCTCAGAGGCCCGATGCCGCCGGGCAGCACCGGGGCTTTGCGGCGGCAAGTCCTTCGACCCCGATGGGAGAGGGCGGGGTACAGGGGTGCGTCCTCCCCGCGCGGCTCTCTCACTCGCAGCTCTCCGGCCGGGGAGGCTTGGGGGACACGTATGCTCTAGGTGCATGTGGTGAGTGCTC"/>
                        <sequence id="seq_IP1718_1997_Ambatolampy" spec="Sequence" taxon="IP1718_1997_Ambatolampy" totalcount="4" value="TCTTTCAGACTCGCAAGCGTGATACGTGCAACTTCACCCCCGCGGGACTGTAACCCGGCCGAGCAGGCTCTACCGCTGCCCTGAAGCCGTACACGTGACGGAGGCTGCCCGCCGCGAGGGGACCTGCCCGGGCCGCCGCACCCTCACAGGGCGTCCGCCTAGATTCCTGAGCCGTCGCTGGTTCACCCCAACCCCCAAGTGGCGGATCCAACCTGCTAGTTCTGGAGTACCAGCCCCCCCTCCTGTCCCCAGCCCACCGGGCCCCACTACCATACGGCCGTGGACATCACCGTCCCCTGGGCCCCACCGGGACGCCTGCCTCGGACCCCCGACGCCCGTCCCAAGCAGTGCTCCCTGAGCTACCTTACCCTACGTCCCCGGTCTGCCCCCCCACTCTCGGGCGGAGCTGCGCGCGGCACCCCGCGGCGCCCGAGGCACCGTCGCGGCTGGGGGCGGTGGCCCTCCCGTACTCCAAGCTACCCGGTGGAGAGTTGCTCTATTCGGATAGCAGGTGTCGAGTAGTTAATCACTGGGGGCGGCGAGAGGAACGAGAAGCTAGCAGTCGCGCCGATTTTGGTAGAGATTGAACTCCTGGCGTACGTCTGCTCGGCGGCCCGGTGCCGCCAGGCAGAACCGGGGATTTGCGGCGGCAAGTCCTTCGACCCCGATGGGAGAGGGCGGGGTACAGGGGCGCGTCCTCCCCGCGCGGCTCTCTCACCCGCAGCTCTCCGGCCGGGGGGGCTCGGGGGATACGTACGCTCTAGGTGCATGTGGTGAGTGCTC"/>
                        <sequence id="seq_IP1609_1995_Mahajanga" spec="Sequence" taxon="IP1609_1995_Mahajanga" totalcount="4" value="TCTTTTGGACTCTTAAACACGGAAAATACATCATCACCCCCGCGGGACTGTAACCCGGCCGAGTAGGCTCTACCGCCGCCCTGAAGCCGTACACGTGACGGAGGCTGCCCGCCGCGAGGGGACCTGCCCGGGCCGCCGCACCCTCACAGGGCGTCCGCCCAGATTCCTGAGCCGTCGCTGGTTCACCCCAACCCCCAAGTGGCGGATCCAACCTGCTAGTTCTGGAGTACCAGCCCCCCCTCCTGTCCCCAGCCCACCGGGCCCCACTACCATACGGCCGTGGACATCACCGTCCCCTGGGCCCCACCGGGACGCCTGCCTCGGACCCCCGACGCCCGTCCCAAGCTATGCTCCCTGAGCTACCTTACCCTACGTCCCCGGTCTGCCCCCCCACTCTCGGGCGGAGCTGCGC--GGCACCCCGCGGCGCCCGAGGCACCGTCGCGGCTGGGGGCGGTGGCCCTCCCTTACTCCAAGCTACCCGGCGGAGAGTTGCTCTATTCGGATAGCAGGTGTCGGGTAGTTAATCACTGGGGGCGGCGAGAGGAACGGGAAGCTAGCAGTCGCGCCGATTCTGGTAGAGATTGAACTCCTGGCGTACGTCTGCTCGGAGGCCCGGTGCCGCCAGGCAGCACCGGGGATTTGCGGCGGCCAGTCCTTCGACCCCGATGGGAGAGGGCGGGGTACAGGGGCGCGTCCTCCCCGCGCGGCTCTCTCACCCGCAGCTCTCCGGCCGGGGGGGCTCGGGGGACACGTATGCTCTAGGTGCATGTGGTGAGTGCTC"/>
                        <sequence id="seq_IP2217_1999_Miarinarivo" spec="Sequence" taxon="IP2217_1999_Miarinarivo" totalcount="4" value="TCTTTCGGACTCGCAAACACGGAACATGCAACATCACCCCCGCGGGACTGTAACCCGGCCGAGTAGGCTCTACCGCCGCCCTGAAGCCGTACACGTGACGGAGGCTGCCCGCCGCGAGGGGACCTGCCCGGGCCGCCGCACCCTCACAGGGCGTCCGCCCAGATTCCTGAGCCGTCGCTGGTTCACCCCAACCCCCAAGTGGCGGATCCAACCTGCTAGTTCTGGAGTACCAGCCCCCCCTCCTGTCCCCAACCCACCGGGCCCCACTACCATACGGCCGAGGACATCACCGTCCCCTGGGCCCCACCGGGACGCCTGCCTCGGACCCCCGACGCCCGTCCCAAGCTATGCTCCCTGAGCTACCTTACCCTACGTCCCCGGTCTGCCCCCCCACTCTCGGGCGGAGCTGCGCGCGGCACCCCGCGGCGCCCGAGGCACCGTCGCGGCTGGGGGCGGTGGCCCTCCCTTACTCCAAGCTACCCGGCGGAGAGTTGCTCTATTCGGATAGCAGGTGTCGGGTAGTTAATCACTGGGGGCGGCGAGAGGAACGGGAAGCTAGCAGTCGCGCCGATTCTGGTAGAGAGTGAACTCCTGGCGTACGTCTGCTCGGAGGCCCGGTGCCGCCAGGCAGCACCGGGGATTTGCGGCGGCAAGTCCTTCGACCCCGATGGGAGAGGGCGGGGTACAGGGGCGCGTCCTCCCCGCGCGGCTCTCTCACCCGCAGCTCTCCGGCCGGGGGGGCTCGGGGGACACGTATGCTCTAGGTGCATGTGGTGGGTGCTC"/>
                        <sequence id="seq_IP2244_1997_Antananarivo" spec="Sequence" taxon="IP2244_1997_Antananarivo" totalcount="4" value="TCTTTTGGACTCTTAAACACGGAAAATACATCATCACCCCCGCGGGACTGTAACCCGGCCGAGTAGGCTCTACCGCCGCCCTGAAGCCGTACACGTGACGGAGGCTGCCCGCCGCGAGGGGACCTGCCCGGGCCGTCGCACCCTCACAGGGCGTCCGCCCAGATTCCTGAGCCGTCGCTGGTTCACCCCAACCCCCAAGTGGCGGATCCAACCTGCTAGTTCTGGAGTACCAGCCCCCCCTCCTGTCCCCAGCCCACCGGGCCCCACTACCATACGGCCGTGGATATCACCGTCCCCTGGGCCCCACCGGGACGCCTGCCT-------------CCCGTCCCAAGCTATGCTCCCTAAGCTACCTTACCTTACGTCCCCGGTCTGCCCCCTCACTCTCGGGCGGAGCTGCGC--GGCACCCCGCGGCGCCCGAGGCACCGTCGCGGCTGGGGGCGGTGGCCCTCCCTTACTCCAAGCTACCCGGCGGAGAGTTGCTCTATTCGGATAGCAGGTGTCGGGTAGTTAATCACTGGGGGCGGCGAGAGGAACGGGAAGCTAGCAGTCGCGCCGATTCTGGTAGAGATTGAACTCCTGGCGTACGTCTGCTCGGAGGCCCGGTGCCGCCAGGCAGCACCGGGGATTTGCGGCGGCAAGTCCTTCGACCCCGATGAGAGAGGGCGGGGTACAGGGGCGCGTCCTCCCCGCGCGGCTCTCTCACCCGCAGCTCTCCGGCCGGGGGGGCTCGGGGGACACGTATGCTCTAGGTGCATGTGGTGAGTGCTC"/>
                        <sequence id="seq_IP1140_1995_Antananarivo" spec="Sequence" taxon="IP1140_1995_Antananarivo" totalcount="4" value="TCTTTTGGACTCTTAAACACGGAAAATACATCATCACCCCCGCGGGACTGTAACCCGGCCGAGTAGGCTCTACCGCCGCCCTGAAGCCGTACACGTGACGGAGGCTGCCCGCCGCGAGGGGACCTGCCCGGGCCGCCGCACCCTCACAGGGCGTCCGCCCAGATTCCTGAGCCGTCGCTGGTTCACCCCAACCCCCAAGTGGCGGATCCAACCTGCTAGTTCTGGAGTACCAGCCCCCCCTCCTGTCCCCAGCCCACCGGGCCCCACTACCATACGGCCGTGGACATCACCGTCCCCTGGGCCCCACCGGGACGCCTGCCTCGGACCCCCGACGCCCGTCCCAAGCTATGCTCCCTGAGCTACCTTACCCTACGTCCCCGGTCTGCCCCCCCACTCTCGGGCGGAGCTGCGCGCGGCACCCCGCGGCGCCCGAGGCACCGTCGCGGCTGGGGGCGGTGGCCCTCCCTTACTCCAAGCTACCCGGCGGAGAGTTGCTCTATTCGGATAGCAGGTGTCGGGTAGTTAATCACTGGGGGCGGCGAGAGGAACGGGAAGCTAGCAGTCGCGCCGATTCTGGTAGAGATTGAACTCCTGGCGTACGTCTGCTCGGAGGCCCGGTGCCGCCAGGCAGCACCGGGGATTTGCGGCGGCAAGTCCTTCGACCCCGATGGGAGAGGGCGGGGTACAGGGGCGCGTCCTCCCCGCGCGGCTCTCTCACCCGCAGCTCTCCGGCCGGGGGGGCTCGGGGGACACGTATGCTCTAGGTGCATGTGGTGAGTGCTC"/>
                        <sequence id="seq_IP2241_1997_Mahajanga" spec="Sequence" taxon="IP2241_1997_Mahajanga" totalcount="4" value="TCTTTTGGACTCTTAAACACGGAAAATACATCATCACCCCCGCGGGACTGTAACCCGGCCGAGTAGGCTCTACCGCCGCCCTGAAGCCGTACACGTGACGGAGGCTGCCCGCCGCGAGGGGACCTGCCCGGGCCGCCGCACCCTCACAGGGCGTCCGCCCAGATTCCTGAGCCGTCGCTGGTTCACCCCAACCCCCAAGTGGCGGATCCAACCTGCTAGTTCTGGAGTACCAGCCCCCCCTCCTGTCCCCAGCCCACCGGGCCCCACTACCATACGGCCGTGGACATCACCGTCCCCTGGGCCCCACCGGGACGCCTGCCTCGGACCCCCGACGCCCGTCCCAAGCTATGCTCCCTGAGCTACCTTACCTTACGTCCCCGGTCTGCCCCCCCACTCTCGGGCGGAGCTGCGCGCGGCACCCCGCGGCGCCCGAGGCACCGTCGCGGCTGGGGGCGGTGGCCCTCCCTTACTCCAAGCTACCCGGCGGAGAGTTGCTCTATTCGGATAGCAGGTGTCGGGTAGTTAATCACTGGGGGCGGCGAGAGGAACGGGAAGCTAGCAGTCGCGCCGATTCTGGTAGAGATTGAACTCCTGGCGTACGTCTGCTCGGAGGCCCGGTGCCGCCAGGCAGCACCGGGGATTTGCGGCGGCAAGTCCTTCGACCCCGATGGGAGAGGGCGGGGTACAGGGGCGCGTCCTCCCCGCGCGGCTCTCTCACCCGCAGCTCTCCGGCCGGGGGGGCTCGGGGGACACGTATGCTCTAGGTGCATGTGGTGAGTGCTC"/>
                        <sequence id="seq_IP274_1995_Antananarivo" spec="Sequence" taxon="IP274_1995_Antananarivo" totalcount="4" value="TCTTTTGGACTCGCAAACACGGAAAATGCAACATCACCCCCGCGGGACTGTAACCCGGCCGAGTAGGCTCTACCGCCGCCCTGAAGCCGTACACGTGACGGAGGCTGCCCGCCGCGAGGGGACCTGCCCGGGCCGCCGCACCCTCACAGGGCGTCCGCCCAGATTCCTGAGCCGCCGCTGGTTCACCCCAACCCCCAAGTGGCGGATCCAACCTGCTAGTTCTGGAGTACCAGCCCCCCCTCCTGTCCCCAGCCCACCGGGCCCCACTACCATACGGCCGTGGACATCACCGTCCCCTGGGCCCCACCGGGACGCCTGCCTCGGACCCCCGACGCCCGTCCCAAGCTATGCTCCCTGAGCTACCTTACCCTACGTCCCCGGTCTGCCCCCCCACTCTCGGGCGGAGCTGCGCGCGGCACCCCGCGGCGCCCGAGGCACCGTCGCGGCTGGGGGCGGTGGCCCTCCCTTACTCCAAGCTACCCGGCGGAGAGTTGCTCTATTCGGATAGCAGGTGTCGGGTAGTTAATCACTGGGGGCGGCGAGAGGAACGGGAAGCTAGCAGTCGCGCCGATTCTGGTAGAGATTGAACTCCTGGCGTACGTCTGCTCGGAGGCCCGGTGCCGCCAGGCAGCACCGGGGATTTGCGGCGGCAAGTCCTTCGACCCCGATGGGAGAGGGCGGGGTACAGGGGCGCGTCCTCCCCGCGCGGCTCTCTCACCCGCAGCTCTCCGGCCGGGGGGGCTCGGGGGACACGTATGCTCTAGGTGCATGTGGTGAGTGCTC"/>
                        <sequence id="seq_IP1654_1997_Antananarivo" spec="Sequence" taxon="IP1654_1997_Antananarivo" totalcount="4" value="TCTTTTGGACTCTTAAACACGGAAAATACATCATCACCCCCGCGGGACTGTAACCCGGCCGAGTAGGCTCTACCGCCGCCCTGAAGCCGTACACGTGACGGAGGCTGCCCGCCGCGAGGGGACCTGCCCGGGCCGCCGCACCCTCACAGGGCGTCCGCCCAGATTCCTGAGCCGTCGCTGGTTCACCCCAACCCCCAAGTGGCGGATCCAACCTGCTAGTTCTGGAGTACCAGCCCCCCCTCCTGTCCCCAGCCCACCGGGCCCCACTACCATACGGCCGTGGACATCACCGTCCCCTGGGCCCCACCGGGACGCCTGCCTCGGACCCCCGACGCCCGTCCCAAGCTATGCTCCCTGAGCTACCTTACCCTACGTCCCCGGTCTGCCCCCCCACTCTCGGGCGGAGCTGCGCGCGGCACCCCGCGGCGCCCGAGGCACCGTCGCGGCTGGGGGCGGTGGCCCTCCCTTACTCCAAGCTACCCGGCGGAGAGTTGCTCTATTCGGATAGCAGGTGTCGGGTAGTTAATCACTGGGGGCGGCGAGAGGAACGGGAAGCTAGCAGTCGCGCCGATTCTGGTAGAGATTGAACTCCTGGCGTACGTCTGCTCGGAGGCCTGGTGCCGCCAGGCAGCACCGGGGATTTGCGGCGGCAAGTCCTTCGACCCCGATGGGAGAGGGCGGGGTACAGGGGCGCGTCCTCCCCGCGCGGCTCTCTCACCCGCAGCTCTCCGGCCGGGGGGGCTCGGGGGACACGTATGCTCTAGGTGCGTGTGGTGAGTGCTC"/>
                        <sequence id="seq_IP1531_1991_Mahajanga" spec="Sequence" taxon="IP1531_1991_Mahajanga" totalcount="4" value="TCTTTTGGACTCGCAAACACGGAAAATGCAACATCACCCCCGCGGGACTGTAACCCGGCCGAGTAGGCTCTACCGCCGCCCTGAAGCCGTACACGTGACGGAGGCTGCCCGCCGCGAGGGGACCTGCCCGGGCCGCCGCACCCTCACAGGGCGTCCGCCCAGATTCCTGAGCCGTCGCTGGTTCACCCCAACCCCCAAGTGGCGGATCCAACCTGCTAGTTCTGGAGTACCAGCCCCCCCTCCTGTCCCCAGCCCACCGGGCCCCACTACCATACGGCCGTGGACATCACCGTCCCCTGGGCCCCACCGGGACGCCTGCCTCGGACCCCCGACGCCCGTCCCAAGCTATGCTCCCTGAGCTACCTTACCCTACGTCCCCGGTCTGCCCCCCCACTCTCGGGCGGAGCTGCGC--GGCACCCCGCGGCGCCCGAGGCACCGTCGCGGCTGGGGGCGGTGGCCCTCCCTTACTCCAAGCTACCCGGCGGAGAGTTGCTCTATTCGGATAGCAGGTGTCGGGTAGTTAATCACTGGGGGCGGCGAGAGGAACGGGAAGCTAGCAGTCGCGCCGATTCTGGTAGAGATTGAACTCCTGGCGTACGTCTGCTCGGAGGCCCGGTGCCGCCAGGCAGCACCGGGGATTTGCGGCGGCAAGTCCTTCGACCCCGATGGGAGAGGGCGGGGTACAGGGGCGCGTCCTCCCCGCGCGGCTCTCTCACCCGCAGCTCTCCGGCCGGGGGGGCTCGGGGGACACGTATGCTCTAGGTGCATGTGGTGAGTGCTC"/>
                        <sequence id="seq_IP1732_1998_Manjakandriana" spec="Sequence" taxon="IP1732_1998_Manjakandriana" totalcount="4" value="TCTTTCAGACTCGCAAGCGTGATACGTGCAACTTCACCCCCGCGGGACTGTAACCCGGCCGAGTAGGCCCTACCGCCGCCCTGAAGCCGTACACGTGACGGAGGCTGCCCGCCGCGAGGGGACCTGCCCGGGCCGCCGCACCCTCACAGGGCGTCCGCCTAGATTCCTGAGCCGTCGCTGGTTCACCCCAACCCCCAAGTGGCGGATCCAACCTGCTAGTTCTGGAGTACCAGCCCCCCCTCCTGTCCCCAGCCCACCGGGCCCCACTACCATACGGCCGTGGACATCACCGTCCCCTGGGCCCCACCGGGACGCCTGCCTCGGACCCCCGACGCCCGTCCCAAGCAGTGCTCCCTGAGCTACCTTACCCTACGTCCCCGGTCTGCCCCCCCACTCTCGGGCGGGGCTGCGCGCGGCACCCCGCGGCGCCCGAGGCACCGTCGCGGCTGGGGGCGGTGGCCCTCCCGTACTCCAAGCTACCCGGCGGAGAGTTGCTCTATTCGGATAGCAGGTGTCGAGTAGTTAATCACTGGGGGCGGCGATAGGAACGAGAAGCTAGCAGTCGCGCCGATTTTGGTAGAGATTGAACTCCTGGCGTACGTCTGCTCGGCGGCCCGGTGCCGCCAGGCAGAATCGGGGATTTGCGGCGGCAAGTCCTTCGACCCCGATGGGAGAGGACGGGGTACAGGGGCGCGTCCTCCCCGCGCGGCTCTCTCACCCGCAGCTCTCCGGCCGGGGGGGCTCGGGGGACACGTACGCTCTAGGTGCATGTGGTGAGTGCTC"/>
                        <sequence id="seq_IP2215_2000_Antananarivo" spec="Sequence" taxon="IP2215_2000_Antananarivo" totalcount="4" value="TCTTTTGGACTCGCAAACACGGAAAATGCAACATCACTCCCGCGGGACTGTAACCCGGCCGAGTAGGCTCTACCGCCGCCCTGAAGCCGTACACGTGACGGAGGCTGCCCGCCGCGAGGGGACCTGCCCGGGCCGCCGCACCCTCACAGGGCGTCCGCCCAGATTCCTGAGCCGCCGCTGGTTCACCCCAACCCCCAAGTGGCGGATCCAACCTGCTAGTTCTGGAGTACCAGCCCCCCCTCCTGTCCCCAGCCCACCGGGCCCCACTACCATACGGCCGTGGACATCACCGTCCCCTGGGCCCCACCGGGACGCCTGCCTCGGACCCCCGACGCCCGTCCCAAGCTATGCTCCCTGAGCTACCTTACCCTACGTCCCCGGTCTGCCCCCCCACTCTCGGGCGGAGCTGCGCGCGGCACCCCGCGGCGCCCGAGGCACCGTCGCGGCTGGGGGCGGTGGCCCTCCCTTACTCCAAGCTACCCGGCGGAGAGTTGCTCTATTCGGATAGCAGGTGTCGGGTAGTTAATCACTGGGGGCGGCGAGAGGAACGGGAAGCTAGCAGTCGCGCCGATTCTGGTAGAGATTGAACTCCTGGCGTACGTCTGCTCGGAGGCCCGGTGCCGCCAGGCAGCACCGGGGATTTGCGGTGGCAAGTCCTTCGACCCCGATGGGAGAGGGCGGGGTACAGGGGCGCGTCCTCCCCGCGCGGCTCTCTCACCCGCAGCTCTCCGGCCGGGGGGGCTCGGGGGACACGTATACTCTAGGTGCATGTGGTGAGTGCTC"/>
                        <sequence id="seq_IP1156_1995_Antananarivo" spec="Sequence" taxon="IP1156_1995_Antananarivo" totalcount="4" value="TCTTTCAGACTCGCAAGCGTGATACGTGCAACTTCACCCCCGCGGGACTGTAACCCGGCCGAGTAGGCTTAGCCGCCGCCCTGAAGCCGTACACGTGGCGGAGGCTGCCCGCCGCGAGGGGACCTGCCCGGGCCGCCGCACCCTCACAGGGCGTCCGCCCAGACTCCTGAGCCGTCGCTGGTTCACCACAACCCCTAAGTGGCGGATCAAACCTGCTAGTTCTGGAGTACCAGCCCCCCCTCCTGTCCCTAGCCCACCGGGCCCCACTACCATACGGCCGTGGACATCACCGTCCCCTGGGTCCCACCGGGACGCCTGCCTCGGACCCCCGACGCCCGTCCCAAGTTATGCTCCCTGAGCTACCTTACCCTACGTCCCCGGTCTGCCCCCCCACTCTCGGGCGGAGCTGCGCGCGGCACCCCGCGGCGCCCGAGGCACCGTCGCGGCTGGGGGCGGTTGCCCTCCCTTACTCCAAGCTACCCGGCGGAGAGTTGCTCTATTCGGATAGCAGGTGTCGGGTAGTTAATCACTGGGGGCGGCGAGAGGAACGGGAAGCTAGCAGTCGCGCCGATTCTGGTAGAGATTGAACTCCTGGCGTACGTCTGCTCGGAGGCCCGGTGCCGCCAGACAGCACCGGGGATTTGCGGCGGCAAGTCCTTCGACCCCGATGGGAGAGGGCGGGGTACAGGGGCGCGTCCTCCCCGCTCGGCTCTCTCACCCGCAGCTCTCCGGCCGGGGGGGCTCGGGGGACACGTATGCTCTAAGTGCATGTGGTGAGTGCTC"/>
                        <sequence id="seq_IP1735_1998_Antananarivo" spec="Sequence" taxon="IP1735_1998_Antananarivo" totalcount="4" value="TCTTTCAGACTCGCAAGCGTGATACGTGCAACTTCACCTCTGCGGGACTGTAACCCGACCGAGTAGGCTCTACCGCCGCCCTGAAGCCGTACACGTGACGGAGGCTGCCCGCCGCGAGGGGACCTGCCCGGGCCGCCGCACCCTCACAGGGCGTCCGCCCAGGTTTCTGAGCCGTCGCTGGTTCACCCCAACCCCCAAGTGGCGGATCCAACCTGCTAGTTCTGGAGTACCATCCCCCCCTCCTGTCCCCAGCCTACCGGGCCCCACTACCATACGGCCGTGGACATTACCGTCCCCTGGACCCCACCGAGACGCCTGCCTCGGACCCCCGACGCCCGTCCCAAGCTATGCTCCCTGAGCTACCTTACCCTACGTCCCCGGTCTGCCCCCCCATCCTTGGGCGGAGCTGCGCGCGGCATCCCGCGGCGTCCGAGGCACCGTTGCGGCTGAGGGCGTTGGCCCTCCCTTACTCCAAGCTACCCGACGGAAAGTTGCTCTATTCGGATAGCAGGTGTTGGGTAGTTAATCACTGGGGGCGGCGAGAGGAACGGGAAGCTAGCAGTCGCGCCGATTCTGGTAGAGATTGAACTCCTGGCGTACGTCGGCCCAGAGGCCCGATGCCGCTAGGTAGCACCAGGGATTTGCGGCGACAAGTCCTTCGACCCCGATGGGAGAGGGCGGGGTACGGGGGCGCGTCCTCCCCGCGCGGCTCTCTCACCCGCAGCTCTCCGGCCGGGGGGGCTCGGGGGACACGTATGCTCTAGGTGCATGTGGTGAGTGTTC"/>
                        <sequence id="seq_IP1148_1995_Mahajanga" spec="Sequence" taxon="IP1148_1995_Mahajanga" totalcount="4" value="TCTTTTGGACTCTTAAACACGGAAAATACATCATCACCCCCGCGGGACTGTAACCCGGCCGAGTAGGCTCTACCGCCGCCCTGAAGCCGTACACGTGACGGAGGCTGCCCGCCGCGAGGGGACCTGCCCGGGCCGCCGCACCCTCACAGGGCGTCCGCCCAGATTCCTGAGCCGTCGCTGGTTCACCCCAACCCCCAAGTGGCGGATCCAACCTGCTAGTTCTGGAGTACCAGCCCCCCCTCCTGTCCCCAGCCCACCGGGCCCCACTACCATACGGCCGTGGACATCACCGTCCCCTGGGCCCCACCGGGACGCCTGCCTCGGACCCCCGACGCCCGTCCCAAGCTATGCTCCCTGAGCTACCTTACCCTACGTCCCCGGTCTGCCCCCCCACTCTCGGGCGGAGCTGCGCGCGGCACCCCGCGGCGCCCGAGGCACCGTCGCGGCTGGGGGCGGTGGCCCTCCCTTACTCCAAGCTACCCGGCGGAGAGTTGCTCTATTCGGATAGCAGGTGTCGGGTAGTTAATCACTGGGGGCGGCGAGAGGAACGGGAAGCTAGCAGTCGCGCCGATTCTGGTAGAGATTGAACTCCTGGCGTACGTCTGCTCGGAGGCCCGGTGCCGCCAGGCAGCACCGGGGATTTGCGGCGGCAAGTCCTTCGACCCCGATGGGAGAGGGCGGGGTACAGGGGCGCGTCCTCCCCGCGCGGCTCTCTCACCCGCAGCTCTCCGGCCGGGGGGGCTCGGGGGACACGTATGCTCTAGGTGCATGTGGTGAGTGCTC"/>
                        <sequence id="seq_IP2214_2000_Antananarivo" spec="Sequence" taxon="IP2214_2000_Antananarivo" totalcount="4" value="TCTTTTGGACTCGCAAACACGGAAAATGCAACATCACCCCCGCGGGACTGTAATCCGGCCGAGTAGGCTCTACCGCCGCCCTGAAGCCGTACACGTGACGGAGGCTGCCCGCCGCGAGGGGACCTGCCCGGGCCGCCGCACCCTCACAGGGCGTCCGCCCAGATTCCTGAGCCGCCGCTGGTTCACCCCAACCCCCAAGTGGCGGATCCAACCTGCTAGTTCTGGAGTACCAGCCCCCCCTCCTGTCCCCAGCCCACCGGGCCCCACTACCATACGGCCGTGGACATCACCGTCCCCTGGGCCCCACCGGGACGCCTGCCTCGGACCCCCGACGCCCGTCCCAAGCTATGCTCCCTGAGCTACCTTACCCTACGTCCCCGGTCTGCCCCCCCACTCTCGGGCGGAGCTGCGCGCGGCACCCCGCGGCGCCCGAGGCACCGTCGCGGCTGGGGGCGGTGGCCCTCCCTTACTCCAAGCTACCCGGCGGAGAGTTGCTCTATTCGGATAGCAGGTGTCGGGTAGTTAATCACTGGGGGCGGCGAGAGGAACGGGAAGCTAGCAGTCGCGCCGATTCTGGTAGAGATTGAACTCCTGGCGTACGTCTGCTCGGAGGCCCGGTGCCGCCAGGCAGCACCGGGGATTTGCGGTGGCAAGTCCTTCGACCCCGATGGGAGAGGGCGGGGTACAGGGGCGCGTCCTCCCCGCGCGGCTCTCTCACCCGCAGCTCTCCGGCCGGGGGGGCTCGGGGGACACGTATACTCTAGGTGCATGTGGTGAGTGCTC"/>
                        <sequence id="seq_IP2239_1997_Mahajanga" spec="Sequence" taxon="IP2239_1997_Mahajanga" totalcount="4" value="TCTTTTGGACTCTTAAACACGGAAAATACATCATCACCCCCGCGGGACTGTAACCCGGCCGAGTAGGCTCTACCGCCGCCCTGAAGCCGTACACGTGACGGAGGCTGCCCGCCGCGAGGGGACCTGCCCGGGCCGCCGCACCCTCACAGGGCGTCCGCCCAGATTCCTGAGCCGTCGCTGGTTCACCCCAACCCCCAAGTGGCGGATCCAACCTGCTAGTTCTGGAGTACCAGCCCCCCCTCCTGTCCCCAGCCCACCGGGCCCCACTACCATACGGCCGTGGACATCACCGTCCCCTGGGCCCCACCGGGACGCCTGCCTCGGACCCCCGACGCCCGTCCCAAGCTATGCTCCCTGAGCTACCTTACCTTACGTCCCCGGTCTGCCCCCCCACTCTCGGGCGGAGCTGCGCGCGGCACCCCGCGGCGCCCGAGGCACCGTCGCGGCTGGGGGCGGTGGCCCTCCCTTACTCCAAGCTACCCGGCGGAGAGTTGCTCTATTCGGATAGCAGGTGTCGGGTAGTTAATCACTGGGGGCGGCGAGAGGAACGGGAAGCTAGCAGTCGCGCCGATTCTGGTAGAGATTGAACTCCTGGCGTACGTCTGCTCGGAGGCCCGGTGCCGCCAGGCAGCACCGGGGATTTGCGGCGGCAAGTCCTTCGACCCCGATGGGAGAGGGCGGGGTACAGGGGCGCGTCCTCCCCGCGCGGCTCTCTCACCCGCAGCTCTCCGGCCGGGGGGGCTCGGGGGACACGTATGCTCTAGGTGCATGTGGTGAGTGCTC"/>
                        <sequence id="seq_IP1708_1998_Antananarivo" spec="Sequence" taxon="IP1708_1998_Antananarivo" totalcount="4" value="TCTTTTGGACTCGCAAACACGGAAAATGCAACATCACCCCCGCGGGACTGTAACCCGGCCGAGTAGGCTCTACCGCCGCCCTGAAGCCGTACACGTGACGGAGGCTGCCCGCCGCGAGGGGACCTGCCCGGGCCGCCGCACCCTCACAGGGCGTCCGCCCAGATTCCTGAGCCGCCGCTGGTTCACCCCAACCCCCAAGTGGCGGATCCAACCTGCTAGTTCTGGAGTACCAGCCCCCCCTCCTGTCCCCAGCCCACCGGGCCCCACTACCATACGGCCGTGGACATCACCGTCCCCTGGGCCCCACCGGGACGCCTGCCTCGGACCCCCGACGCCCGTCCCAAGCTATGCTCCCTGAGCTACCTTACCCTACGTCCCCGGTCTGCCCCCCCACTCTCGGGCGGAGCTGCGCGCGGCACCCCGCGGCGCCCGAGGCACCGTCGCGGCTGGGGGCGGTGGCCCTCCCTTACTCCAAGCTACCCGGCGGAGAGTTGCTCTATTCGGATAGCAGGTGTCGGGTAGTTAATCACTGGGGGCGGCGAGAGGAACGGGAAGCTAGCAGTCGCGCCGATTCTGGTAGAGATTGAACTCCTGGCGTACGTCTGCTCGGAGGCCCGGTGCCGCCAGGCAGCACCGGGGATTTGCGGTGGCAAGTCCTTCGACCCCGATGGGAGAGGGCGGGGTACAGGGGCGCGTCCTCCCCGCGCGGCTCTCTCACCCGCAGCTCTCCGGCCGGGGGGGCTCGGGGGACACGTATACTCTAGGTGCATGTGGTGAGTGCTC"/>
                        <sequence id="seq_IP2238_1997_Mahajanga" spec="Sequence" taxon="IP2238_1997_Mahajanga" totalcount="4" value="TCTTTTGGACTCTTAAACACGGAAAATACATCATCACCCCCGCGGGACTGTAACCCGGCCGAGTAGGCTCTACCGCCGCCCTGAAGCCGTACACGTGACGGAGGCTGCCCGCCGCGAGGGGACCTGCCCGGGCCGCCGCACCCTCACAGGGCGTCCGCCCAGATTCCTGAGCCGTCGCTGGTTCACCCCAACCCCCAAGTGGCGGATCCAACCTGCTAGTTCTGGAGTACCAGCCCCCCCTCCTGTCCCCAGCCCACCGGGCCCCACTACCATACGGCCGTGGACATCACCGTCCCCTGGGCCCCACCGGGACGCCTGCCTCGGACCCCCGACGCCCGTCCCAAGCTATGCTCCCTGAGCTACCTTACCTTACGTCCCCGGTCTGCCCCCCCACTCTCGGGCGGAGCTGCGCGCGGCACCCCGCGGCGCCCGAGGCACCGTCGCGGCTGGGGGCGGTGGCCCTCCCTTACTCCAAGCTACCCGGCGGAGAGTTGCTCTATTCGGATAGCAGGTGTCGGGTAGTTAATCACTGGGGGCGGCGAGAGGAACGGGAAGCTAGCAGTCGCGCCGATTCTGGTAGAGATTGAACTCCTGGCGTACGTCTGCTCGGAGGCCCGGTGCCGCCAGGCAGCACCGGGGATTTGCGGCGGCAAGTCCTTCGACCCCGATGGGAGAGGGCGGGGTACAGGGGCGCGTCCTCCCCGCGCGGCTCTCTCACCCGCAGCTCTCCGGCCGGGGGGGCTCGGGGGACACGTATGCTCTAGGTGCATGTGGTGAGTGCTC"/>
                        <sequence id="seq_IP1783_1999_Bealanana" spec="Sequence" taxon="IP1783_1999_Bealanana" totalcount="4" value="TCTTTC-GACTCGCAA-C--G--AC-TGCAAC-TCACCCCCGCGGGACTGTAACCCGGCCGAGTAGGCTCTACCGCCGCCCTGAAGCCGTACACGTGACGGAGGCTGCCCGCCGCGA-GG-ACCTGCCCGGGCCGCCGCACCCTCACAGGGCGTCCGCCCAGATTCCTGAGCCGTCGCTGGTTCACCCC-ACCCCCAAGTGGCGGATCCAACCTGCTAGTTCTGG-GTACCAGCCCCCCCTCCTGTCCCCAGCCCACCGGGCCCCACTACCATACGGCCGTGGACATCACCGTCCCCTGGGCCCCACCGGGACGCCTGCCTCGGACCCCCGACGCCCGTCCCAAGCTATGCTCCCTGAGCTACCTTACCCT-CGTCCCCGGTCTGCCCCCCCACTCTCGGGCGGAGCTGCGCGCGGCACCCCGCGGCGCCCGAGGCACCGTCGCGGCTGGGGGCGGTGGCC-TCCCTTA-TCCAAGCTACCCGGCGGAGAGTTGCTCT-TTCGGATAGCAGGTG-CGGGTAGTTAAT-A-TGGGGGCGGCGAGAGGAACGGGAAGCTAGCAGTCGCGCCGATTCTGGTAGAGA-TGAACTCCTGGCGTACGTCTGCTCGGAGGCCCGGTGC-GCCAGGCAGCACCGGGGATTTGCGGCGGCAAGTCCTTCGACCC-GATGGGAGAGGGCGGGGTACAGGGGCG-GTCCTCCCCGCGCGGCTCTCTCACCCGCAGCTCTCCGGCCGGGGGGGCTCGGGGGACACGTATGCTCTAGGTGCATGTGGTG-GTGCTC"/>
                        <sequence id="seq_IP2211_2001_Antananarivo" spec="Sequence" taxon="IP2211_2001_Antananarivo" totalcount="4" value="TCTTTTGGACTCGCAAACACGGAAAATGCAACATCACCCCCGCGGGACTGTAACCCGGCCGAGTAGGCTCTACCGCCGCCCTGAAGCCGTACACGTGACGGAGGCCGCCCGCCGCGAGGGGACCTGCCCGGGCCGCCGCACCCTCACAGGGCGTCCGCCCAGATTCCTGAGCCGCCGCTGGTTCACCCCAACCCCCAAGTGGCGGATCCAACCTGCTAGTTCTGGAGTACCAGCCCCCCCTCCTGTCCCCAGCCCACCGGGCCCCACTACCATACGGCCGTGGACATCACCGTCCCCTGGGCCCCACCGGGACGCCTGCCTCGGACCCCCGACGCCCGTCCCAAGCTATGCTCCCTGAGCTACCTTACCCTACGTCCCCGGTCTGCCCCCCCACTCTCGGGCGGAGCTGCGCGCGGCACCCCGCGGCGCCCGAGGCACCGTCGCGGCTGGGGGCGGTGGCCCTCCCTTACTCCAAGCTACCCGGCGGAGAGTTGCTCTATTCGGATAGCAGGTGTCGGGTAGTTAATCACTGGGGGCGGCGAGAGGAACGGGAAGCTAGCAGTCGCGCCGATTCTGGTAGAGATTGAACTCCTGGCGTACGTCTGCTCGGAGGCCCGGTGCCGCCAGGCAGCACCGGGGATTTGCGGCGGCAAGTCCTTCGACCCCGATGGGAGAGGGCGGGGTACAGGGGCGCGTCCTCCCCGCGCGGCTCTCTCACCCGCAGCTCTCCGGCCGGGGGGGCTCGGGGGACACGTATGCTCTAGGTGCATGTGGTGAGTGCTC"/>
                        <sequence id="seq_IP1475_1995_Antananarivo" spec="Sequence" taxon="IP1475_1995_Antananarivo" totalcount="4" value="TCTTTTGGACTCGCAAACACGGAAAATGCAACATCACCCCCGCGGGACTGTAACCCGGCCGAGTAGGCTCTACCGCCGCCCTGAAGCCGTACACGTGACGGAGGCTGCCCGCCGCGAGGGGACCTGCCCGGGCCGCCGCACCCTCACAGGGCGTCCGCCCAGATTCCTGAGCCGCCGCTGGTTCACCCCAACCCCCAAGTGGCGGATCCAACCTGCTAGTTCTGGAGTACCAGCCCCCCCTCCTGTCCCCAGCCCACCGGGCCCCACTACCATACGGCCGTGGACATCACCGTCCCCTGGGCCCCACCGGGACGCCTGCCTCGGACCCCCGACGCCCGTCCCAAGCTATGCTCCCTGAGCTACCTTACCCTACGTCCCCGGTCTGCCCCCCCACTCTCGGGCGGAGCTGCGCGCGGCACCCCGCGGCGCCCGAGGCACCGTCGCGGCTGGGGGCGGTGGCCCTCCCTTACTCCAAGCTACCCGGCGGAGAGTTGCTCTATTCGGATAGCAGGTGTCGGGTAGTTAATCACTGGGGGCGGCGAGAGGAACGGGAAGCTAGCAGTCGCGCCGATTCTGGTAGAGATTGAACTCCTGGCGTACGTCTGCTCGGAGGCCCGGTGCCGCCAGGCAGCACCGGGGATTTGCGGCGGCAAGTCCTTCGACCCCGATGGGAGAGGGCGGGGTACAGGGGCGCGTCCTCCCCGCGCGGCTCTCTCACCCGCAGCTCTCCGGCCGGGGGGGCTCGGGGGACACGTATGCTCTAGGTGCATGTGGTGAGTGCTC"/>
                        <sequence id="seq_IP277_1995_Antananarivo" spec="Sequence" taxon="IP277_1995_Antananarivo" totalcount="4" value="TCTTTTGGACTCGCAAACACGGAAAATGCAACATCACCCCCGCGGGACTGTAACCCGGCCGAGTAGGCTCTACCGCCGCCCTGAAGCCGTACACGTGACGGAGGCTGCCCGCCGCGAGGGGACCTGCCCGGGCCGCCGCACCCTCACAGGGCGTCCGCCCAGATTCCTGAGCCGCCGCTGGTTCACCCCAACCCCCAAGTGGCGGATCCAACCTGCTAGTTCTGGAGTACCAGCCCCCCCTCCTGTCCCCAGCCCACCGGGCCCCACTACCATACGGCCGTGGACATCACCGTCCCCTGGGCCCCACCGGGACGCCTGCCTCGGACCCCCGACGCCCGTCCCAAGCTATGCTCCCTGAGCTACCTTACCCTACGTCCCCGGTCTGCCCCCCCACTCTCGGGCGGAGCTGCGCGCGGCACCCCGCGGCGCCCGAGGCACCGTCGCGGCTGGGGGCGGTGGCCCTCCCTTACTCCAAGCTACCCGGCGGAGAGTTGCTCTATTCGGATAGCAGGTGTCGGGTAGTTAATCACTGGGGGCGGCGAGAGGAACGGGAAGCTAGCAGTCGCGCCGATTCTGGTAGAGATTGAACTCCTGGCGTACGTCTGCTCGGAGGCCCGGTGCCGCCAGGCAGCACCGGGGATTTGCGGCGGCAAGTCCTTCGACCCCGATGGGAGAGGGCGGGGTACAGGGGCGCGTCCTCCCCGCGCGGCTCTCTCACCCGCAGCTCTCCGGCCGGGGGGGCTCGGGGGACACGTATGCTCTAGGTGCATGTGGTGAGTGCTC"/>
                        <sequence id="seq_IP2220_1999_Mahajanga" spec="Sequence" taxon="IP2220_1999_Mahajanga" totalcount="4" value="TCTTTTGGACTCTTAAACACGGAAAATACATCATCACCCCCGCGGGACTGTAACCCGGCCGAGTAGGCTCTACCGCCGCCCTGAAGCCGTACACGTGACGGAGGCTGCCCGCCGCGAGGGGACCTGCCCGGGCCGCCGCACCCTCACAGGGCGTCCGCCCAGATTCCTGAGCCGTCGCTGGTTCACCCCAACCCCCAAGTGGCGGATCCAACCTGCTCGTTCTGGAGTACCAGCCCCCCCTCCTGTCCCCAGCCCACCGGGCCCCACTACCATACGGCCGTGGACATCACCGTCCCCTGGGCCCCACCGGGACGCCTGCCTCGGACCCCCGACGCCCGTCCCAAGCTATGCTCCCTGAGCTACCTTACCTTACGTCCCCGGTCTGCCCCCCCACTCTCGGGCGGAGCTGCGCGCGGCACCCCGCGGCGCCCGAGGCACCGTCGCGGCTGGGGGCGGTGGCCCTCCCTTACTCCAAGCTACCCGGCGGAGAGTTGCTCTATTCGGATAGCAGGTGTCGGGTAGTTAATCACTGGGGGCGGCGAGAGGAACGGGAAGCTAGCAGTCGCGCCGATTCTGGTAGAGATTGAACTCCTGGCGTACGTCTGCTCGGAGGCCCGGTGCCGCCAGGCAGCACCGGGGATTTGCGGCGGCAAGTCCTTCGACCCCGATGGGAGAGGGCGGGGTACAGGGGCGCGTCCTCCCCGCGCGGCTCTCTCACCCGCAGCTCTCCGGCCGGGGGGGCTCGGGGGACACGTATGCTCTAGGTGCATGTGGTGAGTGCTC"/>
                        <sequence id="seq_IP1682_1995_Mahajanga" spec="Sequence" taxon="IP1682_1995_Mahajanga" totalcount="4" value="TCTTTTGGACTCTTAAACACGGAAAATACATCATCACCCCCGCGGGACTGTAACCCGGCCGAGTAGGCTCTACCGCCGCCCTGAAGCCGTACACGTGACGGAGGCTGCCCGCCGCGAGGGGACCTGCCCGGGCCGCCGCACCCTCACAGGGCGTCCGCCCAGATTCCTGAGCCGTCGCTGGTTCACTCCAACCCCCAAGTGGCGGATCCAACCTGCTAGTTCTGGAGTACCAGCCCCCCCTCCTGTCCCCAGCCCACCGGGCCCCACTACCATACGGCCGTGGACATCACCGTCCCCTGGGCCCCACCGGGACGCCTGCCTCGGACCCCCGACGCCCGTCCCAAGCTATGCTCCCTGAGCTACCTTACCCTACGTCCCCGGTCTGCCCCCCCACTCTCGGGCGGAGCTGCGCGCGGCACCCCGCGGCGCCCGAGGCACCGTCGCGGCTGGGGGCGGTGGCCCTCCCTTACTCCAAGCTACCCGGCGGAGAGTTGCTCTATTCGGATAGCAGGTGTCGGGTAGTTAATCACTGGGGGCGGCGAGAGGAACGGGAAGCTAGCAGTCGCGCCGATTCTGGTAGAGATTGAACTCCTGGCGTACGTCTGCTCGGAGGCCCGGTGCCGCCAGGCAGCACCGGGGATTTGCGGCGGCAAGTCCTTCGACCCCGATGGGAGAGGGCGGGGTACAGGGGCGCGTCCTCCCCGCGCGGCTCTCTCACCCGCAGCTCTCCGGCCGGGGGGGCTCGGGGGACACGTATGCTCTAGGTGCATGTGGTGAGTGCTC"/>
                        <sequence id="seq_IP1323_1996_Anjozorobe" spec="Sequence" taxon="IP1323_1996_Anjozorobe" totalcount="4" value="TCTTTCAGACTCGCAAGCGTGATACGTGCAACTTCACCCCCGCGGGACTGTAACCCGGCCGAGTAGGCTCTACCGCCGCCCTGAAGCCGTACACGTGACGGAGGCTGCCCGCCGCGAGGGGACCTGCCCGGGCCGCCGCACCCTCACAGGGCGTCTGCCCAGATTCCTGAGCCGTCGCTGGTTCACCCCAACCCCCAAGTGGCGGATCCAACCTGCTAGTTCTGGAGTACCAGCCCCCCCTCCTGTCCCCAGCCCACCGGGCCCCACTACCATACGGCCGTGGACATCACCGTCCCCTGGGCCCCACCGGGACGCCTGCCTCGGACCCCCGACGCCCGTCCCAAGCTATGCTCCCTGAGCAACCTTACCCTACGTCCCCGGTCTGCCCCCCCACTCTCGGGCGGAGCTGCGCGCGGCACCCCGCGGCGCCCGAAGCACCGTCGCGGCTGGGGGCGGTGGCCCGCCCTTACTCCAAGCTACCCGGCGGAGAGTTGCTCTATTCGGATAGCAGATATCGGGTAGTTAATCACTGGGGGCGGCGAGAGGAACGGGAAGCTAGCAGTCGCGCCGATTCTGGTAGAGATTGAACTACTGGTGTACGTCTGCTCGGAGGCCCGGTGCCGCCAGGCAGCACCGGGGATTTGTGGCGGCAAGTCCTTCGACCCCGATGGGAGAGGGCGGGGTACAGGGGCGCGTCCTCCCCGTGCGGCTCTCTCACCCGCAGCTCTCCGGCCGGGGGGGCTCGGGGGACACGTATGCTCTAGGTGCATGTGGTGAGTGCTC"/>
                        <sequence id="seq_IP1325_1996_Antananarivo" spec="Sequence" taxon="IP1325_1996_Antananarivo" totalcount="4" value="TCTTTTGGACTCTTAAACACGGAAAATACATCATCACCCCCGCGGGACTGTAACCCGGCCGAGTAGGCTCTACCGCCGCCCTGAAGCCGTATACGTGACGGAGGCTGCCCGCCGCGAGGGGACCTGCCCGGGCCGCCGCACCCTCACAGGGCGTCCGCCCAGATTCCTGAGCCGTCGCTGGTTCACCCCAACCCCCAAGTGGCGGATCCAACCTGCTAGTTCTGGAGTACCAGCCCCCCCTCCTGTCCCCAGCCCACCGGGCCCCACTACCATACGGCCGTGGACATCACCGTCCCCTGGGCCCCACCGGGACGCCTGCCTCGGACCCCCGACGCCCGTCCCAAGCTATGCTCCCTGAGCTACCTTACCCTACGTCCCCGGTCTGCCCCCCCACTCTCGGGCGGAGCTGCGCGCGGCACCCCGCGGCGCCCGAGGCACCGTCGCGGCTGGGGGCGGTGGCCCTCCCTTACTCCAAGCTACCCGGCGGAGAGTTGCTCTATTCGGATAGCAGGTGTCGGGTAGTTAATCACTGGGGGCGGCGAGAGGAACGGGAAGCTAGCAGTCGCGCCGATTCTGGTAGAGATTGAACTCCTGGCGTACGTCTGCTCGGAGGCCCGGTGCCGCCAGGCAGCACCGGGGATTTGCGGCGGCAAGTCCTTCGACCCCGATGGGAGAGGGCGGGGTACAGGGGCGCGTCCTCCCCGCGCGGCTCTCTCACCCGCAGCTCTCCGGCCGGGGGGGCTCGGGGGACACGTATGCCCTAGGTGCATGTGGTGAGTGCTC"/>
                        <sequence id="seq_IP1399_1995_Antananarivo" spec="Sequence" taxon="IP1399_1995_Antananarivo" totalcount="4" value="TCTTTTGGACTCGCAAACACGGAAAATGCAACATCACCCCCGCGGGACTGTAACCCGGCCGAGTAGGCTCTACCGCCGCCCTGAAGCCGTACACGTGACGGAGGCTGCCCGCCGCGAGGGGACCTGCCCGGGCCGCCGCACCCTCACAGGGCGTCCGCCCAGATTCCTGAGCCGCCGCTGGTTCACCCCAACCCCCAAGTGGCGGATCCAACCTGCTAGTTCTGGAGTACCAGCCCCCCCTCCTGTCCCCAGCCCACCGGGCCCCACTACCATACGGCCGTGGACATCACCGTCCCCTGGGCCCCACCGGGACGCCTGCCTCGGACCCCCGACGCCCGTCCCAAGCTATGCTCCCTGAGCTACCTTACCCTACGTCCCCGGTCTGCCCCCCCACTCTCGGGCGGAGCTGCGC--GGCACCCCGCGGCGCCCGAGGCACCGTCGCGGCTGGGGGCGGTGGCCCTCCCTTACTCCAAGCTACCCGGCGGAGAATTGCTCTATTCGGATAGCAGGTGTCGGGTAGTTAATCACTGGGGGCGGCGAGAGGAACGGGAAGCTAGCAGTCGCGCCGATTCTGGTAGAGATTGAACTCCTGGCGTACGTCTGCTCGGAGGCCCGGTGCCGCCAGGCAGCACCGGGGATTTGCGGCGGCAAGTCCTTCGACCCCGATGGGAGAGGGCGGGGTACAGGGGCGCGTCCTCCCCGCGCGGCTCTCTCACCCGCAGCTCTCCGGCCGGGGGGGCTCGGGGGACACGTATGCTCTAGGTGCATGTGGTGAGTGCTC"/>
                        <sequence id="seq_IP1459_1996_Betafo" spec="Sequence" taxon="IP1459_1996_Betafo" totalcount="4" value="TCTTTCAGACTCGCAAGCGTGATACGTGCAACTTCACCCCCGCGGGACTGTAACCCGGCCGAGTAGGCTCTACCGCCGCCCTGAAGCCGTACACGTGACGGAGGTTGCCCGCCGCGAGGGGACCTGCCCGGGCCGCCGCACCCTCACAGGGCGTCTGTCCAGATTCCTGAGCCGTCGCTGGTTCACCCCAACCCCCAAGTGGCGGATCCAACCTGCTAGTTCTGGAGTACCAGCCCCCCCTCCTGTCCCCAGCCCACCGGGCCCCACTACCATACGGCCGTGGACATCACCGTCCCCTGGGCCCCACCGGGACGCCTGCCTCGGACCCCCGACGCCCGTCTCAAGCTATGCTCCCTGAGCAACCTTACCCTACGTCCCCGGTCTGCCCCCCCACTCTCGGGCGGAGCTGCGCGCGGCACCCCGCGGCGCCCGAGGCACCGTCGCGGCTGGGGGCGGTGGCCCGCCCTTACTCCAAGCTACCCGGCGGAGAGTTGCTCTATTCGGATAGCAGATATCGGGTAGTTAATCACTGGGGGCGGCGAGAGGAACGGGAAGCTAGCAGTCGCGCCGATTCTGGTAGAAATTGAACTACTGGTGTACGTCTGCTCGGAGGCCCGGTGCCGCCAAGCAGCACCGGGGATTTGTGGCGGCAAGTCCTTCGACCCCGATGGGAGAGGGCGGGGTACAGGGGCGCGTCCTCCCCGTGCGGCTCTCTCACCCGCAGCTCTCCGGCCGGGGGGGCTCGGGGGACACGTATGCTCTAGGTGCATGTGGTGAGTGCTC"/>
                        <sequence id="seq_IP1700_1998_Antananarivo" spec="Sequence" taxon="IP1700_1998_Antananarivo" totalcount="4" value="TCTTTTGGACTCGCAAACACGGAAAATGCAACATCACCCCCGCGGGACTGTAACCCGGCCGAGTAGGCTCTACCGCCGCCCTGAAGCCGTACACGTGACGGAGGCTGCCCGCCGCGAGGGGACCTGCCCGGGCCGCCGCACCCTCACAGGGCGTCCGCCCAGATTCCTGAGCCGCCGCTGGTTCACCCCAACCCCCAAGTGGCGGATCCAACCTGCTAGTTCTGGAGTACCAGCCCCCCCTCCTGTCCCCAGCCCACCGGGCCCCACTACCATACGGCCGTGGACATCACCGTCCCCTGGGCCCCACCGGGACGCCTGCCTCGGACCCCCGACGCCCGTCCCAAGCTATGCTCCCTGAGCTACCTTACCCTACGTCCCCGGTCTGCCCCCCCACTCTCGGGCGGAGCTGCGCGCGGCACCCCGCGGCGCCCGAGGCACCGTCGCGGCTGGGGGCGGTGGCCCTCCCTTACTCCAAGCTACCCGGCGGAGAGTTGCTCTATTCGGATAGCAGGTGTCGGGTAGTTAATCACTGGGGGCGGCGAGAGGAACGGGAAGCTAGCAGTCGCGCCGATTCTGGTAGAGATTGAACTCCTGGCGTACGTCTGCTCGGAGGCCCGGTGCCGCCAGGCAGCACCGGGGATTTGCGGCGGCAAGTCCTTCGACCCCGATGGGAGAGGGCGGGGTACAGGGGCGCGTCCTCCCCGCGCGGCTCTCTCACCCGCAGCTCTCCGGCCGGGGGGGCTCGGGGGACACGTATGCTCTAGGTGCATGTGGTGAGTGCTC"/>
                        <sequence id="seq_IP1667_1997_Antananarivo" spec="Sequence" taxon="IP1667_1997_Antananarivo" totalcount="4" value="TCTTTTGGACTCTTAAACACGGAAAATACATCATCACCCCCGCGGGACTGTAACCCGGCCGAGTAGGCTCTACCGCCGCCCTGAAGCCGTACACGTGACGGAGGCTGCCCGCCGCGAGGGGACCTGCCCGGGCCGCCGCACCCTCACAGGGCGTCCGCCCAGATTCCTGAGCCGTCGCTGGTTCACCCCAACCCCCAAGTGGCGGATCCAACCTGCTAGT-CTGGAGTACCAGCCCCCCCTCCTGTCCCCAGCCCACCGGGCCCCACTACCATACGGCCGTGGACATCACCGTCCCCTGGGCCCCACCGGGACGCCTGCCTCGGACCCCCGACGCCCGTCCCAAGCTATGCTCCCTGAGCTACCTTACCCTACGTCCCCGGTCTGCCCCCCCACTCTCGGGCGGAGCTGCGCGCGGCACCCCGCGGCGCCCGAGGCACCGTCGCGGCTGGGGGCGGTGGCCCTCCCTTACTCCAAGCTACCCGGCGGAGAGTTGCTCTATTCGGATAGCAGGTGTCGGGTAGTTAATCACTGGGGGCGGCGAGAGGAACGGGAAGCTAGCAGTCGCGCCGATTCTGGTAGAGATTGAACTCCTGGCGTACGTCTGCTCGGAGGCCCGGTGCCGCCAGGCAGCACCGGGGATTTGCGGCGGCAAGTCCTTCGACCCCGATGGGAGAGGGCGGGGTACAGGGGCGCGTCCTCCCCGCGCGGCTCTCTCACCCGCAGCTCTCCGGCCGGGGGGGCTCGGGGGACACGTATGCTCTAGGTGCATGTGGTGAGTGCTC"/>
                        <sequence id="seq_IP1666_1997_Antananarivo" spec="Sequence" taxon="IP1666_1997_Antananarivo" totalcount="4" value="TCTTTTGGACTCTTAAACACGGAAAATACATCATCACCCCCGCGGGACTGTAACCCGGCCGAGTAGGCTCTACCGCCGCCCTGAAGCCGTACACGTGACGGAGGCTGCCCGCCGCGAGGGGACCTGCCCGGGCCGCCGCACCCTCACAGGGCGTCCGCCCAGATTCCTGAGCCGTCGCTGGTTCACCCCAACCCCCAAGTGGCGGATCCAACCTGCTAGTTCTGGAGTACCAGCCCCCCCTCCTGTCCCCAGCCCACCGGGCCCCACTACCATACGGCCGTGGACATCACCGTCCCCTGGGCCCCACCGGGACGCCTGCCTCGGACCCCCGACGCCCGTCCCAAGCTATGCTCCCTGAGCTACCTTACCCTACGTCCCCGGTCTGCCCCCCCACTCTCGGGCGGAGCTGCGCGCGGCACCCCGCGGCGCCCGAGGCACCGTCGCGGCTGGGGGCGGTGGCCCTCCCTTACTCCAAGCTACCCGGCGGAGAGTTGCTCTATTCGGATAGCAGGTGTCGGGTAGTTAATCACTGGGGGCGGCGAGAGGAACGGGAAGCTAGCAGTCGCGCCGATTCTGGTAGAGATTGAACTCCTGGCGTACGTCTGCTCGGAGGCCTGGTGCCGCCAGGCAGCACCGGGGATTTGCGGCGGCAAGTCCTTCGACCCCGATGGGAGAGGGCGGGGTACAGGGGCGCGTCCTCCCCGCGCGGCTCTCTCACCCGCAGCTCTCCGGCCGGGGGGGCTCGGGGGACACGTATGCTCTAGGTGCGTGTGGTGAGTGCTC"/>
                        <sequence id="seq_IP1352_1996_Antananarivo" spec="Sequence" taxon="IP1352_1996_Antananarivo" totalcount="4" value="TCTTTTGGACTCGCAAACACGGAAAATGCAACATCACCCCCGCGGGACTGTAACCCGGCCGAGTAGGCTCTACCGCCGCCCTGAAGCCGTACACGTGACGGAGGCTGCCCGCCGCGAGGGGACCTGCCCGGGCCGCCGCACCCTCACAGGGCGTCCGCCCAGATTCCTGAGCCGCCGCTGGTTCACCCCAACCCCCAAGTGGCGGATCCAACCTGCTAGTTCTGGAGTACCAGCCCCCCCTCCTGTCCCCAGCCCACCGGGCCCCACTACCATACGGCCGTGGACATCACCGTCCCCTGGGCCCCACCGGGACGCCTGCCTCGGACCCCCGACGCCCGTCCCAAGCTATGCTCCCTGAGCTACCTTACCCTACGTCCCCGGTCTGCCCCCCCACTCTCGGGCGGAGCTGCGCGCGGCACCCCGCGGCGCCCGAGGCACCGTCGCGGCTGGGGGCGGTGGCCCTCCCTTACTCCAAGCTACCCGGCGGAGAGTTGCTCTATTCGGATAGCAGGTGTCGGGTAGTTAATCACTGGGGGCGGCGAGAGGAACGGGAAGCTAGCAGTCGCGCCGATTCTGGTAGAGATTGAACTCCTGGCGTACGTCTGCTCGGAGGCCCGGTGCCGCCAGGCAGCACCGGGGATTTGCGGCGGCAAGTCCTTCGACCCCGATGGGAGAGGGCGGGGTACAGGGGCGCGTCCTCCCCGCGCGGCTCTCTCACCCGCAGCTCTCCGGCCGGGGGGGCTCGGGGGACACGTATGCTCTAGGTGCATGTGGTGAGTGCTC"/>
                        <sequence id="seq_IP1356_1996_Antananarivo" spec="Sequence" taxon="IP1356_1996_Antananarivo" totalcount="4" value="TCTTTTGGACTCGCAAACACGGAAAATGCAACATCACCCCCGCGGGACTGTAACCCGGCCGAGTAGGCTCTACCGCCGCCCTGAAGCCGTACACGTGACGGAGGCTGCCCGCCGCGAGGGGACCTGCCCGGGCCGCCGCACCCTCACAGGGCGTCCGCCCAGATTCCTGAGCCGCCGCTGGTTCACCCCAACCCCCAAGTGGCGGATCCAACCTGCTAGTTCTGGAGTACCAGCCCCCCCTCCTGTCCCCAGCCCACCGGGCCCCACTACCATACGGCCGTGGACATCACCGTCCCCTGGGCCCCACCGGGACGCCTGCCTCGGACCCCCGACGCCCGTCCCAAGCTATGCTCCCTGAGCTACCTTACCCTACGTCCCCGGTCTGCCCCCCCACTCTCGGGCGGAGCTGCGCGCGGCACCCCGCGGCGCCCGAGGCACCGTCGCGGCTGGGGGCGGTGGCCCTCCCTTACTCCAAGCTACCCGGCGGAGAGTTGCTCTATTCGGATAGCAGGTGTCGGGTAGTTAATCACTGGGGGCGGCGAGAGGAACGGGAAGCTAGCAGTCGCGCCGATTCTGGTAGAGATTGAACTCCTGGCGTACGTCTGCTCGGAGGCCCGGTGCCGCCAGGCAGCACCGGGGATTTGCGGCGGCAAGTCCTTCGACCCCGATGGGAGAGGGCGGGGTACAGGGGCGCGTCCTCCCCGCGCGGCTCTCTCACCCGCAGCTCTCCGGCCGGGGGGGCTCGGGGGACACGTATGCTCTAGGTGCATGTGGTGAGTGCTC"/>
                        <sequence id="seq_IP1393_1996_Antananarivo" spec="Sequence" taxon="IP1393_1996_Antananarivo" totalcount="4" value="TCTTTCAGACTCGCAAGCGTGATACGTGCAACTTCACCCCCGCGGGCCTGTAACCCTGCCGTGTAGGCTCTACCGCCGCCCTGAAGCCGTACACGTGACGGAGGCTGCCCGCCGCGAGGGGACCTGCCCGGGCTGCCGCACCCTCACAGGGCGTCCGCCCGGATTCCTGAGCTGTCGCAGGTTCACCCCAACCCCCAAGTGGCGAATCCAACCTGCTAGCTCTGGAGTACCAGCCCCCCCTCCTGTCCCCAGCCCACCGGGCCCCACTACCAAACGGCCGTGGACATCACCGTCCCCTGGGCCCCCCCGGGACGCCTGCCTCGGACCCCCGACGCCCGTTCCAAGCTATGCTCCCTGAGCTACCTTACCCCACGTCCCCGGTCTGCCCCCCCACTCTCGGGCGGAGCTGCGCGCGGCACCCCGCGGCGCCCGAGGCACCGTCGCGGCTGGGGGCGGTGGCCCTCCCTTACTCCAAGCTACCCGGCGGAGAGTTGCTCTATTCGGATAGCAGGTGTCGGGTAGTTAATCACTGGGGGCGGCGAGAGGAACGGGAAGCTAGCAGTCGCGCCGATTCTGGTAGAGATTGAACTCCTGGCGTACGTCTGCTCGGAGGCCCGGTGCCGCCAGGCAGCACCGGGGATTTGCGGCGGCAAGTCCTTCGACCCCGATGGGAGAGGGCGGGGTGCAGGGGCGCGTCCTCCCCGCGCGGCTCTCTCACCCGCAGCTCTCCGGCCGGGGGGGCTCGGGGGACACGTATGCTCTAGGTGCATGTGGTGAGTGCTC"/>
                        <sequence id="seq_IP1373_1996_Antananarivo" spec="Sequence" taxon="IP1373_1996_Antananarivo" totalcount="4" value="TCTTTTGGACTCGCAAACACGGAAAATGCAACATCACCCCCGCGGGACTGTAACCCGGCCGAGTAGGCTCTACCGCCGCCCTGAAGCCGTACACG---CGGAGGCTGCCCGCCGCGAGGGGACCTGCCCGGGCCGCCGCACCCTCACAGGGCGTCCGCCCAGATTCCTGAGCCGCCGCTGGTTCACCCCAACCCCCAAGTGGCGGATCCAACCTGCTAGTTCTGGAGTACCAGCCCCCCCTCCTGTCCCCAGCCCACCGGGCCCCACTACCATACGGCCGTGGACATCACCGTCCCCTGGGCCCCACCGGGACGCCTGCCTCGGACCCCCGACGCCCGTCCCAAGCTATGCTCCCTGAGCTACCTTACCCTACGTCCCCGGTCTGCCCCCCCACTCTCGGGCGGAGCTGCGCGCGGCACCCCGCGGCGCCCGAGGCACCGTCGCGGCTGGGGGCGGTGGCCCTCCCTTACTCCAAGCTACCCGGCGGAGAGTTGCTCTATTCGGATAGCAGGTGTCGGGTAGTTAATCACTGGGGGCGGCGAGAGGAACGGGAAGCTAGCAGTCGCGCCGATTCTGGTAGAGATTGAACTCCTGGCGTACGTCTGCTCGGAGGCCCGGTGCCGCCAGGCAGCACCGGGGATTTGCGGCGGCAAGTCCTTCGACCCCGATGGGAGAGGGCGGGGTACAGGGGCGCGTCCTCCCCGCGCGGCTCTCTCACCCGCAGCTCTCCGGCCGGGGGGGCTCGGGGGACACGTATGCTCTAGGTGCATGTGGTGAGTGCTC"/>
                        <sequence id="seq_IP1534_1996_Antananarivo" spec="Sequence" taxon="IP1534_1996_Antananarivo" totalcount="4" value="TCTTTCAGACTCGCAAGCGTGATACGTGCAACTTCACCCCCGCGGGACTGTAACCCGGCCGAGTAGGCTTAGCCGCCGCCCTGAAGCCGAACACGTGGCGGAGACTGCCCGCCGCGAGGGGACCTGCCCGGACCGCCGCACCCTCACAGGGCGTCCGCCCAGACTCCTGAGCCGTCGCTGGTTCACCCCAACCCCTAAGTGGCGGATCCCACCTGCTAGTTCTGGAGTACCAGCCCCCCCTCCTGTCCCTAGCCCACCGGGCCCCACTACCATACGGCCGTGGACATCACCGTCCCCTGGGTCCCACCGGGACGCCTGCCTCGGACCCCCGACGCCCGTCCCAAGCTATGCTCCCTGAGCTACCTTACACTACGTCCCCGGTCTGCCCCCCCACTCTCGGGCGGAGCTGCGCGCGGCACCCCGCGGCGCCCGAGGCACCGTCGCGGCTGGGGGCGGTGGCCCTCCCTTACTCCAAGCTACCCGGCGGAGAGTTGCTCTATTCGGATAGCAGGTGTCGGGTAGTTAATCACTGGGGGCGGCGAGAGGAACGGGAAGCTAGCAGTCGCGCCGATTCTGGTAGAGATTGAACTCCTGGCGTACGTCTGCTCGGAGGCCCGGTGCCGCCAGACAGCACCGGGGATTTGCGGCGGCATGTCCTTCGACCCCGATGGGAGAGGGCGGGGTACAGGGGCGCGTCCTCCCCGCTCGGCTCTCTCACCCGCAGCTCTCCGGCCGAGGGGGCTCGGGGGACACGTATGCTCTAAGTGCATGTGGTGAGTGCTC"/>
                        <sequence id="seq_IP1668_1997_Antananarivo" spec="Sequence" taxon="IP1668_1997_Antananarivo" totalcount="4" value="TCTTTTGGACTCTTAAACACGGAAAATACATCATCACCCCCGCGGGACTGTAACCCGGCCGAGTAGGCTCTACCGCCGCCCTGAAGCCGTACACGTGACGGAGGCTGCCCGCCGCGAGGGGACCTGCCCGGGCCGCCGCACCCTCACAGGGCGTCCGCCCAGATTCCTGAGCCGTCGCTGGTTCACCCCAACCCCCAAGTGGCGGATCCAACCTGCTAGTTCTGGAGTACCAGCCCCCCCTCCTGTCCCCAGCCCACCGGGCCCCACTACCATACGGCCGTGGACATCACCGTCCCCTGGGCCCCACCGGGACGCCTGCCTCGGACCCCCGACGCCCGTCCCAAGCTATGCTCCCTGAGCTACCTTACCCTACGTCCCCGGTCTGCCCCCCCACTCTCGGGCGGAGCTGCGCGCGGCACCCCGCGGCGCCCGAGGCACCGTCGCGGCTGGGGGCGGTGGCCCTCCCTTACTCCAAGCTACCCGGCGGAGAGTTGCTCTATTCGGATAGCAGGTGTCGGGTAGTTAATCACTGGGGGCGGCGAGAGGAACGGGAAGCTAGCAGTCGCGCCGATTCTGGTAGAGATTGAACTCCTGGCGTACGTCTGCTCGGAGGCCCGGTGCCGCCAGGCAGCACCGGGGATTTGCGGCGGCAAGTCCTTCGACCCCGATGGGAGAGGGCGGGGTACAGGGGCGCGTCCTCCCCGCGCGGCTCTCTCACCCGCAGCTCTCCGGCCGGGGGGGCTCGGGGGACACGTATGCTCTAGGTGCATGTGGTGAGTGCTC"/>
                        <sequence id="seq_IP1371_1996_Antananarivo" spec="Sequence" taxon="IP1371_1996_Antananarivo" totalcount="4" value="TCTTTCAGACTCGCAAGCGTGATACGTGCAACTTCACCCCCGCGGGACTGTAACCTTGCCGAGTAGGCTCTACCGCCGCCCTGAAGCCGTACACGTAACGGAGGCTGCCCGCCGCGAGGGGACCTGCCCGGGCCGCCGCACCCTCACAAGGCGTCCGCCCAGATTCCTGAGCCGTCGCTGGTTCACCCCAACCCCCAAGTGGCGGATCCAACCTGCTAGTTCTGGAGTACCAGCCCCCACTTCTGTCCCCAGCCCACCGGGCCCCACTACCATACGGCCGTGGACATCACCGTCCCCTGAGCCCCACCGGGACGCCTGCCTCGGACCCCCGACGCCTGTCCCAAGCTATGCTCCCTGAGCTACCTTACCCTACGTCCCCGGCCTGCCCCCCCACTCTCGGGCGGAGCTGCGCGCGGCACCCCGCGGCGCCCGAGGCACCGTCGCGGCCGGGGGCGGTGGCCCTCCCTTACTCCAAGCTACCCGGCGGAGAGTTGCTCTATTCGGATAGCAGGTGTCGGGTAGTTAATCACTGGGGGCGGCGAGAGGAACGGGAAGCTAGCAGTCGCGCCGATTCTGGTAGAGATTGAACTCCTGGCGTACGTCTGCTCGGAGGCCCGGTGCCGCCAGGCAGCACCGGGGATTTGCGACGGCAAGTCCTTCGACCCCGATGGGAGAGGGCGGGGCACAGGGGCGCGTCCTCCCCGCGCGGCTCTCTCACCCGCAGCTCTCCGGCCGGGGGGGCTCGGGGGACACGTATGCTCTAGGTGCATGTGGTGAGTGCTC"/>
                        <sequence id="seq_IP1350_1996_Antananarivo" spec="Sequence" taxon="IP1350_1996_Antananarivo" totalcount="4" value="TCTTTTGGACTCGCAAACACGGAAAATGCAACATCACCCCCGCGGGACTGTAACCCGGCCGAGTAGGCTCTACCGCCGCCCTGAAGCCGTACACGTGACGGAGGCTGCCCGCCGCGAGGGGACCTGCCCGGGCCGCCGCACCCTCACAGGGCGTCCGCCCAGATTCCTGAGCCGCCGCTGGTTCACCCCAACCCCCAAGTGGCGGATCCAACCTGCTAGTTCTGGAGTACCAGCCCCCCCTCCTGTCCCCAGCCCACCGGGCCCCACTACCATACGGCCGTGGACATCACCGTCCCCTGGGCCCCACCGGGACGCCTGCCTCGGACCCCCGACGCCCGTCCCAAGCTATGCTCCCTGAGCTACCTTACCCTACGTCCCCGGTCTGCCCCCCCACTCTCGGGCGGAGCTGCGCGCGGCACCCCGCGGCGCCCGAGGCACCGTCGCGGCTGGGGGCGGTGGCCCTCCCTTACTCCAAGCTACCCGGCGGAGAGTTGCTCTATTCGGATAGCAGGTGTCGGGTAGTTAATCACTGGGGGCGGCGAGAGGAACGGGAAGCTAGCAGTCGCGCCGATTCTGGTAGAGATTGAACTCCTGGCGTACGTCTGCTCGGAGGCCCGGTGCCGCCAGGCAGCACCGGGGATTTGCGGCGGCAAGTCCTTCGACCCCGATGGGAGAGGGCGGGGTACAGGGGCGCGTCCTCCCCGCGCGGCTCTCTCACCCGCAGCTCTCCGGCCGGGGGGGCTCGGGGGACACGTATGCTCTAGGTGCATGTGGTGAGTGCTC"/>
                        <sequence id="seq_IP1372_1996_Antananarivo" spec="Sequence" taxon="IP1372_1996_Antananarivo" totalcount="4" value="TCTTTCAGACTCGCAAGCGTGATACGTGCAACTTCACCCCCGCGGGACTGTAACCTTGCCGAGTAGGCTCTACCGCCGCCCTGAAGCCGTACACGTAACGGAGGCTGCCCGCCGCGAGGGGACCTGCCCGGGCCGCCGCACCCTCACAAGGCGTCCGCCCAGATTCCTGAGCCGTCGCTGGTTCACCCCAACCCCCAAGTGGCGGATCCAACCTGCTAGTTCTGGAGTACCAGCCCCCACTTCTGTCCCCAGCCCACCGGGCCCCACTACCATACGGCCGTGGACATCACCGTCCCCTGAGCCCCACCGGGACGCCTGCCTCGGACCCCCGACGCCTGTCCCAAGCTATGCTCCCTGAGCTACCTTACCCTACGTCCCCGGCCTGCCCCCCCACTCTCGGGCGGAGCTGCGCGCGGCACCCCGCGGCGCCCGAGGCACCGTCGCGGCCGGGGGCGGTGGCCCTCCCTTACTCCAAGCTACCCGGCGGAGAGTTGCTCTATTCGGATAGCAGGTGTCGGGTAGTTAATCACTGGGGGCGGCGAGAGGAACGGGAAGCTAGCAGTCGCGCCGATTCTGGTAGAGATTGAACTCCTGGCGTACGTCTGCTCGGAGGCCCGGTGCCGCCAGGCAGCACCGGGGATTTGCGACGGCAAGTCCTTCGACCCCGATGGGAGAGGGCGGGGCACAGGGGCGCGTCCTCCCCGCGCGGCTCTCTCACCCGCAGCTCTCCGGCCGGGGGGGCTCGGGGGACACGTATGCTCTAGGTGCATGTGGTGAGTGCTC"/>
                        <sequence id="seq_IP1476_1995_Antananarivo" spec="Sequence" taxon="IP1476_1995_Antananarivo" totalcount="4" value="TCTTTTGGACTCTTAAACACGGAAAATACATCATCACCCCCGCGGGACTGTAACCCGGCCGAGTAGGCTCTACCGCCGCCCTGAAGCCGTACACGTGACGGAGGCTGCCCGCCGCGAGGGGACCTGCCCGGGCCGCCGCACCCTCACAGGGCGTCCGCCCAGATTCCTGAGCCGTCGCTGGTTCACCCCAACCCCCAAGTGGCGGATCCAACCTGCTAGTTCTGGAGTACCAGCCCCCCCTCCTGTCCCCAGCCCACCGGGCCCCACTACCATACGGCCGTGGACATCACCGTCCCCTGGGCCCCACCGGGACGCCTGCCTCGGACCCCCGACGCCCGTCCCAAGCTATGCTCCCTGAGCTACCTTACCCTACGTCCCCGGTCTGCCCCCCCACTCTCGGGCGGAGCTGCGCGCGGCACCCCGCGGCGCCCGAGGCACCGTCGCGGCTGGGGGCGGTGGCCCTCCCTTACTCCAAGCTACCCGGCGGAGAGTTGCTCTATTCGGATAGCAGGTGTCGGGTAGTTAATCACTGGGGGCGGCGAGAGGAACGGGAAGCTAGCAGTCGCGCCGATTCTGGTAGAGATTGAACTCCTGGCGTACGTCTGCTCGGAGGCCCGGTGCCGCCAGGCAGCACCGGGGATTTGCGGCGGCAAGTCCTTCGACCCCGATGGGAGAGGGCGGGGTACAGGGGCGCGTCCTCCCCGCGCGGCTCTCTCACCCGCAGCTCTCCGGCCGGGGGGGCTCGGGGGACACGTATGCTCTAGGTGCATGTGGTGAGTGCTC"/>
                        <sequence id="seq_IP1358_1996_Antananarivo" spec="Sequence" taxon="IP1358_1996_Antananarivo" totalcount="4" value="TCTTTTGGACTCGCAAACACGGAAAATGCAACATCACCCCCGCGGGACTGTAACCCGGCCGAGTAGGCTCTACCGCCGCCCTGAAGCCGTACGCGTGACGGAGGCTGCCCGCCGCGAGGGGACCTGCCCGGGCCGCCGCACCCTCACAGGGCGTCCGCCCAGATTCCTGAGCCGCCGCTGGTTCACCCCAACCCCCAAGTGGCGGATCCAACCTGCTAGTTCTGGAGTACCAGCCCCCCCTCCTGTCCCCAGCCCACCGGGCCCCACTACCATACGGCCGTGGACATCACCGTCCCCTGGGCCCCACCGGGACGCCTGCCTCGGACCCCCGACGCCCGTCCCAAGCTATGCTCCCTGAGCTACCTTACCCTACGTCCCCGGTCTGCCCCCCCACTCTCGGGCGGAGCTGCGCGCGGCACCCCGCGGCGCCCGAGGCACCGTCGCGGCTGGGGGCGGTGGCCCTCCCTTACTCCAAGCTACCCGGCGGAGAGTTGCTCTATTCGGATAGCAGGTGTCGGGTAGTTAATCACTGGGGGCGGCGAGAGGAACGGGAAGCTAGCAGTCGCGCCGATTCTGGTAGAGATTGAACTCCTGGCGTACGTCTGCTCGGAGGCCCGGTGCCGCCAGGCAGCACCGGGGATTTGCGGCGGCAAGTCCTTCGACCCCGATGGGAGAGGGCGGGGTACAGGGGCGCGTCCTCCCCGCGCGGCTCTCTCACCCGCAGCTCTCCGGCCGGGGGGGCTCGGGGGACACGTATGCTCTAGGTGCATGTGGTGAGTGCTC"/>
                        <sequence id="seq_IP1470_1996_Betafo" spec="Sequence" taxon="IP1470_1996_Betafo" totalcount="4" value="TCTTTCAGACTCGCAAGCGTGATACGTGCAACTTCACCCCCGCGGGACTGTAACCCGGCCGAGTAGGCTCTACCGCCGCCCTGAAGCCGTACACGTGACGGAGGCTGCCCGCCGCGAGGGGACCTGCCCGGGCCGCCGCACCCTCACAGGGCGTCTGCCCAGATTCCTGAGCCGTCGCTGGTTCACCCCAACCCCCAAGTGGCGGATCCAACCTGCTAGTTCTGGAGTACCAGCCCCCCCTCCTGTCCCCAGCCCACCGGGCCCCACTACCATACGGCCGTGGACATCACCGTCCCCTGGGCCCCACCGGGACGCCTGCCTCGGACCCCCGACGCCCGTCCCAAGCTATGCTCCCTGAGCAACCTTACCCTACGTCCCCGGTCTGCCCCCCCACTCTCGGGCGGAGCTGCGCGCGGCACCCCGCGGCGCCCGAGGCACCGTCGCGGCTGGGGGCGGTGGCCCGCCCTTACTCCAAGCTACCCGGCGGAGAGTTGCTCTATTCGGATAGCAGATATCGGGTAGTTAATCACTGGGGGCGGCGAGAGGAACGGGAAGCTAGCAGTCGCGCCGATTCTGGTAGAGATTGAACTACTGGTGTACGTCTGCTCGGAGGCCCGGTGCCGCCAAGCAGCACCGGGGATTTGTGGCGGCAAGTCCTTCGACCCCGATGGGAGAGGGCGGGGTACAGGGGCGCGTCCTCCCCGTGCGGCTCTCTCACCCGCAGCTCTCCGGCCGGGGGGGCTCGGGGGACACGTATGCTCTAGGTGCATGTGGTGAGTGCTC"/>
                        <sequence id="seq_IP1362_1996_Antsirabe" spec="Sequence" taxon="IP1362_1996_Antsirabe" totalcount="4" value="TCTTTCAGACTCGCAAGCGTGATACGTGCAACTTCACCCCCGCGGGACTGTAACCTTGCCGAGTAGGCTCTACCGCCGCCCTGAAGCCGTACACGTAACGGAGGCTGCCCGCCGCGAGGGGACCTGCCCGGGCCGCCGCACCCTCACAAGGCGTCCGCCCAGATTCCTGAGCCGTCGCTGGTTCACCCCAACCCCCAAGTGGCGGATCCAACCTGCTAGTTCTGGAGTACCAGCCCCCACTTCTGTCCCCAGCCCACCGGGCCCCACTACCATACGGCCGTGGACATCACCGTCCCCTGAGCCCCACCGGGACGCCTGCCTCGGACCCCCGACGCCTGTCCCAAGCTATGCTCCCTGAGCTACCTTACCCTACGTCCCCGGCCTGCCCCCCCACTCTCGGGCGGAGCTGCGCGCGGCACCCCGCGGCGCCCGAGGCACCGTCGCGGCCGGGGGCGGTGGCCCTCCCTTACTCCAAGCTACCCGGCGGAGAGTTGCTCTATTCGGATAGCAGGTGTCGGGTAGTTAATCACTGGGGGCGGCGAGAGGAACGGGAAGCTAGCAGTCGCGCCGATTCTGGTAGAGATTGAACTCCTGGCGTACGTCTGCTCGGAGGCCCGGTGCCGCCAGGCAGCACCGGGGATTTGCGACGGCAAGTCCTTCGACCCCGATGGGAGAGGGCGGGGCACAGGGGCGCGTCCTCCCCGCGCGGCTCTCTCACCCGCAGCTCTCCGGCCGGGGGGGCTCGGGGGACACGTATGCTCTAGGTGCATGTGGTGAGTGCTC"/>
                        <sequence id="seq_IP1671_1998_Antananarivo" spec="Sequence" taxon="IP1671_1998_Antananarivo" totalcount="4" value="TCTTTTGGACTCGCAAACACGGAAAATGCAACATCACCCCCGCGGGACTGTAACCCGGCCGAGTAGGCTCTACCGCCGCCCTGAAGCCGTACACGTGACGGAGGCTGCCCGCCGCGAGGGGACCTGCCCGGGCCGCCGCACCCTCACAGGGCGTCCGCCCAGATTCCTGAGCCGCCGCTGGTTCACCCCAACCCCCAAGTGGCGGATCCAACCTGCTAGTTCTGGAGTACCAGCCCCCCCTCCTGTCCCCAGCCCACCGGGCCCCACTACCATACGGCCGTGGACATCACCGTCCCCTGGGCCCCACCGGGACGCCTGCCTCGGACCCCCGACGCCCGTCCCAAGCTATGCTCCCTGAGCTACCTTACCCTACGTCCCCGGTCTGCCCCCCCACTCTCGGGCGGAGCTGCGCGCGGCACCCCGCGGCGCCCGAGGCACCGTCGCGGCTGGGGGCGGTGGCCCTCCCTTACTCCAAGCTACCCGGCGGAGAGTTGCTCTATTCGGATAGCAGGTGTCGGGTAGTTAATCACTGGGGGCGGCGAGAGGAACGGGAAGCTAGCAGTCGCGCCGATTCTGGTAGAGATTGAACTCCTGGCGTACGTCTGCTCGGAGGCCCGGTGCCGCCAGGCAGCACCGGGGATTTGCGGTGGCAAGTCCTTCGACCCCGATGGGAGAGGGCGGGGTACAGGGGCGCGTCCTCCCCGCGCGGCTCTCTCACCCGCAGCTCTCCGGCCGGGGGGGCTCGGGGGACACGTATACTCTAGGTGCATGTGGTGAGTGCTC"/>
                        <sequence id="seq_IP1348_1996_Betafo" spec="Sequence" taxon="IP1348_1996_Betafo" totalcount="4" value="TCTTTCAGACTCGCAAGCGTGATACGTGCAACTTCACCCCCGCGGGACTGTAACCCGGCCGAATAGGCTCTACCGCCGCCCTGAAGCCGTACACGTGACGGAGGCTACCCGCCGCGAGGGGACCTGCCCGGGCCGCCGCACCCTCACAGGGCGTCCGCCCAGATTCCTGAGCCGTTGCTGGTTCACCCCAACCCCCAAGTGGCGGATCCAACCTGCTAGTTCTGGAGTACCAGCCCCTCCTCCTGTCCCCAGCCCACCGGGCCCCACTACCATACGGCCGTGGACATCACCGTCCCCTGGGTCCCACCGGGACGCCTGCCTCGGACCCCCGACGCCCGTCCCAAGCTATGCTCCCTGAGCTACCTTACCCTACGTCCCCGGTCTGCCCCCCCACTCTCGGGCGGAGCTGCGCGCGGCACCCCGCGGCGCCCGAGGCACCGTCGCGGCTGGGGGCGGTGGCCCTCCCTTACTCCAAGCTACCCGGCGGAGAGTTTCTCTATTCGGATAGCAGGTGTCGGGTAGTTAATCACTGGGGGCGGCGAGAAGAACAGGAAGCTAGCAGTCGCGCCGATTCTGGTAGAGATTGAACTCCTGGCGTACGTCTGCTCGAAGGCCCGGTGCCGCCAGGCAGCACCGGGGATTTGCGGCGGCAAGTCCTTCGACCCCGATGGGAGAGGGCGGGGTACAGGGGCGCGTCCTCCCCGCGCGGCTCTTGATCCCGCAGCTCTCCGGCCGGGGGGGCTCGGGGGACACGTATGCTCTAGGTGCATGTGGTGAGTGCTC"/>
                        <sequence id="seq_IP1336_1996_Soavinandriana" spec="Sequence" taxon="IP1336_1996_Soavinandriana" totalcount="4" value="TCTTTCGGACTCGCAAACATGGAACATGCAACATCACCCCCGCGGGACTGTAACCCGGCCGAGTAGGCTCTACCGCCGCCCTGAAGCCGTACACGTGACGGAGGCTGCCCGCCGCGAGGGGACCTGCCCGGGCCGCCGCACCCTCACAGGGCGTCCGCCCAGATTCCTGAGCCGTCGCTGGTTCACCCCAACCCCCAAGTGGCGGATCCAACCTGCTAGTTCTGGAGTACCAGCCCCCCCTCCTGTCCCCAGCCCACCGGGCCCCACTACCATACGGCCGTGGACATCACCGTCTCCTGGGCCCCACCGGGACGCCTGCCTCGGACCCCCGACGCCCGTCCCAAGCTATGCTCCCTGAGCTACCTTACCCTACGTCCTCGGTCTGCCCCCCCACTCTCGGGCGGAGCTGCGCGCGGCACCCCGCGGCGCCCGAGGCACCGTCGCGGCTGGGGGCGGTGGCCCTCCCTTACTCCAAGCTACCCGGCGGAGAGTTGCTCTATTCGGATAGCAGGTGTCGGGTAGTTAATCACTGGGGGCGGCGAGAGGAACGGGAAGCTAGCAGTCGCGCCGATTCTGGTAGAGATTGAACTCCTGGCGTACGTCTGCTCGGAGGCCCGGTGCCGCCAGGCAGCACCGGGGATTTGCGGCGGCAAGTCCTTCGACCCCGATGGGAGAGGGCGGGGTACAGGGGCGCGTCCTCCCCGCGCGGCTCTCTCACCCGCAGCTCTCCGGTCGGGGGGGCTCGGGGGACACGTATGCTCTAGGTGCATGTGGTGAGTGCTC"/>
                        <sequence id="seq_IP1673_1997_Antananarivo" spec="Sequence" taxon="IP1673_1997_Antananarivo" totalcount="4" value="TCTTTTGGACTCGCAAACACGGAAAATGCAACATCACCCCCGCGGGACTGTAACCCGGCCGAGTAGGCTCTACCGCCGCCCTGAAGCCGTACACGTGACGGAGGCTGCCCGCCGCGAGGGGACCTGCCCGGGCCGCCGCACCCTCACAGGGCGTCCGCCCAGATTCCTGAGCCGCCGCTGGTTCACCCCAACCCCCAAGTGGCGGATCCAACCTGCTAGTTCTGGAGTACCAGCCCCCCCTCCTGTCCCCAGCCCACCGGGCCCCACTACCATACGGCCGTGGACATCACCGTCCCCTGGGCCCCACCGGGACGCCTGCCTCGGACCCCCGACGCCCGTCCCAAGCTATGCTCCCTGAGCTACCTTACCCTACGTCCCCGGTCTGCCCCCCCACTCTCGGGCAGAGCTGCGCGCGGCACCCCGCGGCGCCCGAGGCACCGTCGCGGCTGGGGGCGGTGGCCCTCCCTTACTCCAAGCTACCCGGCGGAGAGTTGCTCTATTCGGATAGCAGGTGTCGGGTAGTTAATCACTGGGGGCGGCGAGAGGAACGGGAAGCTAGCAGTCGCGCCGATTCTGGTAGAGATTGAACTCCTGGCGTACGTCTGCTCGGAGGCCCGGTGCCGCCAGGCAGCACCGGGGATTTGCGGCGGCAAGTCCTTCGACCCCGATGGGAGAGGGCGGGGTACAGGGGCGCGTCCTCCCCGCGCGGCTCTCTCACCCGCAGCTCTCCGGCCGGGGGGGCTCGGGGGACACGTATGCTCTAGGTGCATGTGGTGAGTGCTC"/>
                        <sequence id="seq_IP1453_1996_Anjozorobe" spec="Sequence" taxon="IP1453_1996_Anjozorobe" totalcount="4" value="TCTTTCAGACTCGCAAGCGTGATACGTGCAACTTCACCCCCGCGGGACTGTAACCCGGCCGAGTAGGCTCTACCGCCGCCCTGAAGCCGTACACGTGACGGAGGCTGCCCGCCGCGAGGGGACCTGCCCGGGCCGCCGCACCCTCACAGGGCGTCTGCCCAGATTCCTGAGCCGTCGCTGGTTCACCCCAACCCCCAAGTGGCGGATCCAACCTGCTAGTTCTGGAGTACCAGCCCCCCCTCCTGTCCCCAGCCCACCGGGCCCCACTACCATACGGCCGTGGACATCACCGTCCCCTGGGCCCCACCGGGACGTCTGCCTCGGACCCCCGACGCCCGTCCCAAGCTATGCTCCCTGAGCAACCTTACCCTACGTCCCCGGTCTGCCCCCCCACTCTCGGGCGGAGCTGCGCGCGGCACCCCGCGGCGCCCGAGGCACCGTCGCGGCTGGGGGCGGTGGCCCGCCCTTACTCCAAGCTACCCGGCGGCGAGTTGCTCTATTCGGATAGCAGATATCGGGTAGTTAATCACTGGGGGCGGCGAGAGGAACGGGAAGCTAGCAGTCGCGCCGATTCTGGTAGAGATTGAACTACTGGTGTACGTCTGCTCGGAGGCCCGGTGCCGCCAGGCAGCACCGGGGATTTGTGGCGGCAAGTCCTTCGACCCCGATGGGAGAGGGCGGGGTACAGGGGCGCGTCCTCCCCGTGCGGCTCTCTCACCCGCAGCTCTCCGGCCGGGGGGGCTCGGGGGACACGTATGCTCTAGGTGCATGTGGTGAGTGCTC"/>
                        <sequence id="seq_IP1366_1996_Antananarivo" spec="Sequence" taxon="IP1366_1996_Antananarivo" totalcount="4" value="TCTTTCAGACTCGCAAGCGTGATACGTGCAACTTCACCCCCGCGGGACTGTAACCTTGCCGAGTAGGCTCTACCGCCGCCCTGAAGCCGTACACGTAACGGAGGCTGCCCGCCGCGAGGGGACCTGCCCGGGCCGCCGCACCCTCACAAGGCGTCCGCCCAGATTCCTGAGCCGTCGCTGGTTCACCCCAACCCCCAAGTGGCGGATCCAACCTGCTAGTTCTGGAGTACCAGCCCCCACTTCTGTCCCCAGCCCACCGGGCCCCACTACCATACGGCCGTGGACATCACCGTCCCCTGAGCCCCACCGGGACGCCTGCCTCGGACCCCCGACGCCTGTCCCAAGCTATGCTCCCTGAGCTACCTTACCCTACGTCCCCGGCCTGCCCCCCCACTCTCGGGCGGAGCTGCGCGCGGCACCCCGCGGCGCCCGAGGCACCGTCGCGGCCGGGGGCGGTGGCCCTCCCTTACTCCAAGCTACCCGGCGGAGAGTTGCTCTATTCGGATAGCAGGTGTCGGGTAGTTAATCACTGGGGGCGGCGAGAGGAACGGGAAGCTAGCAGTCGCGCCGATTCTGGTAGAGATTGAACTCCTGGCGTACGTCTGCTCGGAGGCCCGGTGCCGCCAGGCAGCACCGGGGATTTGCGACGGCAAGTCCTTCGACCCCGATGGGAGAGGGCGGGGCACAGGGGCGCGTCCTCCCCGCGCGGCTCTCTCACCCGCAGCTCTCCGGCCGGGGGGGCTCGGGGGACACGTATGCTCTAGGTGCATGTGGTGAGTGCTC"/>
                        <sequence id="seq_IP1677_1997_Antananarivo" spec="Sequence" taxon="IP1677_1997_Antananarivo" totalcount="4" value="TCTTTTGGACTCGCAAACACGGAAAATGCAACATCACCCCCGCGGGACTGTAACCCGGCCGAGTAGGCTCTACCGCCGCCCTGAAGCCGTACACGTGACGGAGGCTGCCCGCCGCGAGGGGACCTGCCCGGGCCGCCGCACCCTCACAGGGCGTCCGCCCAGATTCCTGAGCCGCCGCTGGTTCACCCCAACCCCCAAGTGGCGGATCCAACCTGCTAGTTCTGGAGTACCAGCCCCCCCTCCTGTCCCCAGCCCACCGGGCCCCACTACCATACGGCCGTGGACATCACCGTCCCCTGGGCCCCACCGGGACGCCTGCCTCGGACCCCCGACGCCCGTCCCAAGCTATGCTCCCTGAGCTACCTTACCCTACGTCCCCGGTCTGCCCCCCCACTCTCGGGCAGAGCTGCGCGCGGCACCCCGCGGCGCCCGAGGCACCGTCGCGGCTGGGGGCGGTGGCCCTCCCTTACTCCAAGCTACCCGGCGGAGAGTTGCTCTATTCGGATAGCAGGTGTCGGGTAGTTAATCACTGGGGGCGGCGAGAGGAACGGGAAGCTAGCAGTCGCGCCGATTCTGGTAGAGATTGAACTCCTGGCGTACGTCTGCTCGGAGGCCCGGTGCCGCCAGGCAGCACCGGGGATTTGCGGCGGCAAGTCCTTCGACCCCGATGGGAGAGGGCGGGGTACAGGGGCGCGTCCTCCCCGCGCGGCTCTCTCACCCGCAGCTCTCCGGCCGGGGGGGCTCGGGGGACACGTATGCTCTAGGTGCATGTGGTGAGTGCTC"/>
                        <sequence id="seq_IP1664_1997_Antananarivo" spec="Sequence" taxon="IP1664_1997_Antananarivo" totalcount="4" value="TCTTTTGGACTCTTAAACACGGAAAATACATCATCACCCCCGCGGGACTGTAACCCGGCCGAGTAGGCTCTACCGCCGCCCTGAAGCCGTACACGTGACGGAGGCTGCCCGCCGCGAGGGGACCTGCCCGGGCCGCCGCACCCTCACAGGGCGTCCGCCCAGATTCCTGAGCCGTCGCTGGTTCACCCCAACCCCCAAGTGGCGGATCCAACCTGCTAGTTCTGGAGTACCAGCCCCCCCTCCTGTCCCCAGCCCACCGGGCCCCACTACCATACGGCCGTGGACATCACCGTCCCCTGGGCCCCACCGGGACGCCTGCCTCGGACCCCCGACGCCCGTCCCAAGCTATGCTCCCTGAGCTACCTTACCCTACGTCCCCGGTCTGCCCCCCCACTCTCGGGCGGAGCTGCGCGCGGCACCCCGCGGCGCCCGAGGCACCGTCGCGGCTGGGGGCGGTGGCCCTCCCTTACTCCAAGCTACCCGGCGGAGAGTTGCTCTATTCGGATAGCAGGTGTCGGGTAGTTAATCACTGGGGGCGGCGAGAGGAACGGGAAGCTAGCAGTCGCGCCGATTCTGGTAGAGATTGAACTCCTGGCGTACGTCTGCTCGGAGGCCTGGTGCCGCCAGGCAGCACCGGGGATTTGCGGCGGCAAGTCCTTCGACCCCGATGGGAGAGGGCGGGGTACAGGGGCGCGTCCTCCCCGCGCGGCTCTCTCACCCGCAGCTCTCCGGCCGGGGGGGCTCGGGGGACACGTATGCTCTAGGTGCGTGTGGTGAGTGCTC"/>
                        <sequence id="seq_IP1360_1996_Antananarivo" spec="Sequence" taxon="IP1360_1996_Antananarivo" totalcount="4" value="TCTTTTGGACTCGCAAACACGGAAAATGCAACATCACCCCCGCGGGACTGTAACCCGGCCGAGTAGGCTCTACCGCCGCCCTGAAGCCGTACACGTGACGGAGGCTGCCCGCCGCGAGGGGACCTGCCCGGGCCGCCGCACCCTCACAGGGCGTCCGCCCAGATTCCTGAGCCGCCGCTGGTTCACCCCAACCCCCAAGTGGCGGATCCAACCTGCTAGTTCTGGAGTACCAGCCCCCCCTCCTGTCCCCAGCCCACCGGGCCCCACTACCATACGGCCGTGGACATCACCGTCCCCTGGGCCCCACCGGGACGCCTGCCTCGGACCCCCGACGCCCGTCCCAAGCTATGCTCCCTGAGCTACCTTACCCTACGTCCCCGGTCTGCCCCCCCACTCTCGGGCGGAGCTGCGCGCGGCACCCCGCGGCGCCCGAGGCACCGTCGCGGCTGGGGGCGGTGGCCCTCCCTTACTCCAAGCTACCCGGCGGAGAGTTGCTCTATTCGGATAGCAGGTGTCGGGTAGTTAATCACTGGGGGCGGCGAGAGGAACGGGAAGCTAGCAGTCGCGCCGATTCTGGTAGAGATTGAACTCCTGGCGTACGTCTGCTCGGAGGCCCGGTGCCGCCAGGCAGCACCGGGGATTTGCGGCGGCAAGTCCTTCGACCCCGATGGGAGAGGGCGGGGTACAGGGGCGCGTCCTCCCCGCGCGGCTCTCTCACCCGCAGCTCTCCGGCCGGGGGGGCTCGGGGGACACGTATGCTCTAGGTGCATGTGGTGAGTGCTC"/>
                        <sequence id="seq_IP1376_1996_Antananarivo" spec="Sequence" taxon="IP1376_1996_Antananarivo" totalcount="4" value="TCTTTTGGACTCGCAAACACGGAAAATGCAACATCACCCCCGCGGGACTGTAACCCGGCCGAGTAGGCTCTACCGCCGCCCTGAAGCCGTACACGTGACGGAGGCTGCCCGCCGCGAGGGGACCTGCCCGGGCCGCCGCACCCTCACAGGGCGTCCGCCCAGATTCCTGAGCCGCCGCTGGTTCACCCCAACCCCCAAGTGGCGGATCCAACCTGCTAGTTCTGGAGTACCAGCCCCCCCTCCTGTCCCCAGCCCACCGGGCCCCACTACCATACGGCCGTGGACATCACCGTCCCCTGGGCCCCACCGGGACGCCTGCCTCGGACCCCCGACGCCCGTCCCAAGCTATGCTCCCTGAGCTACCTTACCCTACGTCCCCGGTCTGCCCCCCCACTCTCGGGCGGAGCTGCGCGCGGCACCCCGCGGCGCCCGAGGCACCGTCGCGGCTGGGGGCGGTGGCCCTCCCTTACTCCAAGCTACCCGGCGGAGAGTTGCTCTATTCGGATAGCAGGTGTCGGGTAGTTAATCACTGGGGGCGGCGAGAGGAACGGGAAGCTAGCAGTCGCGCCGATTCTGGTAGAGATTGAACTCCTGGCGTACGTCTGCTCGGAGGCCCGGTGCCGCCAGGCAGCACCGGGGATTTGCGGCGGCAAGTCCTTCGACCCCGATGGGAGAGGGCGGGGTACAGGGGCGCGTCCTCCCCGCGCGGCTCTCTCACCCGCAGCTCTCCGGCCGGGGGGGCTCGGGGGACACGTATGCTCTAGGTGCATGTGGTGAGTGCTC"/>
                        <sequence id="seq_IP1672_1998_Antananarivo" spec="Sequence" taxon="IP1672_1998_Antananarivo" totalcount="4" value="TCTTTTGGACTCGCAAACACGGAAAATGCAACATCACCCCCGCGGGACTGTAACCCGGCCGAGTAGGCTCTACCGCCGCCCTGAAGCCGTACACGTGACGGAGGCTGCCCGCCGCGAGGGGACCTGCCCGGGCCGCCGCACCCTCACAGGGCGTCCGCCCAGATTCCTGAGCCGCCGCTGGTTCACCCCAACCCCCAAGTGGCGGATCCAACCTGCTAGT-CTGGAGTACCAGCCCCCCCTCCTGTCCCCAGCCCACCGGGCCCCACTACCATACGGCCGTGGACATCACCGTCCCCTGGGCCCCACCGGGACGCCTGCCTCGGACCCCCGACGCCCGTCCCAAGCTATGCTCCCTGAGCTACCTTACCCTACGTCCCCGGTCTGCCCCCCCACTCTCGGGCGGAGCTGCGCGCGGCACCCCGCGGCGCCCGAGGCACCGTCGCGGCTGGGGGCGGTGGCCCTCCCTTACTCCAAGCTACCCGGCGGAGAGTTGCTCTATTCGGATAGCAGGTGTCGGGTAGTTAATCACTGGGGGCGGCGAGAGGAACGGGAAGCTAGCAGTCGCGCCGATTCTGGTAGAGATTGAACTCCTGGCGTACGTCTGCTCGGAGGCCCGGTGCCGCCAGGCAGCACCGGGGATTTGCGGTGGCAAGTCCTTCGACCCCGATGGGAGAGGGCGGGGTACAGGGGCGCGTCCTCCCCGCGCGGCTCTCTCACCCGCAGCTCTCCGGCCGGGGGGGCTCGGGGGACACGTATACTCTAGGTGCATGTGGTGAGTGCTC"/>
                        <sequence id="seq_IP1663_1997_Antananarivo" spec="Sequence" taxon="IP1663_1997_Antananarivo" totalcount="4" value="TCTTTTGGACTCTTAAACACGGAAAATACATCATCACCCCCGCGGGACTGTAACCCGGCCGAGTAGGCTCTACCGCCGCCCTGAAGCCGTACACGTGACGGAGGCTGCCCGCCGCGAGGGGACCTGCCCGGGCCGCCGCACCCTCACAGGGCGTCCGCCCAGATTCCTGAGCCGTCGCTGGTTCACCCCAACCCCCAAGTGGCGGATCCAACCTGCTAGTTCTGGAGTACCAGCCCCCCCTCCTGTCCCCAGCCCACCGGGCCCCACTACCATACGGCCGTGGACATCACCGTCCCCTGGGCCCCACCGGGACGCCTGCCTCGGACCCCCGACGCCCGTCCCAAGCTATGCTCCCTGAGCTACCTTACCCTACGTCCCCGGTCTGCCCCCCCACTCTCGGGCGGAGCTGCGCGCGGCACCCCGCGGCGCCCGAGGCACCGTCGCGGCTGGGGGCGGTGGCCCTCCCTTACTCCAAGCTACCCGGCGGAGAGTTGCTCTATTCGGATAGCAGGTGTCGGGTAGTTAATCACTGGGGGCGGCGAGAGGAACGGGAAGCTAGCAGTCGCGCCGATTCTGGTAGAGATTGAACTCCTGGCGTACGTCTGCTCGGAGGCCTGGTGCCGCCAGGCAGCACCGGGGATTTGCGGCGGCAAGTCCTTCGACCCCGATGGGAGAGGGCGGGGTACAGGGGCGCGTCCTCCCCGCGCGGCTCTCTCACCCGCAGCTCTCCGGCCGGGGGGGCTCGGGGGACACGTATGCTCTAGGTGCGTGTGGTGAGTGCTC"/>
                        <sequence id="seq_IP1463_1996_Antanifotsy" spec="Sequence" taxon="IP1463_1996_Antanifotsy" totalcount="4" value="TCTTTCAGACTCGCAAGCGTGATACGTGCAACTTCACCCCCGCGGGACTACAACCCGGCCGAGTAGGCTCTACCGCCGCCCTGAAGCCGTACACGTGACGGAGGCTGCCCGCCGCGAGGGGACCTGCCCGGGCCGCCGCACCCTCACAGGGCGTCCGCCCAGATTCCTGAGCCGTCGCTGGTTCACCCCAACCCCCCAGTGGCGGATCCAACCTGCTAGTTCTGGAGTACCAGCCCCCCCTCCTGTCCCCAGCCCACCGGGCCCCACTACCATACGGCCGTGGACATCACCGTCCCCTGGGCCCCACTGGGACGCCTGCCTCGGACCCCCGACTCCCGTCCCAAGCTATGCTCCCTGAGCTACCTTACCCTACGTCCCCGGTCTGCCCCCCCACTCTCGGTCGGAGCTGCGCGCGGCACCCCGCGGCGCCCGAGGCACCATCGCGGCTGGGGGCGGTGGCCCTCCCTTACTCCAAGCTACCCGGCGGAGAGTTGCTCTATTCGGATAGCAGGTGTCGGGTAGTTAATCACTGGGGGCGGCGAGAGGAACGGGAAGCTAGCAGTCGCGCCGATTCTGGTAGAGATTGAACTCCTGACGTACGACTGCTCGGAGGCCCGGTGCCGCCAGGCAGCACCGGGGATTTGCGGCGGCAAGTCCTTCGACCCCGATGGGGGAGGGCGGGGTACAGGGGCGCGTCCTCCCCGCGCGGCTCTCTCACCCGCAGCTCTCCGGCCGGGGGGGCTCGGGGGACACGTATGCTCTAGGTGCATGTGGTGAGTGCTC"/>
                        <sequence id="seq_IP1397_1996_Antananarivo" spec="Sequence" taxon="IP1397_1996_Antananarivo" totalcount="4" value="TCTTTTGGACTCTTAAACACGGAAAATACATCATCACCCCCGCGGGACTGTAACCCGGCCGAGTAGGCTCTACCGCCGCCCTGAAGCCGTACACGTGACGGAGGCTGCCCGCCGCGAGGGGACCTGCCCGGGCCGCCGCACCCTCACAGGGCGTCCGCCCAGATTCCTGAGCCGTCGCTGGTTCACCCCAACCCCCAAGTGGCGGATCCAACCTGCTAGTTCTGGAGTACCAGCCCCCCCTCCTGTCCCCAGCCCACCGGGCCCCACTACCATACGGCCGTGGACATCACCGTCCCCTGGGCCCCACCGGGACGCCTGCCTCGGACCCCCGACGCCCGTCCCAAGCTATGCTCCCTGAGCTACCTTACCCTACGTCCCCGGTCTGCCCCCCCACTCTCGGGCGGAGCTGCGCGCGGCACCCCGCGGCGCCCGAGGCACCGTCGCGGCTGGGGGCGGTGGCCCTCCCTTACTCCAAGCTACCCGGCGGAGAGTTGCTCTATTCGGATAGCAGGTGTCGGGTAGTTAATCACTGGGGGCGGCGAGAGGAACGGGAAGCTAGCAGTCGCGCCGATTCTGGTAGAGATTGAACTCCTGGCGTACGTCTGCTCGGAGGCCCGGTGCCGCCAGGCAGCACCGGGGATTTGCGGCGGCAAGTCCTTCGACCCCGATGGGAGAGGGCGGGGTACAGGGGCGCGTCCTCCCCGCGCGGCTCTCTCACCCGCAGCTCTCCGGCCGGGGGGGCTCGGGGGACACGTATGCTCTAGGTGCATGTGGTGAGTGCTC"/>
                        <sequence id="seq_IP1653_1997_Antananarivo" spec="Sequence" taxon="IP1653_1997_Antananarivo" totalcount="4" value="TCTTTTGGACTCGCAAACACGGAAAATGCAACATCACCCCCGCGGGACTGTAACCCGGCCGAGTAGGCTCTACCGCCGCCCTGAAGCCGTACACGTGACGGAGGCTGCCCGCCGCGAGGGGACCTGCCCGGGCCGCCGCACCCTCACAGGGCGTCCGCCCAGATTCCTGAGCCGCCGCTGGTTCACCCCAACCCCCAAGTGGCGGATCCAACCTGCTAGTTCTGGAGTACCAGCCCCCCCTCCTGTCCCCAGCCCACCGGGCCCCACTACCATACGGCCGTGGACATCACCGTCCCCTGGGCCCCACCGGGACGCCTGCCTCGGACCCCCGACGCCCGTCCCAAGCTATGCTCCCTGAGCTACCTTACCCTACGTCCCCGGTCTGCCCCCCCACTCTCGGGCGGAGCTGCGCGCGGCACCCCGCGGCGCCCGAGGCACCGTCGCGGCTGGGGGCGGTGGCCCTCCCTTACTCCAAGCTACCCGGCGGAGAGTTGCTCTATTCGGATAGCAGGTGTCGGGTAGTTAATCACTGGGGGCGGCGAGAGGAACGGGAAGCTAGCAGTCGCGCCGATTCTGGTAGAGATTGAACTCCTGGCGTACGTCTGCTCGGAGGCCCGGTGCCGCCAGGCAGCACCGGGGATTTGCGGCGGCAAGTCCTTCGACCCCGATGGGAGAGGGCGGGGTACAGGGGCGCGTCCTCCCCGCGCGGCTCTCTCACCCGCAGCTCTCCGGCCGGGGGGGCTCGGGGGACACGTATGCTCTAGGTGCATGTGGTGAGTGCTC"/>
                        <sequence id="seq_IP1452_1996_Antananarivo" spec="Sequence" taxon="IP1452_1996_Antananarivo" totalcount="4" value="TCTTTTGGACTCTTAAACACGGAAAATACATCATCACCCCCGCGGGACTGTAACCCGGCCGAGTAGGCTCTACCGCCGCCCTGAAGCCGTACACGTGACGGAGGCTGCCCGCCGCGAGGGGACCTGCCCGGGCCGCCGCACCCTCACAGGGCGTCCGCCCAGATTCCTGAGCCGTCGCTGGTTCACCCCAACCCCCAAGTGGCGGATCCAACCTGCTAGTTCTGGAGTACCAGCCCCCCCTCCTGTCCCCAGCCCACCGGGCCCCACTACCATACGGCCGTGGACATCACCGTCCCCTGGGCCCCACCGGGACGCCTGCCTCGGACCCCCGACGCCCGTCCCAAGCTATGCTCCCTGAGCTACCTTACCCTACGTCCCCGGTCTGCCCCCCCACTCTCGGGCGGAGCTGCGCGCGGCACCCCGCGGCGCCCGAGGCACCGTCGCGGCTGGGGGCGGTGGCCCTCCCTTACTCCAAGCTACCCGGCGGAGAGTTGCTCTATTCGGATAGCAGGTGTCGGGTAGTTAATCACTGGGGGCGGCGAGAGGAACGGGAAGCTAGCAGTCGCGCCGATTCTGGTAGAGATTGAACTCCTGGCGTACGTCTGCTCGGAGGCCCGGTGCCGCCAGGCAGCACCGGGGATTTGCGGCGGCAAGTCCTTCGACCCCGATGGGAGAGGGCGGGGTACAGGGGCGCGTCCTCCCCGCGCGGCTCTCTCACCCGCAGCTCTCCGGCCGGGGGGGCTCGGGGGACACGTATGCTCTAGGTGCATGTGGTGAGTGCTC"/>
                        <sequence id="seq_IP1355_1996_Antananarivo" spec="Sequence" taxon="IP1355_1996_Antananarivo" totalcount="4" value="TCTTTTGGACTCGCAAACACGGAAAATGCAACATCACCCCCGCGGGACTGTAACCCGGCCGAGTAGGCTCTACCGCCGCCCTGAAGCCGTACACGTGACGGAGGCTGCCCGCCGCGAGGGGACCTGCCCGGGCCGCCGCACCCTCACAGGGCGTCCGCCCAGATTCCTGAGCCGCCGCTGGTTCACCCCAACCCCCAAGTGGCGGATCCAACCTGCTAGTTCTGGAGTACCAGCCCCCCCTCCTGTCCCCAGCCCACCGGGCCCCACTACCATACGGCCGTGGACATCACCGTCCCCTGGGCCCCACCGGGACGCCTGCCTCGGACCCCCGACGCCCGTCCCAAGCTATGCTCCCTGAGCTACCTTACCCTACGTCCCCGGTCTGCCCCCCCACTCTCGGGCGGAGCTGCGCGCGGCACCCCGCGGCGCCCGAGGCACCGTCGCGGCTGGGGGCGGTGGCCCTCCCTTACTCCAAGCTACCCGGCGGAGAGTTGCTCTATTCGGATAGCAGGTGTCGGGTAGTTAATCACTGGGGGCGGCGAGAGGAACGGGAAGCTAGCAGTCGCGCCGATTCTGGTAGAGATTGAACTCCTGGCGTACGTCTGCTCGGAGGCCCGGTGCCGCCAGGCAGCACCGGGGATTTGCGGCGGCAAGTCCTTCGACCCCGATGGGAGAGGGCGGGGTACAGGGGCGCGTCCTCCCCGCGCGGCTCTCTCACCCGCAGCTCTCCGGCCGGGGGGGCTCGGGGGACACGTATGCTCTAGGTGCATGTGGTGAGTGCTC"/>
                        <sequence id="seq_IP1351_1996_Antananarivo" spec="Sequence" taxon="IP1351_1996_Antananarivo" totalcount="4" value="TCTTTTGGACTCGCAAACACGGAAAATGCAACATCACCCCCGCGGGACTGTAACCCGGCCGAGTAGGCTCTACCGCCGCCCTGAAGCCGTACACGTGACGGAGGCTGCCCGCCGCGAGGGGACCTGCCCGGGCCGCCGCACCCTCACAGGGCGTCCGCCCAGATTCCTGAGCCGTCGCTGGTTCACCCCAACCCCCAAGTGGCGGATCCAACCTGCTAGTTCTGGAGTACCAGCCCCCCCTCCTGTCCCCAGCCCACCGGGCCCCACTACCATACGGCCGTGGACATCACCGTCCCCTGGGCCCCACCGGGACGCCTGCCTCGGACCCCCGACGCCCGTCCCAAGCTATGCTCCCTGAGCTACCTTACCCTACGTCCCCGGTCTGCCCCCCCACTCTCGGGCGGAGCTGCGCGCGGCACCCCGCGGCGCCCGAGGCACCGTCGCGGCTGGGGGCGGTGGCCCTCCCTTACTCCAAGCTACCCGGCGGAGAGTTGCTCTATTCGGATAGCAGGTGTCGGGTAGTTAATCACTGGGGGCGGCGAGAGGAACGGGAAGCTAGCAGTCGCGCCGATTCTGGTAGAGATTGAACTCCTGGCGTACGTCTGCTCGGAGGCCCGGTGCCGCCAGGCAGCACCGGGGATTTGCGGCGGCAAGTCCTTCGACCCCGATGGGAGAGGGCGGGGTACAGGGGCGCGTCCTCCCCGCGCGGCTCTCTCACCCGCAGCTCTCCGGCCGGGGGGGCTCGGGGGACACGTATGCTCTAGGTGCATGTGGTGAGTGCTC"/>
                        <sequence id="seq_IP1669_1998_Antananarivo" spec="Sequence" taxon="IP1669_1998_Antananarivo" totalcount="4" value="TCTTTTGGACTCGCAAACACGGAAAATGCAACATCACCCCCGCGGGACTGTAACCCGGCCGAGTAGGCTCTACCGCCGCCCTGAAGCCGTACACGTGACGGAGGCTGCCCGCCGCGAGGGGACCTGCCCGGGCCGCCGCACCCTCACAGGGCGTCCGCCCAGATTCCTGAGCCGCCGCTGGTTCACCCCAACCCCCAAGTGGCGGATCCAACCTGCTAGTTCTGGAGTACCAGCCCCCCCTCCTGTCCCCAGCCCACCGGGCCCCACTACCATACGGCCGTGGACATCACCGTCCCCTGGGCCCCACCGGGACGCCTGCCTCGGACCCCCGACGCCCGTCCCAAGCTATGCTCCCTGAGCTACCTTACCCTACGTCCCCGGTCTGCCCCCCCACTCTCGGGCGGAGCTGCGCGCGGCACCCCGCGGCGCCCGAGGCACCGTCGCGGCTGGGGGCGGTGGCCCTCCCTTACTCCAAGCTACCCGGCGGAGAGTTGCTCTATTCGGATAGCAGGTGTCGGGTAGTTAATCACTGGGGGCGGCGAGAGGAACGGGAAGCTAGCAGTCGCGCCGATTCTGGTAGAGATTGAACTCCTGGCGTACGTCTGCTCGGAGGCCCGGTGCCGCCAGGCAGCACCGGGGATTTGCGGCGGCAAGTCCTTCGACCCCGATGGGAGAGGGCGGGGTACAGGGGCGCGTCCTCCCCGCGCGGCTCTCTCACCCGCAGCTCTCCGGCCGGGGGGGCTCGGGGGACACGTATGCTCTAGGTGCATGTGGTGAGTGCTC"/>
                        <sequence id="seq_IP1644_1998_Antananarivo" spec="Sequence" taxon="IP1644_1998_Antananarivo" totalcount="4" value="TCTTTTGGACTCGCAAACACGGAAAATGCAACATCACCCCCGCGGGACTGTAACCCGGCCGAGTAGGCTCTACCGCCGCCCTGAAGCCGTACACGTGACGGAGGCTGCCCGCCGCGAGGGGACCTGCCCGGGCCGCCGCACCCTCACAGGGCGTCCGCCCAGATTCCTGAGCCGCCGCTGGTTCACCCCAACCCCCAAGTGGCGGATCCAACCTGCTAGTTCTGGAGTACCAGCCCCCCCTCCTGTCCCCAGCCCACCGGGCCCCACTACCATACGGCCGTGGACATCACCGTCCCCTGGGCCCCACCGGGACGCCTGCCTCGGACCCCCGACGCCCGTCCCAAGCTATGCTCCCTGAGCTACCTTACCCTACGTCCCCGGTCTGCCCCCCCACTCTCGGGCGGAGCTGCGCGCGGCACCCCGCGGCGCCCGAGGCACCGTCGCGGCTGGGGGCGGTGGCCCTCCCTTACTCCAAGCTACCCGGCGGAGAGTTGCTCTATTCGGATAGCAGGTGTCGGGTAGTTAATCACTGGGGGCGGCGAGAGGAACGGGAA-CTAGCAGTCGCGCCGATTCTGGTAGAGATTGAACTCCTGGCGTACGTCTGCTCGGAGGCCCGGTGCCGCCAGGCAGCACCGGGGATTTGCGGCGGCAAGTCCTTCGACCCCGATGGGAGAGGGCGGGGTACAGGGGCGCGTCCTCCCCGCGCGGCTCTCTCACCCGCAGCTCTCCGGCCGGGGGGGCTCGGGGGACACGTATGCTCTAGGTGCATGTGGTGAGTGCTC"/>
                        <sequence id="seq_IP1656_1997_Antananarivo" spec="Sequence" taxon="IP1656_1997_Antananarivo" totalcount="4" value="TCTTTCAGACTCGCAAGCGTGATACGTGCAACTTCACCCCCGCGGGACTACAACCCGGCCGAGTAGGCTCTACCGCCGCCCTGAAGCCGTACACGTGACGGAGGCTGCCCGCCGCGAGGGGACCTGCCCGGGCCGCCGCACCCTCACAGGGCGTCCGCCCAGATTCCTGAGCCGTCGCTGGTTCACCCCAACCCCCCAGTGGCGGATCCAACCTGCTAGTTCTGGAGTACCAGCCCCCCCTCCTGTCCCCAGCCCACCGGGCCCCACTACCATACGGCCGTGGACATCACCGTCCCCTGGGCCCCACTGGGACGCCTGCCTCGGACCCCCGACTCCCGTCCCAAGCTATGCTCCCTGAGCTACCTTACCCTACGTCCCCGGTCTGCCCCCCCACTCTCGGTCGGAGCTGCGCGCGGCACCCCGCGGCGCCCGAGGCACCATCGCGGCTGGGGGCGGTGGCCCTCCCTTACTCCAAGCTACCCGGCGGAGAGTTGCTCTATTCGGATAGCAGGTGTCGGGTAGTTAATCACTGGGGGCGGCGAGAGGAACGGGAAGCTAGCAGTCGCGCCGATTCTGGTAGAGATTGAACTCCTGACGTACGACTGCTCGGAGGCCCGGTGCCGCCAGGCAGCACCGGGGATTTGCTGCGGCAAGTCCTTCGACCCCGATGGGGGATGGCGGGGTACAGGGGCGCGTCCTCCCCGCGCGGCTCTCTCACCCGCAGCTCTCCGGCCGGGGGGGCTCGGGGGACACGTATGCTCTAGGTGCATGTGGTGAGTGCTC"/>
                        <sequence id="seq_IP1657_1997_Antananarivo" spec="Sequence" taxon="IP1657_1997_Antananarivo" totalcount="4" value="TCTTTTGGACTCTTAAACACGGAAAATACATCATCACCCCCGCGGGACTGTAACCCGGCCGAGTAGGCTCTACCGCCGCCCTGAAGCCGTACACGTGACGGAGGCTGCCCGCCGCGAGGGGACCTGCCCGGGCCGCCGCACCCTCACAGGGCGTCCGCCCAGATTCCTGAGCCGTCGCTGGTTCACCCCAACCCCCAAGTGGCGGATCCAACCTGCTAGTTCTGGAGTACCAGCCCCCCCTCCTGTCCCCAGCCCACCGGGCCCCACTACCATACGGCCGTGGACATCACCGTCCCCTGGGCCCCACCGGGACGCCTGCCTCGGACCCCCGACGCCCGTCCCAAGCTATGCTCCCTGAGCTACCTTACCCTACGTCCCCGGTCTGCCCCCCCACTCTCGGGCGGAGCTGCGCGCGGCACCCCGCGGCGCCCGAGGCACCGTCGCGGCTGGGGGCGGTGGCCCTCCCTTACTCCAAGCTACCCGGCGGAGAGTTGCTCTATTCGGATAGCAGGTGTCGGGTAGTTAATCACTGGGGGCGGCGAGAGGAACGGGAAGCTAGCAGTCGCGCCGATTCTGGTAGAGATTGAACTCCTGGCGTACGTCTGCTCGGAGGCCCGGTGCCGCCAGGCAGCACCGGGGATTTGCGGCGGCAAGTCCTTCGACCCCGATGGGAGAGGGCGGGGTACAGGGGCGCGTCCTCCCCGCGCGGCTCTCTCACCCGCAGCTCTCCGGCCGGGGGGGCTCGGGGGACACGTATGCTCTAGGTGCATGTGGTGAGTGCTC"/>
                        <sequence id="seq_IP1678_1997_Antananarivo" spec="Sequence" taxon="IP1678_1997_Antananarivo" totalcount="4" value="TCTTTTGGACTCGCAAACACGGAAAATGCAACATCACCCCCGCGGGACTGTAACCCGGCCGAGTAGGCTCTACCGCCGCCCTGAAGCCGTACACGTGACGGAGGCTGCCCGCCGCGAGGGGACCTGCCCGGGCCGCCGCACCCTCACAGGGCGTCCGCCCAGATTCCTGAGCCGCCGCTGGTTCACCCCAACCCCCAAGTGGCGGATCCAACCTGCTAGTTCTGGAGTACCAGCCCCCCCTCCTGTCCCCAGCCCACCGGGCCCCACTACCATACGGCCGTGGACATCACCGTCCCCTGGGCCCCACCGGGACGCCTGCCTCGGACCCCCGACGCCCGTCCCAAGCTATGCTCCCTGAGCTACCTTACCCTACGTCCCCGGTCTGCCCCCCCACTCTCGGGCGGAGCTGCGCGCGGCACCCCGCGGCGCCCGAGGCACCGTCGCGGCTGGGGGCGGTGGCCCTCCCTTACTCCAAGCTACCCGGCGGAGAGTTGCTCTATTCGGATAGCAGGTGTCGGGTAGTTAATCACTGGGGGCGGCGAGAGGAACGGGAAGCTAGCAGTCGCGCCGATTCTGGTAGAGATTGAACTCCTGGCGTACGTCTGCTCGGAGGCCCGGTGCCGCCAGGCAGCACCGGGGATTTGCGGCGGCAAGTCCTTCGACCCCGATGGGAGAGGGCGGGGTACAGGGGCGCGTCCTCCCCGCGCGGCTCTCTCACCCGCAGCTCTCCGGCCGGGGGGGCTCGGGGGACACGTATACTCTAGGTGCATGTGGTGAGTGCTC"/>
                        <sequence id="seq_IP1330_1996_Antananarivo" spec="Sequence" taxon="IP1330_1996_Antananarivo" totalcount="4" value="TCTTTCAGACTCGCAAGCGTGATACGTGCAACTTCACCCCCGCGGGACTGTAACCCGGCCGAGTAGGCTCTACCGCCGCCCTGAAGCCGTACACGTGACGGAGGCTGCCCGCCGCGAGGGGACCTGCCCGGGCCGCCGCACCCTCACAGGGCGTCCGCCTAGATTCCTGAGCCGTCGCTGGTTCACCCCAACCCCCAAGTGGCGGATCCAACCTGCTAGTTCTGGAGTACCAGTCCCCCCTCCTGTCCCCAGCCCACCGGGCCCCACTACCATACGGCCGTGGACATCACCGTCCCCTGGGCCCCACCGGGACGCCTGCCTCGGACCCCCGACGCCCGTCCCAAGCAGTGCTCCCTGAGCTACCTTACCCTACGTCCCCGGTCTGCCCCCCCACTCTCGGGCGGAGCTGCGCGCGGCACCCCGCGGCGCCCGAGGCACCGTCGCGGCTGGGGGCGGTGGCCCTCCCGTACTCCAAGCTACCCGGCGGAGTGTTGCTCTATTCGGATAGCAGGTGTCGAGTAGTTAATCACTGGGGGCGGCGAGAGGAACGAGAAGCTAGCAGTCGCGTCGATTTTGGTAGAGATTGAACTCCTGGCGTACGTCTGCTCGGCGGCCCGGTGCCGCCAGGCAGAATCGGGGATTTGCGGCGGCAAGTCCTTCGACCCCGATGGGAGAGGACGGGGTACAGGGGCGCGTCCTGCCCGCGCGGCCCTCTCACCCGCAGCTCTCCGGCCGGGGGGGCTCGGGGGACACGTACGCTCTAGGTGCATGTGGTGAGTGCTC"/>
                        <sequence id="seq_IP1383_1996_Antananarivo" spec="Sequence" taxon="IP1383_1996_Antananarivo" totalcount="4" value="TCTTTTGGACTCTTAAACACGGAAAATACATCATCACCCCCGCGGGACTGTAACCCGGCCGAGTAGGCTCTACCGCCGCCCTGAAGCCGTACACGTGACGGAGGCTGCCCGCCGCGAGGGGACCTGCCCGGGCCGCCGCACCCTCACAGGGCGTCCGCCCAGATTCCTGAGCCGTCGCTGGTTCACCCCAACCCCCAAGTGGCGGATCCAACCTGCTAGTTCTGGAGTACCAGCCCCCCCTCCTGTCCCCAGCCCACCGGGCCCCACTACCATACGGCCGTGGACATCACCGTCCCCTGGGCCCCACCGGGACGCCTGCCTCGGACCCCCGACGCCCGTCCCAAGCTATGCTCCCTGAGCTACCTTACCCTACGTCCCCGGTCTGCCCCCCCACTCTCGGGCGGAGCTGCGCGCGGCACCCCGCGGCGCCCGAGGCACCGTCGCGGCTGGGGGCGGTGGCCCTCCCTTACTCCAAGCTACCCGGCGGAGAGTTGCTCTATTCGGATAGCAGGTGTCGGGTAGTTAATCACTGGGGGCGGCGAGAGGAACGGGAAGCTAGCAGTCGCGCCGATTCTGGTAGAGATTGAACTCCTGGCGTACGTCTGCTCGGAGGCCCGGTGCCGCCAGGCAGCACCGGGGATTTGCGGCGGCAAGTCCTTCGACCCCGATGGGAGAGGGCGGGGTACAGGGGCGCGTCCTCCCCGCGCGGCTCTCTCACCCGCAGCTCTCCGGCCGGGGGGGCTCGGGGGACACGTATGCTCTAGGTGCATGTGGTGAGTGCTC"/>
                        <sequence id="seq_IP1650_1997_Antananarivo" spec="Sequence" taxon="IP1650_1997_Antananarivo" totalcount="4" value="TCTTTTGGACTCGCAAACACGGAAAATGCAACATCACCCCCGCGGGACTGTAACCCGGCCGAGTAGGCTCTACCGCCGCCCTGAAGCCGTACACGTGACGGAGGCTGCCCGCCGCGAGGGGACCTGCCCGGGCCGCCGCACCCTCACAGGGCGTCCGCCCAGATTCCTGAGCCGCCGCTGGTTCACCCCAACCCCCAAGTGGCGGATCCAACCTGCTAGTTCTGGAGTACCAGCCCCCCCTCCTGTCCCCAGCCCACCGGGCCCCACTACCATACGGCCGTGGACATCACCGTCCCCTGGGCCCCACCGGGACGCCTGCCTCGGACCCCCGACGCCCGTCCCAAGCTATGCTCCCTGAGCTACCTTACCCTACGTCCCCGGTCTGCCCCCCCACTCTCGGGCGGAGCTGCGCGCGGCACCCCGCGGCGCCCGAGGCACCGTCGCGGCTGGGGGCGGTGGCCCTCCCTTACTCCAAGCTACCCGGCGGAGAGTTGCTCTATTCGGATAGCAGGTGTCGGGTAGTTAATCACTGGGGGCGGCGAGAGGAACGGGAAGCTAGCAGTCGCGCCGATTCTGGTAGAGATTGAACTCCTGGCGTACGTCTGCTCGGAGGCCCGGTGCCGCCAGGCAGCACCGGGGATTTGCGGCGGCAAGTCCTTCGACCCCGATGGGAGAGGGCGGGGTACAGGGGCGCGTCCTCCCCGCGCGGCTCTCTCACCCGCAGCTCTCCGGCCGGGGGGGCTCGGGGGACACGTATACTCTAGGTGCATGTGGTGAGTGCTC"/>
                        <sequence id="seq_IP1665_1997_Antananarivo" spec="Sequence" taxon="IP1665_1997_Antananarivo" totalcount="4" value="TCTTTTGGACTCTTAAACACGGAAAATACATCATCACCCCCGCGGGACTGTAACCCGGCCGAGTAGGCTCTACCGCCGCCCTGAAGCCGTACACGTGACGGAGGCTGCCCGCCGCGAGGGGACCTGCCCGGGCCGCCGCACCCTCACAGGGCGTCCGCCCAGATTCCTGAGCCGTCGCTGGTTCACCCCAACCCCCAAGTGGCGGATCCAACCTGCTAGTTCTGGAGTACCAGCCCCCCCTCCTGTCCCCAGCCCACCGGGCCCCACTACCATACGGCCGTGGACATCACCGTCCCCTGGGCCCCACCGGGACGCCTGCCTCGGACCCCCGACGCCCGTCCCAAGCTATGCTCCCTGAGCTACCTTACCCTACGTCCCCGGTCTGCCCCCCCACTCTCGGGCGGAGCTGCGCGCGGCACCCCGCGGCGCCCGAGGCACCGTCGCGGCTGGGGGCGGTGGCCCTCCCTTACTCCAAGCTACCCGGCGGAGAGTTGCTCTATTCGGATAGCAGGTGTCGGGTAGTTAATCACTGGGGGCGGCGAGAGGAACGGGAA-CTAGCAGTCGCGCCGATTCTGGTAGAGATTGAACTCCTGGCGTACGTCTGCTCGGAGGCCTGGTGCCGCCAGGCAGCACCGGGGATTTGCGGCGGCAAGTCCTTCGACCCCGATGGGAGAGGGCGGGGTACAGGGGCGCGTCCTCCCCGCGCGGCTCTCTCACCCGCAGCTCTCCGGCCGGGGGGGCTCGGGGGACACGTATGCTCTAGGTGCGTGTGGTGAGTGCTC"/>
                        <sequence id="seq_IP1329_1996_Miarinarivo" spec="Sequence" taxon="IP1329_1996_Miarinarivo" totalcount="4" value="TCTTTCGGACTCGCAAACACGGAACATGCAACATCACCCCCGCGGGACTGTAACCCGGCCGAGTAGGCTCTACCGCCGCCCTGAAGCCGTACACGTGACGGAGGCTGCCCGCCGCGAGGGGACCTGCCCGGGCCGCCGCACCCTCACAGGGCGTCCGCCCAGATTCCTGAGCCGTCGCTGGTTCACCCCAACCCCCAAGTGGCGGATCCAACCTGCTAGTTCTGGAGTACCAGCCCCCCCTCCTGTCCCCAGCCCACCGGGCCCCACTACCATACGGCCGTGGACATCACCGTCCCCTGGGCCCCACCGGGACGCCTGCCTCGGACCCCCGACGCCCGTCCCAAGCTATGCTCCCTGAGCTACCTTACCCTACGTCCCCGGTCTGCCCCCCCACTCTCGGGCGGAGCTGCGCGCGGCACCCCGCGGCGCCCGAGGCACCGTCGCGGCTGGGGGCGGTGGCCCTCCCTTACTCCAAGCTACCCGGCGGAGAGTTGCTCTATTCGGATAGCAGGTGTCGGGTAGTTAATCACTGGGGGCGGCGAGAGGAACGGGAAGCTAGCAGTCGCGCCGATTCTGGTAGAGAGTGAACTCCTGGCGTACGTCTGCTCGGAGGCCCGGTGCCGCCAGGCAGCACCGGGGATTTGCGGCGGCAAGTCCTTCGACCCCGATGGGAGAGGGCGGGGTACAGGGGCGCGTCCTCCCCGCGCGGCTCTCTCACCCGCAGCTCTCCGGCCGGGGGGGCTCGGGGGACACGTATGCTCTAGGTGCATGTGGTGGGTGCTC"/>
                        <sequence id="seq_IP1477_1995_Antananarivo" spec="Sequence" taxon="IP1477_1995_Antananarivo" totalcount="4" value="TCTTTCAGACTCGCAAGCGTGATACGTGCAACTTCACCCCCGCGGGACTGTAACCCGGCCGAGTAGGCTCTACCGCCGCCCTGAAGCCGTACACGTGACGGAGGCTGCCCGCCGCGAGGGGACCTGCCCGGGCCGCCGCACCCTCACAGGGCGTCCGCTTAGATTCCTGAGCCGTCGCTGGTTCACCCCAACCCCCAAGTGGCGGATCCAACCTGCTAGTTCTGGAGTACCAGCCCCCCCTCCTGTCCCCAGCCCACCGGGCCCCACTACCATACGGCCGTGGACATCACCGTCCCCTGGGCCCCACCGGGACGCCTGCCTCGGACCCCCGACGCCCGTCCCAAGCAGTGCTCCCTGAGCTACCTTACCCTACGTCCCCGGTCTGCCCCCCCACTCTCGGGCGGGGCTGCGCGCGGCACCCCGCGGCGCCCGAGGCACCGTCGCGGCTGGGGGCGGTGGCCCTCCCGTACTCCAAGCTACCCGGCGGAGAGTTGCTCTATTCGGATAGCAGGTGTCGAGTAGTTAATCACTGGGGGCGGCGAGAGGAACGAGAAGCTAGCAGTCGCGCCGATTTTGGTAGAGATTGAACTCCTGGCGTACGTCTGCTCGGCGGCCCGGTGCCGCCAGGCAGAATCGGGGATTTGCGGCGGCAAGTCCTTCGACCCCGATGGGAGAGGACGGGGTACAGGGGCGCGTCCTCCCCGCGCGGCTCTCTCACCCGCAGCTCTCCGGCCGGGGGGGCTCGGGGGACACGTACGCTCTAGGTGCATGTGGTGAGTGCTC"/>
                        <sequence id="seq_IP1417_1996_Antsirabe" spec="Sequence" taxon="IP1417_1996_Antsirabe" totalcount="4" value="TCTTTCAGACTCGCAAGCGTGATACGTGCAACTTCACCCCCGCGGGACTGTAACCCGGCCGAGTAGGCTTAGACGCCGCCTTGAAGCCGTACACGTGACGGAGGCTGCCCGCCGCGAGGGGACCTGCCCGGGCCGCCGCACCCTCACAGGGCGTCCGCCCAGACTCCTGAGCCGTCGCTGGTTCACCCCAACCCCTAAGTGGCGGATCCAACCTGCTAGTTCTGGAGTACCAGCCCCCCCTCCTGTCCCCAGCCCACCGGGCCCCACTACCATACGGCCGTGGACATCACCGTCCCCTGGGTCCCACCGGGACGCCTGCCTCGGACCCCCGACGCCCGTCCCAAGCTATGCTCCCTGAGCTACCTTACCCTACGCCCCCGGTCTGCCCCCCCACTCTCGGGCGGAGCTGCGCGCGGCACCCCGCGGCGCCAGAGGCACCGTCGCGGCTGGGGGCGGTGGCCCTCCCTTACTCCAAGCTACCCGGCGGAGAGTTGCTCTATTCGGATAGCAGGTGTCGGGTAGTTAATCACTGGGGGCGGCGAGAGGAACGGGAAGCTAGCAGTCGCGCCGATTCTGGTAGAGATTGAACTCCTGGCGTACGTCTGCTCGGAGGCCCGGTGCCGCCAGGCAGCACCGGGGATTTGCGGCGGCAAGTCCTTCGACCCCGACGGGAGAGGGCGGGGTACAGGGGCGCGTCCTCCCCGCGCGGCTCTCTCACCCGCAGCTATCCGGCCGGGTGGGCTCGGGGGACACGTATGCTCTAGGTGCATGTGGTGAGTGCTC"/>
                        <sequence id="seq_IP1473_1995_Antananarivo" spec="Sequence" taxon="IP1473_1995_Antananarivo" totalcount="4" value="TCTTTTGGACTCGCAAACACGGAAAATGCAACATCACCCCCGCGGGACTGTAACCCGGCCGAGTAGGCTCTACCGCCGCCCTGAAGCCGTACACGTGACGGAGGCTGCCCGCCGCGAGGGGACCTGCCCGGGCCGCCGCACCCTCACAGGGCGTCCGCCCAGATTCCTGAGCCGCCGCTGGTTCACCCCAACCCCCAAGTGGCGGATCCAACCTGCTAGTTCTGGAGTACCAGCCCCCCCTCCTGTCCCCAGCCCACCGGGCCCCACTACCATACGGCCGTGGACATCACCGTCCCCTGGGCCCCACCGGGACGCCTGCCTCGGACCCCCGACGCCCGTCCCAAGCTATGCTCCCTGAGCTACCTTACCCTACGTCCCCGGTCTGCCCCCCCACTCTCGGGCGGAGCTGCGCGCGGCACCCCGCGGCGCCCGAGGCACCGTCGCGGCTGGGGGCGGTGGCCCTCCCTTACTCCAAGCTACCCGGCGGAGAGTTGCTCTATTCGGATAGCAGGTGTCGGGTAGTTAATCACTGGGGGCGGCGAGAGGAACGGGAAGCTAGCAGTCGCGCCGATTCTGGTAGAGATTGAACTCCTGGCGTACGTCTGCTCGGAGGCCCGGTGCCGCCAGGCAGCACCGGGGATTTGCGGCGGCAAGTCCTTCGACCCCGATGGGAGAGGGCGGGGTACAGGGGCGCGTCCTCCCCGCGCGGCTCTCTCACCCGCAGCTCTCCGGCCGGGGGGGCTCGGGGGACACGTATGCTCTAGGTGCATGTGGTGAGTGCTC"/>
                        <sequence id="seq_IP1451_1996_Soavinandriana" spec="Sequence" taxon="IP1451_1996_Soavinandriana" totalcount="4" value="TCTTTCGGACTCGCAAACATGGAACATGCAACATCACCCCCGCGGGACTGTAACCCGGCCGAGTAGGCTCTACCGCCGCCCTGAAGCCGTACACGTGACGGAGGCTGCCCGCCGCGAGGGGACCTGCCCGGGCCGCCGCACCCTCACAGGGCGTCCGCCCAGATTCCTGAGCCGTCGCTGGTTCACCCCAACCCCCAAGTGGCGGATCCAACCTGCTAGTTCTGGAGTATCAGCCCCCCCTCCTGTCCCCAGCCCACCGGGCCCCACTACCATACGGCCGTGGACATCACCGTCCCCTGGGCCCCACCGGGACACCTGCCTCGGACCCCCGACGCCCGTCCCAAGCTATGCTCCCTGAGCTACCTTACCCTACGTCCCCGGTCTGCCCCCCCACTCTCGGGCGGAGCTGCGCGCGGCACCCCGCGGCGCCCGAGGCACCGTCGCGGCTGGGGGCGGTGGCCCTCCCTTACTCCAAGCTACCCGGCGGAGAGTTGCTCTATTCGGATAGCAGGTGTCGGGTAGTTAATCACTGGGGGCGGCGAGAGGAACGGGAAGCTAGCAGTCGCGCCAATTCTGGTAGAGATTGAACTCCTGGCGTACGTCTGCTCGGAGGCCCGGTGCCGCCAGGCAGCACCGGGGATTTGCGGCGGCAAGTCCTTCGACCCCGATGGGAGAGGGCGGGGTACAGGGGCGCGTCCTCCCCGCGCGGCTCTCTCACCCGCAGCTCTCCGGCCGGGGGAGCTCGGGGGACACGTATGCTCTAGGTGCATGTGGTGAGTGCTC"/>
                        <sequence id="seq_IP1377_1996_Antananarivo" spec="Sequence" taxon="IP1377_1996_Antananarivo" totalcount="4" value="TCTTTTGGACTCGCAAACACGGAAAATGCAACATCACCCCCGCGGGACTGTAACCCGGCCGAGTAGGCTCTACCGCCGCCCTGAAGCCGTACACGTGACGGAGGCTGCCCGCCGCGAGGGGACCTGCCCGGGCCGCCGCACCCTCACAGGGCGTCCGCCCAGATTCCTGAGCCGCCGCTGGTTCACCCCAACCCCCAAGTGGCGGATCCAACCTGCTAGTTCTGGAGTACCAGCCCCCCCTCCTGTCCCCAGCCCACCGGGCCCCACTACCATACGGCCGTGGACATCACCGTCCCCTGGGCCCCACCGGGACGCCTGCCTCGGACCCCCGACGCCCGTCCCAAGCTATGCTCCCTGAGCTACCTTACCCTACGTCCCCGGTCTGCCCCCCCACTCTCGGGCGGAGCTGCGCGCGGCACCCCGCGGCGCCCGAGGCACCGTCGCGGCTGGGGGCGGTGGCCCTCCCTTACTCCAAGCTACCCGGCGGAGAGTTGCTCTATTCGGATAGCAGGTGTCGGGTAGTTAATCACTGGGGGCGGCGAGAGGAACGGGAAGCTAGCAGTCGCGCCGATTCTGGTAGAGATTGAACTCCTGGCGTACGTCTGCTCGGAGGCCCGGTGCCGCCAGGCAGCACCGGGGATTTGCGGCGGCAAGTCCTTCGACCCCGATGGGAGAGGGCGGGGTACAGGGGCGCGTCCTCCCCGCGCGGCTCTCTCACCCGCAGCTCTCCGGCCGGGGGGGCTCGGGGGACACGTATGCTCTAGGTGCATGTGGTGAGTGCTC"/>
                        <sequence id="seq_IP1658_1997_Antananarivo" spec="Sequence" taxon="IP1658_1997_Antananarivo" totalcount="4" value="TCTTTCAGACTCGCAAGCGTGATACGTGCAACTTCACCCCCGCGGGACTACAACCCGGCCGAGTAGGCTCTACCGCCGCCCTGAAGCCGTACACGTGACGGAGGCTGCCCGCCGCGAGGGGACCTGCCCGGGCCGCCGCACCCTCACAGGGCGTCCGCCCAGATTCCTGAGCCGTCGCTGGTTCACCCCAACCCCCCAGTGGCGGATCCAACCTGCTAGTTCTGGAGTACCAGCCCCCCCTCCTGTCCCCAGCCCACCGGGCCCCACTACCATACGGCCGTGGACATCACCGTCCCCTGGGCCCCACTGGGACGCCTGCCTCGGACCCCCGACTCCCGTCCCAAGCTATGCTCCCTGAGCTACCTTACCCTACGTCCCCGGTCTGCCCCCCCACTCTCGGTCGGAGCTGCGCGCGGCACCCCGCGGCGCCCGAGGCACCATCGCGGCTGGGGGCGGTGGCCCTCCCTTACTCCAAGCTACCCGGCGGAGAGTTGCTCTATTCGGATAGCAGGTGTCGGGTAGTTAATCACTGGGGGCGGCGAGAGGAACGGGAAGCTAGCAGTCGCGCCGATTCTGGTAGAGATTGAACTCCTGACGTACGACTGCTCGGAGGCCCGGTGCCGCCAGGCAGCACCGGGGATTTGCTGCGGCAAGTCCTTCGACCCCGATGGGGGATGGCGGGGTACAGGGGCGCGTCCTCCCCGCGCGGCTCTCTCACCCGCAGCTCTCCGGCCGGGGGGGCTCGGGGGACACGTATGCTCTAGGTGCATGTGGTGAGTGCTC"/>
                        <sequence id="seq_IP1660_1997_Antananarivo" spec="Sequence" taxon="IP1660_1997_Antananarivo" totalcount="4" value="TCTTTTGGACTCTTAAACACGGAAAATACATCATCACCCCCGCGGGACTGTAACCCGGCCGAGTAGGCTCTACCGCCGCCCTGAAGCCGTACACGTGACGGAGGCTGCCCGCCGCGAGGGGACCTGCCCGGGCCGCCGCACCCTCACAGGGCGTCCGCCCAGATTCCTGAGCCGTCGCTGGTTCACCCCAACCCCCAAGTGGCGGATCCAACCTGCTAGTTCTGGAGTACCAGCCCCCCCTCCTGTCCCCAGCCCACCGGGCCCCACTACCATACGGCCGTGGACATCACCGTCCCCTGGGCCCCACCGGGACGCCTGCCTCGGACCCCCGACGCCCGTCCCAAGCTATGCTCCCTGAGCTACCTTACCCTACGTCCCCGGTCTGCCCCCCCACTCTCGGGCGGAGCTGCGCGCGGCACCCCGCGGCGCCCGAGGCACCGTCGCGGCTGGGGGCGGTGGCCCTCCCTTACTCCAAGCTACCCGGCGGAGAGTTGCTCTATTCGGATAGCAGGTGTCGGGTAGTTAATCACTGGGGGCGGCGAGAGGAACGGGAAGCTAGCAGTCGCGCCGATTCTGGTAGAGATTGAACTCCTGGCGTACGTCTGCTCGGAGGCCCGGTGCCGCCAGGCAGCACCGGGGATTTGCGGCGGCAAGTCCTTCGACCCCGATGGGAGAGGGCGGGGTACAGGGGCGCGTCCTCCCCGCGCGGCTCTCTCACCCGCAGCTCTCCGGCCGGGGGGGCTCGGGGGACACGTATGCTCTAGGTGCATGTGGTGAGTGCTC"/>
                        <sequence id="seq_IP1388_1996_Miarinarivo" spec="Sequence" taxon="IP1388_1996_Miarinarivo" totalcount="4" value="TCTTTCGGACTCGCAAACATGGAACATGCAACATCACCCCCGCGGGACTGTAACCCGGCCGAGTAGGCTCTACCGCCGCCCTGAAGCCGTACACGTGACGGAG-CTGCCCGCCGCGAGGGGACCTGCCCGGGCCGCCGCACCCTCACAGGGCGTCCGCCCAGATTCCTGAGCCGTCGCTGGTTCACCCCAACCCCCAAGTGGCGGATCCAACCTGCTAGTTCTGGAGTACCAGCCCCCCCTCCTGTCCCCAGCCCACCGGGCCCCACTACCATACGGCCGTGGACATCACCGTCCCCTGGGCCCCATCGGGACGCCTGCCTCGGACCCCCGACGCTCGTCCCAAGCTATGCTCCCTGAGCTACCTTACCCTACGTCCCCGGTCTGCCCCCCCACTCTCGGGCGGAGCTGCGCGCGGCACCCCGCGGCGCCCGAGGCACCGTCGCGGCTGGGGGCGGTGGCCCTCCCTTACTCCAAGCTACCCGGCGGAGAGTTGCTCTATTCGGATAGCAGGTGTCGGGTAGTTAATCACTGGGGGCGGCGAGAGGAACGGGAAGCTAGCAGTCGCGCCGATTCTGGTAGAGATTGAACTCCTGGCGTACGTCTGCTCGGAGGCCCGGTGCCGCCAGGCAGCACCGGGGATTTGCGGCGGCAAGTCCTTCGACCCCGATGGGAGAGGGCGGGGTACAGGGGCGCGTCCTCCCCGCGCGGCTCTCTCACCCGCAGCTCTCCGGCCGGGGGGGCTCGGGGGACACGTATGCTCTAGGTGCATGTGGTGAGTGCTC"/>
                        <sequence id="seq_IP1675_1997_Antananarivo" spec="Sequence" taxon="IP1675_1997_Antananarivo" totalcount="4" value="TCTTTCAGACTCGCAAGCGTGATACGTGCAACTTCACCCCCGCGGGACTGTAACCCGGCCGAGTAGGCTTAGCCGCCGCCCTGAAGCCGTACACGTGGCGGAGGCTGCCCGCCGTGAGGGGACCTGCCCGGGCCGCCGCACCCTCACAGGGCGTCCGCCCAGACTCCTGGGCCGTCGCTGGTTCACCCCAACCCCTAAGTGGCGGATCAAACCTGCTAGTTCTGGAGTACCAGCCCCCCCTCCTGTCCCTAGCCCACCGGGCCCCACTACCATACGGCCGTGGACATCACCGTCCCCTGGGTCCCACCGGGACGCCTGCCTCGGACCCCCGACGCCCGTCCCAAGCTATGCTCCCTGAGCTACCTTACCCTACGTCCCCGGTCTGCCCCCCCACTCTCGGGCGGAGCTGCGTGCGGCACCCCGCGGCGCCCGAGGCACCGTCGCGGCTGGGGGCGGTGGCCCTCCCTTACTCCACGCTACCCGGCGGAGAGTTGCTCTATTCGGATAGCAGGTGTCGGGTAGTTAATCACTGGGGGCGGCGAGAGGAACGGGAAGCTAGCAGTCGCGCCGATTCTGGTAGAGATTGAACTCCTGGCGTACGTCTGCTCGGAGGCCCGGTGCCGCCAGACAGCACCGGGGATTTGCGGCGGCAAGTCCTTCGACCCCGATGGGAGAGGGCGGGGTACAGGGGCGCGTCCTCCCCGCTCGGCTCTCTCACCCGCAGCTCTCCGGCCGGGGGGGCTCGGGGGACACGCATGCTCTAAGTGCATGTGGTGAGTGCTC"/>
                        <sequence id="seq_IP1661_1997_Antananarivo" spec="Sequence" taxon="IP1661_1997_Antananarivo" totalcount="4" value="TCTTTTGGACTCTTAAACACGGAAAATACATCATCACCCCCGCGGGACTGTAACCCGGCCGAGTAGGCTCTACCGCCGCCCTGAAGCCGTACACGTGACGGAGGCTGCCCGCCGCGAGGGGACCTGCCCGGGCCGCCGCACCCTCACAGGGCGTCCGCCCAGATTCCTGAGCCGTCGCTGGTTCACCCCAACCCCCAAGTGGCGGATCCAACCTGCTAGTTCTGGAGTACCAGCCCCCCCTCCTGTCCCCAGCCCACCGGGCCCCACTACCATACGGCCGTGGACATCACCGTCCCCTGGGCCCCACCGGGACGCCTGCCTCGGACCCCCGACGCCCGTCCCAAGCTATGCTCCCTGAGCTACCTTACCCTACGTCCCCGGTCTGCCCCCCCACTCTCGGGCGGAGCTGCGCGCGGCACCCCGCGGCGCCCGAGGCACCGTCGCGGCTGGGGGCGGTGGCCCTCCCTTACTCCAAGCTACCCGGCGGAGAGTTGCTCTATTCGGATAGCAGGTGTCGGGTAGTTAATCACTGGGGGCGGCGAGAGGAACGGGAAGCTAGCAGTCGCGCCGATTCTGGTAGAGATTGAACTCCTGGCGTACGTCTGCTCGGAGGCCTGGTGCCGCCAGGCAGCACCGGGGATTTGCGGCGGCAAGTCCTTCGACCCCGATGGGAGAGGGCGGGGTACAGGGGCGCGTCCTCCCCGCGCGGCTCTCTCACCCGCAGCTCTCCGGCCGGGGGGGCTCGGGGGACACGTATGCTCTAGGTGCGTGTGGTGAGTGCTC"/>
                        <sequence id="seq_IP1391_1996_Faratsiho" spec="Sequence" taxon="IP1391_1996_Faratsiho" totalcount="4" value="TCTTTCGGACTCGCAAACATGGAACATGCAACATCACCCCCGCGGGACTGTAACCCGGCCGAGTAGGCTCTACCGCCGCCCTGAAGCCGTACACGTGACGGAGGCTGCCCGCCGCGAGGGGACCTGCCCGGGCCGCCGCACCCTCACAGGGCGTCCGCCCAGATTCCTGAGCCGTCGCTGGTTCACCCCAACCCCCAAGTGGCGGATCCAACCTGCTAGTTCTGGAGTACCAGCCCCCCCTCCTGTCCCCAGCCCACCGGGCCCCACTACCATACGGCCGTGGACATCACCGTCCCCTGGGCCCCACCGGGACGCCTGCCTCGGACCCCCGACGCCCGTCCCAAGCTATGCTCCCTGAGCTACCTTACCCTACGTCCCCGGTCTGCCCCCCCACTCTCGGGCGGAGCTGCGCGCGGCACCCCGCGGCGCCCGAGGCACCGTCGCGGCTGGGGGCGGTGGCCCTCCCTTACTCCAAGCTACCCGGCGGAGAGTTGCTCTATTCGGATAGCAGGTGTCGGGTAGTTAATCACTGGGGGCGGCGAGAGGAACGGGAAGCTAGCAGTCGCGCCGATTCTGGTAGAGATTGAACTCCTGGCGTACGTCTGCTCGGAGGCCCGGTGCCGCCAGGCAACACCGGGGATTTGCGGCGGCAAGTCCTTCGACCCCGATGGGAGAGGGCGGGGTACAGGGGCGCGTCCTCCCCGCGCGGCTCTCTCACCCGCAGCTCTCCGGCCGGGGGAGCTCGGGGGACACGTATGCTCTAGGTGCATGTGGTGAGTGCTC"/>
                        <sequence id="seq_IP1447_1996_Antananarivo" spec="Sequence" taxon="IP1447_1996_Antananarivo" totalcount="4" value="TCTTTCAGACTCGCAAGCGTGATACGTGCAACTTCACCCCCGCGGGACTGTAACCCGGCCGAGTAGGCTCTACCGCCGCCCTGAAGCCGTACACGTGACGGAGGCTGCCCGCCGCGAGGGGACCTGCCCGGGCCGCCGCACCCTCACAGGGCGTCCGCCCAGATTCCTGAGCCGTCGCTGGTTCACCCCAACCCCCCAGTGGCGGATCCAACCTGCTAGTTCTGGAGTACCAGCCCCCCCTCCTGTCCCCAGCCCACCGGGCCCCACTACCATACGGCCGTGGACATCACCGTCCCCTGGGCCCCACTGGGACGCCTGCCTCTGACCCCCGACTCCCGTCCCAAGCTATGCTCCCTGAGCTACCTTACCCTACGTCCCCGGTCTGCCCCCCCACTCTCGGTCGGAGCTGCGCGCGGCACCCCGCGGCGCCCGAGGCACCATCGCGGCTGGGGGCGGTGGCCCTCCCTTACTCCAAGTTACCCGGCGGAGAGTTGCTCTATTCGGATAGCAGGTGTCGGGTAGTTAATCACTGGGGGCGGCGAGAGGAACGGGAAGCTAGCAGTCGCGCCGATTCTGGTAGAGATTGAACTCCTGACGTACGACTGCTCGGAGGCCCGGTGCCGCCAGGCAGCACCGGGGATTTGCGGCGGCAAGCCCTTCGACCCCGATGGGGGAGGGCGGGGTACAGGGGCGCGTCCTCCCCGCGCGGCTCTCTCACCCGCAGCTCTCCGGCCGGGGGGGCTCGGGGGACACGTATGCTCTAGGTGCATGTGGTGAGTGCTC"/>
                        <sequence id="seq_IP1471_1996_Betafo" spec="Sequence" taxon="IP1471_1996_Betafo" totalcount="4" value="TCTTTCAGACTCGCAAGCGTGATACGTGCAACTTCACCCTCGCGGGACTGTAACCCGGCCGAGTAGGCTCTACCGCCGCCCTGAAGCCGTACACGTGACGGAGGCTGCCCGCCGCGAGGGGACCTGCCCGGGCCGCCGCACCCTCACAGGGCGTCTGCCCAGATTCCTGAGCCGTCGCTGGTTCACCCCAACCCCCAAGTGGCGGATCCAACCTGCTAGTTCTGGAGTACCAGCCCCCCCTCCTGTCCCCAGCCCACCGGGCCCCACTACCATACGGCCGTGGACATCACCGTCCCCTGGGCCCCACCGGGACGCCTGCCTCGGACCCCCGACGCCCGTCCCAAGCTATGCTCCCTGAGCAACCTTACCCTACGTCCCCGGTCTGCCCCCCCACTCTCGGGCGGAGCTGCGCGCGGCACCCCGCGGCGCCCGAGGCACCGTCGCGGCTGGGGGCGGTGGCCCGCCCTTACTCCAAGCTACCCGGCGGAGAGTTGCTCTATTCGGATAGCAGATATCGGGTAGTTAATCACTGGGGGCGGCGAGAGGAACGGGAAGCTAGCAGTCGCGCCGATTCTGGTAGAGATTGAACTACTGGTGTACGTCTGCTCGGAGGTCCGGTGCCGCCAGGCAGCACCGGGGATTTGTGGCGGCAAGTCCTTCGACCCCGATGGGAGAGGGCGGGGTACAGGGGCGCGTCCTCCCCGTGCGGCTCTCTCACCCGCAGCTCTCCGGCCGGGGGGGCTCGGGGGACACGTATGCTCTAGGTGCATGTGGTGAGTGCTC"/>
                        <sequence id="seq_IP1381_1996_Antananarivo" spec="Sequence" taxon="IP1381_1996_Antananarivo" totalcount="4" value="TCTTTTGGACTCGCAAACACGGAAAATGCAACATCACCCCCGCGGGACTGTAACCCGGCCGAGTAGGCTCTACCGCCGCCCTGAAGCCGTACACGTGACGGAGGCTGCCCGCCGCGAGGGGACCTGCCCGGGCCGCCGCACCCTCACAGGGCGTCCGCCCAGATTCCTGAGCCGCCGCTGGTTCACCCCAACCCCCAAGTGGCGGATCCAACCTGCTAGTTCTGGAGTACCAGCCCCCCCTCCTGTCCCCAGCCCACCGGGCCCCACTACCATACGGCCGTGGACATCACCGTCCCCTGGGCCCCACCGGGACGCCTGCCTCGGACCCCCGACGCCCGTCCCAAGCTATGCTCCCTGAGCTACCTTACCCTACGTCCCCGGTCTGCCCCCCCACTCTCGGGCGGAGCTGCGCGCGGCACCCCGCGGCGCCCGAGGCACCGTCGCGGCTGGGGGCGGTGGCCCTCCCTTACTCCAAGCTACCCGGCGGAGAGTTGCTCTATTCGGATAGCAGGTGTCGGGTAGTTAATCACTGGGGGCGGCGAGAGGAACGGGAAGCTAGCAGTCGCGCCGATTCTGGTAGAGATTGAACTCCTGGCGTACGTCTGCTCGGAGGCCCGGTGCCGCCAGGCAGCACCGGGGATTTGCGGCGGCAAGTCCTTCGACCCCGATGGGAGAGGGCGGGGTACAGGGGCGCGTCCTCCCCGCGCGGCTCTCTCACCCGCAGCTCTCCGGCCGGGGGGGCTCGGGGGACACGTATGCTCTAGGTGCATGTGGTGAGTGCTC"/>
                        <sequence id="seq_IP1367_1996_Antananarivo" spec="Sequence" taxon="IP1367_1996_Antananarivo" totalcount="4" value="TCTTTTGGACTCGCAAACACGGAAAATGCAACATCACCCCCGCGGGACTGTAACCCGGCCGAGTAGGCTCTACCGCCGCCCTGAAGCCGTACACGTGACGGAGGCTGCCCGCCGCGAGGGGACCTGCCCGGGCCGCCGCACCCTCACAGGGCGTCCGCCCAGATTCCTGAGCCGCCGCTGGTTCACCCCAACCCCCAAGTGGCGGATCCAACCTGCTAGTTCTGGAGTACCAGCCCCCCCTCCTGTCCCCAGCCCACCGGGCCCCACTACCATACGGCCGTGGACATCACCGTCCCCTGGGCCCCACCGGGACGCCTGCCTCGGACCCCCGACGCCCGTCCCAAGCTATGCTCCCTGAGCTACCTTACCCTACGTCCCCGGTCTGCCCCCCCACTCTCGGGCGGAGCTGCGCGCGGCACCCCGCGGCGCCCGAGGCACCGTCGCGGCTGGGGGCGGTGGCCCTCCCTTACTCCAAGCTACCCGGCGGAGAGTTGCTCTATTCGGATAGCAGGTGTCGGGTAGTTAATCACTGGGGGCGGCGAGAGGAACGGGAAGCTAGCAGTCGCGCCGATTCTGGTAGAGATTGAACTCCTGGCGTACGTCTGCTCGGAGGCCCGGTGCCGCCAGGCAGCACCGGGGATTTGCGGCGGCAAGTCCTTCGACCCCGATGGGAGAGGGCGGGGTACAGGGGCGCGTCCTCCCCGCGCGGCTCTCTCACCCGCAGCTCTCCGGCCGGGGGGGCTCGGGGGACACGTATGCTCTAGGTGCATGTGGTGAGTGCTC"/>
                        <sequence id="seq_IP1662_1997_Antananarivo" spec="Sequence" taxon="IP1662_1997_Antananarivo" totalcount="4" value="TCTTTCGGACTCGCAAACATGGAACATGCAACATCACCCCCGCGGGACTGTAACCCGGCCGAGTAGGCTCTACCGCCGCCCTGAAGCCGTACACGTGACGGAGGCTGCCCGCCGCGAGGGGACCTGCCCGGGCCGCCGCACCCTCACAGGGCGTCCGCCCAGATTCCTGAGCCGTCGCTGGTTCACCCCAACCCCCAAGTGGCGGATCCAACCTGCTAGTTCTGGAGTACCAGCCCCCCCTCCTGTCCCCAGCCCACCGGGCCCCACTACCATACGGCCGTGGACATCACCGTCCCCTGGGCCCCACCGGGACGCCTGCCTCGGACCCCCGACGCCCGTCCCAAGCTATGCTCCCTGAGCTACCTTACCCTACGTCCCCGGTCTGCCCCCCCACTCTCGGGCGGAGCTGCGCGCGGCACCCCGCGGCGCCCGAGGCACCGTCGCGGCTGGGGGCGGTGGCCCTACCTTACTCCAAGCTACCCGGCGGAGAGTTGCTCTATTCGGATAGCAGGTGTCGGGTAGTTAATCACCGGGGGCGGCGAGAGGAACGGGAAGCTAGCAGTCGCGCCGATTCTGGTAGAGATTGAACTCCTGGCGTACGTCTGCTCGGAGGCCCGGTGCCGCCAGGCAGCACCGGGGATTTGCGGCGGCAAGTCCTTCGACCCCGATGGGAGAGGGCGGGGTACAGGGGCGCGTCCTCCCCGCGCGGCTCTCTCACCCGCAGCTCTCCGGCCGGGGGGGCTCGGGGGACACGTATGCTCTAGGTGCATGTGGTGAGTGCTC"/>
                        <sequence id="seq_IP1448_1996_Antananarivo" spec="Sequence" taxon="IP1448_1996_Antananarivo" totalcount="4" value="TCTTTTGGACTCTTAAACACGGAAAATACATCATCACCCCCGCGGGACTGTAACCCGGCCGAGTAGGCTCTACCGCCGCCCTGAAGCCGTACACGTGACGGAGGCTGCCCGCCGCGAGGGGACCTGCCCGGGCCGCCGCACCCTCACAGGGCGTCCGCCCAGATTCCTGAGCCGTCGCTGGTTCACCCCAACCCCCAAGTGGCGGATCCAACCTGCTAGTTCTGGAGTACCAGCCCCCCCTCCTGTCCCCAGCCCACCGGGCCCCACTACCATACGGCCGTGGACATCACCGTCCCCTGGGCCCCACCGGGACGCCTGCCTCGGACCCCCGACGCCCGTCCCAAGCTATGCTCCCTGAGCTACCTTACCCTACGTCCCCGGTCTGCCCCCCCACTCTCGGGCGGAGCTGCGCGCGGCACCCCGCGGCGCCCGAGGCACCGTCGCGGCTGGGGGCGGTGGCCCTCCCTTACTCCAAGCTACCCGGCGGAGAGTTGCTCTATTCGGATAGCAGGTGTCGGGTAGTTAATCACTGGGGGCGGCGAGAGGAACGGGAAGCTAGCAGTCGCGCCGATTCTGGTAGAGATTGAACTCCTGGCGTACGTCTGCTCGGAGGCCCGGTGCCGCCAGGCAGCACCGGGGATTTGCGGCGGCAAGTCCTTCGACCCCGATGGGAGAGGGCGGGGTACAGGGGCGCGTCCTCCCCGCGCGGCTCTCTCACCCGCAGCTCTCCGGCCGGGGGGGCTCGGGGGACACGTATGCTCTAGGTGCATGTGGTGAGTGCTC"/>
                        <sequence id="seq_IP1674_1997_Antananarivo" spec="Sequence" taxon="IP1674_1997_Antananarivo" totalcount="4" value="TCTTTTGGACTCGCAAACACGGAAAATGCAACATCACCCCCGCGGGACTGTAACCCGGCCGAGTAGGCTCTACCGCCGCCCTGAAGCCGTACACGTGACGGAGGCTGCCCGCCGCGAGGGGACCTGCCCGGGCCGCCGCACCCTCACAGGGCGTCCGCCCAGATTCCTGAGCCGCCGCTGGTTCACCCCAACCCCCAAGTGGCGGATCCAACCTGCTAGTTCTGGAGTACCAGCCCCCCCTCCTGTCCCCAGCCCACCGGGCCCCACTACCATACGGCCGTGGACATCACCGTCCCCTGGGCCCCACCGGGACGCCTGCCTCGGACCCCCGACGCCCGTCCCAAGCTATGCTCCCTGAGCTACCTTACCCTACGTCCCCGGTCTGCCCCCCCACTCTCGGGCGGAGCTGCGCGCGGCACCCCGCGGCGCCCGAGGCACCGTCGCGGCTGGGGGCGGTGGCCCTCCCTTACTCCAAGCTACCCGGCGGAGAGTTGCTCTATTCGGATAGCAGGTGTCGGGTAGTTAATCACTGGGGGCGGCGAGAGGAACGGGAAGCTAGCAGTCGCGCCGATTCTGGTAGAGATTGAACTCCTGGCGTACGTCTGCTCGGAGGCCCGGTGCCGCCAGGCAGCACCGGGGATTTGCGGCGGCAAGTCCTTCGACCCCGATGGGAGAGGGCGGGGTACAGGGGCGCGTCCTCCCCGCGCGGCTCTCTCACCCGCAGCTCTCCGGCCGGGGGGGCTCGGGGGACACGTATACTCTAGGTGCATGTGGTGAGTGCTC"/>
                        <sequence id="seq_IP1354_1996_Antananarivo" spec="Sequence" taxon="IP1354_1996_Antananarivo" totalcount="4" value="TCTTTTGGACTCGCAAACACGGAAAATGCAACATCACCCCCGCGGGACTGTAACCCGGCCGAGTAGGCTCTACCGCCGCCCTGAAGCCGTACACGTGACGGAGGCTGCCCGCCGCGAGGGGACCTGCCCGGGCCGCCGCACCCTCACAGGGCGTCCGCCCAGATTCCTGAGCCGCCGCTGGTTCACCCCAACCCCCAAGTGGCGGATCCAACCTGCTAGTTCTGGAGTACCAGCCCCCCCTCCTGTCCCCAGCCCACCGGGCCCCACTACCATACGGCCGTGGACATCACCGTCCCCTGGGCCCCACCGGGACGCCTGCCTCGGACCCCCGACGCCCGTCCCAAGCTATGCTCCCTGAGCTACCTTACCCTACGTCCCCGGTCTGCCCCCCCACTCTCGGGCGGAGCTGCGCGCGGCACCCCGCGGCGCCCGAGGCACCGTCGCGGCTGGGGGCGGTGGCCCTCCCTTACTCCAAGCTACCCGGCGGAGAGTTGCTCTATTCGGATAGCAGGTGTCGGGTAGTTAATCACTGGGGGCGGCGAGAGGAACGGGAAGCTAGCAGTCGCGCCGATTCTGGTAGAGATTGAACTCCTGGCGTACGTCTGCTCGGAGGCCCGGTGCCGCCAGGCAGCACCGGGGATTTGCGGCGGCAAGTCCTTCGACCCCGATGGGAGAGGGCGGGGTACAGGGGCGCGTCCTCCCCGCGCGGCTCTCTCACCCGCAGCTCTCCGGCCGGGGGGGCTCGGGGGACACGTATGCTCTAGGTGCATGTGGTGAGTGCTC"/>
                        <sequence id="seq_IP1359_1996_Antananarivo" spec="Sequence" taxon="IP1359_1996_Antananarivo" totalcount="4" value="TCTTTTGGACTCGCAAACACGGAAAATGCAACATCACCCCCGCGGGACTGTAACCCGGCCGAGTAGGCTCTACCGCCGCCCTGAAGCCGTACACGTGACGGAGGCTGCCCGCCGCGAGGGGACCTGCCCGGGCCGCCGCACCCTCACAGGGCGTCCGCCCAGATTCCTGAGCCGCCGCTGGTTCACCCCAACCCCCAAGTGGCGGATCCAACCTGCTAGTTCTGGAGTACCAGCCCCCCCTCCTGTCCCCAGCCCACCGGGCCCCACTACCATACGGCCGTGGACATCACCGTCCCCTGGGCCCCACCGGGACGCCTGCCTCGGACCCCCGACGCCCGTCCCAAGCTATGCTCCCTGAGCTACCTTACCCTACGTCCCCGGTCTGCCCCCCCACTCTCGGGCGGAGCTGCGCGCGGCACCCCGCGGCGCCCGAGGCACCGTCGCGGCTGGGGGCGGTGGCCCTCCCTTACTCCAAGCTACCCGGCGGAGAGTTGCTCTATTCGGATAGCAGGTGTCGGGTAGTTAATCACTGGGGGCGGCGAGAGGAACGGGAAGCTAGCAGTCGCGCCGATTCTGGTAGAGATTGAACTCCTGGCGTACGTCTGCTCGGAGGCCCGGTGCCGCCAGGCAGCACCGGGGATTTGCGGCGGCAAGTCCTTCGACCCCGATGGGAGAGGGCGGGGTACAGGGGCGCGTCCTCCCCGCGCGGCTCTCTCACCCGCAGCTCTCCGGCCGGGGGGGCTCGGGGGACACGTATGCTCTAGGTGCATGTGGTGAGTGCTC"/>
                        <sequence id="seq_IP1337_1996_Soavinandriana" spec="Sequence" taxon="IP1337_1996_Soavinandriana" totalcount="4" value="TCTTTCGGACTCGCAAACATGGAACATGCAACATCACCCCCGCGGGACTGTAACCCGGCCGAGTAGGCTCTACCGCCGCCCTGAAGCCGTACACGTGACGGAGGCTGCCCGCCGCGAGGGGACCTGCCCGGGCCGCCGCACCCTCACAGGGCGTCCGCCCAGATTCCTGAGCCGTCGCTGGTTCACCCCAACCCCCAAGTGGCGGATCCAACCTGCTAGTTCTGGAGTACCAGCCCCCCCTCCTGTCCCCAGCCCACCGGGCCCCACTACCATACGGCCGTGGACATCACCGTCTCCTGGGCCCCACCGGGACGCCTGCCTCGGACCCCCGACGCCCGTCCCAAGCTATGCTCCCTGAGCTACCTTACCCTACGTCCTCGGTCTGCCCCCCCACTCTCGGGCGGAGCTGCGCGCGGCACCCCGCGGCGCCCGAGGCACCGTCGCGGCTGGGGGCGGTGGCCCTCCCTTACTCCAAGCTACCCGGCGGAGAGTTGCTCTATTCGGATAGCAGGTGTCGGGTAGTTAATCACTGGGGGCGGCGAGAGGAACGGGAAGCTAGCAGTCGCGCCGATTCTGGTAGAGATTGAACTCCTGGCGTACGTCTGCTCGGAGGCCCGGTGCCGCCAGGCAGCACCGGGGATTTGCGGCGGCAAGTCCTTCGACCCCGATGGGAGAGGGCGGGGTACAGGGGCGCGTCCTCCCCGCGCGGCTCTCTCACCCGCAGCTCTCCGGTCGGGGGGGCTCGGGGGACACGTATGCTCTAGGTGCATGTGGTGAGTGCTC"/>
                        <sequence id="seq_IP1328_1996_Miarinarivo" spec="Sequence" taxon="IP1328_1996_Miarinarivo" totalcount="4" value="TCTTTCGGACTCGCAAACACGGAACATGCAACATCACCCCCGCGGGACTGTAACCCGGCCGAGTAGGCTCTACCGCCGCCCTGAAGCCGTACACGTGACGGAGGCTGCCCGCCGCGAGGGGACCTGCCCGGGCCGCCGCACCCTCACAGGGCGTCCGCCCAGATTCCTGAGCCGTCGCTGGTTCACCCCAACCCCCAAGTGGCGGATCCAACCTGCTAGTTCTGGAGTACCAGCCCCCCCTCCTGTCCCCAGCCCACCGGGCCCCACTACCATACGGCCGTGGACATCACCGTCCCCTGGGCCCCACCGGGACGCCTGCCTCGGACCCCCGACGCCCGTCCCAAGCTATGCTCCCTGAGCTACCTTACCCTACGTCCCCGGTCTGCCCCCCCACTCTCGGGCGGAGCTGCGCGCGGCACCCCGCGGCGCCCGAGGCACCGTCGCGGCTGGGGGCGGTGGCCCTCCCTTACTCCAAGCTACCCGGCGGAGAGTTGCTCTATTCGGATAGCAGGTGTCGGGTAGTTAATCACTGGGGGCGGCGAGAGGAACGGGAAGCTAGCAGTCGCGCCGATTCTGGTAGAGAGTGAACTCCTGGCGTACGTCTGCTCGGAGGCCCGGTGCCGCCAGGCAGCACCGGGGATTTGCGGCGGCAAGTCCTTCGACCCCGATGGGAGAGGGCGGGGTACAGGGGCGCGTCCTCCCCGCGCGGCTCTCTCACCCGCAGCTCTCCGGCCGGGGGGGCTCGGGGGACACGTATGCTCTAGGTGCATGTGGTGGGTGCTC"/>
                        <sequence id="seq_IP1462_1996_Tsiroanomandidy" spec="Sequence" taxon="IP1462_1996_Tsiroanomandidy" totalcount="4" value="TCTTTCAGACTCGCAAGCGTGATACGTGCAACTTCACCCCCGCGGGACTGTAACCCGGCCGAGTAGGCTCTACCGCCGCCCTGAAGCCGTACACGTGACGGAGGCTGCCCGCCGCGAGGGGACCTGCCCGGGCCGCCGCACCCTCACAGGGCGTCTGCCCAGATTCCTGAGCCGTCGCTGGTTCACCCCAACCCCCAAGTGGCGGATCCAACCTGCTAGTTCTGGAGTACCAGCCCCCCCTCCTGTCCCCAGCCCACCGGGCCCCACTACCATACGGCCGTGGACATCACCGTCCCCTGGGCCCCACCGGGACGCCTGCCTCGGACCCCCGACGCCCGTCCCAAGCTATGCTCCCTGAGCAACCTTACCCTACGTCCCCGGTCTGCCCCCCCACTCTCGGGCGGAGCTGCGCGCGGCACCCCGCGGCGCCCGAGGCACCGTCGCGGCTGGGGGCGGTGGCCCGCCCTTACTCCAAGCTACCCGGCGGAGAGTTGCTCTATTCGGATAGCAGATATCGGGTAGTTAATCACTGGGGGCTGCGAGAGGAACGGGAAGCTAGCAGTCGCGCCGATTCTGGTAGAGATTGAACTACTGGTGTACGTCTGCTCGGAGGCCCGGTGCCGCCAGGCAGCACCGGGGATTTGTGGCGGCAAGTCCTTCGACCCCGATGGGAGAGGGCGGGGTACAGGGGCGCGTCCTCCCCGTGCGGCTCTCTCACCCGCAGCTCTCCGGCCGGGGGGGCTCGGGGGACACGTATGCTCTAGGTGCATGTGGTGAGTGCTC"/>
                        <sequence id="seq_IP1701_1998_Antananarivo" spec="Sequence" taxon="IP1701_1998_Antananarivo" totalcount="4" value="TCTTTTGGACTCGCAAACACGGAAAATGCAACATCACCCCCGCGGGACTGTAACCCGGCCGAGTAGGCTCTACCGCCGCCCTGAAGCCGTACACGTGACGGAGGCTGCCCGCCGCGAGGGGACCTGCCCGGGCCGCCGCACCCTCACAGGGCGTCCGCCCAGATTCCTGAGCCGCCGCTGGTTCACCCCAACCCCCAAGTGGCGGATCCAACCTGCTAGTTCTGGAGTACCAGCCCCCCCTCCTGTCCCCAGCCCACCGGGCCCCACTACCATACGGCCGTGGACATCACCGTCCCCTGGGCCCCACCGGGACGCCTGCCTCGGACCCCCGACGCCCGTCCCAAGCTATGCTCCCTGAGCTACCTTACCCTACGTCCCCGGTCTGCCCCCCCACTCTCGGGCGGAGCTGCGCGCGGCACCCCGCGGCGCCCGAGGCACCGTCGCGGCTGGGGGCGGTGGCCCTCCCTTACTCCAAGCTACCCGGCGGAGAGTTGCTCTATTCGGATAGCAGGTGTCGGGTAGTTAATCACTGGGGGCGGCGAGAGGAACGGGAAGCTAGCAGTCGCGCCGATTCTGGTAGAGATTGAACTCCTGGCGTACGTCTGCTCGGAGGCCCGGTGCCGCCAGGCAGCACCGGGGATTTGCGGCGGCAAGTCCTTCGACCCCGATGGGAGAGGGCGGGGTACAGGGGCGCGTCCTCCCCGCGCGGCTCTCTCACCCGCAGCTCTCCGGCCGGGGGGGCTCGGGGGACACGTATACTCTAGGTGCATGTGGTGAGTGCTC"/>
                        <sequence id="seq_IP1368_1996_Antananarivo" spec="Sequence" taxon="IP1368_1996_Antananarivo" totalcount="4" value="TCTTTCAGACTCGCAAGCGTGATACGTGCAACTTCACCCCCGCGGGACTGTAACCTTGCCGAGTAGGCTCTACCGCCGCCCTGAAGCCGTACACGTAACGGAGGCTGCCCGCCGCGAGGGGACCTGCCCGGGCCGCCGCACCCTCACAAGGCGTCCGCCCAGATTCCTGAGCCGTCGCTGGTTCACCCCAACCCCCAAGTGGCGGATCCAACCTGCTAGTTCTGGAGTACCAGCCCCCACTTCTGTCCCCAGCCCACCGGGCCCCACTACCATACGGCCGTGGACATCACCGTCCCCTGAGCCCCACCGGGACGCCTGCCTCGGACCCCCGACGCCTGTCCCAAGCTATGCTCCCTGAGCTACCTTACCCTACGTCCCCGGCCTGCCCCCCCACTCTCGGGCGGAGCTGCGCGCGGCACCCCGCGGCGCCCGAGGCACCGTCGCGGCCGGGGGCGGTGGCCCTCCCTTACTCCAAGCTACCCGGCGGAGAGTTGCTCTATTCGGATAGCAGGTGTCGGGTAGTTAATCACTGGGGGCGGCGAGAGGAACGGGAAGCTAGCAGTCGCGCCGATTCTGGTAGAGATTGAACTCCTGGCGTACGTCTGCTCGGAGGCCCGGTGCCGCCAGGCAGCACCGGGGATTTGCGACGGCAAGTCCTTCGACCCCGATGGGAGAGGGCGGGGCACAGGGGCGCGTCCTCCCCGCGCGGCTCTCTCACCCGCAGCTCTCCGGCCGGGGGGGCTCGGGGGACACGTATGCTCTAGGTGCATGTGGTGAGTGCTC"/>
                        <sequence id="seq_IP1346_1996_Betafo" spec="Sequence" taxon="IP1346_1996_Betafo" totalcount="4" value="TCTTTTGGACTCGCAAACACGGAAAATGCAACATCACCCCCGCGGGACTGTAACCCGGCCGAGTAGGCTCTACCGCCGCCCTGAAGCCGTACACGTGACGGAGGCTGCCCGCCGCGAGGGGACCTGCCCGGGCCGCCGCACCCTCACAGGGCGTCCGCCCAGATTCCTGAGCCGCCGCTGGTTCACCCCAACCCCCAAGTGGCGGATCCAACCTGCTAGTTCTGGAGTACCAGCCCCCCCTCCTGTCCCCAGCCCACCGGGCCCCACTACCATACGGCCGTGGACATCACCGTCCCCTGGGCCCCACCGGGACGCCTGCCTCGGACCCCCGACGCCCGTCCCAAGCTATGCTCCCTGAGCTACCTTACCCTACGTCCCCGGTCTGCCCCCCCACTCTCGGGCGGAGCTGCGCGCGGCACCCCGCGGCGCCCGAGGCACCGTCGCGGCTGGGGGCGGTGGCCCTCCCTTACTCCAAGCTACCCGGCGGAGAGTTGCTCTATTCGGATAGCAGGTGTCGGGTAGTTAATCACTGGGGGCGGCGAGAGGAACGGGAAGCTAGCAGTCGCGCCGATTCTGGTAGAGATTGAACTCCTGGCGTACGTCTGCTCGGAGGCCCGGTGCCGCCAGGCAGCACCGGGGATTTGCGGCGGCAAGTCCTTCGACCCCGATGGGAGAGGGCGGGGTACAGGGGCGCGTCCTCCCCGCGCGGCTCTCTCACCCGCAGCTCTCCGGCCGGGGGGGCTCGGGGGACACGTATGCTCTAGGTGCATGTGGTGAGTGCTC"/>
                        <sequence id="seq_IP1378_1996_Antananarivo" spec="Sequence" taxon="IP1378_1996_Antananarivo" totalcount="4" value="TCTTTTGGACTCGCAAACACGGAAAATGCAACATCACCCCCGCGGGACTGTAACCCGGCCGAGTAGGCTCTACCGCCGCCCTGAAGCCGTACACGTGACGGAGGCTGCCCGCCGCGAGGGGACCTGCCCGGGCCGCCGCACCCTCACAGGGCGTCCGCCCAGATTCCTGAGCCGCCGCTGGTTCACCCCAACCCCCAAGTGGCGGATCCAACCTGCTAGTTCTGGAGTACCAGCCCCCCCTCCTGTCCCCAGCCCACCGGGCCCCACTACCATACGGCCGTGGACATCACCGTCCCCTGGGCCCCACCGGGACGCCTGCCTCGGACCCCCGACGCCCGTCCCAAGCTATGCTCCCTGAGCTACCTTACCCTACGTCCCCGGTCTGCCCCCCCACTCTCGGGCGGAGCTGCGCGCGGCACCCCGCGGCGCCCGAGGCACCGTCGCGGCTGGGGGCGGTGGCCCTCCCTTACTCCAAGCTACCCGGCGGAGAGTTGCTCTATTCGGATAGCAGGTGTCGGGTAGTTAATCACTGGGGGCGGCGAGAGGAACGGGAAGCTAGCAGTCGCGCCGATTCTGGTAGAGATTGAACTCCTGGCGTACGTCTGCTCGGAGGCCCGGTGCCGCCAGGCAGCACCGGGGATTTGCGGCGGCAAGTCCTTCGACCCCGATGGGAGAGGGCGGGGTACAGGGGCGCGTCCTCCCCGCGCGGCTCTCTCACCCGCAGCTCTCCGGCCGGGGGGGCTCGGGGGACACGTATGCTCTAGGTGCATGTGGTGAGTGCTC"/>
                        <sequence id="seq_IP1347_1996_Antanifotsy" spec="Sequence" taxon="IP1347_1996_Antanifotsy" totalcount="4" value="TCTTTCAGACTCGCAAGCGTGATACGTGCAACTTCACCCCCGCGGGACTGTAACCCGGCCGAGTAGGCTCTACCGCCGCCCTGAAGCCGTACACGTGACGGAGGCTGCCCGCCGCGAGGGGACCTGCCCGGGCCGCCGCACCCTCACAGGGCGTCTGCCCAGATTCCTGAGCCGTCGCTGGTTCACCCCAACCCCCAAGTGGCGGCTCCAACCTGCTAGTTCTGGAGTACCAGCCCCCCCTCCTGTCCCCAGCCCACCGGGCCCCACTACCATACGGCCGTGGACATCACCGTCCCCTGGGCCCCACCGGGACGCCTGCCTCGGACCCCCGACGCCCGTCCCAAGCTATGCTCCCTGAGCAACCTTACCCTACGTCCCCGGTCTGCCCCCCCACTCTCGGGCGGAGCTGCGCGCGGCACCCCGCGGCGCCCGAGGCACCGTCGCGGCTGGGGGCGGTGGCCCGCCCTTACTCCAAGCTACCCGGCGGAGAGTTGCTCTATTCGGATAGCAGATATCGGGTAGTTAATCACTGGGGGCGGCGAGAGGAACGGGAAGTTAGCAGTCGCGCCGATTCTGGTAGAGATTGAACTACTGGTGTACGTCTGCTCGGAGGCCCGGTGCCGCCAGGCAGCACCGGGGATTTGTGGCGGCAAGTCCTTCGACCCCGATGGGAGAGGGCGGGGTACAGGGGCGCGTCCTCCCCGTGCGGCTCTCTCACCCGCAGCTCTCCGGCCGGGGGGGCTCGGGGGACACGTATGCTCTAGGTGCATGTGGTGAGTGCTC"/>
                        <sequence id="seq_IP1472_1995_Antananarivo" spec="Sequence" taxon="IP1472_1995_Antananarivo" totalcount="4" value="TCTTTTGGACTCGCAAACACGGAAAATGCAACATCACCCCCGCGGGACTGTAACCCGGCCGAGTAGGCTCTACCGCCGCCCTGAAGCCGTACACGTGACGGAGGCTGCCCGCCGCGAGGGGACCTGCCCGGGCCGCCGCACCCTCACAGGGCGTCCGCCCAGATTCCTGAGCCGCCGCTGGTTCACCCCAACCCCCAAGTGGCGGATCCAACCTGCTAGTTCTGGAGTACCAGCCCCCCCTCCTGTCCCCAGCCCACCGGGCCCCACTACCATACGGCCGTGGACATCACCGTCCCCTGGGCCCCACCGGGACGCCTGTCTCGGACCCCCGACGCCCGTCCCAAGCTATGCTCCCTGAGCTACCTTACCCTACGTCCCCGGTCTGCCCCCCCACTCTCGGGCGGAGCTGCGCGCGGCACCCCGCGGCGCCCGAGGCACCGTCGCGGCTGGGGGCGGTGGCCCTCCCTTACTCCAAGCTACCCGGCGGAGAGTTGCTCTATTCGGATAGCAGGTGTCGGGTAGTTAATCACTGGGGGCGGCGAGAGGAACGGGAAGCTAGCAGTCGCGCCGATTCTGGTAGAGATTGAACTCCTGGCGTACGTCTGCTCGGAGGCCCGGTGCCGCCAGGCAGCACCGGGGATTTGCGGCGGCAAGTCCTTCGACCCCGATGGGAGAGGGCGGGGTACAGGGGCGCGTCCTCCCCGCGCGGCTCTCTCACCCGCAGCTCTCCGGCCGGGGGGGCTCGGGGGACACGTATGCTCTAGGTGCATGTGGTGAGTGCTC"/>
                        <sequence id="seq_IP1533_1996_Antananarivo" spec="Sequence" taxon="IP1533_1996_Antananarivo" totalcount="4" value="TCTTTCAGACTCGCAAGCGTGATACGTGCAACTTCACCCCCGCGGGACTGTAACCCGGCCGAGTAGGCTTAGCCGCCGCCCTGAAGCCGAACACGTGGCGGAGACTGCCCGCCGCGAGGGGACCTGCCCGGACCGCCGCACCCTCACAGGGCGTCCGCCCAGACTCCTGAGCCGTCGCTGGTTCACCCCAACCCCTAAGTGGCGGATCCCACCTGCTAGTTCTGGAGTACCAGCCCCCCCTCCTGTCCCTAGCCCACCGGGCCCCACTACCATACGGCCGTGGACATCACCGTCCCCTGGGTCCCACCGGGACGCCTGCCTCGGACCCCCGACGCCCGTCCCAAGCTATGCTCCCTGAGCTACCTTACACTACGTCCCCGGTCTGCCCCCCCACTCTCGGGCGGAGCTGCGCGCGGCACCCCGCGGCGCCCGAGGCACCGTCGCGGCTGGGGGCGGTGGCCCTCCCTTACTCCAAGCTACCCGGCGGAGAGTTGCTCTATTCGGATAGCAGGTGTCGGGTAGTTAATCACTGGGGGCGGCGAGAGGAACGGGAAGCTAGCAGTCGCGCCGATTCTGGTAGAGATTGAACTCCTGGCGTACGTCTGCTCGGAGGCCCGGTGCCGCCAGACAGCACCGGGGATTTGCGGCGGCATGTCCTTCGACCCCGATGGGAGAGGGCGGGGTACAGGGGCGCGTCCTCCCCGCTCGGCTCTCTCACCCGCAGCTCTCCGGCCGAGGGGGCTCGGGGGACACGTATGCTCTAAGTGCATGTGGTGAGTGCTC"/>
                        <sequence id="seq_IP1379_1996_Antananarivo" spec="Sequence" taxon="IP1379_1996_Antananarivo" totalcount="4" value="TCTTTTGGACTCGCAAACACGGAAAATGCAACATCACCCCCGCGGGACTGTAACCCGGCCGAGTAGGCTCTACCGCCGCCCTGAAGCCGTACACGTGACGGAGGCTGCCCGCCGCGAGGGGACCTGCCCGGGCCGCCGCACCCTCACAGGGCGTCCGCCCAGATTCCTGAGCCGCCGCTGGTTCACCCCAACCCCCAAGTGGCGGATCCAACCTGCTAGTTCTGGAGTACCAGCCCCCCCTCCTGTCCCCAGCCCACCGGGCCCCACTACCATACGGCCGTGGACATCACCGTCCCCTGGGCCCCACCGGGACGCCTGCCTCGGACCCCCGACGCCCGTCCCAAGCTATGCTCCCTGAGCTACCTTACCCTACGTCCCCGGTCTGCCCCCCCACTCTCGGGCGGAGCTGCGCGCGGCACCCCGCGGCGCCCGAGGCACCGTCGCGGCTGGGGGCGGTGGCCCTCCCTTACTCCAAGCTACCCGGCGGAGAGTTGCTCTATTCGGATAGCAGGTGTCGGGTAGTTAATCACTGGGGGCGGCGAGAGGAACGGGAAGCTAGCAGTCGCGCCGATTCTGGTAGAGATTGAACTCCTGGCGTACGTCTGCTCGGAGGCCCGGTGCCGCCAGGCAGCACCGGGGATTTGCGGCGGCAAGTCCTTCGACCCCGATGGGAGAGGGCGGGGTACAGGGGCGCGTCCTCCCCGCGCGGCTCTCTCACCCGCAGCTCTCCGGCCGGGGGGGCTCGGGGGACACGTATGCTCTAGGTGCATGTGGTGAGTGCTC"/>
                        <sequence id="seq_IP1345_1996_Antananarivo" spec="Sequence" taxon="IP1345_1996_Antananarivo" totalcount="4" value="TCTTTTGGACTCGCAAACACGGAAAATGCAACATCACCCCCGCGGGACTGTAACCCGGCCGAGTAGGCTCTACCGCCGCCCTGAAGCCGTACACGTGACGGAGGCTGCCCGCCGCGAGGGGACCTGCCCGGGCCGCCGCACCCTCACAGGGCGTCCGCCCAGATTCCTGAGCCGCCGCTGGTTCACCCCAACCCCCAAGTGGCGGATCCAACCTGCTAGTTCTGGAGTACCAGCCCCCCCTCCTGTCCCCAGCCCACCGGGCCCCACTACCATACGGCCGTGGACATCACCGTCCCCTGGGCCCCACCGGGACGCCTGCCTCGGACCCCCGACGCCCGTCCCAAGCTATGCTCCCTGAGCTACCTTACCCTACGTCCCCGGTCTGCCCCCCCACTCTCGGGCGGAGCTGCGCGCGGCACCCCGCGGCGCCCGAGGCACCGTCGCGGCTGGGGGCGGTGGCCCTCCCTTACTCCAAGCTACCCGGCGGAGAGTTGCTCTATTCGGATAGCAGGTGTCGGGTAGTTAATCACTGGGGGCGGCGAGAGGAACGGGAAGCTAGCAGTCGCGCCGATTCTGGTAGAGATTGAACTCCTGGCGTACGTCTGCTCGGAGGCCCGGTGCCGCCAGGCAGCACCGGGGATTTGCGGCGGCAAGTCCTTCGACCCCGATGGGAGAGGGCGGGGTACAGGGGCGCGTCCTCCCCGCGCGGCTCTCTCACCCGCAGCTCTCCGGCCGGGGGGGCTCGGGGGACACGTATGCTCTAGGTGCATGTGGTGAGTGCTC"/>
                        <sequence id="seq_IP1652_1997_Antananarivo" spec="Sequence" taxon="IP1652_1997_Antananarivo" totalcount="4" value="TCTTTTGGACTCGCAAACACGGAAAATGCAACATCACCCCCGCGGGACTGTAACCCGGCCGAGTAGGCTCTACCGCCGCCCTGAAGCCGTACACGTGACGGAGGCTGCCCGCCGCGAGGGGACCTGCCCGGGCCGCCGCACCCTCACAGGGCGTCCGCCCAGATTCCTGAGCCGCCGCTGGTTCACCCCAACCCCCAAGTGGCGGATCCAACCTGCTAGTTCTGGAGTACCAGCCCCCCCTCCTGTCCCCAGCCCACCGGGCCCCACTACCATACGGCCGTGGACATCACCGTCCCCTGGGCCCCACCGGGACGCCTGCCTCGGACCCCCGACGCCCGTCCCAAGCTATGCTCCCTGAGCTACCTTACCCTACGTCCCCGGTCTGCCCCCCCACTCTCGGGCGGAGCTGCGCGCGGCACCCCGCGGCGCCCGAGGCACCGTCGCGGCTGGGGGCGGTGGCCCTCCCTTACTCCAAGCTACCCGGCGGAGAGTTGCTCTATTCGGATAGCAGGTGTCGGGTAGTTAATCACTGGGGGCGGCGAGAGGAACGGGAAGCTAGCAGTCGCGCCGATTCTGGTAGAGATTGAACTCCTGGCGTACGTCTGCTCGGAGGCCCGGTGCCGCCAGGCAGCACCGGGGATTTGCGGCGGCAAGTCCTTCGACCCCGATGGGAGAGGGCGGGGTACAGGGGCGCGTCCTCCCCGCGCGGCTCTCTCACCCGCAGCTCTCCGGCCGGGGGGGCTCGGGGGACACGTATACTCTAGGTGCATGTGGTGAGTGCTC"/>
                        <sequence id="seq_IP1655_1997_Antananarivo" spec="Sequence" taxon="IP1655_1997_Antananarivo" totalcount="4" value="TCTTTCAGACTCGCAAGCGTGATACGTGCAACTTCACCCCCGCGGGACTACAACCCGGCCGAGTAGGCTCTACCGCCGCCCTGAAGCCGTACACGTGACGGAGGCTGCCCGCCGCGAGGGGACCTGCCCGGGCCGCCGCACCCTCACAGGGCGTCCGCCCAGATTCCTGAGCCGTCGCTGGTTCACCCCAACCCCCCAGTGGCGGATCCAACCTGCTAGTTCTGGAGTACCAGCCCCCCCTCCTGTCCCCAGCCCACCGGGCCCCACTACCATACGGCCGTGGACATCACCGTCCCCTGGGCCCCACTGGGACGCCTGCCTCGGACCCCCGACTCCCGTCCCAAGCTATGCTCCCTGAGCTACCTTACCCTACGTCCCCGGTCTGCCCCCCCACTCTCGGTCGGAGCTGCGCGCGGCACCCCGCGGCGCCCGAGGCACCATCGCGGCTGGGGGCGGTGGCCCTCCCTTACTCCAAGCTACCCGGCGGAGAGTTGCTCTATTCGGATAGCAGGTGTCGGGTAGTTAATCACTGGGGGCGGCGAGAGGAACGGGAAGCTAGCAGTCGCGCCGATTCTGGTAGAGATTGAACTCCTGACGTACGACTGCTCGGAGGCCCGGTGCCGCCAGGCAGCACCGGGGATTTGCTGCGGCAAGTCCTTCGACCCCGATGGGGGATGGCGGGGTACAGGGGCGCGTCCTCCCCGCGCGGCTCTCTCACCCGCAGCTCTCCGGCCGGGGGGGCTCGGGGGACACGTATGCTCTAGGTGCATGTGGTGAGTGCTC"/>
                        <sequence id="seq_IP1460_1996_Arivonimamo" spec="Sequence" taxon="IP1460_1996_Arivonimamo" totalcount="4" value="TCTTTCAGACTCGCAAGCGTGATACGTGCAACTTCACCCCCGCGGGACTGTAACCCGGCCGAGTAGGCTCTACCGCCGCCCTGAAGCCGTACACGTGACGGAGGCTGCCCGCCGCGAGGGGACCTGCCCGGGCCGCCGCACTCTCACAGGGCGTCCGCCCAGATTCCTGAGCCGTCGCTGGTTCACCCCAACCCCCAAGTGGCGGATCCAACCTGCTAGTTCTGGAGTACCAGCCTCCCCTCCTGTCCCCAGCCCACCGGGCCCCACTACCATACGGCCGTGAACATCACCGTCCCCTGGGTTCCACCGGGACGCCTGCCTCGGACCCCCGACGCCCGTCCCAAGCTATGCTCCCTGAGCTACTTTACCCTACGTCCCCGGTCTGCCCCCCCACTCTCGGGCGGAGCTGCGCGCGGCACCCCGCGGCGCCCGAGGCACCGTCGCGGCTGGGGGCGGTGGCCCTCCCTTACTCCAAGCTACCCGGCGGAGAGTTGATCTATTCGGATAGCAGGTGTCGGGTAGTTAATCGCTGGGGGCGGCGAGAGAAACGGAAAGCTAGCAGTCGCGCCGATTCTGGTAGAGATTGAACTCCTGGCGCACGTCTACTCGGAGGCCCGGTGCCGCCAGGCAGCACCGGGGAATTGCGGCGGCAAGTCCTTCGACCCCGATGGGAGAGGGCGGGGTACAGGGGCGCGTTCTCCCCGCGCGGCTCTCTCACCCGCAGCTCTCCGGCCGGGGGGGCTCGGGGGACACGTATGCTCTAGGTGCATGTGGTAAGTGCTC"/>
                        <sequence id="seq_IP1327_1996_Miarinarivo" spec="Sequence" taxon="IP1327_1996_Miarinarivo" totalcount="4" value="TCTTTCGGACTCGCAAACACGGAACATGCAACATCACCCCCGCGGGACTGTAACCCGGCCGAGTAGGCTCTACCGCCGCCCTGAAGCCGTACACGTGACGGAGGCTGCCCGCCGCGAGGGGACCTGCCCGGGCCGCCGCACCCTCACAGGGCGTCCGCCCAGATTCCTGAGCCGTCGCTGGTTCACCCCAACCCCCAAGTGGCGGATCCAACCTGCTAGTTCTGGAGTACCAGCCCCCCCTCCTGTCCCCAGCCCACCGGGCCCCACTACCATACGGCCGTGGACATCACCGTCCCCTGGGCCCCACCGGGACGCCTGCCTCGGACCCCCGACGCCCGTCCCAAGCTATGCTCCCTGAGCTACCTTACCCTACGTCCCCGGTCTGCCCCCCCACTCTCGGGCGGAGCTGCGCGCGGCACCCCGCGGCGCCCGAGGCACCGTCGCGGCTGGGGGCGGTGGCCCTCCCTTACTCCAAGCTACCCGGCGGAGAGTTGCTCTATTCGGATAGCAGGTGTCGGGTAGTTAATCACTGGGGGCGGCGAGAGGAACGGGAAGCTAGCAGTCGCGCCGATTCTGGTAGAGAGTGAACTCCTGGCGTACGTCTGCTCGGAGGCCCGGTGCCGCCAGGCAGCACCGGGGATTTGCGGCGGCAAGTCCTTCGACCCCGATGGGAGAGGGCGGGGTACAGGGGCGCGTCCTCCCCGCGCGGCTCTCTCACCCGCAGCTCTCCGGCCGGGGGGGCTCGGGGGACACGTATGCTCTAGGTGCATGTGGTGGGTGCTC"/>
                        <sequence id="seq_IP1659_1997_Antananarivo" spec="Sequence" taxon="IP1659_1997_Antananarivo" totalcount="4" value="TCTTTTGGACTCTTAAACACGGAAAATACATCATCACCCCCGCGGGACTGTAACCCGGCCGAGTAGGCTCTACCGCCGCCCTGAAGCCGTACACGTGACGGAGGCTGCCCGCCGCGAGGGGACCTGCCCGGGCCGCCGCACCCTCACAGGGCGTCCGCCCAGATTCCTGAGCCGTCGCTGGTTCACCCCAACCCCCAAGTGGCGGATCCAACCTGCTAGTTCTGGAGTACCAGCCCCCCCTCCTGTCCCCAGCCCACCGGGCCCCACTACCATACGGCCGTGGACATCACCGTCCCCTGGGCCCCACCGGGACGCCTGCCTCGGACCCCCGACGCCCGTCCCAAGCTATGCTCCCTGAGCTACCTTACCCTACGTCCCCGGTCTGCCCCCCCACTCTCGGGCGGAGCTGCGCGCGGCACCCCGCGGCGCCCGAGGCACCGTCGCGGCTGGGGGCGGTGGCCCTCCCTTACTCCAAGCTACCCGGCGGAGAGTTGCTCTATTCGGATAGCAGGTGTCGGGTAGTTAATCACTGGGGGCGGCGAGAGGAACGGGAAGCTAGCAGTCGCGCCGATTCTGGTAGAGATTGAACTCCTGGCGTACGTCTGCTCGGAGGCCCGGTGCCGCCAGGCAGCACCGGGGATTTGCGGCGGCAAGTCCTTCGACCCCGATGGGAGAGGGCGGGGTACAGGGGCGCGTCCTCCCCGCGCGGCTCTCTCACCCGCAGCTCTCCGGCCGGGGGGGCTCGGGGGACACGTATGCTCTAGGTGCATGTGGTGAGTGCTC"/>
                        <sequence id="seq_IP1380_1996_Antananarivo" spec="Sequence" taxon="IP1380_1996_Antananarivo" totalcount="4" value="TCTTTTGGACTCGCAAACACGGAAAATGCAACATCACCCCCGCGGGACTGTAACCCGGCCGAGTAGGCTCTACCGCCGCCCTGAAGCCGTACACGTGACGGAGGCTGCCCGCCGCGAGGGGACCTGCCCGGGCCGCCGCACCCTCACAGGGCGTCCGCCCAGATTCCTGAGCCGCCGCTGGTTCACCCCAACCCCCAAGTGGCGGATCCAACCTGCTAGTTCTGGAGTACCAGCCCCCCCTCCTGTCCCCAGCCCACCGGGCCCCACTACCATACGGCCGTGGACATCACCGTCCCCTGGGCCCCACCGGGACGCCTGCCTCGGACCCCCGACGCCCGTCCCAAGCTATGCTCCCTGAGCTACCTTACCCTACGTCCCCGGTCTGCCCCCCCACTCTCGGGCGGAGCTGCGCGCGGCACCCCGCGGCGCCCGAGGCACCGTCGCGGCTGGGGGCGGTGGCCCTCCCTTACTCCAAGCTACCCGGCGGAGAGTTGCTCTATTCGGATAGCAGGTGTCGGGTAGTTAATCACTGGGGGCGGCGAGAGGAACGGGAAGCTAGCAGTCGCGCCGATTCTGGTAGAGATTGAACTCCTGGCGTACGTCTGCTCGGAGGCCCGGTGCCGCCAGGCAGCACCGGGGATTTGCGGCGGCAAGTCCTTCGACCCCGATGGGAGAGGGCGGGGTACAGGGGCGCGTCCTCCCCGCGCGGCTCTCTCACCCGCAGCTCTCCGGCCGGGGGGGCTCGGGGGACACGTATGCTCTAGGTGCATGTGGTGAGTGCTC"/>
                        <sequence id="seq_IP1670_1998_Antananarivo" spec="Sequence" taxon="IP1670_1998_Antananarivo" totalcount="4" value="TCTTTTGGACTCGCAAACACGGAAAATGCAACATCACCCCCGCGGGACTGTAACCCGGCCGAGTAGGCTCTACCGCCGCCCTGAAGCCGTACACGTGACGGAGGCTGCCCGCCGCGAGGGGACCTGCCCGGGCCGCCGCACCCTCACAGGGCGTCCGCCCAGATTCCTGAGCCGCCGCTGGTTCACCCCAACCCCCAAGTGGCGGATCCAACCTGCTAGTTCTGGAGTACCAGCCCCCCCTCCTGTCCCCAGCCCACCGGGCCCCACTACCATACGGCCGTGGACATCACCGTCCCCTGGGCCCCACCGGGACGCCTGCCTCGGACCCCCGACGCCCGTCCCAAGCTATGCTCCCTGAGCTACCTTACCCTACGTCCCCGGTCTGCCCCCCCACTCTCGGGCGGAGCTGCGCGCGGCACCCCGCGGCGCCCGAGGCACCGTCGCGGCTGGGGGCGGTGGCCCTCCCTTACTCCAAGCTACCCGGCGGAGAGTTGCTCTATTCGGATAGCAGGTGTCGGGTAGTTAATCACTGGGGGCGGCGAGAGGAACGGGAAGCTAGCAGTCGCGCCGATTCTGGTAGAGATTGAACTCCTGGCGTACGTCTGCTCGGAGGCCCGGTGCCGCCAGGCAGCACCGGGGATTTGCGGCGGCAAGTCCTTCGACCCCGATGGGAGAGGGCGGGGTACAGGGGCGCGTCCTCCCCGCGCGGCTCTCTCACCCGCAGCTCTCCGGCCGGGGGGGCTCGGGGGACACGTATACTCTAGGTGCATGTGGTGAGTGCTC"/>
                        <sequence id="seq_IP1651_1997_Antananarivo" spec="Sequence" taxon="IP1651_1997_Antananarivo" totalcount="4" value="TCTTTCAGACTCGCAAGCGTGATACGTGCAACTTCACCCCCGCAGGATTGTAACCCTGCCGAGTAGGCTCTACCGCCGCCCTGAAGCCGTACACGTGACAGAGGCTGCCCGCCGCGAGGGGACCTGCCCGGGCCGCCGCACCCTCACAGGGCGTCCGCCCAGATTCCTGAGCCGTCGCTGGTTCACCCCAACCCCCAAGTGGCGGATCCAACCTGCTAGTTCTGGAGTACTAGCCCCCCCTCCTGTCCCCAGCCCACCGGGCCCCACTACCATACGGCCGTAGACAGCACCGTCCCCTGGGCCCCACCAGGACGCCTGCCTCGAACCCCCAACGCCCAGCCCAAGCTATGCCCCCTGAGCTACCTTACCCTACGTCCCCGGTCTGCCCCCCCACTCTCGGGCGGAGCTACGCGCGGCACCCCGCAGCGCCCGAGGCACCGTCGCGGCTGGGGGCGGCGGCCCTCCCTTACTCCAAGCTACCCGGCGGAGAGTTGCTCTATTCGGATAGCAGGTGTCGGGTAGTTAATCACTGTGGGCGGTGCGAGGAACGGGAAGCTAGCAGTCGCGCCGTTTCTGGTAGAGATTAAACTCCAGGCGTACGTCTGCTCGGAGGCCCGGTGCCGCCAGGCAGCACCGGGGATTTGCGGCGGCAAGTCCTTCGACCCCGATGGGAGAGGGCGGGGTACAGGGGCGCGTCCTCCCCGCGCGGCTCTCTCACCCGCAGCTCTCCGGCCGGGGGGGCTCGGGGGACACGTATGCTCTAGATGCATGTGGTGAGTGCTC"/>
                        <sequence id="seq_IP1474_1995_Antananarivo" spec="Sequence" taxon="IP1474_1995_Antananarivo" totalcount="4" value="TCTTTTGGACTCGCAAACACGGAAAATGCAACATCACCCCCGCGGGACTGTAACCCGGCCGAGTAGGCTCTACCGCCGCCCTGAAGCCGTACACGTGACGGAGGCTGCCCGCCGCGAGGGGACCTGCCCGGGCCGCCGCACCCTCACAGGGCGTCCGCCCAGATTCCTGAGCCGCCGCTGGTTCACCCCAACCCCCAAGTGGCGGATCCAACCTGCTAGTTCTGGAGTACCAGCCCCCCCTCCTGTCCCCAGCCCACCGGGCCCCACTACCATACGGCCGTGGACATCACCGTCCCCTGGGCCCCACCGGGACGCCTGCCTCGGACCCCCGACGCCCGTCCCAAGCTATGCTCCCTGAGCTACCTTACCCTACGTCCCCGGTCTGCCCCCCCACTCTCGGGCGGAGCTGCGCGCGGCACCCCGCGGCGCCCGAGGCACCGTCGCGGCTGGGGGCGGTGGCCCTCCCTTACTCCAAGCTACCCGGCGGAGAGTTGCTCTATTCGGATAGCAGGTGTCGGGTAGTTAATCACTGGGGGCGGCGAGAGGAACGGGAAGCTAGCAGTCGCGCCGATTCTGGTAGAGATTGAACTCCTGGCGTACGTCTGCTCGGAGGCCCGGTGCCGCCAGGCAGCACCGGGGATTTGCGGCGGCAAGTCCTTCGACCCCGATGGGAGAGGGCGGGGTACAGGGGCGCGTCCTCCCCGCGCGGCTCTCTCACCCGCAGCTCTCCGGCCGGGGGGGCTCGGGGGACACGTATGCTCTAGGTGCATGTGGTGAGTGCTC"/>
                        <sequence id="seq_IP1357_1996_Antananarivo" spec="Sequence" taxon="IP1357_1996_Antananarivo" totalcount="4" value="TCTTTTGGACTCGCAAACACGGAAAATGCAACATCACCCCCGCGGGACTGTAACCCGGCCGAGTAGGCTCTACCGCCGCCCTGAAGCCGTACACGTGACGGAGGCTGCCCGCCGCGAGGGGACCTGCCCGGGCCGCCGCACCCTCACAGGGCGTCCGCCCAGATTCCTGAGCCGCCGCTGGTTCACCCCAACCCCCAAGTGGCGGATCCAACCTGCTAGTTCTGGAGTACCAGCCCCCCCTCCTGTCCCCAGCCCACCGGGCCCCACTACCATACGGCCGTGGACATCACCGTCCCCTGGGCCCCACCGGGACGCCTGCCTCGGACCCCCGACGCCCGTCCCAAGCTATGCTCCCTGAGCTACCTTACCCTACGTCCCCGGTCTGCCCCCCCACTCTCGGGCGGAGCTGCGCGCGGCACCCCGCGGCGCCCGAGGCACCGTCGCGGCTGGGGGCGGTGGCCCTCCCTTACTCCAAGCTACCCGGCGGAGAGTTGCTCTATTCGGATAGCAGGTGTCGGGTAGTTAATCACTGGGGGCGGCGAGAGGAACGGGAAGCTAGCAGTCGCGCCGATTCTGGTAGAGATTGAACTCCTGGCGTACGTCTGCTCGGAGGCCCGGTGCCGCCAGGCAGCACCGGGGATTTGCGGCGGCAAGTCCTTCGACCCCGATGGGAGAGGGCGGGGTACAGGGGCGCGTCCTCCCCGCGCGGCTCTCTCACCCGCAGCTCTCCGGCCGGGGGGGCTCGGGGGACACGTATGCTCTAGGTGCATGTGGTGAGTGCTC"/>
                        <sequence id="seq_IP1699_1998_Antananarivo" spec="Sequence" taxon="IP1699_1998_Antananarivo" totalcount="4" value="TCTTTTGGACTCGCAAACACGGAAAATGCAACATCACCCCCGCGGGACTGTAACCCGGCCGAGTAGGCTCTACCGCCGCCCTGAAGCCGTACACGTGACGGAGGCTGCCCGCCGCGAGGGGACCTGCCCGGGCCGCCGCACCCTCACAGGGCGTCCGCCCAGATTCCTGAGCCGCCGCTGGTTCACCCCAACCCCCAAGTGGCGGATCCAACCTGCTAGTTCTGGAGTACCAGCCCCCCCTCCTGTCCCCAGCCCACCGGGCCCCACTACCATACGGCCGTGGACATCACCGTCCCCTGGGCCCCACCGGGACGCCTGCCTCGGACCCCCGACGCCCGTCCCAAGCTATGCTCCCTGAGCTACCTTACCCTACGTCCCCGGTCTGCCCCCCCACTCTCGGGCGGAGCTGCGCGCGGCACCCCGTGGCGCCCGAGGCACCGTCGCGGCTGGGGGCGGTGGCCCTCCCTTACTCCAAGCTACCCGGCGGAGAGTTGCTCTATTCGGATAGCAGGTGTCGGGTAGTTAATCACTGGGGGCGGCGAGAGGAACGGGAAGCTAGCAGTCGCGCCGATTCTGGTAGAGATTGAACTCCTGGCGTACGTCTGCTCGGAGGCCCGGTGCCGCCAGGCAGCACCGGGGATTTGCGGCGGCAAGTCCTTCGACCCCGATGGGAGAGGGCGGGGTACAGGGGCGCGTCCTCCCCGCGCGGCTCTCTCACCCGCAGCTCTCCGGCCGGGGGGGCTCGGGGGACACGTATACTCTAGGTGCATGTGGTGAGTGCTC"/>
                        <sequence id="seq_IP1353_1996_Antananarivo" spec="Sequence" taxon="IP1353_1996_Antananarivo" totalcount="4" value="TCTTTTGGACTCGCAAACACGGAAAATGCAACATCACCCCCGCGGGACTGTAACCCGGCCGAGTAGGCTCTACCGCCGCCCTGAAGCCGTACACGTGACGGAGGCTGCCCGCCGCGAGGGGACCTGCCCGGGCCGCCGCACCCTCACAGGGCGTCCGCCCAGATTCCTGAGCCGCCGCTGGTTCACCCCAACCCCCAAGTGGCGGATCCAACCTGCTAGTTCTGGAGTACCAGCCCCCCCTCCTGTCCCCAGCCCACCGGGCCCCACTACCATACGGCCGTGGACATCACCGTCCCCTGGGCCCCACCGGGACGCCTGCCTCGGACCCCCGACGCCCGTCCCAAGCTATGCTCCCTGAGCTACCTTACCCTACGTCCCCGGTCTGCCCCCCCACTCTCGGGCGGAGCTGCGCGCGGCACCCCGCGGCGCCCGAGGCACCGTCGCGGCTGGGGGCGGTGGCCCTCCCTTACTCCAAGCTACCCGGCGGAGAGTTGCTCTATTCGGATAGCAGGTGTCGGGTAGTTAATCACTGGGGGCGGCGAGAGGAACGGGAAGCTAGCAGTCGCGCCGATTCTGGTAGAGATTGAACTCCTGGCGTACGTCTGCTCGGAGGCCCGGTGCCGCCAGGCAGCACCGGGGATTTGCGGCGGCAAGTCCTTCGACCCCGATGGGAGAGGGCGGGGTACAGGGGCGCGTCCTCCCCGCGCGGCTCTCTCACCCGCAGCTCTCCGGCCGGGGGGGCTCGGGGGACACGTATGCTCTAGGTGCATGTGGTGAGTGCTC"/>
                        <sequence id="seq_IP1384_1996_Miarinarivo" spec="Sequence" taxon="IP1384_1996_Miarinarivo" totalcount="4" value="TCTTTCGGACTCGCAAACATGGAACATGCAACATCACCCCCGCGGGACTGTAACCCGGCCGAGTAGGCTCTACCGCCGCCCTGAAGCCGTACACGTGACGGAGGCTGCCCGCCGCGAGGGGACCTGCCCGGGCCGCCGCACCCTCACAGGGCGTCCGCCCAGATTCCTGAGCCGTCGCTGGTTCACCCCAACCCCCAAGTGGCGGATCCAACCTGCTAGTTCTGGAGTACCAGCCCCCCCTCCTGTCCCCAGCCCACCGGGCCCCACTACCATACGGCCGTGGACATCACCGTCCCCTGGGCCCCACCGGGACGCCTGCCTCGGACCCCCGACGCTCGTCCCAAGCTATGCTCCCTGAGCTACCTTACCCTACGTCCCCGGTCTGCCCCCCCACTCTCGGGCGGAGCTGCGCGCGGCACCCCGCGGCGCCCGAGGCACCGTCGCGGCTGGGGGCGGTGGCCCTCCCTTACTCCAAGCTACCCGGCGGAGAGTTGCTCTATTCGGATAGCAGGTGTCGGGTAGTTAATCACTGGGGGCGGCGAGAGGAACGGGAAGCTAGCAGTCGCGCCGATTCTGGTAGAGATTGAACTCCTGGCGTACGTCTGCTCGGAGGCCCGGTGCCGCCAGGCAGCACCGGGGATTTGCGGCGGCAAGTCCTTCGACCCCGATGGGAGAGGGCGGGGTACAGGGGCGCGTCCTCCCCGCGCGGCTCTCTCACCCGCAGCTCTCCGGCCGGGGGGGCTCGGGGGACACGTATGCTCTAGGTGCATGTGGTGAGTGCTC"/>
                        <sequence id="seq_IP1326_1996_Betafo" spec="Sequence" taxon="IP1326_1996_Betafo" totalcount="4" value="TCTTTCAGACTCGCAAGCGTGATACGTGCAACTTCACCCCCGCGGGACTGTAACCCGGCCGAATAGGCTCTACCGCCGCCCTGAAGCCGTACACGTGACGGAGGCTACCCGCCGCGAGGGGACCTGCCCGGGCCGCCGCACCCTCACAGGGCGTCCGCCCAGATTCCTGAGCCGTTGCTGGTTCACCCCAACCCCCAAGTGGCGGATCCAACCTGCTAGTTCTGGAGTACCAGCCCCTCCTCCTGTCCCCAGCCCACCGGGCCCCACTACCATACGGCCGTGGACATCACCGTCCCCTGGGTCCCACCGGGACGCCTGCCTCGGACCCCCGACGCCCGTCCCAAGCTATGCTCCCTGAGCTACCTTACCCTACGTCCCCGGTCTGCCCCCCCACTCTCGGGCGGAGCTGCGCGCGGCACCCCGCGGCGCCCGAGGCACCGTCGCGGCTGGGGGCGGTGGCCCTCCCTTACTCCAAGCTACCCGGCGGAGAGTTTCTCTATTCGGATAGCAGGTGTCGGGTAGTTAATCACTGGGGGCGGCGAGAAGAACAGGAAGCTAGCAGTCGCGCCGATTCTGGTAGAGATTGAACTCCTGGCGTACGTCTGCTCGAAGGCCCGGTGCCGCCAGGCAGCACCGGGGATTTGCGGCGGCAAGTCCTTCGACCCCGATGGGAAAGGGCGGGGTACAGGGGCGCGTCCTCCCCGCGCGGCTCTTGATCCCGCAGCTCTCCGGCCGGGGGGGCTCGGGGGACACGTATGCTCTAGGTGCATGTGGTGAGTGCTC"/>
                        <sequence id="seq_IP1401_1996_Mahajanga" spec="Sequence" taxon="IP1401_1996_Mahajanga" totalcount="4" value="TCTTTTGGACTCTTAAACACGGAAAATACATCATCACCCCCGCGGGACTGTAACCCGGCCGAGTAGGCTCTACCGCCGCCCTGAAGCCGTACACGTGACGGAGGCTGCCCGCCGCGAGGGGACCTGCCCGGGCCGCCGCACCCTCACAGGGCGTCCGCCCAGATTCCTGAGCCGTCGCTGGTTCACCCCAACCCCCAAGTGGCGGATCCAACCTGCTAGTTCTGGAGTACCAGCCCCCCCTCCTGTCCCCAGCCCACCGGGCCCCACTACCATACGGCCGTGGACATCACCGTCCCCTGGGCCCCACCGGGACGCCTGCCTCGGACCCCCGACGCCCGTCCCAAGCTATGCTCCCTGAGCTACCTTACCCTACGTCCCCGGTCTGCCCCCCCACTCTCGGGCGGAGCTGCGCGCGGCACCCCGCGGCGCCCGAGGCACCGTCGCGGCTGGGGGCGGTGGCCCTCCCTTACTCCAAGCTACCCGGCGGAGAGTTGCTCTATTCGGATAGCAGGTGTCGGGTAGTTAATCACTGGGGGCGGCGAGAGGAACGGGAAGCTAGCAGTCGCGCCGATTCTGGTAGAGATTGAACTCCTGGCGTACGTCTGCTCGGAGGCCCGGTGCCGCCAGGCAGCACCGGGGATTTGCGGCGGCAAGTCCTTCGACCCCGATGGGAGAGGGCGGGGTACAGGGGCGCGTCCTCCCCGCGCGGCTCTCTCACCCGCAGCTCTCCGGCCGGGGGGGCTCGGGGGACACGTATGCTCTAGGTGCATGTGGTGAGTGCTC"/>
                        <sequence id="seq_IP1775_1999_Antananarivo" spec="Sequence" taxon="IP1775_1999_Antananarivo" totalcount="4" value="TCTTTTGGACTCGCAAACACGGAAAATGCAACATCACCCCCGCGGGACTGTAACCCGGCCGAGTAGGCTCTACCGCCGCCCTGAAGCCGTACACGTGACGGAGGCTGCCCGCCGCGAGGGGACCTGCCCGGGCCGCCGCACCCTCACAGGGCGTCCGCCCAGATTCCTGAGCCGCCGCTGGTTCACCCCAACCCCCAAGTGGCGGATCCAACCTGCTAGTTCTGGAGTACCAGCCCCCCCTCCTGTCCCCAGCCCACCGGGCCCCACTACCATACGGCCGTGGACATCACCGTCCCCTGGGCCCCACCGGGACGCCTGCCTCGGACCCCCGACGCCCGTCCCAAGCTATGCTCCCTGAGCTACCTTACCCTACGTCCCCGGTCTGCCCCCCCACTCTCGGGCGGAGCTGCGCGCGGCACCCCGCGGCGCCCGAGGCACCGTCGCGGCTGGGGGCGGTGGCCCTCCCTTACTCCAAGCTACCCGGCGGAGAGTTGCTCTATTCGGATAGCAGGTGTCGGGTAGTTAATCACTGGGGGCGGCGAGAGGAACGGGAAGCTAGCAGTCGCGCCGATTCTGGTAGAGATTGAACTCCTGGCGTACGTCTGCTCGGAGGCCCGGTGCCGCCAGGCAGCACCGGGGATTTGCGGTGGCAAGTCCTTCGACCCCGATGGGAGAGGGCGGGGTACAGGGGCGCGTCCTCCCCGCGCGGCTCTCTCACCCGCAGCTCTCCGGCCGGGGGGGCTCGGGGGACACGTATACTCTAGGTGCATGTGGTGAGTGCTC"/>
                        <sequence id="seq_IP1097_1992_Mahajanga" spec="Sequence" taxon="IP1097_1992_Mahajanga" totalcount="4" value="TCTTTTGGACTCGCAAACACGGAAAATGCAACATCACCCCCGCGGGACTGTAACCCGGCCGAGTAGGCTCTACCGCCGCCCTGAAGCCGTACACGTGACGGAGGCTGCCCGCCGCGAGGGGACCTGCCCGGGCCGCCGCACCCTCACAGGGCGTCCGCCCAGATTCCTGAGCCGTCGCTGGTTCACCCCAACCCCCAAGTGGCGGATCCAACCTGCTAGTTCTGGAGTACCAGCCCCCCCTCCTGTCCCCAGCCCACCGGGCCCCACTACCATACGGCCGTGGACATCACCGTCCCCTGGGCCCCACCGGGACGCCTGCCTCGGACCCCCGACGCCCGTCCCAAGCTATGCTCCCTGAGCTACCTTACCCTACGTCCCCGGTCTGCCCCCCCACTCTCGGGCGGAGCTGCGCGCGGCACCCCGCGGCGCCCGAGGCACCGTCGCGGCTGGGGGCGGTGGCCCTCCCTTACTCCAAGCTACCCGGCGGAGAGTTGCTCTATTCGGATAGCAGGTGTCGGGTAGTTAATCACTGGGGGCGGCGAGAGGAACGGGAAGCTAGCAGTCGCGCCGATTCTGGTAGAGATTGAACTCCTGGCGTACGTCTGCTCGGAGGCCCGGTGCCGCCAGGCAGCACCGGGGATTTGCGGCGGCAAGTCCTTCGACCCCGATGGGAGAGGGCGGGGTACAGGGGCACGTCCTCCCCGCGCAGCTCTCTCACCCGCAGCTCTCCGGCCGGGGGGGCTCGGGGGACACGTATGCTCTAGGTGCATGTGGTGAGTGCTC"/>
                        <sequence id="seq_IP1087_1991_Mahajanga" spec="Sequence" taxon="IP1087_1991_Mahajanga" totalcount="4" value="TCTTTTGGACTCGCAAACACGGAAAATGCAACATCACCCCCGCGGGACTGTAACCCGGCCGAGTAGGCTCTACCGCCGCCCTGAAGCCGTACACGTGACGGAGGCTGCCCGCCGCGAGGGGACCTGCCCGGGCCGCCGCACCCTCACAGGGCGTCCGCCCAGATTCCTGAGCCGTCGCTGGTTCACCCCAACCCCCAAGTGGCGGATCCAACCTGCTAGTTCTGGAGTACCAGCCCCCCCTCCTGTCCCCAGCCCACCGGGCCCCACTACCATACGGCCGTGGACATCACCGTCCCCTGGGCCCCACCGGGACGCCTGCCTCGGACCCCCGACGCCCGTCCCAAGCTATGCTCCCTGAGCTACCTTACCCTACGTCCCCGGTCTGCCCCCCCACTCTCGGGCGGAGCTGCGCGCGGCACCCCGCGGCGCCCGAGGCACCGTCGCGGCTGGGGGCGGTGGCCCTCCCTTACTCCAAGCTACCCGGCGGAGAGTTGCTCTATTCGGATAGCAGGTGTCGGGTAGTTAATCACTGGGGGCGGCGAGAGGAACGGGAAGCTAGCAGTCGCGCCGATTCTGGTAGAGATTGAACTCCTGGCGTACGTCTGCTCGGAGGCCCGGTGCCGCCAGGCAGCACCGGGGATTTGCGGCGGCAAGTCCTTCGACCCCGATGGGAGAGGGCGGGGTACAGGGGCGCGTCCTCCCCGCGCGGCTCTCTCACCCGCAGCTCTCCGGCCGGGGGGGCTCGGGGGACACGTATGCTCTAGGTGCATGTGGTGAGTGCTC"/>
                        <sequence id="seq_IP1676_1997_Antananarivo" spec="Sequence" taxon="IP1676_1997_Antananarivo" totalcount="4" value="TCTTTTGGACTCGCAAACACGGAAAATGCAACATCACCCCCGCGGGACTGTAACCCGGCCGAGTAGGCTCTACCGCCGCCCTGAAGCCGTACACGTGACGGAGGCTGCCCGCCGCGAGGGGACCTGCCCGGGCCGCCGCACCCTCACAGGGCGTCCGCCCAGATTCCTGAGCCGCCGCTGGTTCACCCCAACCCCCAAGTGGCGGATCCAACCTGCTAGTTCTGGAGTACCAGCCCCCCCTCCTGTCCCCAGCCCACCGGGCCCCACTACCATACGGCCGTGGACATCACCGTCCCCTGGGCCCCACCGGGACGCCTGCCTCGGACCCCCGACGCCCGTCCCAAGCTATGCTCCCTGAGCTACCTTACCCTACGTCCCCGGTCTGCCCCCCCACTCTCGGGCAGAGCTGCGCGCGGCACCCCGCGGCGCCCGAGGCACCGTCGCGGCTGGGGGCGGTGGCCCTCCCTTACTCCAAGCTACCCGGCGGAGAGTTGCTCTATTCGGATAGCAGGTGTCGGGTAGTTAATCACTGGGGGCGGCGAGAGGAACGGGAAGCTAGCAGTCGCGCCGATTCTGGTAGAGATTGAACTCCTGGCGTACGTCTGCTCGGAGGCCCGGTGCCGCCAGGCAGCACCGGGGATTTGCGGCGGCAAGTCCTTCGACCCCGATGGGAGAGGGCGGGGTACAGGGGCGCGTCCTCCCCGCGCGGCTCTCTCACCCGCAGCTCTCCGGCCGGGGGGGCTCGGGGGACACGTATGCTCTAGGTGCATGTGGTGAGTGCTC"/>
                        <sequence id="seq_IP1681_1995_Mahajanga" spec="Sequence" taxon="IP1681_1995_Mahajanga" totalcount="4" value="TCTTTTGGACTCTTAAACACGGAAAATACATCATCACCCCCGCGGGACTGTAACCCGGCCGAGTAGGCTCTACCGCCGCCCTGAAGCCGTACACGTGACGGAGGCTGCCCGCCGCGAGGGGACCTGCCCGGGCCGCCGCACCCTCACAGGGCGTCCGCCCAGATTCCTGAGCCGTCGCTGGTTCACCCCAACCCCCAAGTGGCGGATCCAACCTGCTAGTTCTGGAGTACCAGCCCCCCCTCCTGTCCCCAGCCCACCGGGCCCCACTACCATACGGCCGTGGACATCACCGTCCCCTGGGCCCCACCGGGACGCCTGCCTCGGACCCCCGACGCCCGTCCCAAGCTATGCTCCCTGAGCTACCTTACCCTACGTCCCCGGTCTGCCCCCCCACTCTCGGGCGGAGCTGCGCGCGGCACCCCGCGGCGCCCGAGGCACCGTCGCGGCTGGGGGCGGTGGCCCTCCCTTACTCCAAGCTACCCGGCGGAGAGTTGCTCTATTCGGATAGCAGGTGTCGGGTAGTTAATCACTGGGGGCGGCGAGAGGAACGGGAAGCTAGCAGTCGCGCCGATTCTGGTAGAGATTGAACTCCTGGCGTACGTCTGCTCGGAGGCCCGGTGCCGCCAGGCAGCACCGGGGATTTGCGGCGGCAAGTCCTTCGACCCCGATGGGAGAGGGCGGGGTACAGGGGCGCGTCCTCCCCGCGCGGCTCTCTCACCCGCAGCTCTCCGGCCGGGGGGGCTCGGGGGACACGTATGCTCTAGGTGCATGTGGTGAGTGCTC"/>
                        <sequence id="seq_IP1793_1999_Antananarivo" spec="Sequence" taxon="IP1793_1999_Antananarivo" totalcount="4" value="TCTTTCGGACTCGCAAACATGGAACATGCAACATCACCCCCGCGGGACTGTAACCCGGCCGAGTAGGCTCTACCGCCGCCCTGAAGCCGTACACGTGACGGAGGCTGCCCGCCGCGAGGGGACCTGCCCGGGCCGCCGCACCCTCACAGGGCGTCCGCCCAGATTCCTTAGCCGTCGCTGGTTCACCCCAACCCCCAAGTGGCGGATCCAACCTGCTAGTTCTTGAGTACCAGCCCCCCCTCCTGTCCCCAGCCCACCGGGCCCCACTACCATACGGCCGTGGACATCACCGTCCCCTGGGCCCCACCGGGACGCCTGCCTCGGACCCCCGACGCCCGTCCCAAGCTATGCTCCCTGAGCTACCTTACCCTACGTCCCCGGTCTGCCCCCCCACTCTCGGGCGGAGCTGCGCGCGGCACCCCGCGGCGCCCGAGGCACCGTCGCGGCTGGGGGCGGTGGCCCTCCCTTACTCCAAGCTACCCGGCGGAGAGTTGCTCTATTCGGATAGCAGGTGTCGGGTAGTTAATCACTGGGGGCGGCGAGAGGAACGGGAAGCTAGCAGTCGCGCCGATTCTGGTAGAGATTGAACTCCTGGCGTACGTCTGCTCGGAGGCCCGGTGCCGCCAGGCAGCACCGGGGATTTGCGGCGGCAAGTCCTTCGACCCCGATGGGAGAGGGCGGGGTACAGGGGCGCGTCCTCCCCGCGCGGCTCTCTCACCCGCAGCTCTCCGGCCGGGGGGGCTCGGGGGACACGTATGCTCTAGGTGCATGTGGTGAGTGCTC"/>
                        <sequence id="seq_IP1789_1999_Miarinarivo" spec="Sequence" taxon="IP1789_1999_Miarinarivo" totalcount="4" value="TCTTTCGGACTCGCAAACACGGAACATGCAACATCACCCCCGCGGGACTGTAACCCGGCCGAGTAGGCTCTACCGCCGCCCTGAAGCCGTACACGTGACGGAGGCTGCCCGCCGCGAGGGGACCTGCCCGGGCCGCCGCACCCTCACAGGGCGTCCGCCCAGATTCCTGAGCCGTCGCTGGTTCACCCCAACCCCCAAGTGGCGGATCCAACCTGCTAGTTCTGGAGTACCAGCCCCCCCTCCTGTCCCCAGCCCACCGGGCCCCACTACCATACGGCCGTGGACATCACCGTCCCCTGGGCCCCACCGGGACGCCTGCCTCGGACCCCCGACGCCCGTCCCAAGCTATGCTCCCTGAGCTACCTTACCCTACGTCCCCGGTCTGCCCCCCCACTCTCGGGCGGAGCTGCGCGCGGCACCCCGCGGCGCCCGAGGCACCGTCGCGGCTGGGGGCGGTGGCCCTCCCTTACTCCAAGCTACCCGGCGGAGAGTTGCTCTATTCGGATAGCAGGTGTCGGGTAGTTAATCACTGGGGGCGGCGAGAGGAACGGGAAGCTAGCAGTCGCGCCGATTCTGGTAGAGAGTGAACTCCTGGCGTACGTCTGCTCGGAGGCCCGGTGCCGCCAGGCAGCACCGGGGATTTGCGGCGGCAAGTCCTTCGACCCCGATGGGAGAGGGCGGGGTACAGGGGCGCGTCCTCCCCGCGCGGCTCTCTCACCCGCAGCTCTCCGGCCGGGGGGGCTCGGGGGACACGTATGCTCTAGGTGCATGTGGTGGGTGCTC"/>
                        <sequence id="seq_IP1850_1999_Manjakandriana" spec="Sequence" taxon="IP1850_1999_Manjakandriana" totalcount="4" value="TCTTTTGGACTCGCAAACACGGAAAATGCAACATCACCCCCGCGGGACTGTAACCCGGCCGAGTAGGCTCTACCGCCGCCCTGAAGCCGTACACGTGACGGAGGCTGCCCGCCGCGAGGGGACCTGCCCGGGCCGCCGCACCCTCACAGGGCGTCCGCCCAGATTCCTGAGCCGTCGCTGGTTCACCCCAACCCCCAAGTGGCGGATCCAACCTGCTAGTTCTGGAGTACCAGCCCCCCCTCCTGTCCCCAGCCCACCGGGCCCCACTACCATACGGCCGTGGACATCACCGTCCCCTGGGCCCCACCGGGACGCCTGCCTCGGACCCCCGACGCCCGTCCCAAGCTATGCTCCCTGAGCTACCTTACCCTACGTCCCCGGTCTGCCCCCCCACTCTCGGGCGGAGCTGCGCGCGGCACCCCGCGGCGCCCGAGGCACCGTCGCGGCTGGGGGCGGTGGCCCTCCCTTACTCCAAGCTACCCGGCGGAGAGTTGCTCTATTCGGATAGCAGGTGTCGGGTAGTTAATCACTGGGGGCGGCGAGAGGAACGGGAAGCTAGCAGTCGCGCCGATTCTGGTAGAGATTGAACTCCTGGCGTACGTCTGCTCGGAGGCCCGGTGCCGCCAGGCAGCACCGGGGATTTGCGGCGGCAAGTCCTTCGACCCCGATGGGAGAGGGCGGGGTACAGGGGCGCGTCCTCCCCGCGCGGCTCTCTCACCCGCAGCTCTCCGGCCGGGGGGGCTCGGGGGACACGTATGCTCTAGGTGCATGTGGTGAGTGCTC"/>
                        <sequence id="seq_IP1324_1996_Antanifotsy" spec="Sequence" taxon="IP1324_1996_Antanifotsy" totalcount="4" value="TCTTTTGGACTCGCAAACACGGAAAATGCAACATCACCCCCGCGGGACTGTAACCCGGCCGAGTAGGCTCTACCGCCGCCCTGAAGCCGTACACGTGACGGAGGCTGCCCGCCGCGAGGGGACCTGCCCGGGCCGCCGCACCCTCACAGGGCGTCCGCCCAGATTCCTGAGCCGCCGCTGGTTCACCCCAACCCCCAAGTGGCGGATCCAACCTGCTAGTTCTGGAGTACCAGCCCCCCCTCCTGTCCCCAGCCCACCGGGCCCCACTACCGTACGGCCGTGGACATCACCGTCCCCTGGGCCCCACCGGGACGCCTGCCTCGGACCCCCGACGCCCGTCCCAAGCTATGCTCCCTGAGCTACCTTACCCTACGTCCCCGGTCTGCCCCCCCACTCTCGGGCGGAGCTGCGCGCGGCACCCCGCGGCGCCCGAGGCACCGTCGCGGCTGGGGGCGGTGGCCCTCCCTTACTCCAAGCTACCCGGCGGAGAGTTGCTCTATTCGGATAGCAGGTGTCGGGTAGTTAATCACTGGGGGCGGCGAGAGGAACGGGAAGCTAGCAGTCGCGCCGATTCTGGTAGAGATTGAACTCCTGGCGTACGTCTGCTCGGAGGCCCGGTGCCGCCAGGCAGCACCGGGGATTTGCGGCGGCAAGTCCTTCGACCCCGATGGGAGAGGGCGGGGTACAGGGGCGCGTCCTCCCCGCGCGGCTCTCTCACCCGCAGCTCTCCGGCCGGGGGGGCTCGGGGGACACGTATGCTCTAGGTGCATGTGGTGAGTGCTC"/>
                        <sequence id="seq_IP1798_1998_Antananarivo" spec="Sequence" taxon="IP1798_1998_Antananarivo" totalcount="4" value="TCTTTCAGACTCGCAAGCGTGATACGTGCAACTTCACCCCCGCGGGACTGTAACCCGGCCGAGTAGGCTCTACCGCCGCCCTGAAGCCGTACACGTGACGGAGGCTGCCCGCCGCGAAGGTACCTGCCCGGGCCGCCGCACCCTCACAGGGCGTCCGCCCAGATTCCTGAGCCGTCGCTGGTTCACCCCTACCCCCAAGTGGCGGATCCAACCTGCTAGTTCTGGCGTACCAGCCCCCCCTCCTGTCCCCAGCCCACCGGGCCCCACTACCATACGGCCGTGGACATCACCGTCCCCTGGGCCCCACCGGGACGCCTGCCTCGGACCCCCGACGCCCGTCCCAAGCTATGCTCCCTGAGCTACCTTACCCTGCGTCCCCGGTCTGCCCCCCCACTCTCGGGCGGAGCTGCGCGCGGCACCCCGCGGCGCCCGAGGCACCGTCGCGGCTGGGGGCGGTGGCCTTCCCTTATTCCAAGCTACCCGGCGGAGAGTTGCTCTGTTCGGATAGCAGGTGCCGGGTAGTTAATTATTGGGGGCGGCGAGAGGAACGGGAAGCTAGCAGTCGCGCCGATTCTGGTAGAGATTGAACTCCTGGCGTACGTCTGCTCGGAGGCCCGGTGCTGCCAGGCAGCACCGGGGATTTGCGGCGGCAAGTCCTTCGACCCTGATGGGAGAGGGCGGGGTACAGGGGCGTGTCCTCCCCGCGCGGCTCTCTCACCCGCAGCTCTCCGGCCGGGGGGGCTCGGGGGACACGTATGCTCTAGGTGCATGTGGTGAGTGCTC"/>
                        <sequence id="seq_154/98B_1998_Mahajanga" spec="Sequence" taxon="154/98B_1998_Mahajanga" totalcount="4" value="-CTTTTGGA-TCTTAAA-ACGGAAAATACATCATCACCCCCGC-----T----CCCGGCCGAGTA-GCTCTACCGCCGCCCTGAAGCCGTACACGTGACGGAGGCTGCCCGCCGCGAGGGGA-------GGGCCGCCGCACCCTCACAGG-C-TCCGCCCAGATTCCTGAGCCGTCGCTGGTTC-CCCCAACCCCCAAG-G-C-GATCCAACCTGCTAGTTCTGGAGTACCAGCCCCCCCTC----CCCCAGCCCACCGG-GATTGACGCCATACGGCCGTGGACATCACCGTCCCCTGGGCCCCACC-GGACGC--GCCTCGGACCCCCGACGCCC-TCCCA-GCTAT--TCCCTGAGC-ACCTTACCTTACGTCCCCGGTCTGCCCCCC--CT-TCGGG-GGAGCTGCG-GCGGCACCCC--GGCGCCCGAGGCACCGTCGCGGCTGGGGGCG-TGGC-CTCC-TTACTCC-AG-TACCCGGCGGAGAGTTGCTCTATTCGGATAGCAGGTG-CGGGTAGTTAATCACTGGGGGCGGCG-GAGGAACG-GAAGCTAGCAGTCGCGCCGATTCTGGTAGAGATTGAACTC-TGGCGTACGTCT-CTCGGAG-CCCGGTGCCGCCAGGCAGCACCGGGG-TTTGCGGCGGCAAGTCCTTCGACCCCGATGGGAGA---CGGGGTACAGGGGCGCGTCCTCCCCGCGCGGCTCTCTCACCCGCAGCTCTCCGGCCGGGGGGGC-CGGGGGACACGTAT-CTCTAGGTGCA-GTG--GAGTGCT-"/>
                        <sequence id="seq_53/91_1991_Mahajanga" spec="Sequence" taxon="53/91_1991_Mahajanga" totalcount="4" value="-CTTTTGGA-TCGCAAACACGGAAAATGCAACATCACCCCCGC-----------CCGGCCGAGT-----CTACCGCCGCCCTGAAGCCGTACACGTGACGGAGGCTGCCCGCCGCGAGGGGAC----CCGGGCCGCCGCACCCTCAC-GGG---CCGCCCAGATTCCTGA-CCGTCG-TGGTTCAC-CCAACCCCCAAGTGTCGG-TCCAACCTGCTAGTTCTGGAGTACCAGCCCCCCCTCCTGTCCCCAGCCCACCGGGCCCCACTACCATACGGCCGTGGA--T--CCG-CC-CTGGGCCCCAC-GGGACGCCTGCCTCGGACCCCCGACGCCCGTCCC---CTATGCTCCCTGAGC-ACCTTACCCTACGTCC-CGG-CTGCCCCCCCACTC-CGGGCGG-GCTGCGC--G-CACCCCGCGGCGCCCGAGGCACCGTCG-GGCTGGGGGCGGTGGCCCTCCC---CTCCAAGCTACCCGGCGGAGAGTTGCTCTATTCGGATAGCAGGT--CGGGTAGTTAATCACTGGGGGCGGCGAGAGGAACGGGAA-CTAG-AGTCGCGCCGAATCTGGTAGAGATTGAACTCC-GGCGTACGT-TGCTCGGAGGCCCGGTGCCG-CAGGCAGCACCGGGGATTTGCGGCGGCAAGTCCTTC-ACCCCGATGGGAGAGGG-GGGG--CAGGGGCGCGTCCTCCCCGC-CGGCTCTCTCACCCGTAG-TCTCCGGCCGGGGGGGCTCGGGGGA-ACGTATGCT-TAGGTGCATGTG--GAGTGCTC"/>
                        <sequence id="seq_IP275_1995_Haute" spec="Sequence" taxon="IP275_1995_Haute" totalcount="4" value="T-TTTCAGACTCGCAAGCGTGATACGTGCAACTT-ACCCCCGCGGGCCTGTAACCCTGC-------GCTCTACGGCCGCCCTGAAGCCGTACACGTGACGGAGGCTGCCCGCCGCGAGGGGACATGCCCGGGCTGCCGCACCCTCACAGGGCGTCCGCCCGGATTCCTGAGCTGTCGCAGGTTCACCCCAACCCCCAAGTGGCGAATCCAACCTGCTAGCTCTGGAGTACCAGCCCCCCCTCCTGTCCCCAGCCCACCGGGCCCCACTACCATACGGCCGTGGACATCACCGTCCCCTGGGCCCCCCCGGGACGCCTGCCTCGGACCCCCGACGCCCGTTCCAAGCTATGCTCCCTGAGCTACCTTACCCCACGTCCCCGG-CTGCCCCCCCACTCTCGGGCGGAGCTGCGCGCGGCACCCCGCGGCGCCCGAGGCACCGACGCGGCTGGGGGCGGTGGCCCTCCCTAGCTCCAAGCTACCCGGCGGAGAGTTGCTCTATTCGGATAGCAGGTGTCGGGTAGTTAATCACTGGGGGCGGCGAGAGGAACGGGAAGCTAGCAGTCGCGCCGATTCTGGTAGAGATTGAACTCCTGGCGTACGTCTG-TCGGAGGCCCGGTGCCGCCAGGCAGCACCGGGGATTTGCGGCGGCAAGTCCTTCGACCCCGATGGGAGAGGGCGCCGTGCAGGGGCGCGTCCTCCCCGCGCGGCTCTCTCACCCGCAGCTCTCCGGCCGGGGGGGCTCGGGGGACACGTATGCTCTAGGTGCATGTGGTGAGTGCTC"/>
                        <sequence id="seq_MG05-1020_2005_Ambalavao" spec="Sequence" taxon="MG05-1020_2005_Ambalavao" totalcount="4" value="TCTTTCAGACTCGCAAGCGTGATACGTGCAACTTC-----CGCGGGACTGTAACCCGGCGTAGTAAGCTCTACCGCCGCCCTGAAGCCGTACACGTGACGGAGGCTGCCCGCCGCGAGGGGACCTGCCCGGGCCGCCGCACCCTCACAGGGCGTCCGCCTAGATTCCTGAGCCGTCGCTGGTTCACCCCAACCCCCAAGTGGCGGATTCAACCTGCTAGTTCTGGAGTACCAGCCCCCCCTCCTGTCCCCAGCCCACCGGGCCCCACTACCATACGGCCGTGGACATCACCGTCCCCTGGGCCCCACCGGGACGCCTGCCTCGGACCCCCGACGCCCGTCCCAAGCAGTGCTCCCTGAGCTACCTTACCCTACGTCCCCGG-CTGCCCCCCCACTCTCGGGCGGGGCTGCGCGCGGCACCCCGCGGCGCCCGAGGCACCGTCGCGGCTGGGGGCGGTGGCCCTCCCGTACTCCAAGCTACCCGGCGGAGAGTTGCTCTATTCGGATAGCAGGTGTCGACCCACGTTACACTGGGGGCGACGATAGGAACGAGAAGCTAGCAGTCGCGCCGATTTTGGTAGAGATTGAACTCCTGGCGTACGTCTGCTCGGCGGCCCGGTGCCGCCAGGCAGAATCGGGGATTTGCGGCGGCAAGTCCTTCGACCCCGATGGGAGAGGACGGGGTACAGGGGCGCGTCCTCCCCGCGCGGCTCTCTCACCCGCAGCTCTCCGGCCGGGGGGGCTCGGGGGACACGTACGCTCTAGGTGCATGTGGTGAGTGCTC"/>
                        <sequence id="seq_IP2231_1997_Mahajanga" spec="Sequence" taxon="IP2231_1997_Mahajanga" totalcount="4" value="TCTTTTGGACTCTTAAACACGGAAAATACATCATCACCCCCGCGGGACTGTAACCCGGCCGAGTAGGCTCTACCGCCGCCCTGAAGCCGTACACGTGACGGAGGCTGCCCGCCGCGAGGGGACCTGCCCGGGCCGCCGCACCCTCACAGGGCGTCCGCCCAGATTCCTGAGCCGTCGCTGGTTCACCCCAACCCCCAAGTGGCGGATCCAACCTGCTAGTTCTGGAGTACCAGCCCCCCCTCCTGTCCCCAGCCCACCGGGCCCCACTACCATACGGCCGTGGACATCACCGTCCCCTGGGCCCCACCGGGACGCCTGCCTCGGACCCCCGACGCCCGTCCCAAGCTATGCTCCCTGAGCTACCTTACCCTACGTCCCCGGTCTGCCCCACCACTCTCGGGCGGAGCTGCGC--GGCACCCCGCGGCGCCCGAGGCACCGTCGCGGCTGGGGGCGGTGGCCCTCCCTTACTCCTAGCTACCCGGCGGAGAGTTGCTCTATTCGGATAGCAGGTGTCGGGTAGTTAATCACTGGGGGCGGCGAGAGGAACGGGAAGCTAGCAGTCGCGCCGATTCTGGTAGAGATTGAACTCCTGGCGTACGTCTGCTCGGAGGCCCGGTGCCGCCAGGCAGCACCGGGGATTTGCGGCAGCAAATCCTTCGTCCCCGATGGGAGAGGGCAGGGTACAGGGGCGCGTCCTCCCCGCGCGGCTCTCTCACCCGCAGCTCTCCGGCCGGGGGGGCTCGGGGGACACGTATGCTCTAGGTGCATGTGGTGAGTGCTC"/>
                        <sequence id="seq_IP1339_1996_Ambositra" spec="Sequence" taxon="IP1339_1996_Ambositra" totalcount="4" value="TCTTTCAGACTCGCAAGCGTGA-ACGTGCAACTTCACCCCCGCGGGACTGTAACCCGGCCGAGTAGGCTTAGCCGCCGCCCTGAAGCCGTACACGTGGCGGAGGCTGCCCGCCGCGAGGGGACCTGCCCGGGCCGCCGCACCCTCACAGGGCGTCCGCCCAGACTCCTGAGCCGTCGCTGGTTCACCCCAACCCCTAAGTGGCGGATCCAACCTGCTAGTTCTGGAGTACCAGCCCCCC-TCCTGTCCCCAGCCCACCGGGCCCCACTACCAT-CGGCCGTGGACATCACCGTCCCCTGGGTCCCACCGGGACGCCTGCCTCGGACCCCCGACGCCCGTCCCAAGCTATGCTCCCTGAGCTACCTTACCCTACGTCCCCGGTCTGCCCCCCCACTCTCGGGCGGAGCTGCGCGCGGCACCCCGCGGCGCCCGAGGCACCGTCGCGGCTGGGGGCGGTGGCCCTCCCTTACTCCAAGCTACCCGGCGGAGAGTTGCTCTATTCGGATAGCAGGTGTCGGGTAGTTAATCACTGGGGGCGGCGAGAGGAACGGGAAGCTAGCAGTCGCGCCGATTCTGGTAGAGATTGAACTCCTGGCGTACGTCTGCTCGGAGGCCCGGTGCCGCCAGACAGCACCGGGGATTTGCGGCGGCAAGTCCTTCGAC-CCGATGGGAGAGGGCGGGGTACAGGGGCGCGTCCTCCCCGCTCGGCTCTCTCACCCGCAGCTCTCCGGCCGGGGGGGCTCGGGGGACACGTATGCTCTAAGTGCATGTGGTGAGTGCTC"/>
                        <sequence id="seq_IP1349_1996_Ambositra" spec="Sequence" taxon="IP1349_1996_Ambositra" totalcount="4" value="TCTTTCAGACTCGCAAGCGTGATACGTGCAACTTCACCCCCGCGGGACTGTAACCCGGCCGAGTAGGCTTAGCCGCCGCCCTGAAGCCGTACACGTGGCGGAGGCTGCCCGCCGCGAGGGGACCTGCCCGGGCCGCCGCACCCTCACAGGG-GTCCGCCCAGACTCCTGAGCCGTCGCTGGTTCACCACAACCCCTAAGTGGCGGATCAAACCTGCTAGTTCTGGAGTACCAG-CCCCCCTCCTGTCCCTAGCCCACCGGGCCCCACTACCATTCGGCCGTGGACATCACCGTCCCCTGGGTCCCACCGGGACGCCTGCCTCGGACCCCCGACGCCCGTCCCAAGTTATGCTCCCTGAGCTACCTTACCCTACGTCCCCGGTCTGCCCCCCCACTCTCGGGCG-AGCTGCGCGCGGCACCCCGCG-CGCCCGAGGCACCGTCGCGGCTGGGGGCGGTTGCCCTCCCTTACTCCAAGCTACCCGGCGGAGAGTTGCTCTATTCGGATAGCA-GTGTCGGGTAGTTA-TCACTGGGGGCGGCGAGAGGAACGGGAAGCTAGCAGTCGCGCCGATTCTGGTAGA-ATTGAACTCCTGGCGTACGTCTGCTCGGAGGCCC-GTGCCGC-AG-CAGCACCGGGGATTTGCGGCGGCAAGTCCTTCGACCCCGATGG-AGAGGGCGGGGTACAGGGGCGCGTCCTCCCCGCTCGGCTCTCTCACCCGCAGCTCTCCGGCCGGGGGGGCTCGGGGGACACGTATGCTCTAAGTGCATGTGGTGAGTGCTC"/>
                        <sequence id="seq_IP1478_1994_Manandriana" spec="Sequence" taxon="IP1478_1994_Manandriana" totalcount="4" value="TCTTTCAGACTCGCAAGCGTGATACGTGCAACTTCACCCCCGCGGGACTGTAACCCGGCCGAGTAGGCTTAGCCGCCGCCCTGAAGCCAAACACGTGGCGGAGGCTGCCCGCCGCGAGGGGACCTGCCCGGACCGCCGCACCCTCACAGGGCGTCCGCCCAGACTCCTGAGCCGTCGCTGGTTCACCCCAACCCCTAAGTGGCGGATCCCACCTGCTAGTTCTGGAGTACCAGCCCCCC-TC----CCCTAGCCCACCGGGCCCCACTACCAT-CGGCCGTGGACATCACCGTCCCCTGGGTCCCACCGGGACGCCTGCCTCGGACCCCCGACGCCCGTCCCAAGCTATGCTCCCTGAGCTACCTTACACTACGTCCCCGGTCTGCCCCCCCACTCTCGGGCGGAGCTG-GCGCGGCACCCCGCGGCGCCCGAGGCACCGTCGCGGCTGGGGGCGGTGGCCCTCCCTTACTCCAAGCTACCCGGCGGAGAGTTGCTCTATTCGGATAGCAGGTGTCGGGTAGTTAATCACTGGGGGCGGCGAGAGGAACGGGAAGCTAGCAGTCGCGCCGATTCTGGTAGA--TTGAACTCCTGGCGTACGTCTGCTCGGAGGCCCGGTGCCGCCAGACAGCACCGGGGATTTGCGGCGGCAAGTCCTTCGACCCCGATGGGAGAGGGCGGGGTACAGGGGCGCGTCCTCCCCGCTCGGCTCTCTCACCCGCAGCTCTCCGGCCGAGGGGGCTCGGGGGACACGTATGCTCTAAGTGCATGTGGTGAGTGCTC"/>
                        <sequence id="seq_IP249_1993_Ambositra" spec="Sequence" taxon="IP249_1993_Ambositra" totalcount="4" value="TCTTTCAGACTCGCAAGCGTGATACGTGCA-CTTCACCC-CGCGGGACTGTAACCCGGCCGAGTAGGCTTAGCCGCCGCCCTGAAGCCGAACACGTGGCGGAGGCTGCCCGCCGCGAGGGGACCTGCCCGGACCGCCGCACCCTCACAGGGCGTCCGCCCAGACTCCTGAGCCGTCGCTGGTTCACCCCAACCCCTAAG-GGCGGATCCCACCTG-TAGTTCTGGAGTACCAGCCCCCCCTCCTGTCCCTAGCCCACCGGGCCCCACTACCAT-CGGCCGTGGACATCACCGTCCCCTGGGTCCCACCGGGACGCCTGCCTCGGACCCCCGACGCCCGTCCCAAGCTATGCTCCCTGAGCTACCTTACACTACGTCCCCGGTCTGCCCCCCCACTCTCGGGCGGAGCTGC-CGCGGCACCCCGCGGCGCCCGAGGCACCGTCGCGGCTGGGGGCGGTGGCCCTCCCTTACTCCAAGCTACCCGGCGGAGAGTTGCTCTATTCGGATAGCAGGTGTCGGGTAGTTAATCACTGGGGGCGGCGAGAGGAACGGGAAGCTAGC-GTCGCGCCGATTCTGGTAGAG-TTGAACTCCTGGCGTACGTCTGCTCGGAGGCC-GGTGCCGCCAGACAGCACCGGGGATTTGCGGCGGCAAGTCCTTCGACCCCGATGGGAGAGGGCGGGGTACAGGGGCGCGTCCTCCCCGCTCGGCTCTCTCACCCGCAGCTCTCCGGCCGAGGGGGCTCGGGGGACACGTATGCTCTAAGTGCATGTGGTGAGTGCTC"/>
                        <sequence id="seq_IP662_1989_Ambositra" spec="Sequence" taxon="IP662_1989_Ambositra" totalcount="4" value="TCTTTCAGACTCGCAAGCGTGATACGTGCAACTTCACCCCCGCGGGACTGTAACCCGGCCGAGTAGGCTTAGCCGCCGCCCTGAAGCCGTACACGTGGCGGAGGCTGCCCGCCGCGAGGGGACCTGCCCGGGCCGCCGCACCCTCACAGGGCGTCCGCCCAGACTCCTGAGCCGTCGCTGGTTCACCCCAACCCCTAAGTGGCGGATCAAACCTGCTAGTTCTGGAGTACCAGCCCCCCCTCCTGTCCCTAGCCCACCGGGCCCCACTACCATACGGCCGTGGACATCACCGTCCCCTGGGTCCCACCGGGACGCCTGCCTCGGACCCCCGACGCCCGTCCCAAGCTATGCTCCCTGAGCTACCTTACCCTACGTCCCCGGTCTGCCCCCCCACTCTCGGGCGGAGCTGCGCGCGGCACCCCGCGGCGCCCGAGGCACCGTCGCGGCTGGGGGCGGTGGCCCTCCCTTACTCCAAGCTACCCGGCGGAGAGTTGCTCTATTCGGATAGCAGGTGTCGGGTAGTTAATCACTGGGGGCGGCGAGAGGAACGGGAAGCTAGCAGTCGCGCCGATTCTGGTAGAG-TTGAACTCCTGGCGTACGTCTGCTCGGAGGCCCGGTGCCGCCAGACAGCACCGGGGATTTGCGGCGGCAAGTCCTTCGACCCCGATGGGAGAGGGCGGGGTACAGGGGCGCGTCCTCCCCGCTCGGCTCTCTCACCCGCAGCTCTCCGGCCGGGGGGGCTCGGGGGACACGTATGCTCTAAGTGCATGTGGTGAGTGCTC"/>
                        <sequence id="seq_IP1344_1996_Manandriana" spec="Sequence" taxon="IP1344_1996_Manandriana" totalcount="4" value="TCTTTCAGACTCGCAAGCGTGA-ACGTGCAACTTCACCCCCGCGGGACTGTAACCCGGCCGAGTAGGCTTAGCCGCCGCCCTGAAGCCGTACACGTGGCGGAGGCTGCCCGCCGCGAGGGGACCTGCCCGGGCCGCCGCACCCTCACAGGGCGTCCGCCCAGACTCCTGAGCCGTCGCTGGTTCACCCCAACCCCTAAGTGGCGGATCCAACCTG--AGTTCTGGAGTACCAGCCCCCCCTCCTGTCCCCAGCCCACCGGGCCCCACTACCATACGGCCGTGGACATC-CCGTCCCCTGGGTCCCACCGGGACGCCTGCCTCGGACCCCCGACGCCCGTCCCAAGCTATGCTCCCTGAGCTACCTTACCCTACGTCCCCGGTCTGCCCCCCCACTCTCGGGCGGAGCTGCGCGCGGCACCCCGCGGCGCCCGAGGCACCGTCGCGGCTGGGGGCGGTGGCCCTCCCTTACTCCAAGCTACCCGGCGGAGAGTTGCTCTATTCGGATAGCAGGTGTCGGGTAGTTAATCACTGGGGGCGGCGAGAGGAACGGGAAGCTAGCAGTCGCGCCGATTCTGGTAGAGATTGAACTCC-GGCGTACGTCTGCTCGGAGGCCCGGTGCCG-CAGACAGCACCGGGGATTTGCGGCGGCAAGTCCTTCGACCCCGATGGGAGAGGGCGGGGTACAGGGGCGCGTCCTCCCCGCTCGGCTCTCTCACCCGCAGCTCTCCGGCCGGGGGGGCTCGGGGGACACGTATGCTCTAAGTGCATGTGGTGAGTGCTC"/>
                        <sequence id="seq_IP1484_1994_Ambositra" spec="Sequence" taxon="IP1484_1994_Ambositra" totalcount="4" value="TCTTTCAGACTCGCAAGCGTGATACGTGCAACTACACCCCCGCGGGACTGTAACCCGGCCGAGTAGGCTCTACCGCCGCCCTGAAGCCGTACACGTGACGGAGGCTGCCCGCCGCGAGGGGACCTGCCCGGGCCGCCGCACCCTCACAGGGCGTCCGCCCAGATTCCTGAGCCGTCGCTGGTTCACCCCAACCTCCAAGTGGCGGATCCAACCTGCTAGTTCTGGAGTACCAGCCCCCCCTCCTGTCCCCAGCCCACCGGGCCCCACTACCATACGGCTGTGGACATCACCGTCCCCTGGGTCCCACCGGGACGCCTGCCTCGGACCCCCGACGCCCGTCCCAGGCTATGCTCCCTGAGCTACCTTACCCTACGTCCCCGGTCTGCCCCCCAACTCTCGGGCGGAGCTGCGCGCGGCACCCCGCGGCGCTCGAGGCACCGTCGCGGCTGGGAGCGGTGGCCCTCCTTTACTCCAAGCTACCCGGCGGAGAGTTGCTCTATTCGGATAGCAGGTGTCGGGTAGTTAATCACTGGGGGCGGCGAGAGGAACGGGAAGCTAGCAGACGCGCCGATTCTGGTAAAGATTGAACTCCTAGCGTACGTCTGCTCGGAGGCCCGGTGCCGCCAGGCAGCACCGGGGATTTGCGGCGGCAAGTCCTTCGAC-CCGGTGGGAGAGGGCGGGGTACAGGGGCGCGTCCTCCTCGCGCGGCTCTCTCACCCGCAGCTCTCCGGCCGGGGGGGCTCGGGGGACACGTATGCTCGAGGTGCATGTGATGAGTGCTC"/>
                        <sequence id="seq_IP1294_1995_Manandriana" spec="Sequence" taxon="IP1294_1995_Manandriana" totalcount="4" value="TCTTTCA-ACTCGCAAGCGTGATACGTGCAACTTCACCCCCGCGGGACTGTAACCCGGCCGAGTAGGCTTAGCCGCCGCCCTGAAGCCGTACACGTGGCGGAGGCTGCCCGCCGCGAGGGGACCTGCCCGGGCCGCCGCACCCTCACAGGGCGTCCGCCCAGACTCCTGAGCCGTCGCTGGTTCACCCCAACCCCTAAGTGGCGGATCAAACCTGCTAGTTCTGGAGTACCAGCCCCCC-TCCTGTCCCTAGCCCACCGGGCCCCACTACCAT-CGGCCGTGGACATCACCGTCCCCTGGGTCCCACCGGGACGCCTGCCTCGGACCCCCGACGCCCGTCCCAAGCTATGCTCCCTGAGCTACCTTACCCTACGTCCCCGGTCTGCCCCCCCACTCTCGGGCGGAGCTGC-CGCGGCACCCCGCGGCGCCCGAGGCACCGTCGCGGCTGGGGGCG-TGGCCC-CCCTTACTCC-CGCTACCCGGCGGAGAGTTGCTCTAT--GGATAGCAGGTGTCGGG---TTAATCACTGGGGGC-GCGAGAGGAACGGGAAGCTAACAGTCGCGCCGATTCTGGTAGAGGTTGAACTCCTGGCGTACGTCTGCTCGGAGGCC-GGTGCCGCCAGACAGCACCGAGGATTTGCGGCGGCAAGTCCTTCGACCCCGATGGGAGAGGGCGGGGTACAGGGGCGCGTCCTCCCTGCTCGGCTCTCTCACCCGCAGCTCTCCGGCCGGGGGGGCTCGGGGGACACGTATGCTCTAAGTGCATGTGGTGAGTGCTC"/>
                        <sequence id="seq_IP1296_1996_Ambositra" spec="Sequence" taxon="IP1296_1996_Ambositra" totalcount="4" value="TCTTTCAGACTCGCAAGCGTGAT--GTG-A-CTTCA-CCCCGCGGGACTGTAACCCGACCGAGT-G--TTAGCCGCCGCCCTGAAGCCGTACACGTGGCGGAGGCTGCCCGCCGCGAGGGGACCTGCCCGGGCCGCCGCACCCTCACAGTGCGTCCGCCCAGACTCCTGAGCCGTCGCTGGTTCACCCCAACCCCTA-GTG-CGGATCCAACC----AGTTCTGGAGTACCAGCCCCC-CTCCTGTCCCCAGCCCACCGGGCCCCACTACCATACGGCCGTGGACA-CACCGTCCCCTGGGTCCCACCGGGACGCCTACCTCGGACCCCC-ACGCCCGTCCCAAGCTATGCTCCCTGAGCT-CCTTACCCTACGTCCCCGATCTGCCCCCCCACTCTCGGGCGGAGCTG-GCGCGGCACCCCGCGGCACCCGAGGCACCGTCG-GGCTGGGGGCG-TGGCCCTCCCTTACTC--AACTACCCGGCGGAGAGTTGCTC--TTCGGATAGCAGGTGTCGG---------CACTGGGGGCGGCGAGAGGAACGGGAAGCTAGCAGTTGCGCCGATTCTGGTAGA-ATTGAACCCC-GGCGTACAT-TGCTCGGA-GCC-GGTGCC--C--ACAGCACC-GGGATTTGCGGCGGCAAGTCCTTCGAC-CCGATGG-AGAGGGCGGGGTACAGGGGCGCGTCCTCCCCGCTCGGCTCTCTCACCCGCAGCTCTCCGGCCGGGGGGGCTCGGGGGACACATATGCTCT-A-TGCATGTGGTGAGTGCTC"/>
                        <sequence id="seq_IP1600_1998_Ambositra" spec="Sequence" taxon="IP1600_1998_Ambositra" totalcount="4" value="T-TTTCAGACTCGCAAGCGTGATACGTGCAAC-TCACCCCCGCGGGACT-TAA-CCGGCCGAGTAGGCTTAGC-GCCGCCCTGAAGCCGAACACGTGGCGGAGGCTGCCCGCCGCGAGGGGACCTGCCCGGACCGCCGCACCCTCAC-GGGCGTCCGCCCAGACTCCTGAGCCGTCGCTGGTTCACC-CA-CCCCTAAGTGGCGGATCCCACCT-CTAGT-CTGGAGTACCAGCCCCCCCTC----CCCTAGCCCACCGGGCCCCACTACCATACGGCCGTGGACATCACCGTCCCCTGGGTCCCACCGGGACGCCTGCCTCGGACCCCCGACGCCCGTCCCAA-CTATGCTCCCTGAGCTACCTTACACTACGTCCCCGGTCTGCCCCCCCACTCTCGGGCGG-GCTG-GCGCG-CACCCCGCGGCGCCCGAGGCACCGTCGCGGCTGGGGGCGGTGGCCCTCCCTTACTCCAAGCTACCCGGCGGAGAGTTGCTCTATTCGGATAGCAGGTGTCGGGTAGTTAATCACTGGAGGCGGCGAGAG-AACGGGAA-CTAGCAGTCGCGCCGATTCTGGTAGAGATTGAACTCCTGGCGTACGTCTGCTCGGAGGCC-GGTGCCG-CAGACAGCACCGGGGATTTGCGGCGGCAAGTCC-TCGAC-CCGATGGGAGAGGGCGGGGTACAGGGGCGCGTCCTCCCCGCTCGGCTCTCTCACCCGCAGCTCGCCGGCCGAGGGGGTTCGGGGGACACGTA-GCTCTAAGTGCATGTGGTGAGTGCTC"/>
                        <sequence id="seq_IP529_1951_Highlands" spec="Sequence" taxon="IP529_1951_Highlands" totalcount="4" value="TCT-TCAGACTCGCAAGCGTGA-ACGTGCAACTTCACCCCCGCGGGACTGTAACCCGGCCGAGTAGGCTCTACCGCCGACCTGAAGCCGTACACGTGACGGAGGCTGCCCGCCGCGAGGGGACCTGCCCGGGCCGCCG-ACCCT--CAGGGC--CCGCCCAGATTCCT-AGCCGTCGTTGGTT-ACC-CAACCCCCAAGTG-CGGATCCAACCT--TAG-TCTG-A-TACCAGCCCCCC-T-CTGTCCCCAGCCCA-CGGGCCCCACTACCAT-C-GCCGTGGACATC--CGTCCCCTGGGTCCCACCGGGACGCC-GCCTCGGA-CCCCGACGC-CGTCCCAAGCTATGCTCCCTGGACTACCTT-CCCTACGTCCCCGGTCTG--CCCCCACTCTCGGGCGGAGCTG-GCGCGG-ACCCCGCGGCGCCCGAGG-ACCGTCGCGGCTGGGGGCGG-GGCCCTCCCTTACTCCAAG-TACCCG-CGGAGAGTTGCTCTATTCG-ATA-CAGGTGTCG-GTAGTTAATCACTGGGGGCGG-GAGAGGAACGGGAAGCTAG-AATCG-GCCGATTCTGGTAGA-AT-GAACTCCTGGCTTACGTCTGCTCG-AGACCCGGTGCCGCCAGGCAGCA-CGGGGATTTGCGGCGGCAAGTCCTTCGACCCCGATGGGAGAGGGCGGGGTACAGAGG-GCGTCCTCCCCGCGCGGCTCTCTCACCCGCAGCTCTCCGGCCGGGGGGGCTCGGGGGACACGTATGCTCTAGGTGCATGTGGTGAGTGCT-"/>
                        <sequence id="seq_IP304_1969_Fandriana" spec="Sequence" taxon="IP304_1969_Fandriana" totalcount="4" value="TCTTTCAGACTCGCAAGCGTGATACGTGCAACTT-ACCCCCGCGGGACTGTAACCCGGCCGAGTAGGCTCTACCGCCGCCCTGAAGCCGTACACGTGATGGAGGCTGCCCACCGCGAGGGGACCCGCCCGGGCCGCCGCACCCTCACAGGGCGTCCGCCCAGATTCCTGAGCCGTCGCTGGTTCACCCCAACCCCCAAGTGGCGGATCCAACCTGCTAGTTCTGGAGTACCAGCCCCCC-TCCTGTCCCCAGCCCACCGGGCCCCACTACCATACGGCCGTGGACATCACCGTCCCCTGGGTTCCACCGGGACGCCTGCCTCGGACCCCCGACGCCCGTCCCAAGCTATGCTCCCTGAGCTACCTTACCCTACGTCCCCGGTCTGCCCCCCCACTTTCGGGCGAAGCTGCGCGCGGCACCCCGCGGCGCCCGAGGCACCGTCGCGGCTGGGGGCGGTGGCCCTCCCTTACTCCAAGCTACCCGGCGGAGAGTTGCTCTATTCGGATAGCAGGTGTCGGGTAGTTAATCACTGGGGGCGGCGAGAGGAACGGGAAGCTAGCAGTCGCGCCGATCCTGGTAGAGATTGAACTCCTGGCGTACGTCTGCTCGGAGGCCCGGTGCCGCCAGGCAGCACCGGGGATTTGCGGCGGCAAGTCCTTCGACCCCGATGGGAGAGGGCGGGGTACAGGGGCGCGTCCTCCCCGCGCGGCTCTCTCACCCGCAGCTCTCCGGCCGGGGGGGCTCGGGGGACACGTATGCTCTAGGTGCATGTGGTGAGTGCTC"/>
                        <sequence id="seq_IP1522_1994_Ambositra" spec="Sequence" taxon="IP1522_1994_Ambositra" totalcount="4" value="TCTTTCAGACTCGCAAGCGTGATACGTGCAACTT-A-CCCCGCGGGACTGTAACCCGGCCGAGTAGGCTTAGCCGCCGCCCTGAAGCCGTACACGTGGCGGAGGCTGCCCGCCGTGAGGGGACCTGCCCGGGCCGCCGCACCCTCACAGGGCGTCCGCCCAGACTCCTGGGCCGTCGCTGGTTCACCCCAACCCCTAAGTGGCGGATCAAACCTGCTAGTTCTGGAGTACCAGCCCCCC-TCCTGTCCCTAGCCCACCGGGCCCCACTACCATACGGCCGTGGACATCACCGTCCCCTGGGTCCCACCGGGACGCCTGCCTCGGACCCCCGACGCCCGTCCCAA-CTATGCTCCCTGAGCTACCTTACCCTACGTCCCCGG-CTGCCCCCCCACTCTCGGGCGGAGCTGCGTGCGGCACCCCGCGGCGCCCGAGGCACCGTCGCGGCTGGGGGCGGTGGCCCTCCCTTACTCC-CGCTACCCGGCGGAGAGTTGCTCTATTCGGATAGCAGGTGTCGGGTAGTTAATCACTGGGGGCGGCGAGAGGAACGGGAATCTAGCAGTCGCGCCGATTCAGGTAGAGATTGAACTCCTGGCGTACGTCTGCTCGGAGGCCCGGTGCCGCCAGACAGCACCGGGGATTTGCGGCGGCAAGTCCTTCGACCCCGATGGGAGAGGGCGGGGTACAGGGGCGCGTCCTCCCCGCTCGGCTCTCTCACCCGCAGCTCTCCGGCCGGGGGGGCTCGGGGGACACGTATGCTCTAAGTGCATGTGGTGAGTGCTC"/>
                        <sequence id="seq_IP643_1983_Ambositra" spec="Sequence" taxon="IP643_1983_Ambositra" totalcount="4" value="TCTTTCAGACTCGCAAGCGTGATACGTGCAACTT-ACCCCCGCGGGACTGTAACCCGGCCGAGTAGGCTCTACCGCCGCCCTGAAGCCGTACACGTGACGGAGGCTGCCCGCCGCGAGGGGACCTGCTCGGGCCGCCGCGCCCTCACAGGGCGTCCACCCAGATTCCTGAACCGTCGCTGGTTCACCCCAACCCCCAAGTGGCGGATCCAACCTGCTAGTTCTGGAGTACCAGCCCCCCCTCCTGTCCCCAGCCCACCGGGCCCCACTACCATACGGCCGTGGACATCACCGTCCCCTAGGCCCCACCGGGACGCCTGCCTCGGACCCCCGACGCCCGTCCCAAGCTATGCTCCCTGAGCTACCTTACCCTACGTCCCCGGTCTGCCCCCCCACTCTCGGGCGGAGCTGCGCGCGGCACTCCGCGGCGCCCGAGGCACCGTCGCGGCTTGGGGAGGTGGCCCTCCCTTACTCCAAGCTACCCGGCGGAGAGTTGCTCTAT--GGATAGCAGGTGTCGGGTAGTTAATCACTGGGGGCGGCGAGAGGAACGGGAAGCTAGCAGTCGCGCCGATTCTGGTAGAGATTGAACTCCTGGCGTACGTTTGCTCGGAGGCCCGGTGCCTCCAGGCAGCACCGGGGATTTGCGGCGGCAAGTCCTTCGACCCCGATGGGAGAGGGCGGGGTACAGGGGCGCGTCCTCCCCGCGCGGTTCTCTCACCCGCAGCTCTCCGGCCGGGGGGGCTCGGGGGACACGTATGCTCTAGGTGCATGTGGTGAGTTCTC"/>
                        <sequence id="seq_IP600_1982_Ambositra" spec="Sequence" taxon="IP600_1982_Ambositra" totalcount="4" value="TCTTTCAGACTCGCAAGCGTGATACGTGCAACTTCACCCCCGCGGGACTGTAACCCGGCCGAGTAGGCTCTACCGCCGCCCTGAAGCCGTACACGTGACGGAGGCTACCCGCCGCGAGGGGACCTGCCCGGGCCGCCGCACCCTCACAGGGCG-CCGCCCAGATTCCTGAGCCGTTGCTGGTTCACCCCAACCCCCAAGTGGCGG-TCCAACCTGCTAGTTCTGGAGTACCAGCCCCTCCTC----CCCCAGCCCACCGGGCCCCACTACCAT-CGGCCGTGGACA-CACCGTCCCCTGGGTCCCACCGGGACGCCTGCCTCGGACCCCCGACGCCCGTCCCAAGCTATGCTCCCTGAGCTACCTTACCCTACGTCCCCGGTCTGCCCCCCCACTCTCGGGCGGAGCTG-GCGCGGCACCCCGCGGCGCCCGAGGCACCGTCGCGGCTGGGGGCGGTGGCCCTCCCTTACTCCAAGCTACCCGGCGGAGAGTTTCTCTATTCGGATAGCAGGTGTCGGGTAGTTAATCACTGGGGGCGGCGAGAGGAACAGGAAGCTAGCAGTCGCGCCGATTCTGGTAGAG-TTGAACTCCTGGCGTACGTCTGCTCGAAGGCC-GGTGCCG-CAGGCAGCACCGGGGATTTGCGGCGGCAAGTCCTTCGAC-CCGATGGGAGAGGGCGGGGTACAGGGGCGCGTCCTCCCCGCGCGGCTCTTGATCCCGCAGCTCTCCGGCCGGGGGGGCTCGGGGGACACGTATGCTCTAGGTGCATGTGGTGAGTGCTC"/>
                        <sequence id="seq_IP1599_1998_Ambositra" spec="Sequence" taxon="IP1599_1998_Ambositra" totalcount="4" value="TCTTTCAGACTCGCAAGCGTGATACGTGCAACTT---------GGGACTGTAACCCGGCCGAGTAGGCT---CC-CCGCCCTGAAGCCGTACACGTGACGGAGGCTGCCCGCCGCGAGGGGACCTGCCCGGGTCGCCGCGCCCTCACAGGGCGTCCACCCAGATTCCTGAACCGTCGCTGGTTC-CCCCAACCCCCAAGTGGCGGATCCAACCTGCTAGTTCTGGAGTACCAGCCCCCCCTCCTGTCCCCAGCCCACCGGGCCCCACTACCAT-CGGCCGTGGACA-CACCGTCCCCTAGGCCCTACCGGGACGCCTGCCTCGGACCCCCGACGCCCGTCCCAAGCTATGCTCCCTGAGCTACCTTACCCTACGTCCCCGGTCTGCCCCCCCACTCTCGGGCGGAGCTGCGCGCGGCACTCCGCGGCGCCCGAGGCACCGTCGCGGCTGGGGGCGGTGGCCCTCCCTTACTCCAAGCTACCCGGCGGAGAGTTGCTCTATTCGGAAAGCAAGTGTCGGGTAGTTAATCACTGGGGGCGGCAAGAGGAACGGGAAGCTAGCAGTCGCGCCGATTCTGGTAGAGATTGAACTCCTGGCGTACGTTTGCTCGGAGGCC-GGTGCCT-CAGGCAGCACCGGGGATTTGCGGCGGCAAGTCCTTCGACCCCGATGG-AGAGGGCGGGGTACAGGGGCGCGTCCTCCCCGCGCGGCTCTCTCACCCGCAGCTCTCCGGCCGGGGGGGCTCGGGGGACACGTATGCTCTAGGTGCATGTGGTGAGTTCTC"/>
                        <sequence id="seq_IP1601_1998_Ambositra" spec="Sequence" taxon="IP1601_1998_Ambositra" totalcount="4" value="TCTTTCAGACTCGCAAGCGTGATACGTGCAACTT-ACCCCCGCGGGACTGTAACCCGGCCGAGTAGGCTTAGCCGCCGCCCTGAAGCCGAACACGTGGCGGAGGCTGCCCGCCGCGAGGGGACCTGCCCGGACCGCCGCACCCTCACAGGGCGTCCGCCCAGACTCCTGAGCCGTCGCTGGTTCACCCCAACCCCTAAGTGGCGGATCCCACCTGCTAGTTCTGGAGTACCAGCCCCCCCTCCTGTCCCTAGCCCACCGGGCCCCACTACCATACGGCCGTGGACATCACCGTCCCCTGGGTCCCACCGGGACGCCTGCCTCGGACCCCCGACGCCCGTCCCAAGCTATGCTCCCTGAGCTACCTTACACTACGTCCCCGGTCTGCCCCCCCACTCTCGGGCGGAGCTGCGCGCGGCACCCCGCGGCGCCCGAGGCACCGTCGCGGCTGGGGGCGGTGGCCCTCCCTTACTCCAAGCTACCCGGCGGAGAGTTGCTCTATTCGGATAGCAGGTGTCGGGTAGTTAATCACTGGAGGCGGCGAGAGGAACGGGAAGCTAGCAGTCGCGCCGATTCTGGTAGA-ATTGAACTCCTGGCGTACGTCTGCTCGGAGGCCCGGTGCCGCCAGACAGCACCGGGGATTTGCGGCGGCAAGTCCTTCGACCCCGATGGGAGAGGGCGGGGTACAGGGGCGCGTCCTCCCCGCTCGGCTCTCTCACCCGCAGCTCGCCGGCCGAGGGGGTTCGGGGG-CACGTATGCTCTAAGTGCATGTGGTGAGTGCTC"/>
                        <sequence id="seq_IP601_1984_Ambatofinandrahana" spec="Sequence" taxon="IP601_1984_Ambatofinandrahana" totalcount="4" value="TCTTTCAGACTCGCAAGCGTGATACGTGCAACTT-ACCC-CGCGGGACTGTAACCCGGCCGAGTAGGCTTAGACGCCGCCTTGAAGCCGTACACGTGACGGAGGCTGCCCGCCGCGAGGGGACCTGCCCGGGCCGCCGCACCCTCACAGGGCGTCCGCCCAGACTCCTGAGCCGTCGCTGGTTCACCCCAACCCCTAAGTGGCGGATCCAACCTG-TAGTTCTGGAGTACCAGCCCCCC-TCCTGTCCCCAGCCCACCGGGCCCCACTACCAT-CGGCCGTGGACATCACCGTCCCCTGGGTCCCACCGGGACGCCTGCCTCGGACCCCCGACGCCCGTCCCAAGCTATGCTCCCTGAGCTACCTAACCCTACGCCCCCGG-CTGCCCCCCCACTCTCG-GCG-AGCTGCGCGCGGCACCCCGCGGCGCCCGAGGCACCGTCGCGGCTGGGGGCGGTGGCCCTCCCTTACTCCAAGCTACCCGGCGGAGAGTTGCTCTATTCGGATAGCAGGTGTCGGGTA-TTAA-CACTGGGGGCGGCGAGCGGAACGGGAAGCTAGCAGTCGCGCCGATTCTGGTAGA-ATTGAACTCCTGGCGTACGT-TGCTCGGAGGCCCGGTGCCG-CAGGCAGCACCGGGGATTTGCGGCGGCAAGTCCTTCGACCCCGACGGGAGAGGGCGGGGTACAGGGGCACGTCCTCCCCGCGCGGCTCTCTCACCCGCAGCTATCCGGCCGGGGGGGCTCGGGGGACACGTATGCTCTAGGTGCATGTGGTGAGTGCT-"/>
                        <sequence id="seq_IP656_1964_Ambositra" spec="Sequence" taxon="IP656_1964_Ambositra" totalcount="4" value="TCTTTCAGACTCGCA-GCGTGATACGTGCAACTTCACCCCCGCGGGACTGTAACCCGGCCGAGTAGGCTTAGACGCCGCC-TGAAGCCGTACACGTGACGGA-GCTGCCCGCCGCGAGGGGACCTGCCCGGGCCGCCGCACCCTCACAGGGCGTCCGCCCAGACT-CTGAGCCGTCGCTGGTTCATCCCAACCCCTAAGTTGCGG-TCCAACCTG-TAGTTCTGGAGTACCAGCCCCCC-TCCTGTCCCCAGCCCACCGGGCCCCACTACCAT-CGGCCGTGGACATCACCGTCCCCTGGGTCCCACCGGGACGCC-GCCTCGGACCCCCGACGCCCGTCCCAAGCTATGCTCCCTGAGCTACCTAAC---------CCGGTCTGCCCCCCCACTCTCGGGCGGAGCTGCGCGCGGCACCCCGCGGCGCCCGAGGCACCGTCGCGGCTGGGGGCGGTGACCCTCCCTTACTCCAAGCTACCCGGCGGAGAG-TGCTCT-TTCG-ATAGCAGGTGTCGGGTAGT-AATCACTGGGGGCGGCGAGAGGAACGGGAAGCTAGCAGTCGCGCCGATTCTGGTAGA-ATTGAACTCCTGGCGTACGT-TGCTCGGAGGCC-GGTGCCGCCAGGCAGCACCGGGGATTTGCGGCGGCAAGTCCTTCA-C-CCGACGGGAGAGGGCGGGGTACAGGGGCGCGTCCTCCCCGCGCGG-TCTCTCACCCGCAGCTATCCGGC-GGGGGGGCTCGGGGGACACGTATGCTCTAGGTGCATGTGGTGAGTGCTC"/>
                        <sequence id="seq_IP668_1993_Ambositra" spec="Sequence" taxon="IP668_1993_Ambositra" totalcount="4" value="TCTTTCAGACTCGCAAGCGTGATA-GTGCAACTTCACCCCCGCGGGACTGTAACCCGACCGAGTAGGCTTAGCCGCCGCCCTGAAGCCGTACACGTGGCGGAGGCTGCCCGCCGCGAGGGGACCTGCCCGGGCCGCCGCACCCT--CAGGGC-TCCGCCCAGACTCCTGAGACGTCGCTGGTTCACCCCAACCCCTAAGTGGCGGATCCAACCTGCTAGTTCTGGAGTACCAGCCCCCC-TCCTGTCCCCAGCCCACCGGGCCCCACTACCAT-CGGCCGTGGACATCACCGTCCCCTGGGTCCCACCGGGACGCCTGCCTCGGACCCCCGACGCCCGTCCCAAGCTATGCTCCCTGAGCTACCTTACCCTACGTCCCCGGTCTGCCCCCCCACTCTCGGGCGGAGCTGCGCGCGGCACCCCGCGGCGCCCGAGGCACCGTCGCGGCTGGGGGCGGTGGCCCTCCCTTACTCCAAGCTACCCGGCGGAGAGTTGCTCTATTCGGATAGCAGGTGTCGGGTAGTTAATCACTGGGGGCGGCGAGAGGAACGGGAAGCTAGCAGTCGCGCCGATTCTGGTAGA-ATTGAACTCCTGGCGTACGT-TGCTCGGAGGCC-GGTGCCGCCAGACAGCACCGGGGATTTGCGGCGGCAAGTCCTTCGACCCCGATGGGAGAGGGCGGGGTACAGGGGCGCGTCCTCCCCGCTCGGCTCTCTCACCCGCAGCTCTCCGGCCGGGGGGGCTCGGGGGACACGTATGCTCTAAGTGCATGTGGTGAGTGCTC"/>
                        <sequence id="seq_IP259_1994_Ambositra" spec="Sequence" taxon="IP259_1994_Ambositra" totalcount="4" value="TCTTTCAGACTCGCAAGCGTGATACGTGCAACTT-ACCCCCGCGGGACTGTAACCCGGCCGAGTAGGCTTAGACGCCGCCTTGAAGCCGTACACGTGACGGAGGCTGCCCGCCGCGAGGGGACCTGCCCGGGCCGCCGCACCCTCACAGGGCGTCCGCCCAGACTCCTGAGCCGTCGCTGGTTCATCCCAACCCCTAAGTTGCGGATCCAACCTGCTAGTTCTGGAGTACCAGCCCCCC-TCCTGTCCCCAGCCCACCGGGCCCCACTACCATACGGCCGTGGACATCACCGTCCCCTGGGTCCCACCGGGACGCCTGCCTCGGACCCCCGACGCCCGTCCCAAGCTATGCTCCCTGAGCTACCTAACCCTACGCCCCCGGTCTGCCCCCCCACTCTCGGGCGGAGCTGCGCGCGGCACCCCGCGGCGCCCGAGGCACCGTCGCGGCTGGGGGCGGTGGCCCTCCCTTACTCCAAGCTACCCGGCGGAGAGTTGCTCTATTCGGATAGCAGGTGTCGGGTAGTTAATCACTGGGGGCGGCGAGAGGAACGGGAAGCTAGCAGTCGCGCCGATTCTGGTAGAGATTGAACTCCTGGCGTACGTCTGCTCGGAGGCCCGGTGCCGCCAGGCAGCACCGGGGATTTGCGGCGGCAAGTCCTTCAACCCCGACGGGAGAGGGCGGGGTACAGGGGCGCGTCCTCCCCGCGCGGCTCTCTCACCCGCAGCTATCCGGCCGGGGGGGCTCGGGGGCCACGTATGCTCTAGGTGCATGTGGTGAGTGCTC"/>
                        <sequence id="seq_IP1496_1995_Manandriana" spec="Sequence" taxon="IP1496_1995_Manandriana" totalcount="4" value="TCTTTCAGACTCGCAAGCGTGATACGTGCAACTT-ACCCCCGCGGGACTGTAACCCGGACGAGTAGGCTTAGCCGCCGCCCTGAAGCCAAACACGTGGCGGAGGCTGCCCGCCGCGAGGGGACCTGCCCGGACCGCCGCACCCTCACAGGGCGTCCGCCCAGACTCCTGAGCCGTCGCTGGTTCACCCCAACCCCTAAGTGGCGGATCCCACCTGCTAGTTCTGGAGTACCAGCCCCCCCTCCTGTCCCTAGCCCACCGGGCCCCACTACCATACGGCCGTGGACATCACCGTCCCCTGGGTCCCACCGGGACGCCTGCCTCGGACCCCCGACGCCCGTCCCAAGCTATGCTCCCTGAGCTACCTTACACTACGTCCCCGGTCTGCCCCCCCACTCTCGGGCGGAGCTGCGCGCGGCACCCCGCGGCGCCCGAGGCACCGTCGCGGCTGGGGGCGGTGGCCCTCCCTTACTCCAAGCTACCCGGCGGAGAGTTGCTCTATTCGGATAGCAGGTGTCGGGTAGTTAATCACTGGGGGCGGCGAGAGGAACGGGAAGCTAGCAGTCGCGCCGATTCTGGTAGAGATTGAACTCCTGGCGTACGTCTGCTCGGAGGCCCGGTGCCGCCAGACAGCACCGGGGATTTGCGGCGGCAAGTCCTTCGACCCCGATGGGAGAGGGCGGGGTACAGGGGCGCGTCCTCCCCGCTCGGCTCTCTCACCCGCAGCTCTCCGGCCGAGGGGGCTCGGGGGACACGTATGCTCTAAGTGCATGTGGTGAGTGCTC"/>
                        <sequence id="seq_IP664_1990_Ambositra" spec="Sequence" taxon="IP664_1990_Ambositra" totalcount="4" value="TCTTTCAGACTCGCAAGCGTGAT-CGTGCAACTTCACCCCCGCGGGACTGTAACCCGACCGAGTAGGCTTAGCCGCCGCCCTGAAGCCGTACACGTGGCGGAGGCTGCCCGCCGCGAGGGGACCTGCCCGGGCCGCCGCACCCT--CAGGGCGTCCGCCCAGA-TCCT-AGCCGTCGCTGGTTCACCCCAACCCCTAAGTGGCG--TCCAA-CT-CTAGTTCTGGAGTACCAGCCCCC---CCTGTCCCCAGCCCACCGGGC-CCACTACCATACGGCCGTGGACATCACCGTCCCCTGGGTCCCACCGGGACGCCTGCCTCGGACCC-CGACGCCCGTCCCAAGCTATGCT-CCTGAGCTACCTTACCCTACGTCCCCGGTCTGCCCCCCCACTCTCGGGCGGAGCTGCG-GCGGCACCCCGCGGCGCCCGAGGCA-CGTCGCGG--GGGGGCG-TGGCCCTCCCTTACTCCAAGCTACCCG-CGGAGAGTTGCTCTA-TCG-ATAGCAGGTGTCGGGTAGTTAATCACT-GGGGCGGCG-GAGGAACGGGA-G-TAGTAGTCGCGCCGATTCTGGTAGA-ATTGAACTCCTGGCGTACGT-TGC-CGGAGGCC-GGTGCCGCCAGACAGCACCGGGGATTTGCGGCGGCAA-TCCTTCG-CCCCG-TGGGAGAGGGCGGGGTACAGGGGCGCGTCCTCCCCGCTCGGCTCTCTCACCCGCAGCTCTCCGGCCGGGGGGGCTCGGGGGACACGTATGCTCTAAGTGC-TGTGGTGAGTGCTC"/>
                        <sequence id="seq_IP1513_1996_Ambohimahasoa" spec="Sequence" taxon="IP1513_1996_Ambohimahasoa" totalcount="4" value="TCTTTCAGACTCGCAAGCGTGATACGTGCAACTT-ACCCCCGCGGGACTGTAACCCGGCCGAGTAGGCTTAGCCGCCGCCCTGAAGCCGTACACGTGGCGGAGGCTGCCCGCCGCGAGGGGACCTGCCCGGGCCGCCGCACCCTCACAGGGCGTCCGCCCAGACTCCTGAGCCGTCGCTGGTTCACCACAACCCCTAAGTGGCGGATCAAACCTGCTAGTTCTGGAGTACCAGCCCCCC-TCCTGTCCCTAGCCCACCGGGCCCCACTACCATACGGCCGTGGACATCACCGTCCCCTGGGTCCCACCGGGACGCCTGCCTCGGACCCCCGACGCCCGTCCCAAGTTATGCTCCCTGAGCTACCTTACCCTACGTCCCCGGTCTGCCCCCCCACTCTCGGGCGGAGCTGCGCGCGGCACCCCGCGGCGCCCGAGGCACCGTCGCGGCTGGGGGCGGTTGCCCTCCCTTACTCCAAGCTACCCGGCGGAGAGTTGCTCTATTCGGATAGCAGGTGTCGGGTAGTTAATCACTGGGGGCGGCGAGAGGAACGGGAAGCTAGCAGTCGCGCCGATTCTGGTAGAGATTGAACTCCTGGCGTACGTCTGCTCGGAGGCCCGGTGCCGCCAGACAGCACCGGGGATTTGCGGCGGCAAGTCCTTCGACCCCGATGGGAGAGGGCGGGGTACAGGGGCGCGTCCTCCCCGCTCGGCTCTCTCACCCGCAGCTCTCCGGCCGGGGGGGCTCGGGGGACACGTATGCTCTAAGTGCATGTGGTGAGTGCTC"/>
                        <sequence id="seq_IP241_1989_Ambositra" spec="Sequence" taxon="IP241_1989_Ambositra" totalcount="4" value="TCTTTCAGACTCGCAAGCGTGATACGTGCAACTTCACCCCCGCGGGACTGTAACCCGACCGAGTAGGCTTAGCCGCCGCCCTGAAGCCGTACACGTGGCGGAGGCTGCCCGCCGCGAGGGGAACTGCCCGGGCCGCCGCACCCTCACAGGGCGTCCGCCCAGACTCCTGAGCCGTCGCTGGTTCACCCCAACCCCTAAGTGGCGGATCCAACCTGCTAGTTCTGGAGTACCAGCCCCCCCTCCTGTCCCCAGCCCACCGGGCCCCACTACCATACGGCCGTGGACATCACCGTCCCCTGGGTCCCACCGGGACGCCTGCCTCGGACCCCCGACGCCCGTCCCAAGCTATGCTCCCTGAGCTACCTTACCCTACGTCCCCGGTCTGCCCCCCCACTCTCGGGCGGAGCTGCGCGCGGCACCCCGCGGCGCCCGAGGCACCGTCGCGGCTGGGGGCGGTGGCCCTCCCTTACTCCAAGCTACCCGGCGGAGAGTTGCTCTATTCGGATAGCAGGTGTCGGGTAGTTAATCACTGGGGGCGGCGAGAGGAACGGGAAGCTAGTAGTCGCGCCGATTCTGGTAGAGATTGAACTCCTGGCGTACGTCTGCTCGGAGGCCCGGTGCCG-CAGACAGCACCGGGGATTTGCGGCGGCAAGTCCTTCGACCCCGATGGGAGAGGGCGGGGTACAGGGGCGCGTCCTCCCCGCTCGGCTCTCTCACCCGCAGCTCTCCGGCCGGGGGGGCTCGGGGGACACGTATGCTCTAAGTGCATGTGGTGAGTGCTC"/>
                        <sequence id="seq_IP666_1992_Ambositra" spec="Sequence" taxon="IP666_1992_Ambositra" totalcount="4" value="TCTTTCAGACTCGCAAGCGTGATA-GTGCAACTTCACCCCCGCGGGACTGTAACCCGACCGAGTAGGCTTAGCCGCCGCCCTGAAGCCGTACACGTGGCGGAGGCTGCCCGCCGCGAGGGGACCTGCCCGGGCCGCCGCACCCTCACAGGG---CCGCCCAGACTCCTGAGACGTCGCTGGTTCACCCCAACCCCTAAGTGGCGG-TCCAACCT--TAGTTCTGGAGTACCAGCCCCCC-TCCTGTCCCCAGCCCACCGGGCCCCACTACCAT-CGGCCGTGGACATC-CCGTCCCCTGGGTCCCACCGGGACGCCTGCCTCGGACCCCC-ACGCCCGTCCCAAGCTATGCTCCCTGAGCTACCTTACCCTACGTCCCCGGTCTGCCCCCCCACTCTCGGGCG-AGCTG-GCGCGGCACCCCGCGGCGCCCGAGGCACCGTCGCGGCTGGGGGCGG-GGCCCTCCCTTACTC-AAGCTACCCGGCGGAGAGTTGCTCTATTCGGATAGCAGGTGTCGGGTAGTTAATCACTGGGGGCGGCGAGAGGAACGGGAAGCTAGCAGTCGCGCCGATTCTGGTAGA-ATTGAACTCCTGGCGTACGT-TGCTCGGAGGCC-GGTGCCG-CAGACAGCACCGGGGATTTGCGGCGGCAAGTCCTTCGACCCCGATGGGAGAGGGCGGGGTACAGGGGCGCGTCCTCCCCGCTCGGCTCTCTCACCCGCAGCTCTCCGGC-GGGGGGGCTCGGGGGACACGTATGCTCTAAGTGCATGTGGTG-GTGCT-"/>
                        <sequence id="seq_IP1498_1995_Ambositra" spec="Sequence" taxon="IP1498_1995_Ambositra" totalcount="4" value="TCTTTCAGACTCGCAAGCGTGA-ACGTGC-ACTTCACCCCCGCGGGACTGTAACCCGGCCGAGTAGGCTTAGCCGCCGCCCTGAAG-CGTACACGTGGCGGAGGCTGCCCGCCGCGAGGGGACCTGCCCGGGCCGCCGCACCCTCACAGGGCGTCCGCCCAGACTCCTGAGCCGTCGCTGGTTCACCCCAACCCCTAAGTGGCGGATCAAACCTGCTAGTTCTGGAGTACCAGCCCCCC-TCCTGTCCCTAGCCCACCGGGCCCCACTACCAT-CGGCCGTGGACA-CA-CGTCCCCTGGGTCCCACCGGGACGCCTGCCTC-GACCCCCGACGCCCGTCCCAAGCTATGCTCCCTGAGCTACCTTACCCTACGTCCCCGGTCTG-CCCCCCACTCTCGGGCG-AGCTG-G-GCGGCACCCCGCGGCGCCCGAGGCACCGTCGCGGCTGGGGGCGGTGGCCCTCCCTTACTCCACGCTACCCGGCGGAGAGTTGCTCTA-T-G-ATAGCAGGTGTCGGGTAGTTAATCACTGGGGGCGGCGAGAGGAACGGGAAGCTAACAGTCGCGCCGATTCTGGTAGA-ATTGAACTCCTGGCGTACGTCTGCTCGGAGGCC-GGTGCCG-CAGACAGCACCGAGGATTTGCGGCGGCAAGTCC-T-GAC-CCGATGGGAGAGGGCGGGGTACAGGGGCGCGTCCTCCCTGCTCGGCTCTCTCACCCGCAGCTCTCCGGCCGGG-GGGCTCGGGGGACACGTATGC-CTAAGTGCATGTGGTGAGTGCTC"/>
                        <sequence id="seq_IP659_1986_Ambositra" spec="Sequence" taxon="IP659_1986_Ambositra" totalcount="4" value="TCTTTCAGACTCGCAAGCGTGATACGTGCAACTT-ACCCCCGCGGGACTGTAACCCGACCGAGTAGGCTTAGCCGCCGCCCTGAAGCCGTACACGTGGCGGAGGCTGCCCGCCGCGAGGGGACCTGCCCGGGCCGCCGCACCCTCACAGGGCGTCCGCCCAGACTCCTGAGCCGTCGCTGGTTCACCCCAACCCCTAAGTGGCGGATCCAACCTGCTAGTTCTGGAGTACCAGCCCCCCCTCCTGTCCCCAGCCCACCGGGCCCCACTACCATACGGCCGTGGACATCACCGTCCCCTGGGTCCCACCGGGACGCCTGCCTCGGACCCCCGACGCCCGTCCCAAGCTATGCTCCCTGAGCTACCTTACCCTACGTCCCCGGTCTGCCCCCCCACTCTCGGGCGGAGCTGCGCGCGGCACCCCGCGGCGCCCGAGGCACCGTCGCGGCTGGGGGCGGTGGCACTCCCTTACTC-AAGCTACCCGGCGGAGAGTTGCTCTATTCGGATAGCAGGTGTCGGGTAGTTAATCACTGGGGGCGGCGAGAGGAACGGGAAGCTAGCAGTCGCGCCGATTCTGGTAGAGATTGAACTCCTGGCGTACGTCTGCTCGGAGGCCCGGTGCCGCCAGACAGCACCGGGGATTTGCGGCGGCAAGTCCTTCGACCCCGATGGGAGAGGGCGGGGTACAGGGGCGCGTCCTCCCCGCTCGGCTCTCTCACCCGCAGCTCTCCGGCCGGGGGGGCTCGGGGGACACGTATGCTCTAAGTGCATGTGGTGAGTGCTC"/>
                        <sequence id="seq_IP658_1983_Ambositra" spec="Sequence" taxon="IP658_1983_Ambositra" totalcount="4" value="TCTTTCAGACTCGCAAGCGTGATACGTGCAACTT-ACCCCCGCGGGACTGTAACCCGGCCGAGTGGGCTTAGCCGCCGCCCTGAAGCCGTACACGTGGCGGAGGCTGCCCGCCGCGAGGGGACCTGACCGGGCCGCCGCACCCTCACAGGGCGTCCGCCCAGACTCCTGAGCCGTCGCTGGTTCACCCCAACCCCTAAGTGGCGGATCAAACCTGCTAGTTCTGGAGTACCAGCCCCCCCTCCTGTCCCTAGCCCACCGGGCCCCACTACCATACGGCCGTGGACATCACCGTCCCCTGGGTCCCACCGGGACGCCTGCCTCGGACCCCCGACGCCCGTCCCAAGCTATGCTCCCTGAGCTACCTTACCCTACGTCCCCGGTCAGCCCCCCCACTCTCGGGCGGAGCTGCGCGCGGCACCCCGCGGCGCCCGAGGCACCGTCGCGGCTGGGGGCGGTGGCCCTCCCTTACTCCAAGCTACCCGGCGGAGAGTTGCTCTATTCGGATAGCAGGTGTCGGGTAGTTAATCACTGGGGGCGGCGAGAGGAACGGGAAGCTAGCAGTCGCGCCGATTCTGGTAGAGATTGAACTCCTGGCGTACGTCTGCTCGGAGGCCCGGTGCCGCCAGACAGCACCGGGGATTTGCGGCGGCAAGTCCTTCGAC-CCGATGGTAGAGGGCGGGGTACAGGAGCGCGTCCTCCCCGCTCGGCTCTCTCACCCGCAGCTCTCCGGCCGGGGGGGCTCGGGGGACACGTATGCTCTAAGTGCATGTGGTGAGTGCTC"/>
                        <sequence id="seq_IP1289_1977_Antanifotsy" spec="Sequence" taxon="IP1289_1977_Antanifotsy" totalcount="4" value="TCTTT-AGACTCG-AAGCGTG-TA--T-CAACT-CA-CCCCGCGGGACTGTAACCCGGCCGAGTAGGCTCTACCGCCGCCCTGAAGTCGTACACGTGACGGAGGCTGCCCGCCGCGAGGGGACCTGCCCGGGCCGCCGCACCCTCACAGGGCGTCCGCCCAGATTCCTGAGCCGTCGCTGGTTCACCCCAACCCCCAAGTGGCGGATCCAACCTGCTAGTTCTGGAGTACCAGCCCCCC-TCCTGTCCCCAGCCCACCGGGCCCCACTACCATACGGCCGTGGACATCACCGTCCCCTGGG-TCCACCGGGACGCCTGCCTCGGACCCCCGACGCCCGTCCCAA-CTATGCTCCCTGAGCTACCTTACCCTACGTCCCCGGTCTGCCCCCCCACTC-CGGGCGGAGCTGCGCGCGGCACCCCGCGGCGCCCGAGGTACCGTCGCGGCTGGGGGCGGTGGCCCTCCCTTACTCCAAGCTACCCGGCGGAGA-TTGCTCTATGCGGATAGCAGGTGTCGG-TAGTTAATCACTGGGGGCGGCGAGAGGAACGGGAAGCTAGCAGTCGCGCCGATTCTGGTAGAGATTGAACTCCTGG-GTACGTCTGCTCGGAGGCC-GGTGCCG-CAGGCAGCACCGGGGATTTGCGGCGGCAAGTCC-TCGAC-CCGATGGGAGAGGGCGGGGTACAGG-GCGCGTCCTCCCCGCGCGGCTCTCTCACCCGCAGCTCTCCGGCCGGG-GGGCTCGGGGGACACGTATGCTCTAGGTGCATGTGGTGAGTGCTC"/>
                        <sequence id="seq_IP665_1990_Ambositra" spec="Sequence" taxon="IP665_1990_Ambositra" totalcount="4" value="TCTTTCAGACTCGCAAGCGTGATACGTGCAACTTCACCCCCGCGGGACTGTAACCCGACCGAGTAGGCTTAGCCGCCGCCCTGAAGCCGTACACGTGGCGGAGGCTGCCCGCCGCGAGGGGACCTGCCCGGGCCGCCGCACCCTCACAGGGCGTCCGCCCAGACTCCTGAGACGTCGCTGGTTCACCCCAACCCCTAAGTGGCGGATCCAACCTGCTAGTTCTGGAGTACCAGCCCCCC-TC----CCCCAGCCCACCGGGCCCCACTACCATACGGCCGTGGACAT--CCGTCCCCTGGGTCCCACCGGGACGCCTGCCTCGGACCCCCGACGCCCGTCCCAAGCTATGCTCCCTGAGCTACCTTACCCTACGTCCCCGGTCTGCCCCCCCACTCTCGGGCGGAGCTGCGCGCGGCACCCCGCGGCGCCCGAGGCACCGTCGCGGCTGGGGGCGGTGGCCCTCCCTTACTCCAAGCTACCCGGCGGAGAGTTGCTCTATTCGGATAGCAGGTGTCGGGTAGTTAATCACTGGGGGCGGCGAGAGGAACGGGAAGCTAGCAGTCGCGCCGATTCTGGTAGAGATTGAACTCCTGGCGTACGTCTGCTCGGAGGCCCGGTGCCGCCAGACAGCACCGGGGATTTGCGGCGGCAAGTCCTTCGACCCCGATGGGAGAGGGCGGGGTACAGGGGCGCGTCCTCCCCGCTCGGCTCTCTCACCCGCAGCTCTCCGGCCGGGGGGGCTCGGGGGACACGTATGCTCTAAGTGCATGTGGTGAGTGCTC"/>
                        <sequence id="seq_IP661_1988_Ambositra" spec="Sequence" taxon="IP661_1988_Ambositra" totalcount="4" value="TCTTTCAGACTCGCA-GCGTGATACGTGCAACTTCACCCCCGCGGGACTGTAACCCGGCCGAGTAGGCTTAGACGCCGCCTTGAAGCCGTACACGTGACGGAGGCTGCCCGCCGCGAGGGGACCTGCCCGGGCCGCCGCACCCTCACAGGGCGTCCGCCCAGACTCCTGAGCCGTCGCTGGTTCATCCCAACCCCTAAGTTGCGGATCCAACCTGCTAGTTCTGGAGTACCAGCCCCCCC-CCTGTCCCCAGCCCACCGGGCCCCACTACCATACGGCCGTGGACATCACCGTCCCCTGGGTCCCACCGGGACGCCTGCCTCGGACCCCCGACGCCCGTCCCA-GCTATGCTCCCTGAGCTACCTAAC---------CCGG-CTGCCCCCCCACTCTCGGGCGGAGCTGCGCGCGGCACCCCGC-GCGCCCGAGGCACCGTCGCGGCTGGGGGCG-TGACCCTCCCTTACTCCAAGCTACCCGGCGGAGAGTTGCTCTATTCGGATAGCAGGTGTCG-GTAGTTAATCACTGGGGGCGGCGAGAGGAACGGGAA-CTAGCAG-CGCGCCGATTCTGGTAGA--TTGAACTCCTGGCGTACGTCTGCTCGGAGGCC-GGTGCCGCCAGGCAGCACCGGGGATTTGCGGCGGCAAGTCCTTCAACCCCGACGG-AGAGGGCGGGGTACAGGGGCGCGTCCTCCCCGCGCGGCTCTCTCACCCGCAGCTATCCGGCCGGG-GGGCTCGGGGGACACGTATGCTCTAGGTGCA-GTGGTGAGTGCTC"/>
                        <sequence id="seq_IP1510_1996_Ambositra" spec="Sequence" taxon="IP1510_1996_Ambositra" totalcount="4" value="TCTTTCAGACTCGCAAGCGTGATACGTGCAACTT-ACCCCCGCGGGACTGTAACCCGGCCGAGTAGGCTTAGCCGCCGCCCTGAAGCCGAACACGTGGCGGAGGCTGCCCGCCGCGAGGGGACCTGCCCGGACCGCCGCACCCTCACAGGGCGTCCGCCCAGACTCCTGAGCCGTCGCTGGTTCACCCCAACCCCTAAGTGGCGGATCCCACCTGCTAGTTCTGGAGTACCAGCCCCCCCTCCTGTCCCTAGCCCACCGGGCCCCACTACCATACGGCCGTGGACATCACCGTCCCCTGGGTCCCACCGGGACGCCTGCCTCGGACCCCCGACGCCCGTCCCAAGCTATGCTCCCTGAGCTACCTTACACTACGTCCCCGGTCTGCCCCCCCACTCTCGGGCGGAGCTGCGCGCGGCACCCCGCGGCGCCCGAGGCACCGTCGCGGCTGGGGGCGGTGGCCCTCCCTTACTCCAAGCTACCCGGCGGAGAGTTGCTCTATTCGGATAGCAGGTGTCGGGTAGTTAATCACTGGGGGCGGCGAGAGGAACGGGAAGCTAGCAGTCGCGCCGATTCTGGTAGAGATTGAACTCCTGGCGTACGTCTGCTCGGAGGCCCGGTGCCGCCAGACAGCACCGGGGATTTGCGGCGGCAAGTCCTTCGACCCCGATGGGAGAGGGCGGGGTACAGGGGCGCGTCCTCCCCGCTCGGCTCTCTCACCCGCAGCTCTCCGGCCGAGGGGGCTCGGGGGACACGTATGCTCTAAGTGCATGTGGTGAGTGCTC"/>
                        <sequence id="seq_IP1511_1996_Ambositra" spec="Sequence" taxon="IP1511_1996_Ambositra" totalcount="4" value="TCTTTCAGACTCGCAAGCGTGATACGTGCAACTTCACCCCCGCGGGACTGTAACCCGGCCGAGTAGGCTTAGCCGCCGCCCTGAAGCCGAACACGTGGCGGAGGCTGCCCGCCGCGAGGGGACCTGCCCGGACCGCCGCACCCTCACAGGGCGTCCGCCCAGACTCCTGAGCCGTCGCTGGTTCACCCCAACCCCTAAGTGGCGGATCCCACCTGCTAGTTCTGGAGTACCAGCCCCCCCTCCTGTCCCTAGCCCACCGGGCCCCACTACCAT-CGGCCGTGGACATCACCGTCCCCTGGGTCCCACCGGGACGCCTGCCTCGGACCCCCGACGCCCGTCCCAAGCTATGCTCCCTGAGCTACCTTACACTACGTCCCCGGTCTGCCCCCCCACTCTCGGGCGGAGCTGCGCGCGGCACCCCGC-GCGCCCGAGGCACCGTCGCGGCTGGGGGCGGTGGCCCTCCCTTACTCCAAGCTACCCGGCGGAGAGTTGCTCTATTCGGATAGCAGGTGTCGGGTAGTTAATCACTGGGGGCGGCGAGAGGAACGGGAAGCTAGCAGTCGCGCCGATTCTGGTAGAGATTGAACTCCTGGCGTACGTCTGCTCGGAGGCCCGGTGCCGCCAGACAGCACCGGGGATTTGCGGCGGCAAGTCCTTCGACCCCGATGGGAGAGGGCGGGGTACAGGGGCGCGTCCTCCCCGCTCGGCTCTCTCACCCGCAGCTCTCCGGCCGAGGGGGCTCGGGGGACACGTATGCTCTAAGTGCATGTGGTGAGTGCTC"/>
                        <sequence id="seq_IP657_1983_Ambositra" spec="Sequence" taxon="IP657_1983_Ambositra" totalcount="4" value="TCTTTCAGACTCGCAAGCGTGATACGTGCAACTT-ACCCCCGCGGGACTGTAACCCGACCGAGTAGGCTTAGCCGCCGCCCTGAAGCCGTACACGTGGCGGAGGCTGCCCGCCGCGTGGGGACCTGCCCGGGCCGCCGCACCCTCACAGGGCGTCCGCCCAGACTCCTGAGCCGTCGCTGGTTCACCCCAACCCCTAAGTGGCGGATCCAACCTGCTAGTTCTGGAGTACCAGCCCCCCCTCCTGTCCCCAGCCCACCGGGCCCCACTACCATACGGCCGTGGACATCACCGTCCCCTGGGTCCCACCGGGACGCCTGCCTCGGACCCCCGACGCCCGTCCCAAGCTATGCTCCCTGAGCTACCTTACCCTACGTCCCCGGTCTGCCCCCCCACTCTCGGGCGGAGCTGCGCGCGGCACCCCGCGGCGCCCGAGGCACCGTCGCGGCTGGGGGCGGTGGCCCTCCCTTACTCCAAGCTACCCGGCGGAGAGTTGCTCTATTCGGATAGCAGGTGTCGGGTAGTTAATCACTGGGGGCGGCGAGAGGAACGGGAAGCTAGCAGTCGCGCCGATTCTGGTAGAGATTGAACTCCTGGCGTACGTCTGCTCGGAGGCCCGGTGCCGCCAGACAGCACCGGGGATTTGCGGCGGCAAGTCCTTCGACCCCGATGGGAGAGGGCGGGGTACAGGGGCGCGTCCTCCCCGCTCGGCTCTCTCACCCGCAGCTCTCCGGCCGGGGGGGCTCGGGGGACACGTATGCTCTAAGTGCATGTGGTGAGTGCTC"/>
                        <sequence id="seq_IP1596_1997_Manandriana" spec="Sequence" taxon="IP1596_1997_Manandriana" totalcount="4" value="TCTTTCAGACTCGCAAGCGTGA-A-GTGCAACTT-A-CCCCGCGGGACTGTAACCCGGCCGAGTAGGCTTAGCCGCCGCCCTGAAGCCAAACACGTGGCGGAGGCTGCCCGCCGCGAGGGGACCTGCCCGGACCGCCGCACCCTCACAGGG-GTCCGCCCAGACTCCTGAGCCGTCGCTGGTTCACCCCAACCCCTAAGTGGCGGATCCCACCTGCTAGTTCTGGAGTACCAGCCCCCCCTCCTGTCCCTAGCCCACCGGGCCCCACTACCAT-CGGCCGTGGACATCACCGTCCCCTGGGTCCCACCGGGACGCCTGCCTCGGACCCCCGACGCCCGTCCCAAGCTATGCTCCCTGAGCTACCTTACACTACGTCCCCGGTCTGCCCCCCCACTCTCGGGCGGAGCTGCGCGCGGCACCCCGCGGCGCCCGAGGCACCGTCGCGGCTGGGGGCGGTGGCCCTCCCTTACTCCAAGCTACCCGGCGGAGAGTTGCTCTATTCGGATAGCAGGTGTCGGGTAGTTAATCACTGGGGGCGGCGAGAGGAACGGGAAGCTAGCAGTCGCGCCGATTCTGGTAGAGATTGAACTCCTGGCGTACGTCTGCTCGGAGGCCCGGTGCCG-CAGACAGCACCGGGGATTTGCGGCGGCAAGTCCTTCGACCCCGATGGGAGAGGGCGGGGTACAGGGGCGCGTCCTCCCCGCTCGGCTCTCTCACCCGCAGCTCTCCGGCCGAGGGGGCTCGGGGGACACGTATGCTCTAAGTGCATGTGGTGAGTGCTC"/>
                        <sequence id="seq_IP1521_1994_Ambositra" spec="Sequence" taxon="IP1521_1994_Ambositra" totalcount="4" value="TCTTTCAGACTCGCAAGCGTGATACGTGCAACTTCACCCCCGCGGGACTGTAACCCGGCCGAGTAGGCTTAGCCGCCGCCCTGAAGCCGTACACGTGGCGGAGGCTGCCCGCCGTGAGGGGACCTGCCCGGGCCGCCGCACCCTCACAGGGCGTCCGCCCAGACTCCTGGGCCGTCGCTGGTTCACCCCAACCCCTAAGTGGCGGATCAAACCTGCTAGTTCTGGAGTACCAGCCCCCCCTCCTGTCCCTAGCCCACCGGGCCCCACTACCATACGGCCGTGGACATCACCGTCCCCTGGGTCCCACCGGGACGCCTGCCTCGGACCCCCGACGCCCGTCCCAAGCTATGCTCCCTGAGCTACCTTACCCTACGTCCCCGGTCTGCCCCCCCACTCTCGGGCGGAGCTGCGTGCGGCACCCCGCGGCGCCCGAGGCACCGTCGCGGCTGGGGGCGGTGGCCCTCCCTTACTCCACGCTACCCGGCGGAGAGTTGCTCTATTCGGATAGCAGGTGTCGGGTAGTTAATCACTGGGGGCGGCGAGAGGAACGGGAATCTAGCAGTCGCGCCGATTCAGGTAGAGATTGAACTCCTGGCGTACGTCTGCTCGGAGGCCCGGTGCCGCCAGACAGCACCGGGGATTTGCGGCGGCAAGTCCTTCGACCCCGATGGGAGAGGGCGGGGTACAGGGGCGCGTCCTCCCCGCTCGGCTCTCTCACCCGCAGCTCTCCGGCCGGGGGGGCTCGGGGGACACGTATGCTCTAAGTGCATGTGGTGAGTGCTC"/>
                        <sequence id="seq_IP521_1952_Turkey" spec="Sequence" taxon="IP521_1952_Turkey" totalcount="4" value="TCTTTCAGACTCGCAAGCG-GATA-GTGCAACTTC--------GGGACTGTAACCCGGCCGAGTAGGCTCTACCGCCGCACTTAAGCCGTACACGTGACGGAGGCTGCCCGCCGCGAGGGGGCCTGCCCGGGCCGCCGCACCCTAACGGGGC-TCCGCCCAGATTCCTGAGCCGTCGCTGGTTA-CCCTAACCCCCAAGTGGCGG-TCCATCCTGCTAGTTCTGGAGTACCAGCCCCCCCTCACAGCCCCAGCCCACCGGTCCCCACTACCATACGGCCGTGGACATCACCGTACCCTGGGTCCCACCGGGACGCCTGCCTCGGACCCCCGACGCCCGTCCCAAGCTATGCTCCCTGAGCTACCTTACCCTACGTCCCCGGTCTGCCCCCCCACTCTCGGGCGGAGCTGCGCGCGGCACCCCGCGGCGCCCGAGGCTCCGTCGCGGCTGGGGGC------CCTCCCTTACTCAAAGCTACTCGGCGGAGAGTTGCTCTATTCGGATAGCAGGTGTCGGGTAGTTAATCACTGGGGGCGGCGAGAGGGACGGGAA-CTAGCAGTCTCGCCGATTCTGGTAGAGATTGTACTCCTGGCGTA-GTCTGCTCGGAGGCCCGGTGCCG-CAGGCAGCACCGGGGATTTGCGGCGGCAAGTTCTTCGACCCCGATGGGAGAGAGCGGGGTACAGGGGCG-GTCCTCCCCTCGCGGCTCTCTCACCCGCAGCTCTCCGGCCGGGGGGGCTCAGGAGACAAGTATGCTTTAGGTGCATGTGGTGAGTGCTC"/>
                        <sequence id="seq_IP505_1952_Turkey" spec="Sequence" taxon="IP505_1952_Turkey" totalcount="4" value="--TTTCAGACTCGCAAGCG-GATA-GTGCAACTTC-------------------------------------CCGCCGCACTGAAGCCGTACACGTGACGGAGGCTGCCCGCCGCGAGGGGGCCTGCCCGGGCCGCCGCACCTTAACGGGGCGTCCGCCCAGATTCCTGAGCCGTCGCTGACTAACCCCAAACCCCAAGTGGCTG-TCCATCCTGCTAGTTCTGGAGTGCCAGCCCCCCCTC----CCCCAGCCCACCGGGCCCCACTACCATAAGGCCGTGGGCATCACAGTCCCCTGGGTCCCACCGGGACGCCTGCCTCGGACCCCCGACGCCCGTCCCAAGCTATGCTCACTGAGCTATCTTACCCTACGTCCCTGGTCTGCCCCCCCACTCTCGGGCGGAGCCGCGCTTGGCACCCCGCGGCGCCCAAGGCTCCGTCGCGGCTGGGGGC------CCTCCCTTACTCCAAGCTATCCGGCGGAGAGTTGCTCTATTCGGGTAGCAGGTGTCGGGTAGTTAATCACTGGGGGCGGCGAGAGGGACGGGAAGCCAGCAGTCTCGCCGATTCTGGTGGAGATTGTACTCCTGGCGTACGTCTGCTCGGAGGCCCGGCGCCG-CAGGCAGCACCGGGGATTTGCGGCGGCAAGTTCTTCGAACACGATGGGAGAGAGCGGGGTACAGGGGCGCGTCCTCCCCTCGTGACTCTCTCACCCGCAACTCTCCGGCCGGGGGGGCTCGGAAGACAAGTATGCTTTAGGTGCACGTGGTGAGTGCT-"/>
                        <sequence id="seq_IP1918_1969_India" spec="Sequence" taxon="IP1918_1969_India" totalcount="4" value="--CTCCAGGCCCGCGCGCGTGATACGCGCGATTTCGTCC-CAC-----------------------------CCGCCGCCCTGAAGCCGTACACGTGACGGA-GCTGCTCGCCGCGAGGGGACCTGCCGGGGCCGCCGCACCCTCACAGGGCGTCCGCCCAGATTCCTGAGCCGTCGCTGGTTCACCCCAACCCCCAAGGGGCGG-TCCAATCTGCTAGTTCTGGAGTACCAGCCCCCCCTC----CTCCAGCCCACCGGGCCCCACTACCATACGGCCGTGGACAT--CCATCCCCTGGGCCCCACCGGGACGCCTGCCTCGGACCCCCGACGCCCGTCCCAAGCTATGCTCCCTGAGCTACCTTACCCTACGTCCCCGGTCTGCCCCCCCACTCTCGGGCGGAGCTGCGCGCGGCACCCCGCGTCGCCCGAGGCACCGTCGCGTCTGGGGGCTGTGGACCTCCCTTACACCAAGCTACCCGGCGGAGAGTTGCTCTATTCGGATAGCAGGTGTCGGGTAGTTAATCACTGGGGGTGGCGAGAGGAAAGGGAA-CTAGCAGTCGCGCCGATTCTGGTAGAGATTGACCTCCTGGCGTACGTCTGCTCGGAGGCCCGGTGCCGTCAGGCAGCACCGGGAATTTGCGGCGGCAAGTCCTTCGACCCCGATGGGAGAGGGAGGGGTACAGGGGCGCGTCCCCCCCGCGCGGCTCTCTCACCCTCAGCTCTCCGGCCGGGGGGGCTCGGGGGACACGTATGCTCTAGGTGCATGTGGTGAGTGCTC"/>
                        <sequence id="seq_IP674_1952_Turkey" spec="Sequence" taxon="IP674_1952_Turkey" totalcount="4" value="TCTTTCAGACTCGCAAGCG-GATA-GTGCAACTTC--------GGGACTGTAACCCGGCCGAGTAGGCTCTACCGCCGCCCTGAAGCCGT-CACGTGACGGAGGCTGCCCGCCGCGAGGGGACCTGCCCGGGCCGCCGCACCCGAACGGGGCGTCCGCCCAGATTCCTGAGCCGTCGCTGGTTACCCCCAACCCCCAAGTG-CGG-TCCATCCTAATAGTTCTGGAGTACCAGCCCCCCCTC----CCCCAGCCCACCGGGCCCCACTACCATACGGCCGTGGACATCACCGGCCCCTGGGTCCCACCGGGACGCCTGCCT-------------CCCGTCCCAAGCTATGCTCCCTGAGCTACCTTACCCTACGTCCCCGGTCTGCCCCCCCACTCTCGGGTGGAGTTGCGCGCGGCACCCCGCGGCGCCCGAGGCTCCGTCGCGGTTGGGGGC------CCTCCCTTACTCCAAGCGAC-CGGCGGAGAGTTGCTCTATTCGGATAGCAGGTGTCGGGTAGTTAATCACTGGGGGCGGCGAGAGGGACGGGAAGCTAGCAGTCTCGCCGATTCTGGTAGAGATTGTACTCCTGGCGTACGTCTGCTCGGAGGCCCGGTGCCG-CAGGCAGCACCGGGGATTTGCGGCGGCAAGTCAGTCGACCCCGATGGGAGAGGGCGGGGTACAGGGGCGCGTCCTCCCCGCGCGGCTCTCTCACCCGCAGCTCTCCGGCCGGGGGGGCTCGGGAGACCAGTATGCTTTAGGTGCATGTGGTGAGTGCTC"/>
                        <sequence id="seq_IP579_1908_India" spec="Sequence" taxon="IP579_1908_India" totalcount="4" value="GCCTCCAGGCCCGCGCGCGTGATACGCGCGATTTCACCCCCGCGGGACTGTAACCCGGCCGAGTAGGCTCTACCGCCGCCCTGAGGCCGTACACGTGACGGAGGCTGCCCGCCGCGAGGGGACCTGCCCGAGCCGCTGCACCCTCGCAGGGCGTCCGCCCAGATTCCTGAGCCGTCGCTGGTTCACCCCAACCCCCAAGTGGCGGATCCAACCTGCTAGTTTAGGAGTACCAGCCCCCCCTCCTGTCCCCAGCCCACCGGGCCCCACTACCATACGGCCATGGACATCACCGTCCCCTGGGCCCCACCGGGACGCCTGCCTCGGACCCCCGACGCCCGTCCCAAGCTATGCTCCCTGAGCTACCTTACCCTACGTCCCCGGTCTGCCCCCCCACTCTCGGGCGGAGCTGTGCGCGGCACCCCGCGGCGCCCGAGGCACCGTCGCGGCTGGGGGCGGTGGCCCTCCCTTACTCCAAGCTACCCGGCGGAGAGTTGCCTTATTCGGATAGCAGGTGTCGGGTAGTTAATCACTGGGGGCGGCGAGAGGAACGGGAAGCTAGCAGTCGCGCCGATTCTGGTAGAGATTGAACTCCTGGCGTACGTCTGCTCGGAGGCCCGGTGCCGCCAGGCAGCACCGGGGATTTTCGGCGGCAAGTCCTTTGACCCCGATGGGAGAGGGCGGGGTACAGGGGCGCGTCCTCCCCGCGCGGCTCTCTCACCCGCAGCCCTCCAGCCGGGGGGGCTCGGGGGACACGTATGTTCTAGGTGCATGTGGTGAGTGCTC"/>
                        <sequence id="seq_Yp3009_2007_Fenoarivo-Afovoany" spec="Sequence" taxon="Yp3009_2007_Fenoarivo-Afovoany" totalcount="4" value="TCTTTCGGACTCGCAAGCGTGGAA-ATGCAACATCACCCCCGCGGGACTGTAACCCGGCCGAGTAGGCTCTACCGCCGCCCTGA-GCCGTACACGTGACGGAGGCTGCCCGCCGCGAGGGGACCTGCCCGGGCCGCCGCACCCTCACAGGGCGTCCGCCCAGATTCCTGAGCCATCGCTGGTGCACCCCAACCCCCAAGTGGCGGATCCAACCT-CTAGTTCT-GAGTACCAGCCCCCCCTCCTGTCCCCAGCCCACCGGGCCCCACTACCATACGGCCGTGGACATCACCGTCCCCTGGGCCCCACCGGGACGCCTGCCTCGGACCCCCGACGCCCGTCCCAAGCTATGCTCCCTGAGCTACCTTACCCTACGTCCCCGGTCTGCCCCCCCGCTCTCGGGCGGAG-TGCG-GCGGTACCCCGCGGCGCCCGAGGCACCGTCGCGGCTGGGGGCGGTGG-CCT-CCTTACTCCAAGCTACCCG-CGGAGAGTTGCTCTATTCGGATAG-AGG-GTCGGGTAGTTAATCACTGGGGGCGGCGAGAGGAACGGGAAGCTAGCAGTCGCGCCGATTCTGGTAGAGATTGAACTCCTGGCGTACGTCTGCTCGGAGGCCCGGTGCCGCCAGGCAG-ACCGGGGATTTGCGGCG-CAAGTCCTTCGACCCCAATGGGAGAGGGCGGGGTACAGGGGCGCGTCCTCCCCGCGCGGCTCTCTCACCCGCAGCTCTCCGGCCAGGGGGGCTCGGGGGACACGTATGCTCTAGGTGCATGTGGTGA-TGCTC"/>
                        <sequence id="seq_Yp2979_2006_Fenoarivo-Afovoany" spec="Sequence" taxon="Yp2979_2006_Fenoarivo-Afovoany" totalcount="4" value="TCTTTCGGACTCGCAAACATGGAACATGCAACATCACCCCCGCGGGACTGTAACCCGGCCGAGTAGGCTCTACCGCCGCCCTGAAGCCGTACACGTGACGGAGGCTGCCCGCCGCGAGGGGACCTGCCCGGGCCGCCGCACCCTCACAGGGCGTCCGCCCAGATTCCTGAGCCGTCGCTGGTTCACCCCAACCCCCAAGTGGCGGATCCAACCTGCTAGTTCTGGAGTACCAGCCCCCCCTCCTGTCCCCAGCCCACCGGGCCCCACTACCATACGGCCGTGGACATCACCGTCCCCTGGGCCCCACCGGGACGCCTGCCTCGGACCCCCGACGCTCGTCCCAAGCTATGCTCCCTGAGCTACCTTACCCTACGTCCCCGGTCTGCCCCCCCACTCTCGGGCGGAGCTGCGCGCGGCACCCCGCGGCGCCCGAGGCACCGTCGCGGCTGGGGGCGGTGGCCCTCCCTTACTCCAAGCTACCCGGCGGAGAGTTGCTCTATTCGGATAGCAGGTGTCGGGTAGTTAATCACTGGGGGCGGCGAGAGGAACGGGAAGCTAGCAGTCGCGCCGATTCTGGTAGAGATTGAACTCCTGGCGTACGTCTGCTCGGAGGCCCGGTGCCGCCAGGCAGCACCGGGGATTTGCGGCGGCAAGTCCTTCGACCCCGATGGGAGAGGGCGGGGTACAGGGGCGCGTCCTCCCCGCGCGGCTCTCTCACCCGCAGCTCTCCGGCCGGGGGGGCTCGGGGGACACGTATGCTCTAGGTGCATGTGGTGAGTGCTC"/>
                        <sequence id="seq_Yp2856_2003_Fenoarivo-Afovoany" spec="Sequence" taxon="Yp2856_2003_Fenoarivo-Afovoany" totalcount="4" value="TCTTTCAGACTCGCAAGCGTGATACGTGCAACTTCACCCCCGCGGGACTGTAACCCGGCCGAGTAGGCTCTACCGCCGCCCTGAAGCCGTACACGTGACGGAGGCTGCCCGCCGCGAGGGGACCTGCCCGGGCCGCCGCACCCTCACAGGGCGTCTGCCCAGATTCCTGAGCCGTCGCTGGTTCACCCCAACCCCCAAGTGGCGGATCCAACCTGCTAGTTCTGGAGTACCAGCCCCCCCTCCTGTCCCCAGCCCACCGGGCCCCACTACCATACGGACGTGGACATCACCGTCCCCTGGGCCCCACCGGGACGCCTGCCTCGGACCCCCGACGCCCGTCCCAAGCTATGCTCCCTGAGCAACCTTACCCTACGTCCCCGGTCTGCCCCCCCACTCTCGGGCGGAGCTGCGCGCGGCACCCCGCGGCGCCCGAGGCACCGTCACGGCTGGGGGCGGTGGCCCGCCCTTACTCCAAGCTACCCAGCGGAGAGTTGCTCTATTCGGATAGCAGATATCGGGTAGTTAATCACTGGGGGCGGCGAGAGGAACGGGAAGCTAGCAGTCGCGCCGATTCTAGTAGAGATTGAACTACTGGTGTACGTCTGCTCGGAGGCCCGGTGCCGCCAGGCAGCACCGGGGATTTGTGGCGGCAAGTCCTTCGACCCCGATGGGAGAGGGCGGGGTACAGGGGCGCGTCCTCCCCGTGCGGCTCTCTCACCCGCAGCTCTCCGGCCGGGGGGGCTCGGGGGACACGTATGCTCTAGGTGCATGTGGTGAGTGCTC"/>
                        <sequence id="seq_Yp2905_2004_Fenoarivo-Afovoany" spec="Sequence" taxon="Yp2905_2004_Fenoarivo-Afovoany" totalcount="4" value="TCTTTCAGACTCGCAAGCGTGATACGTGCAACTTCACCCCCGCGGGACTGTAACCCGGCCGAGTAGGCTCTACCGCCGCCCTGAAGCCGTACACGTGACGGAGGCTGCCCGCCGCGAGGGGACCTGCCCGGGCCGCCGCACCCTCACAGGGCGTCTGCCCAGATTCCTGAGCCGTCGCTGGTTCACCCCAACCCCCAAGTGGCGGATCCAACCTGCTAGTTCTGGAGTACCAGCCCCCCCTCCTGTCCCCAGCCCACCGGGCCCCACTACCAT-CGGCCGTGGACATCACCGTCCCCTGGGCCCCACCGGGACGCCTGCCTCGGACCCCCGACGCCCGTCCTAAGCTATGCTCCCTGAGCAACCTTACCCTACGTCCCCGGTCTGCCCCCCCACTCTCGGGCGGAGCTGCGCGCGGCACCCCGCGGCGCCCGAGGCACCGTCGCGGCTGGGGGCGGTGGCCCGCCCTTACTCCAAGCTACCCGGCGGAGAGTTGCTCTATTCGGATAGCAGATATCGGGTAGTTAATCACTGGGGGCGGCGAGAGGAACGGGAAGCTAGCAGTCGCGCCGATTCTGGTAGAGATTGAACTACTGGTGTACGTCTGCTCGGAGGCCCGGTGCCGCCAAGCAGCACCGGGGATTTGTGGCGGCAAGTCCTTCGAC-CCGATGGGAGAGGGCGGGGTACAGGGGCGCGTCCTCCCCGTGCGGCTCTCTCACCCGCAGCTCTCCGGCCGGGGGGGCTCGGGGGACACGTATGCTCTAGGTGCATGTGGTGAGTGCTC"/>
                        <sequence id="seq_Yp3010_2007_Fenoarivo-Afovoany" spec="Sequence" taxon="Yp3010_2007_Fenoarivo-Afovoany" totalcount="4" value="TCTTTCAGACTCGCAAGCGTGATACGTGCAACTTCACCCCCGCGGGACTGTAACCCGGCCGAGTAGGCTCTACCGCCGCCCTGAAGCCGTACACGTGACGGAGGCTGCCCGCCGCGAGGGGACCTGCCCGGGCCGCCGCACCCTCACAGGGCGTCTGCCCAGATTCCTGAGCCGTCGCTGGTTCACCCCAACCCCCAAGTGGCGGCTCCAACCTGCTAGTTCTGGAGTACCAGCCCCCCCTCCTGTCCCCAGCCCACCGGGCCCCACTACCATACGGCCGTGGACATCACCGTCCCCTGGGCCCCACCGGGACGCCTGCCTCGGACCCCCGACGCCCGTCCCAAGCTATGCTCCCTGAGCAACCTTACCCTACGTCCCCGGTCTGCCCCCCCACTCTCGGGCGGAGCTGCGCGCGGCACCCCGCGGCGCCCGAGGCACCGTCGCGGCTGGGGGCGGTGGCCCGCCCTTACTCCAAGCTACCCGGCGGAGAGTTGCTCTATTCGGATAGCAGATATCGGGTAGTTAATCACTGGGGGCGGCGAGAGGAACGGGAAGCTAGCAGTCGCGCCGATTCTGGTAGAGATTGAACTACTGGTGTACGTCTGCTCGGAGGCCCGGTGCCGCCAGGCAGCACCGGGGATTTGTGGCGGCAAGTCCTTCGACCCCGATGGGAGAGGGCGGGGTACAGGGGCGCGTCCTCCCCGTGCGGCTCTCTCACCCGCAGCTCTCCGGCCGGGGGGGCTCGGGGGACACGTATGCTCTAGGTGCATGTGGTGAGTGCTC"/>
                        <sequence id="seq_Yp3069_2011_Fenoarivo-Afovoany" spec="Sequence" taxon="Yp3069_2011_Fenoarivo-Afovoany" totalcount="4" value="TCTTTCAGACTCGCAAGCGTGATACGTGCAACTTCACCCTCGCGGGACTGTAACCCGGCCGAGTAGGCTCTACCGCCGCCCTGAAGCCGTACACGTGACGGAGGCTGCCCGCCGCGAGGGGACCTGCCCGGGCCGCCGCACCCTCACAGGGCGTCTGCCCAGATTCCTGAGCCGTCGCTGGTTCACCCCAACCCCCAAGTGGCGGATCCAACCTGCTAGTTCTGGAGTACCAGCCCTCCCTCCTGTCCCCAGCCCACCGGGCCCCACTACCATACGGCCGTGGACATCACCGTCCCCTGGGCCCCACCGGGATGCCTGCCTCGGACCCCCGACGCCCGTCCCAAGCTAGGCTCCCTGAGCAACCTTACCCTACGTCCCCGGTCTGCCCCCCCACTCTCGGGCGGAGCTGCGCGCGGCACCCCGCGGCGCCCGAGGCACCGTCGCGGCTGGGGGCGGTGGCCCGCCCTTACTCCAAGCTACCCGGCGGAGAGTTGCTCTATTCGGATAGCAGATATCGGGTAGTTAATCACTGGGGGCGGCGAGAGGAACGGGAAGCTAGCAGTCGCGCCGATTCTGGTAGAGATGGAACTACTGGTGTACGTCTGCTCGGAGGCCCGGTGCCGCCAGGCAGCACCGGGGATTTGTGGCGGCAAGTCCTTCGACCCCGATGGGAGAGGGCGGGGTACAGGGGCGCGTCCTCCCCGTGCGGCTCTCTCACCCGCAGCTCTCCGGCCGGGGGGGCTCGGGGGACACGTATGCTCTAGGTGCATGTGGTGAGTGCTC"/>
                        <sequence id="seq_Yp3048_2009_Fenoarivo-Afovoany" spec="Sequence" taxon="Yp3048_2009_Fenoarivo-Afovoany" totalcount="4" value="TCTTTCAGACTCGCAAGCGTGATACGTGCAACTTCACCCCCGCGGGACTGTAACCCGGCCGAGTAGGCTCTACCGCCGCCCTGAAGCCGTACACGTGACGGAGGCTGCCCGCCGCGAGGGGACCTGCCCGGGCCGCCGCACCCTCACAGGGCGTCCGCCCAGATTCCTGAGCCGTCGCTGGTTCACCCCAACCCCCCAGTGGCGGATCCAACCTGCTAGTTCTGGAGTACCAGCCCCCCCTCCTGTCCCCAGCCCACCGGGCCCCACTACCATACGGCCGTGGACATCACCGTCCCCTGGGCCCCACTGGGACGCTTGCCTCTGACCCCCGACTCCCGTCCCAAGCTATGCTCCCTGAGCTACCTTACCCTACGTCCCCGGTCTGCCCCCCCACTCTCGGTCGGAGCTGCGCGCGGCACCCCGCGGCGCCCGAGGCACCATCGCGGCTGGGGGCGGTGGCCCTCCCTTACTCCAAGTTACCCGGCGGAGAGTTGCTCTATTCGGATAGCAGGTGTCGGGTAGTTAATCACTGGGGGCGGCGAGAGGAACGGGAAGCTAGCAGTCGCGCCGATTCTGGTAGAGATTGAACTCCTGACGTACGACTGCTCGGAGGCCCGGTGCCGCCAGGCAGCACCGGGGATTTGCGGCGGCAAGTCCTTCGACCCCGATGGGGGAGGGCGGGGTACAGGGGCGCGTCCTCCCCGCGCGGCTCTCTCACCCGCAGCTCTCCGGCCGGGGGGGCTCGGGGGACACGTATGCTCTAGGTGAATGTGGTGAGTGCTC"/>
                        <sequence id="seq_Yp2871_2004_Fenoarivo-Afovoany" spec="Sequence" taxon="Yp2871_2004_Fenoarivo-Afovoany" totalcount="4" value="TCTTTCAGACTCGCAAGCGTGATACGTGCAACTTCACCCCCGTGGGACTGTAACCCGGACGAGTAGGCTTAGCCGCCGCCCTGAAGCCAAACACGTGGCGGAGGCTGCCCGCCGCAAGGGGACCTGCCCGGACCGCCGCACCCTCACAGGGCGTCCGCCCAGACTCCTGAGCCGTCGCTGGTTCACCCCAACCCCTAAGTGGCGGATCCCACCTGCTAGTTCTGGAGTACCAGCCCCCCCTCCTGTCCCTAGCCCACCGGGCCCCACTACCATACGGCCGTGGACATCACCGTCCCCTGGGTCCCACCGGGACGCCTGCCTCGGACCCCTGACGCCCGTCCCAAGCTATGCTCCCTGAGCTACCTTACACTACGTCCCCGGTCTGCCCCCCCACTCTCGGGCGGAGCTGCGCGCGGCACCCCGCGGCGCCCGAGGCACCGTCGCGGCTGGGGGCGGTGGCCCTCCCTTACTCCAAGCTACCCGGCGGAGAGTTGCTCTATTCGGATAGCAGGTGTCGGGTAGTTAATCACTGGGGGCGGCGAGAGGAACGGGAAGCTAGCAGTCGCGCCGATTCTGGTAGAGATTGAACTCCTGGCGTACGTCTGCTCGGAGGCC-GGTGCCGCCAGACAGCACCGGGGATTTGCGGCGGCAAGTCCTTCGACCCCGATGGGAGAGGGCGGGGTACAGGGGCGCGTCCTCCCCGCTCGGCTCTCTCACCCGCAGCTCTCCGGCCGAGGGGGCTCGGGGGACACGTATGCTCTAAGTGCATGTGGTGAGTGCTC"/>
                        <sequence id="seq_Yp2983_2007_Fenoarivo-Afovoany" spec="Sequence" taxon="Yp2983_2007_Fenoarivo-Afovoany" totalcount="4" value="TCTTTCAGACTCGCAAGCGTGATACGTGCAACTTCACCCCCGCGGGACTGTAACCCGACCGAGTAGGCTTAGCCGCCGCCCTGAAGCCGTACACGTGGCGGAGGCTGCCCGCCGCGAGGGGACCTGCCCGGGCCGCCGTACCCTCACAGGGCGTCCGCCCAGACTCCTGAGCCGTCGCTGGTTCACCCCAACCCCTAAGTGGCGGATCCAACCTGCTAGTTCTGGAGTACCAGCCCCCCCTCCTGTCCCCAGCCCACCGGGCCCCACTACCATACGGCCGTGGACATCACCGTCCCCTGGGTCCCACCGGGACGCCTGCCTCGGACCCCCGACGCCCGTCCCAAGCTATGCTCCCTGAGCTACCTTACCCTACGTCCCCGGTCTGCCCCCCCACTCTCGGGCGGAGCTGCGCGCGGCACCCCGCGGCGCCCGAGGCACCGTCGCGGCTGGGGGCGGTGGCCCTCCCTTACTCCAAGCTACCCGGCGGAGAGTTGCTCTATTCGGATAGCAGGTGTCGGGTAGTTAATCACTGGGGGCGGCGAGAGGAACGGGAAGCTAGCAGTCGCGCCGATTCTGGTAGAGATTGAACTCCTGGCGTACGTCTGATCGGAGGCCCGGTGCCGCCAGACAGCACCGGGGATTTGCGGCGGCAAGTCCTTCGACCCCGATGGGAGAGGGCGGGGTACAGGGGCGCGTCCTCCCCGCTCGGCTCTCTCACCCGCCGCTCTCCGGCCGGGGGGGCTCGGGGGACACATATGCTCTAAGTGCATGTGGTGAGTGCTC"/>
                        <sequence id="seq_Yp3041_2009_Fenoarivo-Afovoany" spec="Sequence" taxon="Yp3041_2009_Fenoarivo-Afovoany" totalcount="4" value="TCTTTCAGACTCGCAAGCGTGATACGTGCAACTTCACCCCCGCGGGACTGTAACCCGACCGAGTAGGCTTAGCCGCCGCCCTGAAGCCGTACACGTGGCGGAGGCTGCCCGCCGCGAGGGGACCTGCCCGGGCCGCCGCACCCTCACAGGGCGTCCGCCCAGACTCCTGAGCCGTCGCTGGTTCACCCCAACCCCTAAGTGGCGGATCCAACCTGCTAGTTCTGGAGCACCAGCCCCCC-TCCTGTCCCCAGCCCACCGGGCCCCACTACCATACGGCCGTGGACAT--CCGTCCCCTGGGTCCCACCGGGACGCCTGCCTCGGACCCCCGACGCCCGTCCCAAGCTATGCTCCCTGAGCTACCTTACCCTACGTCCCCGGTCTGCCCCCCCACTCTCGGGCGGAGCTGCGCGCGACACCCCGCGGCGCCCGAGGCACCGTCGCGGCTGGGGGCGGTGGCCCTCCCTTACTCCAAGCTACCCGGCGGAGAGTTGCTCTATTCGGATAGCAGGTGTCGGGTAGTTAATCACTGGGGGCGGCGAGAGGAACGGGAAGCTTGCAGTCGCGCCGATTCTGGTAGA-ATTGAACTCCTGGCGTACGTCTGCTCGGAGGCC-GGTGCCGCCAGACAGCACCGGGGATTTGCGGCGGCAAGTCCTTCGACCCCGATGGGAGAGGGCGGGGTACAGGGGCGCGTCCTCCCCGCTCGGCTCTCTCACCCGCAGCTCTCCGGCCGGGGGGGCTCGGGGGACACGTATGCTCTAAGTGCATGTGGTGAGTGCTC"/>
                        <sequence id="seq_Yp2947_2006_Fenoarivo-Afovoany" spec="Sequence" taxon="Yp2947_2006_Fenoarivo-Afovoany" totalcount="4" value="TCTTTCAGACTCGCAAGCGTGATACGTGCAACTTCACCCCCGCGGGACTGTAACCCGGCCGAGTAGGCTTAGACACCGCCTTGAAGCCGTACACGTGACGGAGGCTGCCCGCCGCGAGGGGACCTGCCCGGGCCGCCGCACCCTCACAGG-CGTCCGCCCAGACTCCAGAGCCGTCGCTGGTTCACCCCAACCCCTAAGTGGCGGATCCAACCTGCTAGTTCTGGAGTACCAGCCCCCCCTCCTGTCCCCAGCCCACCGGGCCCCACTACCATACGGCCGTGGACATCACCGTCCCCTGGGTCCCACCGGGACGCCTGCCTCGGACCCCCGACGCCCGTCCCAAGCTATGCTCCCTGAGCTACCTTACCCTACGCCCCCGGTCTGCCCCCCCACTCTCGGGCGGAGCTGCGCGCGGCACCCCGCGGCGCCCGAGGCACCGTCGCGGCTGGGGGCGGTGGCCCTCCCTTACTCCAAGCTACCCGGCGGAGAGTTGCTCTATTCGGATAGCAGGTGTCAGGTAGTTAATCACTGGGGGCGGCGAGAGGAACGGGAAGCTAGCAGTCGCGCCGATTCTGGTAGAGATTGAACTCCTGGCGTACGTCTGCTCGGAGGCCCGGTGCCGCCAGGCAGCACCGGGGATTTGCGGCGGCAAGTCCTTCGACCCCGACGGGAGAGGGCGGGGTACAGGGGCGCGTCCTCCCCGCGCGGCTCACTCACCCGCAGCTATCCGGCCGGGTGGGCTCGGGGGACACGTATGCTCTAGGTGCATGTGGTGAGTGCTC"/>
                        <sequence id="seq_Yp3026_2008_Fenoarivo-Afovoany" spec="Sequence" taxon="Yp3026_2008_Fenoarivo-Afovoany" totalcount="4" value="TCTTTCGGACTCGCAAACATGGAACATGCAACATCACCCCCGCGGGACTGTAACCCGGCCGAGTAGGCTCTACCGCCACCCCGAAGCCGTACACGTGACGGAGGCTGCCCGCCGCGAGGGGACCTGCCCGGGCCGCCGCACCCTCACAGGGCGTCCGCCCAGATTCCTGAGCCGTCGCTGGTTCACCCCAACCCCCAAATGGCGGATCCAACCTGCTAGTTCTGGAGTACCAGCCCCCCCTCCTGTCCCCTGCCCACCGGGCCCCACTACCATACGGCCGTGGACATCACCGTCCCCTGGGCCCCACCGGGACGCCTGCCTCGGACCCCCGACGCCCGTCCCAAGCTATGCTCCCTGAGCTACCTTACCCTATGTCCCCGGTCTGCCCCCCCACTCTCGGGCGGAGCTGCGCGCGGCACCCCACGGCGCCCGAGGCACCGTCGCGGCTGGGGGCGGTGGCCCTCCCTTACTCCAAGCTACCCGGCGGAGAGTTGCTCTATTCGGATAGCAGGTGTCGGGTAGTTAATCACTGGGGGCGGCGAGAGGAACGGGAAGCTAGCAGTCGCGCCGATTCTGGTAGAGATTGAACTCCTGGCGTACGTCTGCTCGGAGGCCCGGTGCCGCCAGGCAGCACCGGGGATTTGCGGCGGCAAGTCCTTCGACCCCGATGGGAGAGGGCGGGATACAGGGGCGCGTCCTCCCCGCGCGGCTCTCTCACCCGCAGCTCTCCGGCCGGGGGAGCTCGGGGGACACGTATGCTCTAGGTGCATGTGGTGAGTGCTC"/>
                        <sequence id="seq_Yp3014_2007_Fenoarivo-Afovoany" spec="Sequence" taxon="Yp3014_2007_Fenoarivo-Afovoany" totalcount="4" value="TCTTTCAGACTCGCAAGCGTGATACGTGCAACTTCACCCCCGCGGGACTGTAACCCGGCCGAGTAGGCTTAGACGCCGCCTTGAAGCCGTACACGTGACGGAGGCTGCCCGCCGCGAGGGGACCTGCCCGGGCCGCCGCACCCTCATAGGACGTCCGCCCAGACTCCTGAGCCGTCGCTGGTTCACCCCAACCCCTAAGTGGCGGATCCAACCTGCTAGTTCTGGAATACCAGCCCCCCCTCCTGTACCCAGCCCACCGGGCCCCACTACCATACGGCCGTGGACATCACCGTCCCCTGGGTCCCACCGGGGCGCCTGCCTCGGACCCCCGACGCCCGTCCCAAGCTATGCTCCCTGAGCTACCTTACCCTACGCCCCCGGTCTGCCCCC-CACTCTCGGGCGGAGCTGCGCGCGGCACCCCGCGGCGCCAGAGGCACCGTCGCGGCTGGGGGCGGTGGCCCTCCCTTACTCCAAGCTACCCGGCGGAGAGTTGCTCTATTCGGATAGCAGGTGTCGGGTAGTTAATCACTGGGGGCGGCGAGAGGAACGGGAAGCTAGCAGTCGCGCCGAT-CTGGTAGAGATTGAACTCCTGGCGTACGTCTGCTCGGAGGCCCAGTGCCGCCAGGCAGCACCGGGGATTTGCGGCGGCAAGTCCTTCGACCCCGACGGGAGAGGGCGGGGTACAGGGGCGCGTCCTCCCCGCGCGGCTCTCTCACCCGCAGCTATCCGGCCGGGTGGGCTCGGGGGACACGTATGCTCTAGGTGCATGTGGTGAGTGCTC"/>
                        <sequence id="seq_Yp3034_2008_Fenoarivo-Afovoany" spec="Sequence" taxon="Yp3034_2008_Fenoarivo-Afovoany" totalcount="4" value="TCTTTCAGACTCGCAAGCGTGATACGTGCAACTTCACCCCCGCGGAACTGTAACCCGGCCGAGTAGGCTTAGACGCCGCCTTGAAGCCGTACACGTGACGGAGGCTGCCCGCCGCGAGGGGACCTGCCCGGGCCGCCGCACCCTCACAGGGCGTCCGCCCAGACTCCTGAGCCGTCGCTGGTTCATCCCAACCCCTAAGTTGCGGATCCAACCTGCTAGTTCTGAAGTACCAGCCCCCCCTCCTGTCCCCAGCCCACCGGGCCCCACTACCATACGGCCGTGGACATCACCGTCCCCTGGGTCCCACCGGGACGCCTGCCTCGGACCCCCGACGCCCGTCCCAAGCTATGCTCCCTGAGCTACCTATCCCTACGCCCCCGGTCTGCCCCCCCACTCTCGGGCGGAGCTGCGCGCGGCACCCCGCGGCGCCCGAGGCACCGTCGCGGCTGGGGGCGGTGGCCCTCCCTTACTCCAAGCTACCCGGCGGAGAGTTGCTCTATTCGGATAGCAGGTGTCGGGTAGTTAATCACTGGGGGCGGCGAGAGGAACGGGAAGCTAGCAGTCGCGCTGATTCTGGTAGAGATTGAACTCCTGGCGTACGTCTGCTCGGAGGCC-GGTGACGCCAGGCAGCACCGGGGATTTGCGGCGGCAAGTCCTTCAACCCCGACGGGAGAGGGCGGGGTACAGGGGCGCGTCCTCCCCGCGCGGCTCTCTCACCCGCAGCTATCCGGCCGGGGGGTCTCGGGGGACACGTATGCTCTAGGTGCATGTGGTGAGTGCTC"/>
                        <sequence id="seq_Yp3079_2012_Fenoarivo-Afovoany" spec="Sequence" taxon="Yp3079_2012_Fenoarivo-Afovoany" totalcount="4" value="TCTTTCAGACTCGCAAGCGTGATACGTGCAACTTCACCCCCGCGGGACTGTAACCCGGCCGAGTAGGCTTAGACGCCGCCTTGAAGCCGTACACGTGACGGAGGCTGCCCGCCGCGAGGGGACCTGCCCGGGCCGCCGCACCCTCACAGGGCGTCCGCCCAGACTCCTGAGCCGTCGCTGGTTCACCCCAACCCCTAAGTGGCGGATCCAACCTGCTAGTTCTGGAGTACCAGCCCCCCCTCCTGTCCCCAGCCCACCGGGCCCCACTACCATACGGCCGTGGACATCACCGTCCCCTGGGTCCCACCGGGACGCCTGCCTTGGACCCCCGACGCCCGTCCCAAGCTATGCTCCCTGAGCTACCTTACCCTACGCCCCCGGTCTGCCCCCCCACTCTCGGGCGGAGCTGCGCGCGGCACCCCGCGGCGCCCGAGGCACCGTCGCGGCTGGGGGCGGTGGCCCTCCCTTACTCCAAGCTACCCGGCGGAGAGTTGCTCTATTCGGATAGCAGGTGTCGGGTAGTTAATCACTGGGGGCGGCGAGAGGAACGGGAAGCTAGCAGTCGCGCCGATTCTGGTAGAGATTGAACTCCTGGCGTACGTCTGCTCGGAGGCCCGGTGCCGCCAGGCAGCACCGGGGATTTGCGGCGGCAAGTCCTTCGACCCCGACGGGAGAGGGCGGGGTACAGGGGCGCGTCCTCCCCGCGCGGCTCTCTCACCCGCAGCTATCCGGCCGGGTGGGCTCGGGGGACACGTATGCTCTAGGTGCATGTGGTGAGTGCTC"/>
                        <sequence id="seq_Yp2872_2004_Fenoarivo-Afovoany" spec="Sequence" taxon="Yp2872_2004_Fenoarivo-Afovoany" totalcount="4" value="TCTTTCAGACTCGCAAGCGTGATACGTGCAACTTCACCCCCGCGGGACTGTAACCCGGCCGAGTAGGCTCTACCGCCGCCCTGAAGCCGTACACGTGACGGAGGCTACCCGCCGCGAGGGGACCTGCCCGGGCCGCCGCACCCTCACAGGGCGTCCGCCCAGATTCCTGAGCCGTTGCTGGTTCACCCCAACTCCCAAGTGGCGGATCCAACCTGCTAGTTCTGGAGTACCAGCCCCTCCTCCTGTCCCCAGCCCACCGGGCCCCACTACCATACGGCCGTGGACATCACCGTCCCCTGGGTCCCACCGGGACGCCTGCCTCGGACCCCCGACGCCCGTCCCAAGCTATGCTCCCTGAGCTACCTTACCCTACGTCCCCGGTCTGCCCCCCCACTCTCGGGCGGAGCTGCGCGCGGCACCCCGC-GCGCCCGAGGCACCGTCGCGGCTGGGGGCGGTGGCCCTCCCTTACTCCAAGCTACCCGGCGGAGAGTTTCTCTATTCGGATAGCAGGCGTCGGGTAGTTAATCACTGGGGGCGGCGAGAGGAACAGGAAGCTAGCAGTCGCGCCGATTCTGGTAGAGATTGAACTCCTGGCGTACGTCTGCTCGAAAGCCCGGTGCCGCCAGGCAGCACCGGGGATTTGCGGCGGCAAGTCCTTCGACCCCGATGGGAGCGGGCGGGGTACAGGGGCGCGTCCTCCCCGCGCGGCTCTTGATCCCGCAGCTCTCCGGCCGGGGGGGCTCGGGGGACACGTATGCTCTAGGTGCATGTGGTGAGTGCTC"/>
                        <sequence id="seq_Yp2991_2007_Fenoarivo-Afovoany" spec="Sequence" taxon="Yp2991_2007_Fenoarivo-Afovoany" totalcount="4" value="TCTTTCAGACTCGCAAGCGTGATACGTGCAACTTCACCCCCGCGGGACTGTAACCCGGCCGAGTAGGCTCTACCGCCGCCCTGAAGCCGTACACGTGACGGAGGCTACCCGCCGCGAGGGGACCTGCCCGGGCCGCCGCACCCTCACAGGGCGTCCGCCCAGATTCCTGAGCCGTTGCTGGTTCACCCCAACTCCCAAGTGGCGGATCCAACCTGCTAGTTCTGGAGTACCAGCCCCTCCTCCTGTCCCCAGCCCACCGGGCCCCACTACCATACGGCCGTGGACATCATCGTCCCCTGGGTCCCACCGGGACGCCTGCCTCGGACCCCCGACGCCCGTCCCAAGCTATGCTCCCTGAGCTACCTTACCCTACGTCCCCGGTCTGCCCCCCCACTCTCGGGCGGAGCTGCGCGCTGCACCCCGCGGCGCCCGAGGCACCGTCGCTGCTGGGGGCGGTGGCCCTCCCTTACTCCAAGCTACCCGGCGGAGAGTTTCTCTATTCGGATAGCAGGTGTCGGGTAGTTAATCACTGGGGGCGGCGAGAGGAACAGGAAGCTAGCAGTCGCGCCGATTCTGGTAGAGATTGAACTCCTGGCGTACGTCTGCTCGAAAGCCCGGTGCCGCCAGGCAGCACCGGGGATTTGCGGCGGCAAGTCCTTCGACCCCGATGGGAGAGGGCGGGGTACAGGGGCGCGTCCTCCCCGCGCGGCTCTTGATCCCGCAGCTCTCCGGCCGGGGGGGCTCGGGGGACACGTATGCTCTAGGTGCATATGGTGAGTGCTC"/>
[truncated: 104,017 more chars]
