# Supplementary material for: Phylogenetic analysis of the origin and spread of plague in Madagascar
Source: PLoS Negl Trop Dis. 2023 May 1;17(5):e0010362. doi: 10.1371/journal.pntd.0010362 (PMC10174576; doi:10.1371/journal.pntd.0010362)
Supplement: S5 Appendix — (LOG) [file pntd.0010362.s008.log]

#
#model:
#
#<?xml version="1.0" encoding="UTF-8" standalone="no"?><input id="posterior" spec="beast.core.util.CompoundDistribution">
#    <distribution id="prior" spec="beast.core.util.CompoundDistribution">
#        <distribution conditionOnRoot="true" id="BirthDeathSkySerial.t:new2locations" spec="beast.evolution.speciation.BirthDeathSkylineModel">
#            <parameter dimension="37" id="samplingRateChangeTimes.t:tree" name="samplingRateChangeTimes" spec="beast.core.parameter.RealParameter">0.0 2.0 3.0 4.0 5.0 6.0 7.0 8.0 9.0 10.0 11.0 13.0 14.0 15.0 16.0 17.0 18.0 19.0 20.0 21.0 22.0 23.0 24.0 25.0 26.0 28.0 30.0 31.0 32.0 37.0 40.0 44.9 45.0 50.0 62.0 63.0 106.0</parameter>
#            <reverseTimeArrays dimension="5" id="BooleanParameter" spec="beast.core.parameter.BooleanParameter">false false true false false</reverseTimeArrays>
#            <parameter id="reproductiveNumber_BDSKY_SerialCondRoot.t:new2locations" lower="0.0" name="reproductiveNumber" spec="beast.core.parameter.RealParameter" upper="Infinity">1.5</parameter>
#            <parameter id="becomeUninfectiousRate_BDSKY_SerialCondRoot.t:new2locations" lower="0.0" name="becomeUninfectiousRate" spec="beast.core.parameter.RealParameter">1.0</parameter>
#            <parameter dimension="37" id="samplingProportion_BDSKY_SerialCondRoot.t:new2locations" lower="0.0" name="samplingProportion" spec="beast.core.parameter.RealParameter" upper="1.0">1.0E-4 0.003436426 1.0E-4 0.166666667 0.038461538 1.0E-4 0.026315789 0.017241379 0.026315789 0.125 0.025641026 0.034482759 0.010752688 0.011764706 0.008849558 0.147058824 0.03030303 0.013605442 0.134920635 0.079337402 0.074892572 0.033516484 0.030344828 0.00962963 0.010144928 0.002439024 0.001086957 0.002459016 0.0025 0.007692308 0.012068966 0.007272727 0.026086957 0.004 0.00483871 0.004651163 0.002222222</parameter>
#            <tree id="Tree.t:new2locations" spec="beast.evolution.tree.Tree">
#                <trait id="dateTrait.t:new2locations" spec="beast.evolution.tree.TraitSet" traitname="date-forward">
#                        IP1086_1991_Mahajanga=1991,IP1088_1991_Mahajanga=1991,IP1092_1991_Mahajanga=1991,IP1117_1995_Mahajanga=1995,IP1094_1991_Mahajanga=1991,IP1110_1995_Mahajanga=1995,IP1147_1991_Mahajanga=1991,IP1151_1995_Mahajanga=1995,IP1104_1995_Mahajanga=1995,IP1090_1991_Mahajanga=1991,IP1121_1995_Mahajanga=1995,IP1126_1995_Mahajanga=1995,IP1124_1995_Mahajanga=1995,IP1125_1995_Mahajanga=1995,IP1144_1995_Mahajanga=1995,IP1118_1995_Mahajanga=1995,IP1093_1991_Mahajanga=1991,IP1331_1996_Mahajanga=1996,IP1105_1995_Mahajanga=1995,IP1382_1996_Mahajanga=1996,IP1306_1996_Mahajanga=1996,IP1089_1991_Mahajanga=1991,IP1099_1992_Mahajanga=1992,IP1095_1991_Mahajanga=1991,IP1100_1995_Mahajanga=1995,IP1154_1995_Mahajanga=1995,IP1108_1995_Mahajanga=1995,IP1333_1996_Mahajanga=1996,IP1107_1995_Mahajanga=1995,IP1318_1996_Mahajanga=1996,IP1102_1995_Mahajanga=1995,IP1120_1995_Mahajanga=1995,IP1332_1996_Mahajanga=1996,IP1113_1995_Mahajanga=1995,IP1096_1992_Mahajanga=1992,IP1114_1995_Mahajanga=1995,IP1112_1995_Mahajanga=1995,IP1115_1995_Mahajanga=1995,IP1111_1995_Mahajanga=1995,IP1116_1995_Mahajanga=1995,IP1122_1995_Mahajanga=1995,IP1161_1995_Mahajanga=1995,IP1334_1996_Mahajanga=1996,IP1123_1995_Mahajanga=1995,IP1386_1996_Mahajanga=1996,IP1389_1996_Mahajanga=1996,IP1385_1996_Mahajanga=1996,IP1515_1991_Mahajanga=1991,IP1413_1996_Mahajanga=1996,IP1403_1996_Mahajanga=1996,IP1607_1995_Mahajanga=1995,IP1618_1997_Mahajanga=1997,IP1423_1996_Mahajanga=1996,IP1402_1996_Mahajanga=1996,IP1395_1996_Mahajanga=1996,IP1617_1997_Mahajanga=1997,IP1612_1995_Mahajanga=1995,IP1405_1996_Mahajanga=1996,IP1608_1995_Mahajanga=1995,IP1457_1996_Mahajanga=1996,IP1616_1997_Mahajanga=1997,IP1620_1997_Mahajanga=1997,IP1518_1991_Mahajanga=1991,IP1418_1996_Mahajanga=1996,IP1606_1995_Mahajanga=1995,IP1610_1995_Mahajanga=1995,IP1415_1996_Mahajanga=1996,IP1414_1996_Mahajanga=1996,IP1412_1996_Mahajanga=1996,IP1611_1995_Mahajanga=1995,IP1619_1997_Mahajanga=1997,IP1455_1996_Mahajanga=1996,IP1461_1996_Mahajanga=1996,IP1519_1991_Mahajanga=1991,IP1404_1996_Mahajanga=1996,IP1422_1996_Mahajanga=1996,IP1456_1996_Mahajanga=1996,IP1614_1997_Mahajanga=1997,IP1419_1996_Mahajanga=1996,IP1406_1996_Mahajanga=1996,IP1458_1996_Mahajanga=1996,IP1420_1996_Mahajanga=1996,IP1411_1996_Mahajanga=1996,IP1408_1996_Mahajanga=1996,IP1613_1996_Mahajanga=1996,IP1409_1996_Mahajanga=1996,IP1615_1997_Mahajanga=1997,IP1421_1996_Mahajanga=1996,IP1416_1996_Mahajanga=1996,IP1410_1996_Mahajanga=1996,IP1407_1996_Mahajanga=1996,IP1119_1995_Mahajanga=1995,IP1098_1992_Mahajanga=1992,IP1109_1995_Mahajanga=1995,IP260_1994_Andapa=1994,IP263_1994_Tsiroanomandidy=1994,IP264_1994_Tsiroanomandidy=1994,IP1717_1998_Mahajanga=1998,IP1387_1996_Mahajanga=1996,IP1711_1998_Mahajanga=1998,IP1716_1998_Mahajanga=1998,IP1627_1997_Mahajanga=1997,IP1149_1995_Antananarivo=1995,IP1316_1996_Antananarivo=1996,IP1158_1995_Antananarivo=1995,IP265_1994_Tsiroanomandidy=1994,IP1712_1998_Mahajanga=1998,IP1307_1996_Anjozorobe=1996,IP268_1994_Antananarivo=1994,IP270_1994_Antananarivo=1994,IP1733_1998_Mahajanga=1998,IP1622_1997_Mahajanga=1997,IP1133_1995_Antananarivo=1995,IP1854_2000_Miarinarivo=2000,IP267_1994_Antananarivo=1994,IP1625_1997_Mahajanga=1997,IP1646_1995_Mahajanga=1995,IP1714_1998_Mahajanga=1998,IP243_1991_Mandritsara=1991,IP1137_1995_Antananarivo=1995,IP1319_1996_Betafo=1996,IP1780_2000_Ambositra=2000,IP1305_1996_Anjozorobe=1996,IP1145_1995_Antananarivo=1995,IP1817_2000_Ambositra=2000,IP1127_1995_Antananarivo=1995,IP278_1995_Antananarivo=1995,IP1396_1996_Mahajanga=1996,IP1624_1997_Mahajanga=1997,IP1786_2000_Soavinandriana=2000,IP1719_1998_Antananarivo=1998,IP634_1991_Ambositra=1991,IP1303_1996_Soavinandriana=1996,IP1795_2000_Miarinarivo=2000,IP1304_1996_Soavinandriana=1996,IP1623_1997_Mahajanga=1997,IP1142_1995_Antananarivo=1995,IP1146_1995_Antananarivo=1995,IP1302_1996_Miarinarivo=1996,IP1710_1998_Mahajanga=1998,IP1312_1996_Antanifotsy=1996,IP1774_2000_Vondrozo=2000,IP1626_1997_Mahajanga=1997,IP1129_1995_Antananarivo=1995,IP1138_1995_Antananarivo=1995,IP1152_1995_Antananarivo=1995,IP1713_1998_Mahajanga=1998,IP1845_2000_Miarinarivo=2000,IP630_1974_Ambositra=1974,IP1313_1996_Antanifotsy=1996,IP1155_1995_Antananarivo=1995,IP1157_1995_Antananarivo=1995,IP1400_1996_Antananarivo=1996,IP1680_1995_Mahajanga=1995,IP1139_1995_Antananarivo=1995,IP1134_1995_Antananarivo=1995,IP1130_1995_Antananarivo=1995,IP1321_1996_Arivonimamo=1996,IP1698_1998_Mahajanga=1998,IP285_1995_Antananarivo=1995,IP1141_1995_Antananarivo=1995,IP1394_1996_Mahajanga=1996,IP1311_1996_Soavinandriana=1996,IP279_1995_Antananarivo=1995,IP1159_1995_Antananarivo=1995,IP266_1994_Antananarivo=1994,IP1697_1998_Mahajanga=1998,IP1621_1997_Mahajanga=1997,IP1647_1995_Mahajanga=1995,IP269_1994_Antananarivo=1994,IP1153_1995_Antananarivo=1995,IP1131_1995_Antananarivo=1995,IP1779_2000_Manjakandriana=2000,IP1787_2000_Ambositra=2000,IP1128_1995_Antananarivo=1995,IP1317_1996_Betafo=1996,IP1143_1995_Miarinarivo=1995,IP1165_1995_Antananarivo=1995,IP244_1992_Antananarivo=1992,IP262_1994_Andapa=1994,IP261_1994_Andapa=1994,IP2227_1998_Mahajanga=1998,IP1731_1998_Manjakandriana=1998,IP272_1995_Antananarivo=1995,IP1517_1991_Mahajanga=1991,IP276_1995_Antananarivo=1995,IP2245_1997_Mahajanga=1997,IP280_1995_Antananarivo=1995,IP1851_1997_Anjozorobe=1997,IP1858_1999_Betafo=1999,IP2226_1998_Soavinandriana=1998,IP2216_2000_Antananarivo=2000,IP2230_1998_Manjakandriana=1998,IP1136_1995_Antananarivo=1995,IP2225_1998_Mahajanga=1998,IP1788_1999_Betafo=1999,IP2213_2000_Antananarivo=2000,IP2232_1997_Mahajanga=1997,IP271_1994_Antananarivo=1994,IP1605_1995_Mahajanga=1995,IP2235_1997_Manjakandriana=1997,IP2228_1998_Mahajanga=1998,IP2210_2001_Miarinarivo=2001,IP1709_1998_Antananarivo=1998,IP2247_1996_Soavinandriana=1996,IP1722_1997_Ambatolampy=1997,IP2208_2014_Mahajanga=2014,IP1135_1995_Antananarivo=1995,IP1705_1998_Antananarivo=1998,IP1811_1997_Ambositra=1997,IP1703_1998_Antananarivo=1998,IP1704_1998_Antananarivo=1998,IP2236_1997_Mahajanga=1997,IP1706_1998_Antananarivo=1998,IP1132_1991_Mahajanga=1991,IP1796_1996_Miarinarivo=1996,IP1785_1999_Manjakandriana=1999,IP2229_1998_Miarinarivo=1998,IP1683_1997_Mahajanga=1997,IP2218_1999_Fianarantsoa=1999,IP2233_1997_Soavinandriana=1997,IP2219_1999_Mahajanga=1999,IP1516_1991_Mahajanga=1991,IP2246_1997_Ambositra=1997,IP273_1995_Antananarivo=1995,IP1721_1997_Ambatolampy=1997,IP1736_1998_Antananarivo=1998,IP1702_1998_Antananarivo=1998,IP2224_1998_Mahajanga=1998,IP2212_2000_Antananarivo=2000,IP2242_1997_Mahajanga=1997,IP1725_1999_Antananarivo=1999,IP1707_1998_Antananarivo=1998,IP1734_1998_Antananarivo=1998,IP1679_1995_Mahajanga=1995,IP2243_1997_Mahajanga=1997,IP1720_1997_Ambatolampy=1997,IP1164_1995_Antananarivo=1995,IP1723_1997_Ambatolampy=1997,IP1718_1997_Ambatolampy=1997,IP1609_1995_Mahajanga=1995,IP2217_1999_Miarinarivo=1999,IP2244_1997_Antananarivo=1997,IP1140_1995_Antananarivo=1995,IP2241_1997_Mahajanga=1997,IP274_1995_Antananarivo=1995,IP1654_1997_Antananarivo=1997,IP1531_1991_Mahajanga=1991,IP1732_1998_Manjakandriana=1998,IP2215_2000_Antananarivo=2000,IP1156_1995_Antananarivo=1995,IP1735_1998_Antananarivo=1998,IP1148_1995_Mahajanga=1995,IP2214_2000_Antananarivo=2000,IP2239_1997_Mahajanga=1997,IP1708_1998_Antananarivo=1998,IP2238_1997_Mahajanga=1997,IP1783_1999_Bealanana=1999,IP2211_2001_Antananarivo=2001,IP1475_1995_Antananarivo=1995,IP277_1995_Antananarivo=1995,IP2220_1999_Mahajanga=1999,IP1682_1995_Mahajanga=1995,IP1323_1996_Anjozorobe=1996,IP1325_1996_Antananarivo=1996,IP1399_1995_Antananarivo=1995,IP1459_1996_Betafo=1996,IP1700_1998_Antananarivo=1998,IP1667_1997_Antananarivo=1997,IP1666_1997_Antananarivo=1997,IP1352_1996_Antananarivo=1996,IP1356_1996_Antananarivo=1996,IP1393_1996_Antananarivo=1996,IP1373_1996_Antananarivo=1996,IP1534_1996_Antananarivo=1996,IP1668_1997_Antananarivo=1997,IP1371_1996_Antananarivo=1996,IP1350_1996_Antananarivo=1996,IP1372_1996_Antananarivo=1996,IP1476_1995_Antananarivo=1995,IP1358_1996_Antananarivo=1996,IP1470_1996_Betafo=1996,IP1362_1996_Antsirabe=1996,IP1671_1998_Antananarivo=1998,IP1348_1996_Betafo=1996,IP1336_1996_Soavinandriana=1996,IP1673_1997_Antananarivo=1997,IP1453_1996_Anjozorobe=1996,IP1366_1996_Antananarivo=1996,IP1677_1997_Antananarivo=1997,IP1664_1997_Antananarivo=1997,IP1360_1996_Antananarivo=1996,IP1376_1996_Antananarivo=1996,IP1672_1998_Antananarivo=1998,IP1663_1997_Antananarivo=1997,IP1463_1996_Antanifotsy=1996,IP1397_1996_Antananarivo=1996,IP1653_1997_Antananarivo=1997,IP1452_1996_Antananarivo=1996,IP1355_1996_Antananarivo=1996,IP1351_1996_Antananarivo=1996,IP1669_1998_Antananarivo=1998,IP1644_1998_Antananarivo=1998,IP1656_1997_Antananarivo=1997,IP1657_1997_Antananarivo=1997,IP1678_1997_Antananarivo=1997,IP1330_1996_Antananarivo=1996,IP1383_1996_Antananarivo=1996,IP1650_1997_Antananarivo=1997,IP1665_1997_Antananarivo=1997,IP1329_1996_Miarinarivo=1996,IP1477_1995_Antananarivo=1995,IP1417_1996_Antsirabe=1996,IP1473_1995_Antananarivo=1995,IP1451_1996_Soavinandriana=1996,IP1377_1996_Antananarivo=1996,IP1658_1997_Antananarivo=1997,IP1660_1997_Antananarivo=1997,IP1388_1996_Miarinarivo=1996,IP1675_1997_Antananarivo=1997,IP1661_1997_Antananarivo=1997,IP1391_1996_Faratsiho=1996,IP1447_1996_Antananarivo=1996,IP1471_1996_Betafo=1996,IP1381_1996_Antananarivo=1996,IP1367_1996_Antananarivo=1996,IP1662_1997_Antananarivo=1997,IP1448_1996_Antananarivo=1996,IP1674_1997_Antananarivo=1997,IP1354_1996_Antananarivo=1996,IP1359_1996_Antananarivo=1996,IP1337_1996_Soavinandriana=1996,IP1328_1996_Miarinarivo=1996,IP1462_1996_Tsiroanomandidy=1996,IP1701_1998_Antananarivo=1998,IP1368_1996_Antananarivo=1996,IP1346_1996_Betafo=1996,IP1378_1996_Antananarivo=1996,IP1347_1996_Antanifotsy=1996,IP1472_1995_Antananarivo=1995,IP1533_1996_Antananarivo=1996,IP1379_1996_Antananarivo=1996,IP1345_1996_Antananarivo=1996,IP1652_1997_Antananarivo=1997,IP1655_1997_Antananarivo=1997,IP1460_1996_Arivonimamo=1996,IP1327_1996_Miarinarivo=1996,IP1659_1997_Antananarivo=1997,IP1380_1996_Antananarivo=1996,IP1670_1998_Antananarivo=1998,IP1651_1997_Antananarivo=1997,IP1474_1995_Antananarivo=1995,IP1357_1996_Antananarivo=1996,IP1699_1998_Antananarivo=1998,IP1353_1996_Antananarivo=1996,IP1384_1996_Miarinarivo=1996,IP1326_1996_Betafo=1996,IP1401_1996_Mahajanga=1996,IP1775_1999_Antananarivo=1999,IP1097_1992_Mahajanga=1992,IP1087_1991_Mahajanga=1991,IP1676_1997_Antananarivo=1997,IP1681_1995_Mahajanga=1995,IP1793_1999_Antananarivo=1999,IP1789_1999_Miarinarivo=1999,IP1850_1999_Manjakandriana=1999,IP1324_1996_Antanifotsy=1996,IP1798_1998_Antananarivo=1998,154/98 B_1998_Mahajanga=1998,53/91_1991_Mahajanga=1991,IP275_1995_Haute=1995,MG05-1020_2005_Ambalavao=2005,IP2231_1997_Mahajanga=1997,IP1339_1996_Ambositra=1996,IP1349_1996_Ambositra=1996,IP1478_1994_Manandriana=1994,IP249_1993_Ambositra=1993,IP662_1989_Ambositra=1989,IP1344_1996_Manandriana=1996,IP1484_1994_Ambositra=1994,IP1294_1995_Manandriana=1995,IP1296_1996_Ambositra=1996,IP1600_1998_Ambositra=1998,IP529_1951_Highlands=1951,IP304_1969_Fandriana=1969,IP1522_1994_Ambositra=1994,IP643_1983_Ambositra=1983,IP600_1982_Ambositra=1982,IP1599_1998_Ambositra=1998,IP1601_1998_Ambositra=1998,IP601_1984_Ambatofinandrahana=1984,IP656_1964_Ambositra=1964,IP668_1993_Ambositra=1993,IP259_1994_Ambositra=1994,IP1496_1995_Manandriana=1995,IP664_1990_Ambositra=1990,IP1513_1996_Ambohimahasoa=1996,IP241_1989_Ambositra=1989,IP666_1992_Ambositra=1992,IP1498_1995_Ambositra=1995,IP659_1986_Ambositra=1986,IP658_1983_Ambositra=1983,IP1289_1977_Antanifotsy=1977,IP665_1990_Ambositra=1990,IP661_1988_Ambositra=1988,IP1510_1996_Ambositra=1996,IP1511_1996_Ambositra=1996,IP657_1983_Ambositra=1983,IP1596_1997_Manandriana=1997,IP1521_1994_Ambositra=1994,IP521_1952_Turkey=1952,IP505_1952_Turkey=1952,IP1918_1969_India=1969.1,IP674_1952_Turkey=1952,IP579_1908_India=1908,Yp3009_2007_Fenoarivo-Afovoany=2007,Yp2979_2006_Fenoarivo-Afovoany=2006,Yp2856_2003_Fenoarivo-Afovoany=2003,Yp2905_2004_Fenoarivo-Afovoany=2004,Yp3010_2007_Fenoarivo-Afovoany=2007,Yp3069_2011_Fenoarivo-Afovoany=2011,Yp3048_2009_Fenoarivo-Afovoany=2009,Yp2871_2004_Fenoarivo-Afovoany=2004,Yp2983_2007_Fenoarivo-Afovoany=2007,Yp3041_2009_Fenoarivo-Afovoany=2009,Yp2947_2006_Fenoarivo-Afovoany=2006,Yp3026_2008_Fenoarivo-Afovoany=2008,Yp3014_2007_Fenoarivo-Afovoany=2007,Yp3034_2008_Fenoarivo-Afovoany=2008,Yp3079_2012_Fenoarivo-Afovoany=2012,Yp2872_2004_Fenoarivo-Afovoany=2004,Yp2991_2007_Fenoarivo-Afovoany=2007,Yp3050_2010_Fenoarivo-Afovoany=2010,Yp3059_2011_Fenoarivo-Afovoany=2011,Yp3083_2012_Fenoarivo-Afovoany=2012,Yp3023_2008_Fenoarivo-Afovoany=2008,Yp3044_2009_Fenoarivo-Afovoany=2009,Yp3016_2007_Fenoarivo-Afovoany=2007,Yp3045_2009_Fenoarivo-Afovoany=2009,Yp3042_2009_Fenoarivo-Afovoany=2009,Yp3078_2011_Fenoarivo-Afovoany=2011,Yp2963_2006_Fenoarivo-Afovoany=2006,Yp3043_2009_Fenoarivo-Afovoany=2009,Yp3019_2008_Fenoarivo-Afovoany=2008,Yp3017_2007_Fenoarivo-Afovoany=2007
#                                      <taxa id="TaxonSet.new2locations" spec="beast.evolution.alignment.TaxonSet">
#                        <alignment filter="-" id="new2locations" spec="beast.evolution.alignment.FilteredAlignment">
#                            <constantSiteWeights dimension="4" id="IntegerParameter.0" lower="0" spec="beast.core.parameter.IntegerParameter" upper="0">1219400 1102380 1113940 1217227</constantSiteWeights>
#                        </alignment>
#                    </taxa>
#                </trait>
#                <taxonset idref="TaxonSet.new2locations"/>
#            </tree>
#        </distribution>
#        <prior id="GammaShapePrior.s:new2locations" name="distribution">
#            <parameter id="gammaShape.s:new2locations" name="x" spec="beast.core.parameter.RealParameter">1.0</parameter>
#            <Exponential id="Exponential.0" name="distr">
#                <parameter estimate="false" id="RealParameter.0" name="mean" spec="beast.core.parameter.RealParameter">1.0</parameter>
#            </Exponential>
#        </prior>
#        <prior id="KappaPrior.s:new2locations" name="distribution">
#            <parameter id="kappa.s:new2locations" lower="0.0" name="x" spec="beast.core.parameter.RealParameter">2.0</parameter>
#            <LogNormal id="LogNormalDistributionModel.0" name="distr">
#                <parameter estimate="false" id="RealParameter.1" name="M" spec="beast.core.parameter.RealParameter">1.0</parameter>
#                <parameter estimate="false" id="RealParameter.2" name="S" spec="beast.core.parameter.RealParameter">1.25</parameter>
#            </LogNormal>
#        </prior>
#        <distribution id="rhoPrior1964.t:new2locationsinv" spec="beast.math.distributions.ExcludablePriorIndex" x="@samplingProportion_BDSKY_SerialCondRoot.t:new2locations">
#            <xIncludeInteger id="rhoIndiTest1964" spec="beast.core.parameter.IntegerParameter">3</xIncludeInteger>
#            <Beta id="Beta.2" name="distr">
#                <parameter id="RealParameter" lower="0.0" name="alpha" spec="beast.core.parameter.RealParameter" upper="0.0">3.0</parameter>
#                <parameter id="RealParameter1" lower="0.0" name="beta" spec="beast.core.parameter.RealParameter" upper="0.0">15.0</parameter>
#            </Beta>
#        </distribution>
#        <distribution id="rhoPrior1969.t:new2locationsinv" spec="beast.math.distributions.ExcludablePriorIndex" x="@samplingProportion_BDSKY_SerialCondRoot.t:new2locations">
#            <xIncludeInteger id="rhoIndiTest1969" spec="beast.core.parameter.IntegerParameter">4</xIncludeInteger>
#            <Beta id="Beta.3" name="distr">
#                <parameter id="RealParameter2" lower="0.0" name="alpha" spec="beast.core.parameter.RealParameter" upper="0.0">2.0</parameter>
#                <parameter id="RealParameter3" lower="0.0" name="beta" spec="beast.core.parameter.RealParameter" upper="0.0">50.0</parameter>
#            </Beta>
#        </distribution>
#        <distribution id="rhoPrior1974.t:new2locationsinv" spec="beast.math.distributions.ExcludablePriorIndex" x="@samplingProportion_BDSKY_SerialCondRoot.t:new2locations">
#            <xIncludeInteger id="rhoIndiTest1974" spec="beast.core.parameter.IntegerParameter">6</xIncludeInteger>
#            <Beta id="Beta.4" name="distr">
#                <parameter id="RealParameter4" lower="0.0" name="alpha" spec="beast.core.parameter.RealParameter" upper="0.0">1.0</parameter>
#                <parameter id="RealParameter5" lower="0.0" name="beta" spec="beast.core.parameter.RealParameter" upper="0.0">37.0</parameter>
#            </Beta>
#        </distribution>
#        <distribution id="rhoPrior1977.t:new2locationsinv" spec="beast.math.distributions.ExcludablePriorIndex" x="@samplingProportion_BDSKY_SerialCondRoot.t:new2locations">
#            <xIncludeInteger id="rhoIndiTest1977" spec="beast.core.parameter.IntegerParameter">7</xIncludeInteger>
#            <Beta id="Beta.5" name="distr">
#                <parameter id="RealParameter6" lower="0.0" name="alpha" spec="beast.core.parameter.RealParameter" upper="0.0">1.0</parameter>
#                <parameter id="RealParameter7" lower="0.0" name="beta" spec="beast.core.parameter.RealParameter" upper="0.0">57.0</parameter>
#            </Beta>
#        </distribution>
#        <distribution id="rhoPrior1982.t:new2locationsinv" spec="beast.math.distributions.ExcludablePriorIndex" x="@samplingProportion_BDSKY_SerialCondRoot.t:new2locations">
#            <xIncludeInteger id="rhoIndiTest1982" spec="beast.core.parameter.IntegerParameter">8</xIncludeInteger>
#            <Beta id="Beta.6" name="distr">
#                <parameter id="RealParameter8" lower="0.0" name="alpha" spec="beast.core.parameter.RealParameter" upper="0.0">1.0</parameter>
#                <parameter id="RealParameter9" lower="0.0" name="beta" spec="beast.core.parameter.RealParameter" upper="0.0">37.0</parameter>
#            </Beta>
#        </distribution>
#        <distribution id="rhoPrior1983.t:new2locationsinv" spec="beast.math.distributions.ExcludablePriorIndex" x="@samplingProportion_BDSKY_SerialCondRoot.t:new2locations">
#            <xIncludeInteger id="rhoIndiTest1983" spec="beast.core.parameter.IntegerParameter">9</xIncludeInteger>
#            <Beta id="Beta.7" name="distr">
#                <parameter id="RealParameter10" lower="0.0" name="alpha" spec="beast.core.parameter.RealParameter" upper="0.0">3.0</parameter>
#                <parameter id="RealParameter11" lower="0.0" name="beta" spec="beast.core.parameter.RealParameter" upper="0.0">21.0</parameter>
#            </Beta>
#        </distribution>
#        <distribution id="rhoPrior1984.t:new2locationsinv" spec="beast.math.distributions.ExcludablePriorIndex" x="@samplingProportion_BDSKY_SerialCondRoot.t:new2locations">
#            <xIncludeInteger id="rhoIndiTest1984" spec="beast.core.parameter.IntegerParameter">10</xIncludeInteger>
#            <Beta id="Beta.8" name="distr">
#                <parameter id="RealParameter12" lower="0.0" name="alpha" spec="beast.core.parameter.RealParameter" upper="0.0">1.0</parameter>
#                <parameter id="RealParameter13" lower="0.0" name="beta" spec="beast.core.parameter.RealParameter" upper="0.0">38.0</parameter>
#            </Beta>
#        </distribution>
#        <distribution id="rhoPrior1986.t:new2locationsinv" spec="beast.math.distributions.ExcludablePriorIndex" x="@samplingProportion_BDSKY_SerialCondRoot.t:new2locations">
#            <xIncludeInteger id="rhoIndiTest1986" spec="beast.core.parameter.IntegerParameter">11</xIncludeInteger>
#            <Beta id="Beta.9" name="distr">
#                <parameter id="RealParameter14" lower="0.0" name="alpha" spec="beast.core.parameter.RealParameter" upper="0.0">1.0</parameter>
#                <parameter id="RealParameter15" lower="0.0" name="beta" spec="beast.core.parameter.RealParameter" upper="0.0">28.0</parameter>
#            </Beta>
#        </distribution>
#        <distribution id="rhoPrior1988.t:new2locationsinv" spec="beast.math.distributions.ExcludablePriorIndex" x="@samplingProportion_BDSKY_SerialCondRoot.t:new2locations">
#            <xIncludeInteger id="rhoIndiTest1988" spec="beast.core.parameter.IntegerParameter">12</xIncludeInteger>
#            <Beta id="Beta.10" name="distr">
#                <parameter id="RealParameter16" lower="0.0" name="alpha" spec="beast.core.parameter.RealParameter" upper="0.0">1.0</parameter>
#                <parameter id="RealParameter17" lower="0.0" name="beta" spec="beast.core.parameter.RealParameter" upper="0.0">92.0</parameter>
#            </Beta>
#        </distribution>
#        <distribution id="rhoPrior1989.t:new2locationsinv" spec="beast.math.distributions.ExcludablePriorIndex" x="@samplingProportion_BDSKY_SerialCondRoot.t:new2locations">
#            <xIncludeInteger id="rhoIndiTest1989" spec="beast.core.parameter.IntegerParameter">13</xIncludeInteger>
#            <Beta id="Beta.11" name="distr">
#                <parameter id="RealParameter18" lower="0.0" name="alpha" spec="beast.core.parameter.RealParameter" upper="0.0">2.0</parameter>
#                <parameter id="RealParameter19" lower="0.0" name="beta" spec="beast.core.parameter.RealParameter" upper="0.0">168.0</parameter>
#            </Beta>
#        </distribution>
#        <distribution id="rhoPrior1990.t:new2locationsinv" spec="beast.math.distributions.ExcludablePriorIndex" x="@samplingProportion_BDSKY_SerialCondRoot.t:new2locations">
#            <xIncludeInteger id="rhoIndiTest1990" spec="beast.core.parameter.IntegerParameter">14</xIncludeInteger>
#            <Beta id="Beta.12" name="distr">
#                <parameter id="RealParameter20" lower="0.0" name="alpha" spec="beast.core.parameter.RealParameter" upper="0.0">2.0</parameter>
#                <parameter id="RealParameter21" lower="0.0" name="beta" spec="beast.core.parameter.RealParameter" upper="0.0">224.0</parameter>
#            </Beta>
#        </distribution>
#        <distribution id="rhoPrior1991.t:new2locationsinv" spec="beast.math.distributions.ExcludablePriorIndex" x="@samplingProportion_BDSKY_SerialCondRoot.t:new2locations">
#            <xIncludeInteger id="rhoIndiTest1991" spec="beast.core.parameter.IntegerParameter">15</xIncludeInteger>
#            <Beta id="Beta.13" name="distr">
#                <parameter id="RealParameter22" lower="0.0" name="alpha" spec="beast.core.parameter.RealParameter" upper="0.0">20.0</parameter>
#                <parameter id="RealParameter23" lower="0.0" name="beta" spec="beast.core.parameter.RealParameter" upper="0.0">116.0</parameter>
#            </Beta>
#        </distribution>
#        <distribution id="rhoPrior1992.t:new2locationsinv" spec="beast.math.distributions.ExcludablePriorIndex" x="@samplingProportion_BDSKY_SerialCondRoot.t:new2locations">
#            <xIncludeInteger id="rhoIndiTest1992" spec="beast.core.parameter.IntegerParameter">16</xIncludeInteger>
#            <Beta id="Beta.14" name="distr">
#                <parameter id="RealParameter24" lower="0.0" name="alpha" spec="beast.core.parameter.RealParameter" upper="0.0">6.0</parameter>
#                <parameter id="RealParameter25" lower="0.0" name="beta" spec="beast.core.parameter.RealParameter" upper="0.0">192.0</parameter>
#            </Beta>
#        </distribution>
#        <distribution id="rhoPrior1993.t:new2locationsinv" spec="beast.math.distributions.ExcludablePriorIndex" x="@samplingProportion_BDSKY_SerialCondRoot.t:new2locations">
#            <xIncludeInteger id="rhoIndiTest1993" spec="beast.core.parameter.IntegerParameter">17</xIncludeInteger>
#            <Beta id="Beta.15" name="distr">
#                <parameter id="RealParameter26" lower="0.0" name="alpha" spec="beast.core.parameter.RealParameter" upper="0.0">2.0</parameter>
#                <parameter id="RealParameter27" lower="0.0" name="beta" spec="beast.core.parameter.RealParameter" upper="0.0">145.0</parameter>
#            </Beta>
#        </distribution>
#        <distribution id="rhoPrior1994.t:new2locationsinv" spec="beast.math.distributions.ExcludablePriorIndex" x="@samplingProportion_BDSKY_SerialCondRoot.t:new2locations">
#            <xIncludeInteger id="rhoIndiTest1994" spec="beast.core.parameter.IntegerParameter">18</xIncludeInteger>
#            <Beta id="Beta.16" name="distr">
#                <parameter id="RealParameter28" lower="0.0" name="alpha" spec="beast.core.parameter.RealParameter" upper="0.0">17.0</parameter>
#                <parameter id="RealParameter29" lower="0.0" name="beta" spec="beast.core.parameter.RealParameter" upper="0.0">109.0</parameter>
#            </Beta>
#        </distribution>
#        <distribution id="rhoPrior1995.t:new2locationsinv" spec="beast.math.distributions.ExcludablePriorIndex" x="@samplingProportion_BDSKY_SerialCondRoot.t:new2locations">
#            <xIncludeInteger id="rhoIndiTest1995" spec="beast.core.parameter.IntegerParameter">19</xIncludeInteger>
#            <Beta id="Beta.17" name="distr">
#                <parameter id="RealParameter30" lower="0.0" name="alpha" spec="beast.core.parameter.RealParameter" upper="0.0">91.0</parameter>
#                <parameter id="RealParameter31" lower="0.0" name="beta" spec="beast.core.parameter.RealParameter" upper="0.0">1056.0</parameter>
#            </Beta>
#        </distribution>
#        <distribution id="rhoPrior1996.t:new2locationsinv" spec="beast.math.distributions.ExcludablePriorIndex" x="@samplingProportion_BDSKY_SerialCondRoot.t:new2locations">
#            <xIncludeInteger id="rhoIndiTest1996" spec="beast.core.parameter.IntegerParameter">20</xIncludeInteger>
#            <Beta id="Beta.18" name="distr">
#                <parameter id="RealParameter32" lower="0.0" name="alpha" spec="beast.core.parameter.RealParameter" upper="0.0">122.0</parameter>
#                <parameter id="RealParameter33" lower="0.0" name="beta" spec="beast.core.parameter.RealParameter" upper="0.0">1507.0</parameter>
#            </Beta>
#        </distribution>
#        <distribution id="rhoPrior1997.t:new2locationsinv" spec="beast.math.distributions.ExcludablePriorIndex" x="@samplingProportion_BDSKY_SerialCondRoot.t:new2locations">
#            <xIncludeInteger id="rhoIndiTest1997" spec="beast.core.parameter.IntegerParameter">21</xIncludeInteger>
#            <Beta id="Beta.19" name="distr">
#                <parameter id="RealParameter34" lower="0.0" name="alpha" spec="beast.core.parameter.RealParameter" upper="0.0">61.0</parameter>
#                <parameter id="RealParameter35" lower="0.0" name="beta" spec="beast.core.parameter.RealParameter" upper="0.0">1759.0</parameter>
#            </Beta>
#        </distribution>
#        <distribution id="rhoPrior1998.t:new2locationsinv" spec="beast.math.distributions.ExcludablePriorIndex" x="@samplingProportion_BDSKY_SerialCondRoot.t:new2locations">
#            <xIncludeInteger id="rhoIndiTest1998" spec="beast.core.parameter.IntegerParameter">22</xIncludeInteger>
#            <Beta id="Beta.20" name="distr">
#                <parameter id="RealParameter36" lower="0.0" name="alpha" spec="beast.core.parameter.RealParameter" upper="0.0">44.0</parameter>
#                <parameter id="RealParameter37" lower="0.0" name="beta" spec="beast.core.parameter.RealParameter" upper="0.0">1406.0</parameter>
#            </Beta>
#        </distribution>
#        <distribution id="rhoPrior1999.t:new2locationsinv" spec="beast.math.distributions.ExcludablePriorIndex" x="@samplingProportion_BDSKY_SerialCondRoot.t:new2locations">
#            <xIncludeInteger id="rhoIndiTest1999" spec="beast.core.parameter.IntegerParameter">23</xIncludeInteger>
#            <Beta id="Beta.21" name="distr">
#                <parameter id="RealParameter38" lower="0.0" name="alpha" spec="beast.core.parameter.RealParameter" upper="0.0">13.0</parameter>
#                <parameter id="RealParameter39" lower="0.0" name="beta" spec="beast.core.parameter.RealParameter" upper="0.0">1337.0</parameter>
#            </Beta>
#        </distribution>
#        <distribution id="rhoPrior2000.t:new2locationsinv" spec="beast.math.distributions.ExcludablePriorIndex" x="@samplingProportion_BDSKY_SerialCondRoot.t:new2locations">
#            <xIncludeInteger id="rhoIndiTest2000" spec="beast.core.parameter.IntegerParameter">24</xIncludeInteger>
#            <Beta id="Beta.22" name="distr">
#                <parameter id="RealParameter40" lower="0.0" name="alpha" spec="beast.core.parameter.RealParameter" upper="0.0">14.0</parameter>
#                <parameter id="RealParameter41" lower="0.0" name="beta" spec="beast.core.parameter.RealParameter" upper="0.0">1366.0</parameter>
#            </Beta>
#        </distribution>
#        <distribution id="rhoPrior2001.t:new2locationsinv" spec="beast.math.distributions.ExcludablePriorIndex" x="@samplingProportion_BDSKY_SerialCondRoot.t:new2locations">
#            <xIncludeInteger id="rhoIndiTest2001" spec="beast.core.parameter.IntegerParameter">25</xIncludeInteger>
#            <Beta id="Beta.23" name="distr">
#                <parameter id="RealParameter42" lower="0.0" name="alpha" spec="beast.core.parameter.RealParameter" upper="0.0">2.0</parameter>
#                <parameter id="RealParameter43" lower="0.0" name="beta" spec="beast.core.parameter.RealParameter" upper="0.0">818.0</parameter>
#            </Beta>
#        </distribution>
#        <distribution id="rhoPrior2003.t:new2locationsinv" spec="beast.math.distributions.ExcludablePriorIndex" x="@samplingProportion_BDSKY_SerialCondRoot.t:new2locations">
#            <xIncludeInteger id="rhoIndiTest2003" spec="beast.core.parameter.IntegerParameter">26</xIncludeInteger>
#            <Beta id="Beta.24" name="distr">
#                <parameter id="RealParameter44" lower="0.0" name="alpha" spec="beast.core.parameter.RealParameter" upper="0.0">1.0</parameter>
#                <parameter id="RealParameter45" lower="0.0" name="beta" spec="beast.core.parameter.RealParameter" upper="0.0">919.0</parameter>
#            </Beta>
#        </distribution>
#        <distribution id="rhoPrior2004.t:new2locationsinv" spec="beast.math.distributions.ExcludablePriorIndex" x="@samplingProportion_BDSKY_SerialCondRoot.t:new2locations">
#            <xIncludeInteger id="rhoIndiTest2004" spec="beast.core.parameter.IntegerParameter">27</xIncludeInteger>
#            <Beta id="Beta.25" name="distr">
#                <parameter id="RealParameter46" lower="0.0" name="alpha" spec="beast.core.parameter.RealParameter" upper="0.0">3.0</parameter>
#                <parameter id="RealParameter47" lower="0.0" name="beta" spec="beast.core.parameter.RealParameter" upper="0.0">1217.0</parameter>
#            </Beta>
#        </distribution>
#        <distribution id="rhoPrior2005.t:new2locationsinv" spec="beast.math.distributions.ExcludablePriorIndex" x="@samplingProportion_BDSKY_SerialCondRoot.t:new2locations">
#            <xIncludeInteger id="rhoIndiTest2005" spec="beast.core.parameter.IntegerParameter">28</xIncludeInteger>
#            <Beta id="Beta.26" name="distr">
#                <parameter id="RealParameter48" lower="0.0" name="alpha" spec="beast.core.parameter.RealParameter" upper="0.0">1.0</parameter>
#                <parameter id="RealParameter49" lower="0.0" name="beta" spec="beast.core.parameter.RealParameter" upper="0.0">399.0</parameter>
#            </Beta>
#        </distribution>
#        <distribution id="rhoPrior2006.t:new2locationsinv" spec="beast.math.distributions.ExcludablePriorIndex" x="@samplingProportion_BDSKY_SerialCondRoot.t:new2locations">
#            <xIncludeInteger id="rhoIndiTest2006" spec="beast.core.parameter.IntegerParameter">29</xIncludeInteger>
#            <Beta id="Beta.27" name="distr">
#                <parameter id="RealParameter50" lower="0.0" name="alpha" spec="beast.core.parameter.RealParameter" upper="0.0">3.0</parameter>
#                <parameter id="RealParameter51" lower="0.0" name="beta" spec="beast.core.parameter.RealParameter" upper="0.0">387.0</parameter>
#            </Beta>
#        </distribution>
#        <distribution id="rhoPrior2007.t:new2locationsinv" spec="beast.math.distributions.ExcludablePriorIndex" x="@samplingProportion_BDSKY_SerialCondRoot.t:new2locations">
#            <xIncludeInteger id="rhoIndiTest2007" spec="beast.core.parameter.IntegerParameter">30</xIncludeInteger>
#            <Beta id="Beta.28" name="distr">
#                <parameter id="RealParameter52" lower="0.0" name="alpha" spec="beast.core.parameter.RealParameter" upper="0.0">7.0</parameter>
#                <parameter id="RealParameter53" lower="0.0" name="beta" spec="beast.core.parameter.RealParameter" upper="0.0">573.0</parameter>
#            </Beta>
#        </distribution>
#        <distribution id="rhoPrior2008.t:new2locationsinv" spec="beast.math.distributions.ExcludablePriorIndex" x="@samplingProportion_BDSKY_SerialCondRoot.t:new2locations">
#            <xIncludeInteger id="rhoIndiTest2008" spec="beast.core.parameter.IntegerParameter">31</xIncludeInteger>
#            <Beta id="Beta.29" name="distr">
#                <parameter id="RealParameter54" lower="0.0" name="alpha" spec="beast.core.parameter.RealParameter" upper="0.0">4.0</parameter>
#                <parameter id="RealParameter55" lower="0.0" name="beta" spec="beast.core.parameter.RealParameter" upper="0.0">546.0</parameter>
#            </Beta>
#        </distribution>
#        <distribution id="rhoPrior2009.t:new2locationsinv" spec="beast.math.distributions.ExcludablePriorIndex" x="@samplingProportion_BDSKY_SerialCondRoot.t:new2locations">
#            <xIncludeInteger id="rhoIndiTest2009" spec="beast.core.parameter.IntegerParameter">32</xIncludeInteger>
#            <Beta id="Beta.30" name="distr">
#                <parameter id="RealParameter56" lower="0.0" name="alpha" spec="beast.core.parameter.RealParameter" upper="0.0">6.0</parameter>
#                <parameter id="RealParameter57" lower="0.0" name="beta" spec="beast.core.parameter.RealParameter" upper="0.0">224.0</parameter>
#            </Beta>
#        </distribution>
#        <distribution id="rhoPrior2010.t:new2locationsinv" spec="beast.math.distributions.ExcludablePriorIndex" x="@samplingProportion_BDSKY_SerialCondRoot.t:new2locations">
#            <xIncludeInteger id="rhoIndiTest2010" spec="beast.core.parameter.IntegerParameter">33</xIncludeInteger>
#            <Beta id="Beta.31" name="distr">
#                <parameter id="RealParameter58" lower="0.0" name="alpha" spec="beast.core.parameter.RealParameter" upper="0.0">1.0</parameter>
#                <parameter id="RealParameter59" lower="0.0" name="beta" spec="beast.core.parameter.RealParameter" upper="0.0">249.0</parameter>
#            </Beta>
#        </distribution>
#        <distribution id="rhoPrior2011.t:new2locationsinv" spec="beast.math.distributions.ExcludablePriorIndex" x="@samplingProportion_BDSKY_SerialCondRoot.t:new2locations">
#            <xIncludeInteger id="rhoIndiTest2011" spec="beast.core.parameter.IntegerParameter">34</xIncludeInteger>
#            <Beta id="Beta.32" name="distr">
#                <parameter id="RealParameter60" lower="0.0" name="alpha" spec="beast.core.parameter.RealParameter" upper="0.0">3.0</parameter>
#                <parameter id="RealParameter61" lower="0.0" name="beta" spec="beast.core.parameter.RealParameter" upper="0.0">617.0</parameter>
#            </Beta>
#        </distribution>
#        <distribution id="rhoPrior2012.t:new2locationsinv" spec="beast.math.distributions.ExcludablePriorIndex" x="@samplingProportion_BDSKY_SerialCondRoot.t:new2locations">
#            <xIncludeInteger id="rhoIndiTest2012" spec="beast.core.parameter.IntegerParameter">35</xIncludeInteger>
#            <Beta id="Beta.33" name="distr">
#                <parameter id="RealParameter62" lower="0.0" name="alpha" spec="beast.core.parameter.RealParameter" upper="0.0">2.0</parameter>
#                <parameter id="RealParameter63" lower="0.0" name="beta" spec="beast.core.parameter.RealParameter" upper="0.0">428.0</parameter>
#            </Beta>
#        </distribution>
#        <distribution id="rhoPrior2014.t:new2locationsinv" spec="beast.math.distributions.ExcludablePriorIndex" x="@samplingProportion_BDSKY_SerialCondRoot.t:new2locations">
#            <xIncludeInteger id="rhoIndiTest2014" spec="beast.core.parameter.IntegerParameter">36</xIncludeInteger>
#            <Beta id="Beta.34" name="distr">
#                <parameter id="RealParameter64" lower="0.0" name="alpha" spec="beast.core.parameter.RealParameter" upper="0.0">1.0</parameter>
#                <parameter id="RealParameter65" lower="0.0" name="beta" spec="beast.core.parameter.RealParameter" upper="0.0">449.0</parameter>
#            </Beta>
#        </distribution>
#        <prior id="MeanRatePrior.c:new2locations" name="distribution">
#            <parameter id="ucldMean.c:new2locations" name="x" spec="beast.core.parameter.RealParameter">2.85E-8</parameter>
#            <Uniform id="Uniform.3" name="distr"/>
#        </prior>
#        <prior id="ucldStdevPrior.c:new2locations" name="distribution">
#            <parameter id="ucldStdev.c:new2locations" lower="0.0" name="x" spec="beast.core.parameter.RealParameter">0.5</parameter>
#            <Gamma id="Gamma.6" name="distr">
#                <parameter estimate="false" id="RealParameter.14" name="alpha" spec="beast.core.parameter.RealParameter">0.5396</parameter>
#                <parameter estimate="false" id="RealParameter.15" name="beta" spec="beast.core.parameter.RealParameter">0.3819</parameter>
#            </Gamma>
#        </prior>
#        <distribution id="India.prior" monophyletic="true" spec="beast.math.distributions.MRCAPrior" tree="@Tree.t:new2locations">
#            <taxonset id="India" spec="beast.evolution.alignment.TaxonSet">
#                <taxon id="IP579_1908_India" spec="beast.evolution.alignment.Taxon"/>
#                <taxon id="IP1918_1969_India" spec="beast.evolution.alignment.Taxon"/>
#            </taxonset>
#        </distribution>
#        <distribution id="1908.prior" spec="beast.math.distributions.MRCAPrior" tipsonly="true" tree="@Tree.t:new2locations">
#            <taxonset id="1908" spec="beast.evolution.alignment.TaxonSet">
#                <taxon idref="IP579_1908_India"/>
#            </taxonset>
#            <AlmostUniform id="Uniform.523" lower="1908.0" name="distr" upper="1909.0"/>
#        </distribution>
#        <distribution id="1951.prior" spec="beast.math.distributions.MRCAPrior" tipsonly="true" tree="@Tree.t:new2locations">
#            <taxonset id="1951" spec="beast.evolution.alignment.TaxonSet">
#                <taxon id="IP529_1951_Highlands" spec="beast.evolution.alignment.Taxon"/>
#            </taxonset>
#            <AlmostUniform id="Uniform.5" lower="1951.0" name="distr" upper="1952.0"/>
#        </distribution>
#        <distribution id="1952.prior" spec="beast.math.distributions.MRCAPrior" tipsonly="true" tree="@Tree.t:new2locations">
#            <taxonset id="1952" spec="beast.evolution.alignment.TaxonSet">
#                <taxon id="IP674_1952_Turkey" spec="beast.evolution.alignment.Taxon"/>
#                <taxon id="IP521_1952_Turkey" spec="beast.evolution.alignment.Taxon"/>
#                <taxon id="IP505_1952_Turkey" spec="beast.evolution.alignment.Taxon"/>
#            </taxonset>
#            <AlmostUniform id="Uniform.6" lower="1952.0" name="distr" upper="1953.0"/>
#        </distribution>
#        <distribution id="1964.prior" spec="beast.math.distributions.MRCAPrior" tipsonly="true" tree="@Tree.t:new2locations">
#            <taxonset id="1964" spec="beast.evolution.alignment.TaxonSet">
#                <taxon id="IP656_1964_Ambositra" spec="beast.evolution.alignment.Taxon"/>
#            </taxonset>
#            <AlmostUniform id="Uniform.7" lower="1964.0" name="distr" upper="1965.0"/>
#        </distribution>
#        <distribution id="1969.prior" spec="beast.math.distributions.MRCAPrior" tipsonly="true" tree="@Tree.t:new2locations">
#            <taxonset id="1969" spec="beast.evolution.alignment.TaxonSet">
#                <taxon id="IP304_1969_Fandriana" spec="beast.evolution.alignment.Taxon"/>
#            </taxonset>
#            <AlmostUniform id="Uniform.8" lower="1969.0" name="distr" upper="1970.0"/>
#        </distribution>
#        <distribution id="1969_1.prior" spec="beast.math.distributions.MRCAPrior" tipsonly="true" tree="@Tree.t:new2locations">
#            <taxonset id="1969_1" spec="beast.evolution.alignment.TaxonSet">
#                <taxon idref="IP1918_1969_India"/>
#            </taxonset>
#            <AlmostUniform id="Uniform.83" lower="1969.0" name="distr" upper="1970.0"/>
#        </distribution>
#        <distribution id="1974.prior" spec="beast.math.distributions.MRCAPrior" tipsonly="true" tree="@Tree.t:new2locations">
#            <taxonset id="1974" spec="beast.evolution.alignment.TaxonSet">
#                <taxon id="IP630_1974_Ambositra" spec="beast.evolution.alignment.Taxon"/>
#            </taxonset>
#            <AlmostUniform id="Uniform.9" lower="1974.0" name="distr" upper="1975.0"/>
#        </distribution>
#        <distribution id="1977.prior" spec="beast.math.distributions.MRCAPrior" tipsonly="true" tree="@Tree.t:new2locations">
#            <taxonset id="1977" spec="beast.evolution.alignment.TaxonSet">
#                <taxon id="IP1289_1977_Antanifotsy" spec="beast.evolution.alignment.Taxon"/>
#            </taxonset>
#            <AlmostUniform id="Uniform.10" lower="1977.0" name="distr" upper="1978.0"/>
#        </distribution>
#        <distribution id="1982.prior" spec="beast.math.distributions.MRCAPrior" tipsonly="true" tree="@Tree.t:new2locations">
#            <taxonset id="1982" spec="beast.evolution.alignment.TaxonSet">
#                <taxon id="IP600_1982_Ambositra" spec="beast.evolution.alignment.Taxon"/>
#            </taxonset>
#            <AlmostUniform id="Uniform.11" lower="1982.0" name="distr" upper="1983.0"/>
#        </distribution>
#        <distribution id="1983.prior" spec="beast.math.distributions.MRCAPrior" tipsonly="true" tree="@Tree.t:new2locations">
#            <taxonset id="1983" spec="beast.evolution.alignment.TaxonSet">
#                <taxon id="IP643_1983_Ambositra" spec="beast.evolution.alignment.Taxon"/>
#                <taxon id="IP658_1983_Ambositra" spec="beast.evolution.alignment.Taxon"/>
#                <taxon id="IP657_1983_Ambositra" spec="beast.evolution.alignment.Taxon"/>
#            </taxonset>
#            <AlmostUniform id="Uniform.12" lower="1983.0" name="distr" upper="1984.0"/>
#        </distribution>
#        <distribution id="1984.prior" spec="beast.math.distributions.MRCAPrior" tipsonly="true" tree="@Tree.t:new2locations">
#            <taxonset id="1984" spec="beast.evolution.alignment.TaxonSet">
#                <taxon id="IP601_1984_Ambatofinandrahana" spec="beast.evolution.alignment.Taxon"/>
#            </taxonset>
#            <AlmostUniform id="Uniform.13" lower="1984.0" name="distr" upper="1985.0"/>
#        </distribution>
#        <distribution id="1986.prior" spec="beast.math.distributions.MRCAPrior" tipsonly="true" tree="@Tree.t:new2locations">
#            <taxonset id="1986" spec="beast.evolution.alignment.TaxonSet">
#                <taxon id="IP659_1986_Ambositra" spec="beast.evolution.alignment.Taxon"/>
#            </taxonset>
#            <AlmostUniform id="Uniform.14" lower="1986.0" name="distr" upper="1987.0"/>
#        </distribution>
#        <distribution id="1988.prior" spec="beast.math.distributions.MRCAPrior" tipsonly="true" tree="@Tree.t:new2locations">
#            <taxonset id="1988" spec="beast.evolution.alignment.TaxonSet">
#                <taxon id="IP661_1988_Ambositra" spec="beast.evolution.alignment.Taxon"/>
#            </taxonset>
#            <AlmostUniform id="Uniform.15" lower="1988.0" name="distr" upper="1989.0"/>
#        </distribution>
#        <distribution id="1989.prior" spec="beast.math.distributions.MRCAPrior" tipsonly="true" tree="@Tree.t:new2locations">
#            <taxonset id="1989" spec="beast.evolution.alignment.TaxonSet">
#                <taxon id="IP662_1989_Ambositra" spec="beast.evolution.alignment.Taxon"/>
#                <taxon id="IP241_1989_Ambositra" spec="beast.evolution.alignment.Taxon"/>
#            </taxonset>
#            <AlmostUniform id="Uniform.16" lower="1989.0" name="distr" upper="1990.0"/>
#        </distribution>
#        <distribution id="1990.prior" spec="beast.math.distributions.MRCAPrior" tipsonly="true" tree="@Tree.t:new2locations">
#            <taxonset id="1990" spec="beast.evolution.alignment.TaxonSet">
#                <taxon id="IP664_1990_Ambositra" spec="beast.evolution.alignment.Taxon"/>
#                <taxon id="IP665_1990_Ambositra" spec="beast.evolution.alignment.Taxon"/>
#            </taxonset>
#            <AlmostUniform id="Uniform.17" lower="1990.0" name="distr" upper="1991.0"/>
#        </distribution>
#        <distribution id="1991.prior" spec="beast.math.distributions.MRCAPrior" tipsonly="true" tree="@Tree.t:new2locations">
#            <taxonset id="1991" spec="beast.evolution.alignment.TaxonSet">
#                <taxon id="IP1086_1991_Mahajanga" spec="beast.evolution.alignment.Taxon"/>
#                <taxon id="IP1088_1991_Mahajanga" spec="beast.evolution.alignment.Taxon"/>
#                <taxon id="IP1092_1991_Mahajanga" spec="beast.evolution.alignment.Taxon"/>
#                <taxon id="IP1094_1991_Mahajanga" spec="beast.evolution.alignment.Taxon"/>
#                <taxon id="IP1147_1991_Mahajanga" spec="beast.evolution.alignment.Taxon"/>
#                <taxon id="IP1090_1991_Mahajanga" spec="beast.evolution.alignment.Taxon"/>
#                <taxon id="IP1093_1991_Mahajanga" spec="beast.evolution.alignment.Taxon"/>
#                <taxon id="IP1089_1991_Mahajanga" spec="beast.evolution.alignment.Taxon"/>
#                <taxon id="IP1095_1991_Mahajanga" spec="beast.evolution.alignment.Taxon"/>
#                <taxon id="IP1515_1991_Mahajanga" spec="beast.evolution.alignment.Taxon"/>
#                <taxon id="IP1518_1991_Mahajanga" spec="beast.evolution.alignment.Taxon"/>
#                <taxon id="IP1519_1991_Mahajanga" spec="beast.evolution.alignment.Taxon"/>
#                <taxon id="IP243_1991_Mandritsara" spec="beast.evolution.alignment.Taxon"/>
#                <taxon id="IP634_1991_Ambositra" spec="beast.evolution.alignment.Taxon"/>
#                <taxon id="IP1517_1991_Mahajanga" spec="beast.evolution.alignment.Taxon"/>
#                <taxon id="IP1132_1991_Mahajanga" spec="beast.evolution.alignment.Taxon"/>
#                <taxon id="IP1516_1991_Mahajanga" spec="beast.evolution.alignment.Taxon"/>
#                <taxon id="IP1531_1991_Mahajanga" spec="beast.evolution.alignment.Taxon"/>
#                <taxon id="IP1087_1991_Mahajanga" spec="beast.evolution.alignment.Taxon"/>
#                <taxon id="53/91_1991_Mahajanga" spec="beast.evolution.alignment.Taxon"/>
#            </taxonset>
#            <AlmostUniform id="Uniform.19" lower="1991.0" name="distr" upper="1992.0"/>
#        </distribution>
#        <distribution id="1992.prior" spec="beast.math.distributions.MRCAPrior" tipsonly="true" tree="@Tree.t:new2locations">
#            <taxonset id="1992" spec="beast.evolution.alignment.TaxonSet">
#                <taxon id="IP1099_1992_Mahajanga" spec="beast.evolution.alignment.Taxon"/>
#                <taxon id="IP1096_1992_Mahajanga" spec="beast.evolution.alignment.Taxon"/>
#                <taxon id="IP1098_1992_Mahajanga" spec="beast.evolution.alignment.Taxon"/>
#                <taxon id="IP244_1992_Antananarivo" spec="beast.evolution.alignment.Taxon"/>
#                <taxon id="IP1097_1992_Mahajanga" spec="beast.evolution.alignment.Taxon"/>
#                <taxon id="IP666_1992_Ambositra" spec="beast.evolution.alignment.Taxon"/>
#            </taxonset>
#            <AlmostUniform id="Uniform.20" lower="1992.0" name="distr" upper="1993.0"/>
#        </distribution>
#        <distribution id="1993.prior" spec="beast.math.distributions.MRCAPrior" tipsonly="true" tree="@Tree.t:new2locations">
#            <taxonset id="1993" spec="beast.evolution.alignment.TaxonSet">
#                <taxon id="IP249_1993_Ambositra" spec="beast.evolution.alignment.Taxon"/>
#                <taxon id="IP668_1993_Ambositra" spec="beast.evolution.alignment.Taxon"/>
#            </taxonset>
#            <AlmostUniform id="Uniform.21" lower="1993.0" name="distr" upper="1994.0"/>
#        </distribution>
#        <distribution id="1994.prior" spec="beast.math.distributions.MRCAPrior" tipsonly="true" tree="@Tree.t:new2locations">
#            <taxonset id="1994" spec="beast.evolution.alignment.TaxonSet">
#                <taxon id="IP260_1994_Andapa" spec="beast.evolution.alignment.Taxon"/>
#                <taxon id="IP263_1994_Tsiroanomandidy" spec="beast.evolution.alignment.Taxon"/>
#                <taxon id="IP264_1994_Tsiroanomandidy" spec="beast.evolution.alignment.Taxon"/>
#                <taxon id="IP265_1994_Tsiroanomandidy" spec="beast.evolution.alignment.Taxon"/>
#                <taxon id="IP268_1994_Antananarivo" spec="beast.evolution.alignment.Taxon"/>
#                <taxon id="IP270_1994_Antananarivo" spec="beast.evolution.alignment.Taxon"/>
#                <taxon id="IP267_1994_Antananarivo" spec="beast.evolution.alignment.Taxon"/>
#                <taxon id="IP266_1994_Antananarivo" spec="beast.evolution.alignment.Taxon"/>
#                <taxon id="IP269_1994_Antananarivo" spec="beast.evolution.alignment.Taxon"/>
#                <taxon id="IP262_1994_Andapa" spec="beast.evolution.alignment.Taxon"/>
#                <taxon id="IP261_1994_Andapa" spec="beast.evolution.alignment.Taxon"/>
#                <taxon id="IP271_1994_Antananarivo" spec="beast.evolution.alignment.Taxon"/>
#                <taxon id="IP1478_1994_Manandriana" spec="beast.evolution.alignment.Taxon"/>
#                <taxon id="IP1484_1994_Ambositra" spec="beast.evolution.alignment.Taxon"/>
#                <taxon id="IP1522_1994_Ambositra" spec="beast.evolution.alignment.Taxon"/>
#                <taxon id="IP259_1994_Ambositra" spec="beast.evolution.alignment.Taxon"/>
#                <taxon id="IP1521_1994_Ambositra" spec="beast.evolution.alignment.Taxon"/>
#            </taxonset>
#            <AlmostUniform id="Uniform.22" lower="1994.0" name="distr" upper="1995.0"/>
#        </distribution>
#        <distribution id="1995.prior" spec="beast.math.distributions.MRCAPrior" tipsonly="true" tree="@Tree.t:new2locations">
#            <taxonset id="1995" spec="beast.evolution.alignment.TaxonSet">
#                <taxon id="IP1117_1995_Mahajanga" spec="beast.evolution.alignment.Taxon"/>
#                <taxon id="IP1110_1995_Mahajanga" spec="beast.evolution.alignment.Taxon"/>
#                <taxon id="IP1151_1995_Mahajanga" spec="beast.evolution.alignment.Taxon"/>
#                <taxon id="IP1104_1995_Mahajanga" spec="beast.evolution.alignment.Taxon"/>
#                <taxon id="IP1121_1995_Mahajanga" spec="beast.evolution.alignment.Taxon"/>
#                <taxon id="IP1126_1995_Mahajanga" spec="beast.evolution.alignment.Taxon"/>
#                <taxon id="IP1124_1995_Mahajanga" spec="beast.evolution.alignment.Taxon"/>
#                <taxon id="IP1125_1995_Mahajanga" spec="beast.evolution.alignment.Taxon"/>
#                <taxon id="IP1144_1995_Mahajanga" spec="beast.evolution.alignment.Taxon"/>
#                <taxon id="IP1118_1995_Mahajanga" spec="beast.evolution.alignment.Taxon"/>
#                <taxon id="IP1105_1995_Mahajanga" spec="beast.evolution.alignment.Taxon"/>
#                <taxon id="IP1100_1995_Mahajanga" spec="beast.evolution.alignment.Taxon"/>
#                <taxon id="IP1154_1995_Mahajanga" spec="beast.evolution.alignment.Taxon"/>
#                <taxon id="IP1108_1995_Mahajanga" spec="beast.evolution.alignment.Taxon"/>
#                <taxon id="IP1107_1995_Mahajanga" spec="beast.evolution.alignment.Taxon"/>
#                <taxon id="IP1102_1995_Mahajanga" spec="beast.evolution.alignment.Taxon"/>
#                <taxon id="IP1120_1995_Mahajanga" spec="beast.evolution.alignment.Taxon"/>
#                <taxon id="IP1113_1995_Mahajanga" spec="beast.evolution.alignment.Taxon"/>
#                <taxon id="IP1114_1995_Mahajanga" spec="beast.evolution.alignment.Taxon"/>
#                <taxon id="IP1112_1995_Mahajanga" spec="beast.evolution.alignment.Taxon"/>
#                <taxon id="IP1115_1995_Mahajanga" spec="beast.evolution.alignment.Taxon"/>
#                <taxon id="IP1111_1995_Mahajanga" spec="beast.evolution.alignment.Taxon"/>
#                <taxon id="IP1116_1995_Mahajanga" spec="beast.evolution.alignment.Taxon"/>
#                <taxon id="IP1122_1995_Mahajanga" spec="beast.evolution.alignment.Taxon"/>
#                <taxon id="IP1161_1995_Mahajanga" spec="beast.evolution.alignment.Taxon"/>
#                <taxon id="IP1123_1995_Mahajanga" spec="beast.evolution.alignment.Taxon"/>
#                <taxon id="IP1607_1995_Mahajanga" spec="beast.evolution.alignment.Taxon"/>
#                <taxon id="IP1612_1995_Mahajanga" spec="beast.evolution.alignment.Taxon"/>
#                <taxon id="IP1608_1995_Mahajanga" spec="beast.evolution.alignment.Taxon"/>
#                <taxon id="IP1606_1995_Mahajanga" spec="beast.evolution.alignment.Taxon"/>
#                <taxon id="IP1610_1995_Mahajanga" spec="beast.evolution.alignment.Taxon"/>
#                <taxon id="IP1611_1995_Mahajanga" spec="beast.evolution.alignment.Taxon"/>
#                <taxon id="IP1119_1995_Mahajanga" spec="beast.evolution.alignment.Taxon"/>
#                <taxon id="IP1109_1995_Mahajanga" spec="beast.evolution.alignment.Taxon"/>
#                <taxon id="IP1149_1995_Antananarivo" spec="beast.evolution.alignment.Taxon"/>
#                <taxon id="IP1158_1995_Antananarivo" spec="beast.evolution.alignment.Taxon"/>
#                <taxon id="IP1133_1995_Antananarivo" spec="beast.evolution.alignment.Taxon"/>
#                <taxon id="IP1646_1995_Mahajanga" spec="beast.evolution.alignment.Taxon"/>
#                <taxon id="IP1137_1995_Antananarivo" spec="beast.evolution.alignment.Taxon"/>
#                <taxon id="IP1145_1995_Antananarivo" spec="beast.evolution.alignment.Taxon"/>
#                <taxon id="IP1127_1995_Antananarivo" spec="beast.evolution.alignment.Taxon"/>
#                <taxon id="IP278_1995_Antananarivo" spec="beast.evolution.alignment.Taxon"/>
#                <taxon id="IP1142_1995_Antananarivo" spec="beast.evolution.alignment.Taxon"/>
#                <taxon id="IP1146_1995_Antananarivo" spec="beast.evolution.alignment.Taxon"/>
#                <taxon id="IP1129_1995_Antananarivo" spec="beast.evolution.alignment.Taxon"/>
#                <taxon id="IP1138_1995_Antananarivo" spec="beast.evolution.alignment.Taxon"/>
#                <taxon id="IP1152_1995_Antananarivo" spec="beast.evolution.alignment.Taxon"/>
#                <taxon id="IP1155_1995_Antananarivo" spec="beast.evolution.alignment.Taxon"/>
#                <taxon id="IP1157_1995_Antananarivo" spec="beast.evolution.alignment.Taxon"/>
#                <taxon id="IP1680_1995_Mahajanga" spec="beast.evolution.alignment.Taxon"/>
#                <taxon id="IP1139_1995_Antananarivo" spec="beast.evolution.alignment.Taxon"/>
#                <taxon id="IP1134_1995_Antananarivo" spec="beast.evolution.alignment.Taxon"/>
#                <taxon id="IP1130_1995_Antananarivo" spec="beast.evolution.alignment.Taxon"/>
#                <taxon id="IP285_1995_Antananarivo" spec="beast.evolution.alignment.Taxon"/>
#                <taxon id="IP1141_1995_Antananarivo" spec="beast.evolution.alignment.Taxon"/>
#                <taxon id="IP279_1995_Antananarivo" spec="beast.evolution.alignment.Taxon"/>
#                <taxon id="IP1159_1995_Antananarivo" spec="beast.evolution.alignment.Taxon"/>
#                <taxon id="IP1647_1995_Mahajanga" spec="beast.evolution.alignment.Taxon"/>
#                <taxon id="IP1153_1995_Antananarivo" spec="beast.evolution.alignment.Taxon"/>
#                <taxon id="IP1131_1995_Antananarivo" spec="beast.evolution.alignment.Taxon"/>
#                <taxon id="IP1128_1995_Antananarivo" spec="beast.evolution.alignment.Taxon"/>
#                <taxon id="IP1143_1995_Miarinarivo" spec="beast.evolution.alignment.Taxon"/>
#                <taxon id="IP1165_1995_Antananarivo" spec="beast.evolution.alignment.Taxon"/>
#                <taxon id="IP272_1995_Antananarivo" spec="beast.evolution.alignment.Taxon"/>
#                <taxon id="IP276_1995_Antananarivo" spec="beast.evolution.alignment.Taxon"/>
#                <taxon id="IP280_1995_Antananarivo" spec="beast.evolution.alignment.Taxon"/>
#                <taxon id="IP1136_1995_Antananarivo" spec="beast.evolution.alignment.Taxon"/>
#                <taxon id="IP1605_1995_Mahajanga" spec="beast.evolution.alignment.Taxon"/>
#                <taxon id="IP1135_1995_Antananarivo" spec="beast.evolution.alignment.Taxon"/>
#                <taxon id="IP273_1995_Antananarivo" spec="beast.evolution.alignment.Taxon"/>
#                <taxon id="IP1679_1995_Mahajanga" spec="beast.evolution.alignment.Taxon"/>
#                <taxon id="IP1164_1995_Antananarivo" spec="beast.evolution.alignment.Taxon"/>
#                <taxon id="IP1609_1995_Mahajanga" spec="beast.evolution.alignment.Taxon"/>
#                <taxon id="IP1140_1995_Antananarivo" spec="beast.evolution.alignment.Taxon"/>
#                <taxon id="IP274_1995_Antananarivo" spec="beast.evolution.alignment.Taxon"/>
#                <taxon id="IP1156_1995_Antananarivo" spec="beast.evolution.alignment.Taxon"/>
#                <taxon id="IP1148_1995_Mahajanga" spec="beast.evolution.alignment.Taxon"/>
#                <taxon id="IP1475_1995_Antananarivo" spec="beast.evolution.alignment.Taxon"/>
#                <taxon id="IP277_1995_Antananarivo" spec="beast.evolution.alignment.Taxon"/>
#                <taxon id="IP1682_1995_Mahajanga" spec="beast.evolution.alignment.Taxon"/>
#                <taxon id="IP1399_1995_Antananarivo" spec="beast.evolution.alignment.Taxon"/>
#                <taxon id="IP1476_1995_Antananarivo" spec="beast.evolution.alignment.Taxon"/>
#                <taxon id="IP1477_1995_Antananarivo" spec="beast.evolution.alignment.Taxon"/>
#                <taxon id="IP1473_1995_Antananarivo" spec="beast.evolution.alignment.Taxon"/>
#                <taxon id="IP1472_1995_Antananarivo" spec="beast.evolution.alignment.Taxon"/>
#                <taxon id="IP1474_1995_Antananarivo" spec="beast.evolution.alignment.Taxon"/>
#                <taxon id="IP1681_1995_Mahajanga" spec="beast.evolution.alignment.Taxon"/>
#                <taxon id="IP275_1995_Haute" spec="beast.evolution.alignment.Taxon"/>
#                <taxon id="IP1294_1995_Manandriana" spec="beast.evolution.alignment.Taxon"/>
#                <taxon id="IP1496_1995_Manandriana" spec="beast.evolution.alignment.Taxon"/>
#                <taxon id="IP1498_1995_Ambositra" spec="beast.evolution.alignment.Taxon"/>
#            </taxonset>
#            <AlmostUniform id="Uniform.23" lower="1995.0" name="distr" upper="1996.0"/>
#        </distribution>
#        <distribution id="1996.prior" spec="beast.math.distributions.MRCAPrior" tipsonly="true" tree="@Tree.t:new2locations">
#            <taxonset id="1996" spec="beast.evolution.alignment.TaxonSet">
#                <taxon id="IP1331_1996_Mahajanga" spec="beast.evolution.alignment.Taxon"/>
#                <taxon id="IP1382_1996_Mahajanga" spec="beast.evolution.alignment.Taxon"/>
#                <taxon id="IP1306_1996_Mahajanga" spec="beast.evolution.alignment.Taxon"/>
#                <taxon id="IP1333_1996_Mahajanga" spec="beast.evolution.alignment.Taxon"/>
#                <taxon id="IP1318_1996_Mahajanga" spec="beast.evolution.alignment.Taxon"/>
#                <taxon id="IP1332_1996_Mahajanga" spec="beast.evolution.alignment.Taxon"/>
#                <taxon id="IP1334_1996_Mahajanga" spec="beast.evolution.alignment.Taxon"/>
#                <taxon id="IP1386_1996_Mahajanga" spec="beast.evolution.alignment.Taxon"/>
#                <taxon id="IP1389_1996_Mahajanga" spec="beast.evolution.alignment.Taxon"/>
#                <taxon id="IP1385_1996_Mahajanga" spec="beast.evolution.alignment.Taxon"/>
#                <taxon id="IP1413_1996_Mahajanga" spec="beast.evolution.alignment.Taxon"/>
#                <taxon id="IP1403_1996_Mahajanga" spec="beast.evolution.alignment.Taxon"/>
#                <taxon id="IP1423_1996_Mahajanga" spec="beast.evolution.alignment.Taxon"/>
#                <taxon id="IP1402_1996_Mahajanga" spec="beast.evolution.alignment.Taxon"/>
#                <taxon id="IP1395_1996_Mahajanga" spec="beast.evolution.alignment.Taxon"/>
#                <taxon id="IP1405_1996_Mahajanga" spec="beast.evolution.alignment.Taxon"/>
#                <taxon id="IP1457_1996_Mahajanga" spec="beast.evolution.alignment.Taxon"/>
#                <taxon id="IP1418_1996_Mahajanga" spec="beast.evolution.alignment.Taxon"/>
#                <taxon id="IP1415_1996_Mahajanga" spec="beast.evolution.alignment.Taxon"/>
#                <taxon id="IP1414_1996_Mahajanga" spec="beast.evolution.alignment.Taxon"/>
#                <taxon id="IP1412_1996_Mahajanga" spec="beast.evolution.alignment.Taxon"/>
#                <taxon id="IP1455_1996_Mahajanga" spec="beast.evolution.alignment.Taxon"/>
#                <taxon id="IP1461_1996_Mahajanga" spec="beast.evolution.alignment.Taxon"/>
#                <taxon id="IP1404_1996_Mahajanga" spec="beast.evolution.alignment.Taxon"/>
#                <taxon id="IP1422_1996_Mahajanga" spec="beast.evolution.alignment.Taxon"/>
#                <taxon id="IP1456_1996_Mahajanga" spec="beast.evolution.alignment.Taxon"/>
#                <taxon id="IP1419_1996_Mahajanga" spec="beast.evolution.alignment.Taxon"/>
#                <taxon id="IP1406_1996_Mahajanga" spec="beast.evolution.alignment.Taxon"/>
#                <taxon id="IP1458_1996_Mahajanga" spec="beast.evolution.alignment.Taxon"/>
#                <taxon id="IP1420_1996_Mahajanga" spec="beast.evolution.alignment.Taxon"/>
#                <taxon id="IP1411_1996_Mahajanga" spec="beast.evolution.alignment.Taxon"/>
#                <taxon id="IP1408_1996_Mahajanga" spec="beast.evolution.alignment.Taxon"/>
#                <taxon id="IP1613_1996_Mahajanga" spec="beast.evolution.alignment.Taxon"/>
#                <taxon id="IP1409_1996_Mahajanga" spec="beast.evolution.alignment.Taxon"/>
#                <taxon id="IP1421_1996_Mahajanga" spec="beast.evolution.alignment.Taxon"/>
#                <taxon id="IP1416_1996_Mahajanga" spec="beast.evolution.alignment.Taxon"/>
#                <taxon id="IP1410_1996_Mahajanga" spec="beast.evolution.alignment.Taxon"/>
#                <taxon id="IP1407_1996_Mahajanga" spec="beast.evolution.alignment.Taxon"/>
#                <taxon id="IP1387_1996_Mahajanga" spec="beast.evolution.alignment.Taxon"/>
#                <taxon id="IP1316_1996_Antananarivo" spec="beast.evolution.alignment.Taxon"/>
#                <taxon id="IP1307_1996_Anjozorobe" spec="beast.evolution.alignment.Taxon"/>
#                <taxon id="IP1319_1996_Betafo" spec="beast.evolution.alignment.Taxon"/>
#                <taxon id="IP1305_1996_Anjozorobe" spec="beast.evolution.alignment.Taxon"/>
#                <taxon id="IP1396_1996_Mahajanga" spec="beast.evolution.alignment.Taxon"/>
#                <taxon id="IP1303_1996_Soavinandriana" spec="beast.evolution.alignment.Taxon"/>
#                <taxon id="IP1304_1996_Soavinandriana" spec="beast.evolution.alignment.Taxon"/>
#                <taxon id="IP1302_1996_Miarinarivo" spec="beast.evolution.alignment.Taxon"/>
#                <taxon id="IP1312_1996_Antanifotsy" spec="beast.evolution.alignment.Taxon"/>
#                <taxon id="IP1313_1996_Antanifotsy" spec="beast.evolution.alignment.Taxon"/>
#                <taxon id="IP1400_1996_Antananarivo" spec="beast.evolution.alignment.Taxon"/>
#                <taxon id="IP1321_1996_Arivonimamo" spec="beast.evolution.alignment.Taxon"/>
#                <taxon id="IP1394_1996_Mahajanga" spec="beast.evolution.alignment.Taxon"/>
#                <taxon id="IP1311_1996_Soavinandriana" spec="beast.evolution.alignment.Taxon"/>
#                <taxon id="IP1317_1996_Betafo" spec="beast.evolution.alignment.Taxon"/>
#                <taxon id="IP2247_1996_Soavinandriana" spec="beast.evolution.alignment.Taxon"/>
#                <taxon id="IP1796_1996_Miarinarivo" spec="beast.evolution.alignment.Taxon"/>
#                <taxon id="IP1323_1996_Anjozorobe" spec="beast.evolution.alignment.Taxon"/>
#                <taxon id="IP1325_1996_Antananarivo" spec="beast.evolution.alignment.Taxon"/>
#                <taxon id="IP1459_1996_Betafo" spec="beast.evolution.alignment.Taxon"/>
#                <taxon id="IP1352_1996_Antananarivo" spec="beast.evolution.alignment.Taxon"/>
#                <taxon id="IP1356_1996_Antananarivo" spec="beast.evolution.alignment.Taxon"/>
#                <taxon id="IP1393_1996_Antananarivo" spec="beast.evolution.alignment.Taxon"/>
#                <taxon id="IP1373_1996_Antananarivo" spec="beast.evolution.alignment.Taxon"/>
#                <taxon id="IP1534_1996_Antananarivo" spec="beast.evolution.alignment.Taxon"/>
#                <taxon id="IP1371_1996_Antananarivo" spec="beast.evolution.alignment.Taxon"/>
#                <taxon id="IP1350_1996_Antananarivo" spec="beast.evolution.alignment.Taxon"/>
#                <taxon id="IP1372_1996_Antananarivo" spec="beast.evolution.alignment.Taxon"/>
#                <taxon id="IP1358_1996_Antananarivo" spec="beast.evolution.alignment.Taxon"/>
#                <taxon id="IP1470_1996_Betafo" spec="beast.evolution.alignment.Taxon"/>
#                <taxon id="IP1362_1996_Antsirabe" spec="beast.evolution.alignment.Taxon"/>
#                <taxon id="IP1348_1996_Betafo" spec="beast.evolution.alignment.Taxon"/>
#                <taxon id="IP1336_1996_Soavinandriana" spec="beast.evolution.alignment.Taxon"/>
#                <taxon id="IP1453_1996_Anjozorobe" spec="beast.evolution.alignment.Taxon"/>
#                <taxon id="IP1366_1996_Antananarivo" spec="beast.evolution.alignment.Taxon"/>
#                <taxon id="IP1360_1996_Antananarivo" spec="beast.evolution.alignment.Taxon"/>
#                <taxon id="IP1376_1996_Antananarivo" spec="beast.evolution.alignment.Taxon"/>
#                <taxon id="IP1463_1996_Antanifotsy" spec="beast.evolution.alignment.Taxon"/>
#                <taxon id="IP1397_1996_Antananarivo" spec="beast.evolution.alignment.Taxon"/>
#                <taxon id="IP1452_1996_Antananarivo" spec="beast.evolution.alignment.Taxon"/>
#                <taxon id="IP1355_1996_Antananarivo" spec="beast.evolution.alignment.Taxon"/>
#                <taxon id="IP1351_1996_Antananarivo" spec="beast.evolution.alignment.Taxon"/>
#                <taxon id="IP1330_1996_Antananarivo" spec="beast.evolution.alignment.Taxon"/>
#                <taxon id="IP1383_1996_Antananarivo" spec="beast.evolution.alignment.Taxon"/>
#                <taxon id="IP1329_1996_Miarinarivo" spec="beast.evolution.alignment.Taxon"/>
#                <taxon id="IP1417_1996_Antsirabe" spec="beast.evolution.alignment.Taxon"/>
#                <taxon id="IP1451_1996_Soavinandriana" spec="beast.evolution.alignment.Taxon"/>
#                <taxon id="IP1377_1996_Antananarivo" spec="beast.evolution.alignment.Taxon"/>
#                <taxon id="IP1388_1996_Miarinarivo" spec="beast.evolution.alignment.Taxon"/>
#                <taxon id="IP1391_1996_Faratsiho" spec="beast.evolution.alignment.Taxon"/>
#                <taxon id="IP1447_1996_Antananarivo" spec="beast.evolution.alignment.Taxon"/>
#                <taxon id="IP1471_1996_Betafo" spec="beast.evolution.alignment.Taxon"/>
#                <taxon id="IP1381_1996_Antananarivo" spec="beast.evolution.alignment.Taxon"/>
#                <taxon id="IP1367_1996_Antananarivo" spec="beast.evolution.alignment.Taxon"/>
#                <taxon id="IP1448_1996_Antananarivo" spec="beast.evolution.alignment.Taxon"/>
#                <taxon id="IP1354_1996_Antananarivo" spec="beast.evolution.alignment.Taxon"/>
#                <taxon id="IP1359_1996_Antananarivo" spec="beast.evolution.alignment.Taxon"/>
#                <taxon id="IP1337_1996_Soavinandriana" spec="beast.evolution.alignment.Taxon"/>
#                <taxon id="IP1328_1996_Miarinarivo" spec="beast.evolution.alignment.Taxon"/>
#                <taxon id="IP1462_1996_Tsiroanomandidy" spec="beast.evolution.alignment.Taxon"/>
#                <taxon id="IP1368_1996_Antananarivo" spec="beast.evolution.alignment.Taxon"/>
#                <taxon id="IP1346_1996_Betafo" spec="beast.evolution.alignment.Taxon"/>
#                <taxon id="IP1378_1996_Antananarivo" spec="beast.evolution.alignment.Taxon"/>
#                <taxon id="IP1347_1996_Antanifotsy" spec="beast.evolution.alignment.Taxon"/>
#                <taxon id="IP1533_1996_Antananarivo" spec="beast.evolution.alignment.Taxon"/>
#                <taxon id="IP1379_1996_Antananarivo" spec="beast.evolution.alignment.Taxon"/>
#                <taxon id="IP1345_1996_Antananarivo" spec="beast.evolution.alignment.Taxon"/>
#                <taxon id="IP1460_1996_Arivonimamo" spec="beast.evolution.alignment.Taxon"/>
#                <taxon id="IP1327_1996_Miarinarivo" spec="beast.evolution.alignment.Taxon"/>
#                <taxon id="IP1380_1996_Antananarivo" spec="beast.evolution.alignment.Taxon"/>
#                <taxon id="IP1357_1996_Antananarivo" spec="beast.evolution.alignment.Taxon"/>
#                <taxon id="IP1353_1996_Antananarivo" spec="beast.evolution.alignment.Taxon"/>
#                <taxon id="IP1384_1996_Miarinarivo" spec="beast.evolution.alignment.Taxon"/>
#                <taxon id="IP1326_1996_Betafo" spec="beast.evolution.alignment.Taxon"/>
#                <taxon id="IP1401_1996_Mahajanga" spec="beast.evolution.alignment.Taxon"/>
#                <taxon id="IP1324_1996_Antanifotsy" spec="beast.evolution.alignment.Taxon"/>
#                <taxon id="IP1339_1996_Ambositra" spec="beast.evolution.alignment.Taxon"/>
#                <taxon id="IP1349_1996_Ambositra" spec="beast.evolution.alignment.Taxon"/>
#                <taxon id="IP1344_1996_Manandriana" spec="beast.evolution.alignment.Taxon"/>
#                <taxon id="IP1296_1996_Ambositra" spec="beast.evolution.alignment.Taxon"/>
#                <taxon id="IP1513_1996_Ambohimahasoa" spec="beast.evolution.alignment.Taxon"/>
#                <taxon id="IP1510_1996_Ambositra" spec="beast.evolution.alignment.Taxon"/>
#                <taxon id="IP1511_1996_Ambositra" spec="beast.evolution.alignment.Taxon"/>
#            </taxonset>
#            <AlmostUniform id="Uniform.24" lower="1996.0" name="distr" upper="1997.0"/>
#        </distribution>
#        <distribution id="1997.prior" spec="beast.math.distributions.MRCAPrior" tipsonly="true" tree="@Tree.t:new2locations">
#            <taxonset id="1997" spec="beast.evolution.alignment.TaxonSet">
#                <taxon id="IP1618_1997_Mahajanga" spec="beast.evolution.alignment.Taxon"/>
#                <taxon id="IP1617_1997_Mahajanga" spec="beast.evolution.alignment.Taxon"/>
#                <taxon id="IP1616_1997_Mahajanga" spec="beast.evolution.alignment.Taxon"/>
#                <taxon id="IP1620_1997_Mahajanga" spec="beast.evolution.alignment.Taxon"/>
#                <taxon id="IP1619_1997_Mahajanga" spec="beast.evolution.alignment.Taxon"/>
#                <taxon id="IP1614_1997_Mahajanga" spec="beast.evolution.alignment.Taxon"/>
#                <taxon id="IP1615_1997_Mahajanga" spec="beast.evolution.alignment.Taxon"/>
#                <taxon id="IP1627_1997_Mahajanga" spec="beast.evolution.alignment.Taxon"/>
#                <taxon id="IP1622_1997_Mahajanga" spec="beast.evolution.alignment.Taxon"/>
#                <taxon id="IP1625_1997_Mahajanga" spec="beast.evolution.alignment.Taxon"/>
#                <taxon id="IP1624_1997_Mahajanga" spec="beast.evolution.alignment.Taxon"/>
#                <taxon id="IP1623_1997_Mahajanga" spec="beast.evolution.alignment.Taxon"/>
#                <taxon id="IP1626_1997_Mahajanga" spec="beast.evolution.alignment.Taxon"/>
#                <taxon id="IP1621_1997_Mahajanga" spec="beast.evolution.alignment.Taxon"/>
#                <taxon id="IP2245_1997_Mahajanga" spec="beast.evolution.alignment.Taxon"/>
#                <taxon id="IP1851_1997_Anjozorobe" spec="beast.evolution.alignment.Taxon"/>
#                <taxon id="IP2232_1997_Mahajanga" spec="beast.evolution.alignment.Taxon"/>
#                <taxon id="IP2235_1997_Manjakandriana" spec="beast.evolution.alignment.Taxon"/>
#                <taxon id="IP1722_1997_Ambatolampy" spec="beast.evolution.alignment.Taxon"/>
#                <taxon id="IP1811_1997_Ambositra" spec="beast.evolution.alignment.Taxon"/>
#                <taxon id="IP2236_1997_Mahajanga" spec="beast.evolution.alignment.Taxon"/>
#                <taxon id="IP1683_1997_Mahajanga" spec="beast.evolution.alignment.Taxon"/>
#                <taxon id="IP2233_1997_Soavinandriana" spec="beast.evolution.alignment.Taxon"/>
#                <taxon id="IP2246_1997_Ambositra" spec="beast.evolution.alignment.Taxon"/>
#                <taxon id="IP1721_1997_Ambatolampy" spec="beast.evolution.alignment.Taxon"/>
#                <taxon id="IP2242_1997_Mahajanga" spec="beast.evolution.alignment.Taxon"/>
#                <taxon id="IP2243_1997_Mahajanga" spec="beast.evolution.alignment.Taxon"/>
#                <taxon id="IP1720_1997_Ambatolampy" spec="beast.evolution.alignment.Taxon"/>
#                <taxon id="IP1723_1997_Ambatolampy" spec="beast.evolution.alignment.Taxon"/>
#                <taxon id="IP1718_1997_Ambatolampy" spec="beast.evolution.alignment.Taxon"/>
#                <taxon id="IP2244_1997_Antananarivo" spec="beast.evolution.alignment.Taxon"/>
#                <taxon id="IP2241_1997_Mahajanga" spec="beast.evolution.alignment.Taxon"/>
#                <taxon id="IP1654_1997_Antananarivo" spec="beast.evolution.alignment.Taxon"/>
#                <taxon id="IP2239_1997_Mahajanga" spec="beast.evolution.alignment.Taxon"/>
#                <taxon id="IP2238_1997_Mahajanga" spec="beast.evolution.alignment.Taxon"/>
#                <taxon id="IP1667_1997_Antananarivo" spec="beast.evolution.alignment.Taxon"/>
#                <taxon id="IP1666_1997_Antananarivo" spec="beast.evolution.alignment.Taxon"/>
#                <taxon id="IP1668_1997_Antananarivo" spec="beast.evolution.alignment.Taxon"/>
#                <taxon id="IP1673_1997_Antananarivo" spec="beast.evolution.alignment.Taxon"/>
#                <taxon id="IP1677_1997_Antananarivo" spec="beast.evolution.alignment.Taxon"/>
#                <taxon id="IP1664_1997_Antananarivo" spec="beast.evolution.alignment.Taxon"/>
#                <taxon id="IP1663_1997_Antananarivo" spec="beast.evolution.alignment.Taxon"/>
#                <taxon id="IP1653_1997_Antananarivo" spec="beast.evolution.alignment.Taxon"/>
#                <taxon id="IP1656_1997_Antananarivo" spec="beast.evolution.alignment.Taxon"/>
#                <taxon id="IP1657_1997_Antananarivo" spec="beast.evolution.alignment.Taxon"/>
#                <taxon id="IP1678_1997_Antananarivo" spec="beast.evolution.alignment.Taxon"/>
#                <taxon id="IP1650_1997_Antananarivo" spec="beast.evolution.alignment.Taxon"/>
#                <taxon id="IP1665_1997_Antananarivo" spec="beast.evolution.alignment.Taxon"/>
#                <taxon id="IP1658_1997_Antananarivo" spec="beast.evolution.alignment.Taxon"/>
#                <taxon id="IP1660_1997_Antananarivo" spec="beast.evolution.alignment.Taxon"/>
#                <taxon id="IP1675_1997_Antananarivo" spec="beast.evolution.alignment.Taxon"/>
#                <taxon id="IP1661_1997_Antananarivo" spec="beast.evolution.alignment.Taxon"/>
#                <taxon id="IP1662_1997_Antananarivo" spec="beast.evolution.alignment.Taxon"/>
#                <taxon id="IP1674_1997_Antananarivo" spec="beast.evolution.alignment.Taxon"/>
#                <taxon id="IP1652_1997_Antananarivo" spec="beast.evolution.alignment.Taxon"/>
#                <taxon id="IP1655_1997_Antananarivo" spec="beast.evolution.alignment.Taxon"/>
#                <taxon id="IP1659_1997_Antananarivo" spec="beast.evolution.alignment.Taxon"/>
#                <taxon id="IP1651_1997_Antananarivo" spec="beast.evolution.alignment.Taxon"/>
#                <taxon id="IP1676_1997_Antananarivo" spec="beast.evolution.alignment.Taxon"/>
#                <taxon id="IP2231_1997_Mahajanga" spec="beast.evolution.alignment.Taxon"/>
#                <taxon id="IP1596_1997_Manandriana" spec="beast.evolution.alignment.Taxon"/>
#            </taxonset>
#            <AlmostUniform id="Uniform.25" lower="1997.0" name="distr" upper="1998.0"/>
#        </distribution>
#        <distribution id="1998.prior" spec="beast.math.distributions.MRCAPrior" tipsonly="true" tree="@Tree.t:new2locations">
#            <taxonset id="1998" spec="beast.evolution.alignment.TaxonSet">
#                <taxon id="IP1717_1998_Mahajanga" spec="beast.evolution.alignment.Taxon"/>
#                <taxon id="IP1711_1998_Mahajanga" spec="beast.evolution.alignment.Taxon"/>
#                <taxon id="IP1716_1998_Mahajanga" spec="beast.evolution.alignment.Taxon"/>
#                <taxon id="IP1712_1998_Mahajanga" spec="beast.evolution.alignment.Taxon"/>
#                <taxon id="IP1733_1998_Mahajanga" spec="beast.evolution.alignment.Taxon"/>
#                <taxon id="IP1714_1998_Mahajanga" spec="beast.evolution.alignment.Taxon"/>
#                <taxon id="IP1719_1998_Antananarivo" spec="beast.evolution.alignment.Taxon"/>
#                <taxon id="IP1710_1998_Mahajanga" spec="beast.evolution.alignment.Taxon"/>
#                <taxon id="IP1713_1998_Mahajanga" spec="beast.evolution.alignment.Taxon"/>
#                <taxon id="IP1698_1998_Mahajanga" spec="beast.evolution.alignment.Taxon"/>
#                <taxon id="IP1697_1998_Mahajanga" spec="beast.evolution.alignment.Taxon"/>
#                <taxon id="IP2227_1998_Mahajanga" spec="beast.evolution.alignment.Taxon"/>
#                <taxon id="IP1731_1998_Manjakandriana" spec="beast.evolution.alignment.Taxon"/>
#                <taxon id="IP2226_1998_Soavinandriana" spec="beast.evolution.alignment.Taxon"/>
#                <taxon id="IP2230_1998_Manjakandriana" spec="beast.evolution.alignment.Taxon"/>
#                <taxon id="IP2225_1998_Mahajanga" spec="beast.evolution.alignment.Taxon"/>
#                <taxon id="IP2228_1998_Mahajanga" spec="beast.evolution.alignment.Taxon"/>
#                <taxon id="IP1709_1998_Antananarivo" spec="beast.evolution.alignment.Taxon"/>
#                <taxon id="IP1705_1998_Antananarivo" spec="beast.evolution.alignment.Taxon"/>
#                <taxon id="IP1703_1998_Antananarivo" spec="beast.evolution.alignment.Taxon"/>
#                <taxon id="IP1704_1998_Antananarivo" spec="beast.evolution.alignment.Taxon"/>
#                <taxon id="IP1706_1998_Antananarivo" spec="beast.evolution.alignment.Taxon"/>
#                <taxon id="IP2229_1998_Miarinarivo" spec="beast.evolution.alignment.Taxon"/>
#                <taxon id="IP1736_1998_Antananarivo" spec="beast.evolution.alignment.Taxon"/>
#                <taxon id="IP1702_1998_Antananarivo" spec="beast.evolution.alignment.Taxon"/>
#                <taxon id="IP2224_1998_Mahajanga" spec="beast.evolution.alignment.Taxon"/>
#                <taxon id="IP1707_1998_Antananarivo" spec="beast.evolution.alignment.Taxon"/>
#                <taxon id="IP1734_1998_Antananarivo" spec="beast.evolution.alignment.Taxon"/>
#                <taxon id="IP1732_1998_Manjakandriana" spec="beast.evolution.alignment.Taxon"/>
#                <taxon id="IP1735_1998_Antananarivo" spec="beast.evolution.alignment.Taxon"/>
#                <taxon id="IP1708_1998_Antananarivo" spec="beast.evolution.alignment.Taxon"/>
#                <taxon id="IP1700_1998_Antananarivo" spec="beast.evolution.alignment.Taxon"/>
#                <taxon id="IP1671_1998_Antananarivo" spec="beast.evolution.alignment.Taxon"/>
#                <taxon id="IP1672_1998_Antananarivo" spec="beast.evolution.alignment.Taxon"/>
#                <taxon id="IP1669_1998_Antananarivo" spec="beast.evolution.alignment.Taxon"/>
#                <taxon id="IP1644_1998_Antananarivo" spec="beast.evolution.alignment.Taxon"/>
#                <taxon id="IP1701_1998_Antananarivo" spec="beast.evolution.alignment.Taxon"/>
#                <taxon id="IP1670_1998_Antananarivo" spec="beast.evolution.alignment.Taxon"/>
#                <taxon id="IP1699_1998_Antananarivo" spec="beast.evolution.alignment.Taxon"/>
#                <taxon id="IP1798_1998_Antananarivo" spec="beast.evolution.alignment.Taxon"/>
#                <taxon id="154/98 B_1998_Mahajanga" spec="beast.evolution.alignment.Taxon"/>
#                <taxon id="IP1600_1998_Ambositra" spec="beast.evolution.alignment.Taxon"/>
#                <taxon id="IP1599_1998_Ambositra" spec="beast.evolution.alignment.Taxon"/>
#                <taxon id="IP1601_1998_Ambositra" spec="beast.evolution.alignment.Taxon"/>
#            </taxonset>
#            <AlmostUniform id="Uniform.26" lower="1998.0" name="distr" upper="1999.0"/>
#        </distribution>
#        <distribution id="1999.prior" spec="beast.math.distributions.MRCAPrior" tipsonly="true" tree="@Tree.t:new2locations">
#            <taxonset id="1999" spec="beast.evolution.alignment.TaxonSet">
#                <taxon id="IP1858_1999_Betafo" spec="beast.evolution.alignment.Taxon"/>
#                <taxon id="IP1788_1999_Betafo" spec="beast.evolution.alignment.Taxon"/>
#                <taxon id="IP1785_1999_Manjakandriana" spec="beast.evolution.alignment.Taxon"/>
#                <taxon id="IP2218_1999_Fianarantsoa" spec="beast.evolution.alignment.Taxon"/>
#                <taxon id="IP2219_1999_Mahajanga" spec="beast.evolution.alignment.Taxon"/>
#                <taxon id="IP1725_1999_Antananarivo" spec="beast.evolution.alignment.Taxon"/>
#                <taxon id="IP2217_1999_Miarinarivo" spec="beast.evolution.alignment.Taxon"/>
#                <taxon id="IP1783_1999_Bealanana" spec="beast.evolution.alignment.Taxon"/>
#                <taxon id="IP2220_1999_Mahajanga" spec="beast.evolution.alignment.Taxon"/>
#                <taxon id="IP1775_1999_Antananarivo" spec="beast.evolution.alignment.Taxon"/>
#                <taxon id="IP1793_1999_Antananarivo" spec="beast.evolution.alignment.Taxon"/>
#                <taxon id="IP1789_1999_Miarinarivo" spec="beast.evolution.alignment.Taxon"/>
#                <taxon id="IP1850_1999_Manjakandriana" spec="beast.evolution.alignment.Taxon"/>
#            </taxonset>
#            <AlmostUniform id="Uniform.27" lower="1999.0" name="distr" upper="2000.0"/>
#        </distribution>
#        <distribution id="2000.prior" spec="beast.math.distributions.MRCAPrior" tipsonly="true" tree="@Tree.t:new2locations">
#            <taxonset id="2000" spec="beast.evolution.alignment.TaxonSet">
#                <taxon id="IP1854_2000_Miarinarivo" spec="beast.evolution.alignment.Taxon"/>
#                <taxon id="IP1780_2000_Ambositra" spec="beast.evolution.alignment.Taxon"/>
#                <taxon id="IP1817_2000_Ambositra" spec="beast.evolution.alignment.Taxon"/>
#                <taxon id="IP1786_2000_Soavinandriana" spec="beast.evolution.alignment.Taxon"/>
#                <taxon id="IP1795_2000_Miarinarivo" spec="beast.evolution.alignment.Taxon"/>
#                <taxon id="IP1774_2000_Vondrozo" spec="beast.evolution.alignment.Taxon"/>
#                <taxon id="IP1845_2000_Miarinarivo" spec="beast.evolution.alignment.Taxon"/>
#                <taxon id="IP1779_2000_Manjakandriana" spec="beast.evolution.alignment.Taxon"/>
#                <taxon id="IP1787_2000_Ambositra" spec="beast.evolution.alignment.Taxon"/>
#                <taxon id="IP2216_2000_Antananarivo" spec="beast.evolution.alignment.Taxon"/>
#                <taxon id="IP2213_2000_Antananarivo" spec="beast.evolution.alignment.Taxon"/>
#                <taxon id="IP2212_2000_Antananarivo" spec="beast.evolution.alignment.Taxon"/>
#                <taxon id="IP2215_2000_Antananarivo" spec="beast.evolution.alignment.Taxon"/>
#                <taxon id="IP2214_2000_Antananarivo" spec="beast.evolution.alignment.Taxon"/>
#            </taxonset>
#            <AlmostUniform id="Uniform.28" lower="2000.0" name="distr" upper="2001.0"/>
#        </distribution>
#        <distribution id="2001.prior" spec="beast.math.distributions.MRCAPrior" tipsonly="true" tree="@Tree.t:new2locations">
#            <taxonset id="2001" spec="beast.evolution.alignment.TaxonSet">
#                <taxon id="IP2210_2001_Miarinarivo" spec="beast.evolution.alignment.Taxon"/>
#                <taxon id="IP2211_2001_Antananarivo" spec="beast.evolution.alignment.Taxon"/>
#            </taxonset>
#            <AlmostUniform id="Uniform.29" lower="2001.0" name="distr" upper="2002.0"/>
#        </distribution>
#        <distribution id="2003.prior" spec="beast.math.distributions.MRCAPrior" tipsonly="true" tree="@Tree.t:new2locations">
#            <taxonset id="2003" spec="beast.evolution.alignment.TaxonSet">
#                <taxon id="Yp2856_2003_Fenoarivo-Afovoany" spec="beast.evolution.alignment.Taxon"/>
#            </taxonset>
#            <AlmostUniform id="Uniform.30" lower="2003.0" name="distr" upper="2004.0"/>
#        </distribution>
#        <distribution id="2004.prior" spec="beast.math.distributions.MRCAPrior" tipsonly="true" tree="@Tree.t:new2locations">
#            <taxonset id="2004" spec="beast.evolution.alignment.TaxonSet">
#                <taxon id="Yp2905_2004_Fenoarivo-Afovoany" spec="beast.evolution.alignment.Taxon"/>
#                <taxon id="Yp2871_2004_Fenoarivo-Afovoany" spec="beast.evolution.alignment.Taxon"/>
#                <taxon id="Yp2872_2004_Fenoarivo-Afovoany" spec="beast.evolution.alignment.Taxon"/>
#            </taxonset>
#            <AlmostUniform id="Uniform.31" lower="2004.0" name="distr" upper="2005.0"/>
#        </distribution>
#        <distribution id="2005.prior" spec="beast.math.distributions.MRCAPrior" tipsonly="true" tree="@Tree.t:new2locations">
#            <taxonset id="2005" spec="beast.evolution.alignment.TaxonSet">
#                <taxon id="MG05-1020_2005_Ambalavao" spec="beast.evolution.alignment.Taxon"/>
#            </taxonset>
#            <AlmostUniform id="Uniform.32" lower="2005.0" name="distr" upper="2006.0"/>
#        </distribution>
#        <distribution id="2006.prior" spec="beast.math.distributions.MRCAPrior" tipsonly="true" tree="@Tree.t:new2locations">
#            <taxonset id="2006" spec="beast.evolution.alignment.TaxonSet">
#                <taxon id="Yp2979_2006_Fenoarivo-Afovoany" spec="beast.evolution.alignment.Taxon"/>
#                <taxon id="Yp2947_2006_Fenoarivo-Afovoany" spec="beast.evolution.alignment.Taxon"/>
#                <taxon id="Yp2963_2006_Fenoarivo-Afovoany" spec="beast.evolution.alignment.Taxon"/>
#            </taxonset>
#            <AlmostUniform id="Uniform.33" lower="2006.0" name="distr" upper="2007.0"/>
#        </distribution>
#        <distribution id="2007.prior" spec="beast.math.distributions.MRCAPrior" tipsonly="true" tree="@Tree.t:new2locations">
#            <taxonset id="2007" spec="beast.evolution.alignment.TaxonSet">
#                <taxon id="Yp3009_2007_Fenoarivo-Afovoany" spec="beast.evolution.alignment.Taxon"/>
#                <taxon id="Yp3010_2007_Fenoarivo-Afovoany" spec="beast.evolution.alignment.Taxon"/>
#                <taxon id="Yp2983_2007_Fenoarivo-Afovoany" spec="beast.evolution.alignment.Taxon"/>
#                <taxon id="Yp3014_2007_Fenoarivo-Afovoany" spec="beast.evolution.alignment.Taxon"/>
#                <taxon id="Yp2991_2007_Fenoarivo-Afovoany" spec="beast.evolution.alignment.Taxon"/>
#                <taxon id="Yp3016_2007_Fenoarivo-Afovoany" spec="beast.evolution.alignment.Taxon"/>
#                <taxon id="Yp3017_2007_Fenoarivo-Afovoany" spec="beast.evolution.alignment.Taxon"/>
#            </taxonset>
#            <AlmostUniform id="Uniform.34" lower="2007.0" name="distr" upper="2008.0"/>
#        </distribution>
#        <distribution id="2008.prior" spec="beast.math.distributions.MRCAPrior" tipsonly="true" tree="@Tree.t:new2locations">
#            <taxonset id="2008" spec="beast.evolution.alignment.TaxonSet">
#                <taxon id="Yp3026_2008_Fenoarivo-Afovoany" spec="beast.evolution.alignment.Taxon"/>
#                <taxon id="Yp3034_2008_Fenoarivo-Afovoany" spec="beast.evolution.alignment.Taxon"/>
#                <taxon id="Yp3023_2008_Fenoarivo-Afovoany" spec="beast.evolution.alignment.Taxon"/>
#                <taxon id="Yp3019_2008_Fenoarivo-Afovoany" spec="beast.evolution.alignment.Taxon"/>
#            </taxonset>
#            <AlmostUniform id="Uniform.35" lower="2008.0" name="distr" upper="2009.0"/>
#        </distribution>
#        <distribution id="2009.prior" spec="beast.math.distributions.MRCAPrior" tipsonly="true" tree="@Tree.t:new2locations">
#            <taxonset id="2009" spec="beast.evolution.alignment.TaxonSet">
#                <taxon id="Yp3048_2009_Fenoarivo-Afovoany" spec="beast.evolution.alignment.Taxon"/>
#                <taxon id="Yp3041_2009_Fenoarivo-Afovoany" spec="beast.evolution.alignment.Taxon"/>
#                <taxon id="Yp3044_2009_Fenoarivo-Afovoany" spec="beast.evolution.alignment.Taxon"/>
#                <taxon id="Yp3045_2009_Fenoarivo-Afovoany" spec="beast.evolution.alignment.Taxon"/>
#                <taxon id="Yp3042_2009_Fenoarivo-Afovoany" spec="beast.evolution.alignment.Taxon"/>
#                <taxon id="Yp3043_2009_Fenoarivo-Afovoany" spec="beast.evolution.alignment.Taxon"/>
#            </taxonset>
#            <AlmostUniform id="Uniform.36" lower="2009.0" name="distr" upper="2010.0"/>
#        </distribution>
#        <distribution id="2010.prior" spec="beast.math.distributions.MRCAPrior" tipsonly="true" tree="@Tree.t:new2locations">
#            <taxonset id="2010" spec="beast.evolution.alignment.TaxonSet">
#                <taxon id="Yp3050_2010_Fenoarivo-Afovoany" spec="beast.evolution.alignment.Taxon"/>
#            </taxonset>
#            <AlmostUniform id="Uniform.37" lower="2010.0" name="distr" upper="2011.0"/>
#        </distribution>
#        <distribution id="2011.prior" spec="beast.math.distributions.MRCAPrior" tipsonly="true" tree="@Tree.t:new2locations">
#            <taxonset id="2011" spec="beast.evolution.alignment.TaxonSet">
#                <taxon id="Yp3069_2011_Fenoarivo-Afovoany" spec="beast.evolution.alignment.Taxon"/>
#                <taxon id="Yp3059_2011_Fenoarivo-Afovoany" spec="beast.evolution.alignment.Taxon"/>
#                <taxon id="Yp3078_2011_Fenoarivo-Afovoany" spec="beast.evolution.alignment.Taxon"/>
#            </taxonset>
#            <AlmostUniform id="Uniform.38" lower="2011.0" name="distr" upper="2012.0"/>
#        </distribution>
#        <distribution id="2012.prior" spec="beast.math.distributions.MRCAPrior" tipsonly="true" tree="@Tree.t:new2locations">
#            <taxonset id="2012" spec="beast.evolution.alignment.TaxonSet">
#                <taxon id="Yp3079_2012_Fenoarivo-Afovoany" spec="beast.evolution.alignment.Taxon"/>
#                <taxon id="Yp3083_2012_Fenoarivo-Afovoany" spec="beast.evolution.alignment.Taxon"/>
#            </taxonset>
#            <AlmostUniform id="Uniform.39" lower="2012.0" name="distr" upper="2013.0"/>
#        </distribution>
#        <distribution id="2014.prior" spec="beast.math.distributions.MRCAPrior" tipsonly="true" tree="@Tree.t:new2locations">
#            <taxonset id="2014" spec="beast.evolution.alignment.TaxonSet">
#                <taxon id="IP2208_2014_Mahajanga" spec="beast.evolution.alignment.Taxon"/>
#            </taxonset>
#            <AlmostUniform id="Uniform.40" lower="2014.0" name="distr" upper="2015.0"/>
#        </distribution>
#    </distribution>
#    <distribution id="likelihood" spec="beast.core.util.CompoundDistribution" useThreads="true">
#        <distribution data="@new2locations" id="treeLikelihood.new2locations" spec="beast.evolution.likelihood.ThreadedTreeLikelihood" tree="@Tree.t:new2locations">
#            <siteModel gammaCategoryCount="4" id="SiteModel.s:new2locations" shape="@gammaShape.s:new2locations" spec="beast.evolution.sitemodel.SiteModel">
#                <parameter estimate="false" id="mutationRate.s:new2locations" name="mutationRate" spec="beast.core.parameter.RealParameter">1.0</parameter>
#                <parameter estimate="false" id="proportionInvariant.s:new2locations" lower="0.0" name="proportionInvariant" spec="beast.core.parameter.RealParameter" upper="1.0">0.0</parameter>
#                <substModel id="hky.s:new2locations" kappa="@kappa.s:new2locations" spec="beast.evolution.substitutionmodel.HKY">
#                    <frequencies id="estimatedFreqs.s:new2locations" spec="beast.evolution.substitutionmodel.Frequencies">
#                        <parameter dimension="4" id="freqParameter.s:new2locations" lower="0.0" name="frequencies" spec="beast.core.parameter.RealParameter" upper="1.0">0.25</parameter>
#                    </frequencies>
#                </substModel>
#            </siteModel>
#            <branchRateModel clock.rate="@ucldMean.c:new2locations" id="RelaxedClock.c:new2locations" spec="beast.evolution.branchratemodel.UCRelaxedClockModel" tree="@Tree.t:new2locations">
#                <LogNormal S="@ucldStdev.c:new2locations" id="LogNormalDistributionModel.c:new2locations" meanInRealSpace="true" name="distr">
#                    <parameter estimate="false" id="RealParameter.13" lower="0.0" name="M" spec="beast.core.parameter.RealParameter" upper="1.0">1.0</parameter>
#                </LogNormal>
#                <rateCategories dimension="888" id="rateCategories.c:new2locations" spec="beast.core.parameter.IntegerParameter">1</rateCategories>
#            </branchRateModel>
#        </distribution>
#    </distribution>
#</input>
#
Sample	posterior	likelihood	prior	treeLikelihood	TreeHeight	gammaShape	kappa	ucldMean	ucldStdev	rate.mean	rate.variance	rate.coefficientOfVariation	becomeUninfectiousRate_BDSKY_SerialCondRoot	reproductiveNumber_BDSKY_SerialCondRoot	samplingProportion_BDSKY_SerialCondRoot.1	samplingProportion_BDSKY_SerialCondRoot.2	samplingProportion_BDSKY_SerialCondRoot.3	samplingProportion_BDSKY_SerialCondRoot.4	samplingProportion_BDSKY_SerialCondRoot.5	samplingProportion_BDSKY_SerialCondRoot.6	samplingProportion_BDSKY_SerialCondRoot.7	samplingProportion_BDSKY_SerialCondRoot.8	samplingProportion_BDSKY_SerialCondRoot.9	samplingProportion_BDSKY_SerialCondRoot.10	samplingProportion_BDSKY_SerialCondRoot.11	samplingProportion_BDSKY_SerialCondRoot.12	samplingProportion_BDSKY_SerialCondRoot.13	samplingProportion_BDSKY_SerialCondRoot.14	samplingProportion_BDSKY_SerialCondRoot.15	samplingProportion_BDSKY_SerialCondRoot.16	samplingProportion_BDSKY_SerialCondRoot.17	samplingProportion_BDSKY_SerialCondRoot.18	samplingProportion_BDSKY_SerialCondRoot.19	samplingProportion_BDSKY_SerialCondRoot.20	samplingProportion_BDSKY_SerialCondRoot.21	samplingProportion_BDSKY_SerialCondRoot.22	samplingProportion_BDSKY_SerialCondRoot.23	samplingProportion_BDSKY_SerialCondRoot.24	samplingProportion_BDSKY_SerialCondRoot.25	samplingProportion_BDSKY_SerialCondRoot.26	samplingProportion_BDSKY_SerialCondRoot.27	samplingProportion_BDSKY_SerialCondRoot.28	samplingProportion_BDSKY_SerialCondRoot.29	samplingProportion_BDSKY_SerialCondRoot.30	samplingProportion_BDSKY_SerialCondRoot.31	samplingProportion_BDSKY_SerialCondRoot.32	samplingProportion_BDSKY_SerialCondRoot.33	samplingProportion_BDSKY_SerialCondRoot.34	samplingProportion_BDSKY_SerialCondRoot.35	samplingProportion_BDSKY_SerialCondRoot.36	samplingProportion_BDSKY_SerialCondRoot.37	freqParameter.1	freqParameter.2	freqParameter.3	freqParameter.4	
0	-6460519.558045306	-6458421.298393222	-2098.2596520846073	-6458421.298393222	122.83394723753254	0.18976507203621895	3.9973955938012766	5.2937070561417774E-8	1.0179936596959607	5.563945933544057E-8	3.466707638717548E-15	1.0820786423444173	1.0	1.038954127310821	0.0018061150405494508	2.7684869849097383E-4	0.004558946398591779	0.0015802671171813063	5.355838668088503E-4	0.061475082925389134	5.007238730890424E-4	0.005327179490548177	0.001536804587847299	0.012614450773297132	0.029789193687378486	9.301711730432463E-4	0.0026909502596552167	6.768635988282366E-4	0.003535177977441787	0.03539250022997408	0.023603121653479008	0.011686568283409606	0.022784807442658643	0.06180721481682185	0.07774830795171311	0.064621870493466	0.041373665230881866	0.018818619387245186	0.008060368389368015	0.007951160733061709	9.212021453837455E-4	0.0016138906621015808	0.0023141788197189182	0.0019420517782184766	0.007057058605238753	0.004235525710467519	0.0025648275166929367	0.0030894280786478595	0.001380138257011749	0.0016728014648917282	8.578500973439576E-4	0.26206347520492623	0.23695316698596902	0.23959010165533556	0.26139325615376985	
10000	-6460505.570801259	-6458415.711215228	-2089.8595860315577	-6458415.711215228	110.65334632027731	0.3587266866956343	3.5826749204747705	4.9261577000597584E-8	1.1566884407365525	5.193300317951015E-8	2.9777475559167175E-15	1.1272548748226923	1.0	1.0247790602117195	2.027445139510161E-4	8.06606024897692E-4	0.013671743607709527	0.0022900989815116293	5.401516674324511E-4	0.03273429648383822	7.478953889415426E-4	5.054471584988406E-4	2.3132451595880604E-4	0.003990745231949901	0.0032937910529927364	0.002568210303782586	0.003922553322110825	5.761534928213667E-4	0.007073770835957335	0.05265255080279776	0.04741951244385864	0.009938063954287422	0.026052894608851258	0.05394827903071421	0.08425301493052122	0.05806489215738462	0.04208665340758924	0.023541870869393054	0.009480795544650795	0.007393167232166374	8.425514336215714E-4	0.0024963687374149122	0.0014542537031658324	0.002760408568516586	0.004969597845462117	0.005021019226929658	0.006012073611264304	0.0035730139913693593	0.0018108999946019422	0.0035066657961758613	6.358107268917803E-4	0.2621316093350382	0.23689849866467566	0.23953539214175568	0.26143449985853107	
20000	-6460554.422457494	-6458413.994885148	-2140.427572346502	-6458413.994885148	125.45534158387214	0.27204638528367275	3.9251805578008017	4.728085501576942E-8	0.9839935042055836	5.16128245046222E-8	3.090615402331687E-15	1.1390333183106955	1.0	1.0296974168089124	0.007238760542808233	2.5237512237271585E-4	0.012348551002902147	0.0013482855781501368	0.0025747488450792925	0.06450659886801045	0.003355084885354039	1.504797679931115E-4	0.002210176651811	0.0032508541978732075	0.005646828630379658	2.827173592521969E-4	0.001681454769582161	0.003355613808145359	0.006359116997362472	0.03491980811517005	0.026027150007308014	0.015261289401282432	0.024814454550078958	0.06363822743583723	0.07361168885284887	0.05881193486301145	0.039888880307892664	0.020390666637582416	0.012956574447365832	0.005373053821615651	0.0010414458803593163	0.002796669441144543	0.001737832354095669	0.0016563901601846876	0.00908777745778608	0.0031099790840129014	0.006854339683359982	0.0048803743409414554	0.00216468008459128	0.0015347888442104757	0.001508144770803328	0.2617789445308725	0.23672289234112812	0.23946699475578928	0.26203116837221074	
30000	-6460547.755963707	-6458421.7617275575	-2125.994236149475	-6458421.7617275575	137.99906785141096	0.12144620777640622	3.7115187407321697	4.202607360115023E-8	1.1593115484285517	4.74117495114888E-8	3.543118152082453E-15	1.4439655870156705	1.0	1.0274783316310379	9.283871303596477E-4	2.590785578015544E-4	0.008330818980007055	9.329968754058755E-4	0.001126872616855059	0.013402854812549858	0.0014704176971824935	0.002288831818683461	0.0022513862519024253	0.00962469980810456	0.00650805300107282	3.5248071370001175E-4	0.0024366471556485454	0.010869560062951712	0.002552332282387029	0.03818407588667253	0.0378822617872255	0.008853754170816217	0.027295812400507987	0.06816420068946091	0.08752658398728287	0.06272059482511139	0.04088757654520704	0.02010653305238584	0.008963597154253006	0.007266679565281295	9.208048054346469E-4	3.0625469638875043E-4	0.0022005085325357125	0.003969131948551312	0.004873222243159185	0.003646966778418004	0.005264042066629918	0.0036491891536556374	0.002088700446844411	0.0030512769157957417	0.0012074970188613076	0.26198282646620397	0.23718546208896046	0.23925377478181414	0.26157793666302204	
40000	-6460546.944794215	-6458420.3361696685	-2126.608624546574	-6458420.3361696685	166.8880329835214	0.02908945621756498	4.063567789843778	4.127181328322386E-8	0.941071862317488	4.562275462142169E-8	3.1134633980012762E-15	1.2676402416674484	1.0	1.0244806053437912	4.647044147807239E-4	1.2422302920516093E-4	0.007780500481823925	0.002035868106392752	0.0010272013730216166	0.13146683822545702	2.5741923993338457E-4	0.001239574089004058	2.0820166639972775E-4	0.008106089062572533	0.008044450539227761	2.6303370769831534E-4	0.0013905387125815723	0.0016731516427311154	0.005352471429767417	0.04377046739692332	0.032883311606962035	0.009872600720974347	0.026289265899081402	0.05302766381847651	0.09388765721119603	0.06598027588725602	0.04171588863034207	0.02092395723758792	0.013098402629845098	0.005601253052771371	0.0012932788726620719	0.0014249577316734069	0.0033783880538480896	0.001516628273003375	0.00602510625607672	0.009247196415442402	0.004536890499930333	0.002097664575973459	9.274859418854632E-4	0.0011812880646522234	0.0017277847105669267	0.26221552421032923	0.23712318551345068	0.23962928119002494	0.2610320090861957	
50000	-6460532.744167749	-6458432.772728298	-2099.9714394506955	-6458432.772728298	128.1315349486327	0.006063208022410315	4.187391054809253	5.038568280831945E-8	0.9792884247410906	5.300025441047426E-8	4.597595008094759E-15	1.399689877009582	1.0	1.0338528773255273	9.498855125517038E-4	2.6852152072065125E-4	0.013758966787452465	0.003878233615957533	0.0019485311828606499	0.05653586172547623	6.51221431934527E-4	9.035523004210753E-4	7.521778943948511E-4	0.015343177669946285	0.008025154338904845	3.608112663611361E-4	8.296746068459558E-4	0.005048932398437441	0.004581768592507847	0.03455902861762929	0.039891991376961436	0.019811451738695765	0.03751570102628305	0.0664326085353629	0.09359597576499887	0.06493555602825721	0.04144571262329975	0.021727794047881593	0.012599941282081072	0.008346157331130623	2.2294366774369917E-4	0.002559933039345344	0.0027544722877784113	0.0027635941861697644	0.008993267887330136	0.004265261022653186	0.005509736989543113	7.757391717237788E-4	8.865291310036019E-4	0.0019223747503871345	6.032602611882064E-4	0.26216052716662236	0.2371169662788338	0.2392107977582211	0.2615117087963234	
60000	-6460605.0225909725	-6458429.167573413	-2175.8550175593127	-6458429.167573413	151.43668236070388	0.3764751114012215	4.204511622352553	4.305566906904467E-8	1.0639842738454104	4.808811119376042E-8	4.411174984912678E-15	1.5083336075346685	1.0	1.0315317890243119	8.329440681112287E-5	4.241520125641141E-5	0.004779273651952168	0.003362968039011281	0.0011061835373550137	0.04870212926503385	5.060758568162719E-4	6.194105408712968E-4	1.9736969876909798E-4	0.008083757390233925	0.005650684635631077	7.944941525689326E-4	0.0015133420131051162	0.0061425383173297965	0.0040230217172316975	0.043715504759985487	0.02174416003023057	0.01617810847868037	0.020934724059740544	0.0636049356340047	0.07616423550520449	0.06533465935609084	0.040968806074821285	0.01844606447521234	0.00796791044944218	0.00783546497413428	8.673258355445482E-4	0.0011265215855559357	8.318092602446895E-4	0.003466131231528089	0.006199047634370567	0.007750867336333089	0.00770235336953442	0.0057243841737061344	9.584807409334364E-4	0.004254232757707325	0.0023493099598451504	0.26220331503281025	0.23675739771065238	0.23925796257763002	0.26178132467890797	
70000	-6460557.658932199	-6458411.000732247	-2146.658199952104	-6458411.000732247	117.10104682856766	0.1844435420253389	3.8754845211667064	4.538350113679283E-8	0.98700227683986	4.864851848002659E-8	3.762967566551569E-15	1.2837545230460097	1.0	1.024680845929564	9.524855837564544E-4	1.4110637841064115E-4	0.005654553513809841	0.0017897188690861677	0.0015506954907777313	0.16700720399898683	1.2490378006798397E-4	0.002048669499520737	5.190257574251027E-4	0.0046175673650979574	0.005233154354032838	0.0034809600071318185	8.534194464120273E-4	0.005652855990090563	0.009792485561129207	0.034217603616535995	0.03371845717872022	0.01457826573321686	0.022575059979612493	0.053522187345818574	0.089030205249091	0.06533465935609084	0.04249043685099858	0.01992873621759295	0.009919701582356869	0.007361355248913422	0.0011348586368768365	0.0016565688295408396	0.00317780704012793	0.0016859311317810374	0.0050824573756166735	0.00855149804432871	0.0056541774365235645	0.004842988336495747	0.001424437832235458	0.002741570094911808	6.232958752179664E-4	0.2623333588475466	0.23669842164644878	0.23923240362801235	0.26173581587799294	
80000	-6460520.404116988	-6458434.20070139	-2086.2034155981264	-6458434.20070139	112.23366102017295	0.14406419443794885	3.637192177079057	4.7993317988203445E-8	1.0156720941234145	5.59117229133435E-8	4.458181912991829E-15	1.3462062679830853	1.0	1.0376819669770228	0.00580794650634082	3.6343371878040415E-4	0.0066738122125897924	0.002588316238012104	9.852939394639868E-4	0.04351489045916513	8.207763257658165E-4	0.001782502428798574	3.7649372728091116E-4	0.00775215797035571	0.00565941819849012	0.0012819820718182103	0.005074301037666055	0.001984230834732403	0.003604331079709011	0.047144430290257514	0.03203698787389913	0.02236462442844615	0.03503134601392548	0.055250104426337376	0.083215981036791	0.06474942551856606	0.03861527396129874	0.02401501883172522	0.013328758994481677	0.010905740894938355	0.0012219156812778816	0.0022524945022809623	0.0035839169680200013	0.0016023664649588403	0.006050015376962913	0.00780711831564262	0.0059925336236372525	0.006337998202506713	0.0023323319402059734	0.0022033470276757445	0.0012381903822882327	0.2620977387274689	0.23634048980528377	0.23983096994605577	0.2617308015211923	
90000	-6460488.223711412	-6458412.893501537	-2075.3302098757995	-6458412.893501537	117.2725516756038	0.002018619507600159	4.310088374534817	5.232772472321415E-8	1.0398680636972033	5.7154274717062714E-8	6.459863318002235E-15	1.4930347103128456	1.0	1.0385128066447833	3.3674232851353333E-4	7.257483655776389E-4	0.01784199625642237	7.92067077103281E-4	0.0010870425287506584	0.06019694222373356	1.8121386474241645E-5	0.005508407267248834	0.0012312211649197072	0.0053844296086902185	0.009416295985107353	0.00540146392211033	0.0027068948196315923	0.0020662496835714035	0.0211590060728826	0.04371264543483851	0.049942833430040474	0.011346054942879626	0.045952284144944296	0.073119015412996	0.08997585220489307	0.06428632482556088	0.04349712168995558	0.01904961696239842	0.010002950054231874	0.009951956577322165	3.8887854702331694E-4	0.0014853858029563285	0.0015455098013054814	0.0020556935974017703	0.004748327993497402	0.0023918388903335125	0.007261831545529247	0.0028158746240766427	0.0010261198146383447	0.0022410587619685405	0.00104450011365222	0.26200618465326625	0.23713137222606112	0.23929420716524122	0.2615682359554322	
100000	-6460482.364046664	-6458424.5562156215	-2057.8078310422607	-6458424.5562156215	119.76723919072329	0.1442135299239783	3.940411707608011	5.426039266111191E-8	1.0174242339051438	5.844026444278423E-8	5.384257917683938E-15	1.3135875480710772	1.0	1.040223607622871	1.687412808513249E-4	9.226181458780891E-5	0.003802261733750527	0.001430988323086448	0.0036945068549467893	0.07115410378613592	8.214466553711138E-4	0.0036676306473908613	9.543656960011348E-4	0.0032015440812352917	0.003316237872396422	0.006076775859735963	0.006164326733281161	0.0013633732025830536	0.006834925888885321	0.03690547030820228	0.038734028540050286	0.013162579573415921	0.03126833771825076	0.06955942163461454	0.08435106111621893	0.06328180272475581	0.03935822672294235	0.02542986081666035	0.012312516971824675	0.00645353311754318	8.225010963548876E-4	0.002309121782250487	0.0027438033930535085	0.004714542499391467	0.007518332863807815	0.004892862425209574	0.0044299849614623295	0.0025516089278392875	9.065915521787275E-4	0.004689908271651074	6.99708603124742E-4	0.2619017523084979	0.23713153535206202	0.23936586424635217	0.2616008480930888	
110000	-6460536.553734119	-6458422.660430905	-2113.8933032133805	-6458422.660430905	120.65219267203706	0.20825731220782973	4.185509366437325	4.8106397963675484E-8	1.0097124576874763	5.468657717360075E-8	3.995205048176809E-15	1.2307215315547837	1.0	1.0183341826889174	0.003254042971519686	2.7268491705021293E-4	0.006004221652550586	0.0017343556126777223	0.0028270465436812985	0.048301104874411666	0.0014250055988530394	0.0030605485202910678	2.258130572983035E-5	0.009960828543770348	0.007627601094758407	0.002712080078058536	0.001963241538370008	0.0068506289488021585	0.00885864787147568	0.03526604095213558	0.05204846739686663	0.010761081622618815	0.030656466193425623	0.0719024244222387	0.07485388864679213	0.06260736195212316	0.04054630386387866	0.027401355413342657	0.008396874562750253	0.007147062692349497	0.0015449605879040637	0.00200102558928535	0.004367595332386915	0.005494561104946626	0.0032259029512233433	0.004290699989446202	0.007566789888608971	0.004490962501192697	0.0017349243301146278	0.002499021736304204	9.241723798706087E-4	0.2622055093306881	0.2369912636122811	0.2394528339354482	0.26135039312158354	
120000	-6460525.436875697	-6458406.848317016	-2118.5885586812533	-6458406.848317016	114.52855918998897	0.051604392940138216	3.9107938769224377	4.683147289966757E-8	1.1731717080636395	5.276981083393415E-8	3.643594191805861E-15	1.2569773208693162	1.0	1.0385337710103215	0.0075961441062053605	4.2060486038829066E-4	0.004356228097773964	0.0040675304143607495	0.002189611038733752	0.09277940893843073	0.0013630386191746475	0.001896505525456883	7.868635977423933E-4	0.013904269401869635	0.013653191384116987	0.004249655560254284	2.2141027005794693E-4	0.002361424033866169	0.005798301179813505	0.03347073504402894	0.03610374597502006	0.017149832526158457	0.03145811542662835	0.04646750031829592	0.07921809054893916	0.05882257232339033	0.04042498044020305	0.022649150250072157	0.007040368009583731	0.007267958371592204	8.282002008220504E-4	0.0022574314759536526	0.0015285718045375775	0.003590607978271023	0.003228833262564986	0.006323061873837262	0.004820924462340872	0.0018938700648559357	0.0011075009527834146	0.0022056671097798377	0.0018565114214595634	0.26206389204616926	0.23662193901061443	0.23969633439866497	0.2616178345445523	
130000	-6460502.337982441	-6458406.230956846	-2096.1070255953864	-6458406.230956846	113.83194163936653	0.05137655177801656	3.9302830383398746	4.609303438754185E-8	1.0455111112022415	5.44505477584819E-8	3.7852058702887655E-15	1.2832802373998955	1.0	1.040877098253313	0.0035170946499183454	3.961111067470608E-4	0.004741168117920472	0.001015810349025592	4.6080301538923673E-4	0.15533057432809821	0.001454836219990374	0.0020363199376180275	7.639507889560186E-4	0.005929740825812513	0.003599629121541511	0.00218129812087799	5.04714854706887E-4	0.0019343350381714345	0.00902069253241074	0.03656678470012642	0.047722792816297495	0.013030848667094969	0.04131397610556665	0.05879371072481963	0.09235399908312972	0.06129504807075975	0.03710544215821454	0.020945461924157104	0.010440481538622572	0.0069916789123346855	0.0013021063131597348	0.0012828972377884203	0.0025785798878719306	0.0020586798421752227	0.010106092808583161	0.0044166656067839245	0.005973534381371262	0.00565442642369457	0.0011770761807011678	0.004544056827003021	0.0014842023767875246	0.2619494052055418	0.23714780729114934	0.23945869219944443	0.26144409530386536	
140000	-6460487.650669863	-6458426.078031946	-2061.572637917517	-6458426.078031946	111.75118357970948	0.14364092665353637	3.5073636043956724	5.735630006577044E-8	0.9971583406530611	5.6630837787479315E-8	5.301178099656694E-15	1.3039938447062949	1.0	1.0525387410227112	0.018189886141453886	0.0016453675585520547	0.029431668483287314	0.0028955232233411235	0.0027218414824639985	0.18331960763950528	1.1766149133817331E-4	0.0026544902001083537	0.0012779914907340092	0.0076151067976078235	0.013452091699290604	0.0011919819552866394	0.002023207117660758	0.0043619499932217535	0.006031544839604095	0.07026603753299698	0.03498275154458715	0.008165419873780213	0.021026410650308438	0.056278459665946995	0.0852258543335711	0.06357874210362727	0.03381147139752749	0.016735939054883835	0.010695402341003324	0.0050525373912270926	5.702547746379498E-4	0.0015424748989381278	7.343053834441276E-4	0.0022999881924948033	0.004841307118524684	0.005667179034522926	0.005394870970551201	0.0046395135787352226	0.001953841219959055	7.955845690956772E-4	0.0014666774831654024	0.26214200485982425	0.23695406821571682	0.2392402572179194	0.2616636697065404	
150000	-6460555.44546621	-6458441.835780697	-2113.609685512863	-6458441.835780697	118.21305222383369	0.00483316485274265	4.009719974771039	5.196516674269436E-8	1.0269761467528853	5.785676089301229E-8	6.045956612318301E-15	1.4639671371119414	1.0	1.0510385353996432	4.383165762762117E-4	3.214814183023824E-4	0.05173367243699127	0.004087288517161697	0.0011184491996864354	0.054709391525952264	2.0611617306006357E-4	3.477557055619959E-4	0.00295921320894604	0.0024157376549803163	0.009144835314554291	0.005661847181235645	0.005336368329637503	0.0022975886927029893	0.009147645192077891	0.027700967436211782	0.034897511362544494	0.011573287389484616	0.022908593950178094	0.059006609120363006	0.09357888108825589	0.06758025547430603	0.03694290294722191	0.021817001055299347	0.007521923034281491	0.010829105500287348	9.471716525449966E-4	7.224313565392024E-4	4.839923696258232E-4	0.0024938375187929197	0.002244793709543343	0.0036800237456089094	0.004225741844547206	0.003865601623634354	0.0032152009791446994	0.004671515859500868	0.001317110160145796	0.26214200485982425	0.23711541751521212	0.23897506705619045	0.2617675105687741	
160000	-6460485.081796624	-6458425.213330071	-2059.8684665523824	-6458425.213330071	118.23286749427227	0.09590855834646099	3.7862007789734307	5.731950424911831E-8	1.03408888552656	5.940361486563481E-8	5.08318372216867E-15	1.3080780308039148	1.0	1.0415915657737667	0.0022579543133137065	1.9958286148773286E-4	0.0012027381544375227	0.0033683800956635914	0.00250210720082428	0.11523440236440173	1.6734484426324004E-4	6.914856192194652E-4	0.0026436623585628445	0.014469532389483144	0.0069483977179442035	0.0020197130754536267	0.0025467262468986626	0.003616832248779626	0.011097460226081275	0.04081353379049687	0.05008119632783368	0.00889950749237797	0.033409077220027894	0.06004958979904961	0.09198488462469057	0.06305821288337296	0.03455897344327962	0.02331174393432522	0.0077850658902529485	0.010765635005868242	0.0010763505314436584	8.383287555298897E-4	0.001542422450498062	0.0026568801952000184	0.00927387868276892	0.0048031318492869355	0.0050789616620141795	0.005611470645228761	0.0016786361612451946	0.0015910545244630203	0.0011037532323991833	0.26189481867765163	0.23721998725969645	0.2395381546628808	0.2613470393997721	
170000	-6460551.532735225	-6458408.86076347	-2142.6719717547335	-6458408.86076347	113.18507662457138	0.09523305853503153	3.9431022532603106	4.867987920847319E-8	1.106170865589038	5.1883653989810596E-8	3.941160776071473E-15	1.3085752427963104	1.0	1.0362558989640822	0.0026503183090255105	2.3920713742486393E-4	0.015733502926150528	0.0016973893253446526	0.002690377587922138	0.059613781991140556	6.954928811457304E-4	0.0012974288913526293	2.3827361274489164E-4	0.004536900256957899	0.005550049037910568	0.002437146749433725	0.004556272035182435	0.0011552546832055508	0.008591603896615375	0.02138131429912199	0.026415315763440483	0.007636872696718986	0.037199387756548824	0.05448339143674561	0.08869792734953906	0.07275902015184038	0.035531549172036644	0.022422727723180835	0.009860291804843433	0.006627615293465968	5.068008249467205E-4	0.0018685641945786167	0.0014084736035714575	0.0028956960992011587	0.005165804427742712	0.004794221786987424	0.004731287130486929	0.004014901451700784	0.0012285565753508768	0.0016181427885096273	0.0019020011266080426	0.26194441137358987	0.23715908658078927	0.23946139375272316	0.26143510829289873	
180000	-6460540.317077652	-6458428.639496414	-2111.677581237771	-6458428.639496414	116.85473008948307	0.10299557163269962	3.9279197485139115	5.18399432217867E-8	0.9500049835971547	5.49278811756159E-8	5.033430290282475E-15	1.3461256013185272	1.0	1.0319535414331478	4.4382285165499656E-5	2.0741588607255053E-4	0.013916923750998988	0.0023934784388873315	0.0012832511837074358	0.12954034037255113	0.0013346449034094888	0.0036461707882569877	0.0015821601027403477	0.008239416219225153	0.0075723222903757445	0.0029663412087378607	0.0019305806598603897	0.0075327593279646485	0.003281755930563503	0.03127240420155788	0.026271329519266605	0.009114319585627877	0.02405223063418025	0.077114473196444	0.08093425972993219	0.06632368846048536	0.04039081989647729	0.023993284968893767	0.006887423871770574	0.006523174745915561	0.0010449946081272637	0.0033746089769699	0.005139193473002767	0.0021234050236758535	0.006614398966488593	0.005240363995469653	0.008575914111053958	0.0049899953526404035	0.002269221756096122	0.0022925980529461777	5.112039893894372E-4	0.2617150277364375	0.23680203298766037	0.23974309976493985	0.2617398395109633	
190000	-6460540.487357229	-6458446.858432539	-2093.6289246903543	-6458446.858432539	121.32046376347763	0.07773142123954489	4.208756477140155	5.6577164069194714E-8	0.9861349369079815	6.02616228471266E-8	4.853656131860702E-15	1.2736386117002578	1.0	1.0412042345632486	0.0021834925886591743	3.912551263491524E-4	0.016784762992661535	0.0031812914337292	0.005127403524091379	0.08233475702751153	0.0010368328252639732	0.0012801330251502186	0.002236299907896998	0.006878210131188619	0.007637905198137661	0.001486931273146876	0.0027465195621782165	0.0033463421856533716	0.0022857029262922193	0.045133707678295144	0.05791539452392191	0.006471053608844353	0.021148915953844716	0.06340623943644681	0.08618968904137947	0.05960746128805082	0.04653305661152017	0.021071736477449865	0.006505001266188006	0.008682701673645765	0.002152808407963882	0.0017176235268478747	0.0013158853124878769	6.674134879025074E-4	0.006672275858390298	0.005805212577417036	0.003450295069130812	0.003998305154780975	0.001075922938131102	0.002416421869276183	9.692064014338615E-4	0.2618648320502459	0.23702106665115263	0.23926281626925197	0.26185128502935057	
200000	-6460510.191441617	-6458429.591815634	-2080.5996259833532	-6458429.591815634	116.15612389277021	0.06438828290235159	3.9734309043199576	4.6092722658052034E-8	0.9690562507732766	5.150554552028537E-8	2.841116623370907E-15	1.1832454913437314	1.0	1.0478835754249705	4.149531499368322E-4	1.6216816389807192E-4	0.009061646261230693	0.0014466937474972121	3.9212043928478724E-4	0.020853078254301775	0.002277290859659953	3.3500939276217716E-4	0.0010884542794590587	0.00800977442368297	0.00543181091890596	5.834042381834478E-4	0.0020839307991573322	0.006731172254752052	0.007785336940703921	0.04014597199932847	0.035349772765375764	0.00754570041577467	0.041566092015876806	0.06143129619775649	0.08966816705710627	0.06421554032813634	0.04584745592048248	0.022602436730621137	0.009154511412219834	0.00656192561388141	6.946348979597229E-4	0.00163841501546888	0.001175003363747056	0.0021405383525872046	0.0054000880211948305	0.005390409162346456	0.005239890581511917	0.005596279184596731	0.0016326279292727022	0.0023282436391297476	0.0015363998288993358	0.26200081257098207	0.23670547552282484	0.2391804073395907	0.2621133045666035	
210000	-6460486.824541655	-6458379.23971001	-2107.5848316459496	-6458379.23971001	115.02971318098908	0.04960328282464329	3.874323637461638	4.417854060625441E-8	1.0146034600113596	5.0106803193493473E-8	3.2712571974368307E-15	1.2413518512340185	1.0	1.0246180949653214	0.005810289678752642	2.980585273616068E-4	0.013392628071739934	9.699410640789166E-4	0.0016122416953865185	0.019907362814723058	3.640882502210093E-4	3.8785304677065914E-4	0.0011706034928684228	0.006408632708491657	0.008443608752474827	0.0025430135301747737	2.5132032460366955E-4	0.0014058810065770003	0.001166483584881785	0.04197424267718653	0.04047323329092757	0.01367553799868415	0.02813828938325022	0.06515789551907424	0.09245228027540012	0.07053250773994119	0.04516984803462579	0.02463151474136085	0.013335895259663777	0.014065628504481353	0.0014482344237863184	0.0013721491343996637	0.003467539972321977	0.001203569079078556	0.004703130110947366	0.003681997697414588	0.004701014686437513	0.007385024701464451	0.0032970774425295545	0.003891714011329912	7.487783067750575E-4	0.26161404374539415	0.23743488544196872	0.23942301195549687	0.2615280588571415	
220000	-6460601.857711848	-6458423.525024698	-2178.332687149705	-6458423.525024698	134.01495673369612	0.08581841843299554	3.988163992822083	4.156586395294093E-8	0.9285423901749028	5.0559972692759424E-8	2.8105761578376833E-15	1.2323444719462688	1.0	1.029263904555515	0.0010586204059605888	2.1664101036705563E-4	0.0024921818531409693	0.0021448246132641617	0.006806577162500496	0.13761623774484	4.7726539715271663E-4	0.0035502099074728234	2.9033576411857307E-4	0.008924964272705494	0.013911263133072092	0.001425518513882687	0.0012814762763469995	0.002702636093500213	0.005135340209503748	0.044320133390818035	0.04120770627239773	0.017844044557735923	0.01946634629377776	0.043739828042813136	0.08643926838217404	0.0632702246328542	0.03425199580313634	0.019450139817694827	0.013288278027360894	0.009547634058017928	0.0012290204939464464	0.0012885369879486882	9.843664586393016E-4	0.0021441117249503686	0.005815410687458716	0.002541068870958353	0.004838025415223668	0.00378089204978771	0.001576571931062802	0.002276290170711256	0.001215037508923665	0.26162700958357793	0.23673194472818135	0.23997348304828628	0.26166756263995566	
230000	-6460523.666910707	-6458416.8891166095	-2106.7777940975825	-6458416.8891166095	119.65433351474096	0.06466131898136382	3.9847200319636693	4.4552686866713163E-8	0.9917808209871858	5.265594699901862E-8	2.9972854015076164E-15	1.2013579984393925	1.0	1.0172113768745759	0.0016144371281066007	5.9855132861888025E-5	0.002601213945385501	0.001409223915803075	0.0023251796408576323	0.06029484874828042	7.668592614968968E-4	7.682670647081083E-4	2.9213475807340146E-4	0.007876580933133683	0.014139488957842321	0.002037941031136757	0.0011597882637126937	0.002510883072111565	0.010467862186650098	0.04193431341238358	0.051975579644790625	0.013013152568106263	0.020761132274494814	0.05633648091565729	0.0854746289019818	0.06786359847060891	0.03623383963923388	0.01888230592910953	0.006592063189736994	0.007907818433106107	5.34195084330196E-4	5.82556966668001E-4	0.004546610402218035	0.0015079244271888636	0.005581377933442773	0.004515666090726835	0.00599253241822825	0.0048645688804817315	0.001714491558591361	0.0021869804386895	3.9511053872126373E-4	0.2620727852116681	0.23723818150048254	0.2388766416171998	0.2618123916706508	
240000	-6460521.239028361	-6458410.006001477	-2111.2330268834644	-6458410.006001477	123.0149051188768	0.2146414966737389	3.9366897459089127	4.727315618110143E-8	0.9856400339172797	5.243657314497078E-8	3.227092415672345E-15	1.1746154849626842	1.0	1.0223917841664034	0.001022898372371389	4.4417477275068574E-4	0.0025620218883517128	0.0013153550450131718	7.287032450811297E-4	0.11223617771233499	2.0022005796399467E-4	4.042798068631734E-4	4.082129669170477E-4	0.01409670991174395	0.01230762225199029	0.0051485382577598025	0.0018401161031252528	0.0032353404033067528	0.0068620034153226185	0.052105633789921994	0.027941810059158495	0.02066827675293642	0.02331281376558133	0.05831060774295586	0.07804923304209119	0.06288530063132859	0.037283258497716784	0.027199570398826096	0.008363393796176158	0.008551558534918041	0.001170959147209519	0.0010112483128797399	0.003654887363220157	0.005322026781307233	0.004486061359548725	0.0076157320483027985	0.007259573417409731	0.003858020032856415	0.004458747930204927	0.002058465685029099	0.0013943174156094236	0.262086530285317	0.23718244222636767	0.23901756877874497	0.2617134587095717	
250000	-6460488.22933851	-6458407.214538614	-2081.01479989611	-6458407.214538614	133.21710114852948	0.4638605748207108	3.9928682137442557	5.0158162632651857E-8	1.0764316560908747	5.365780151166501E-8	4.048993589608049E-15	1.2609408449325574	1.0	1.041897994726565	1.482464929644152E-4	6.331227680557744E-4	0.007015808918583331	0.0021173000771345977	0.0018540863779308056	0.06790953748940416	9.971810364928193E-6	0.00277871589724459	1.6639803397760128E-4	0.008932183461498405	0.0021409927048760117	0.003381838708738341	0.0018788711757199868	0.004555392591103291	0.004413929917703863	0.03409757299999454	0.028084138135600963	0.018040975642321558	0.02278253804462534	0.055923149936116245	0.08497799040456215	0.06775500364834944	0.041774933398088514	0.023103401839848756	0.014367489853909343	0.005283249537023285	0.0010083812204622837	9.60182459174557E-4	0.0017752023611388274	0.0014845694213682784	0.0060128602711714725	0.005072030775219258	0.006929736719869658	0.002645849424749441	0.002445611922853638	0.004246750644744998	3.343890423253686E-4	0.26200351177119396	0.23696730007583547	0.2392720290898507	0.2617571590631211	
260000	-6460484.65809693	-6458406.013320742	-2078.6447761877193	-6458406.013320742	149.05476296023758	0.1741811938385515	4.099218589658805	5.2979904776985894E-8	1.132007924010975	5.6170959634403554E-8	4.177742199532893E-15	1.228129047495903	1.0	1.0352030645204122	0.0011063115384184147	5.297101329767091E-4	0.014914723634886093	0.001887170184883767	0.0015489976405523853	0.04262159831767464	9.50794587675204E-4	0.0015657205172379617	3.0851726127789083E-4	0.013749248165089092	0.012955922790748699	6.791029016132022E-4	0.005466358136498536	0.0020040221509921704	0.005336945725208551	0.03598844889394688	0.03162198899110445	0.013481405490312242	0.024862022676024737	0.06990314688116493	0.08675785935337964	0.049502738564096066	0.04295441587015035	0.024502392428356896	0.010797914082830836	0.007769650521842114	7.724452416099195E-4	0.0027139853380805505	0.006093986953577345	0.0038014789168856976	0.00373870211980688	0.005498008615280194	0.006867962489309099	0.007625271359410488	0.001602305968296498	0.004060320241639711	0.0012727868702677866	0.26195979988380247	0.23694827779109778	0.2392720290898507	0.26181989323525023	
270000	-6460493.015610561	-6458438.131302168	-2054.884308393432	-6458438.131302168	125.0513082825856	0.24924757114252546	4.009511538175969	5.3821219689696514E-8	0.9804856522127303	5.764218712768618E-8	3.187753539411542E-15	1.084409276682027	1.0	1.0390522468683914	0.002823142042787632	2.6714165404632674E-4	0.020705935653280563	0.008369133884879625	9.125740050391775E-4	0.2073550347471112	9.710330674610827E-4	0.00490925463056742	4.2617447227825E-5	0.008117769020761135	0.011033397656157247	0.0012246734419728825	6.466818567726223E-4	0.002405222139763404	0.004828716633994696	0.0509107762586416	0.03335707748396677	0.010310804411315037	0.013844162298252003	0.06059845856609672	0.09027476251664514	0.06241820987766568	0.04149171349644904	0.030048530653015746	0.008578715749530872	0.005919536871682161	8.348848311542436E-4	3.666749357729466E-4	0.0014311646080209992	0.0015875781161173762	0.004201272216048022	0.0051480863534251724	0.005542369679992193	0.0031091470357869815	9.91374069297004E-4	0.001962682753091665	9.521873529253119E-4	0.2621923410356554	0.23674754824998792	0.2394028130953936	0.2616572976189642	
280000	-6460498.836299196	-6458418.879091961	-2079.957207234544	-6458418.879091961	128.19604620767893	0.2496559702063105	3.8237566368398945	4.7468145103749084E-8	1.0843021827783788	5.549180248578256E-8	3.34124628980209E-15	1.1881657342247476	1.0	1.0345735803267828	0.0012370953843275918	9.654434823917475E-5	0.02036691528229382	0.0016249116056836902	0.0025291666630349106	0.0712301326094959	9.97335140268215E-4	0.002361140160796537	2.121735009627109E-4	0.00902522897652459	0.013973464000048704	0.0038591227036443763	0.002184122891093578	0.002442574778504212	0.0042459202057935335	0.03492274457550119	0.046138784300694666	0.005655078812608594	0.033504215906099026	0.07350362274779178	0.08655293263509799	0.06553968229351034	0.045793238475759945	0.027187188659072735	0.012690729152235576	0.006958921487515727	4.051088266228011E-4	0.0014673012476345657	0.003038308018739014	0.001103082200168993	0.007209886559843734	0.005096960044381875	0.007167168925610114	0.0035443034589687783	0.0015069671057415352	0.002220866194547268	9.716563601920023E-4	0.2618118381647044	0.23696837755706301	0.2395468289059362	0.26167295537229757	
290000	-6460483.171950347	-6458429.57810544	-2053.5938449067867	-6458429.57810544	151.66757831327683	0.12017278179587132	4.204875982486616	5.910353582518396E-8	0.9964961142650915	5.725685898287116E-8	4.334310181796232E-15	1.1429774370271855	1.0	1.040843601194907	3.1738294303777835E-4	4.863084328474153E-4	0.002279843942270251	0.002557424087257516	0.0027566971280864037	0.037027360875375004	4.3853421355768935E-5	8.257245023949725E-4	3.0910305789203787E-4	0.013165423105120472	0.012313028117449136	2.57766126115188E-4	0.0032658728052103493	0.00901298254941047	0.0020832259695723323	0.04836196757214068	0.04968211525560172	0.01295295360033387	0.041993020652858926	0.07047802239791638	0.09135853215768912	0.06387649231272169	0.045417196489459445	0.021007388418765052	0.012176366922544896	0.014843371423596803	8.606051301454783E-4	6.401478221525227E-4	0.0010709119452958374	0.0019808380030110644	0.008596235757056505	0.00674961355024413	0.005540909312405044	0.006161891494957946	0.0024894090503088063	0.002487008191949655	0.002701902814801452	0.26207982434333055	0.23678515344326453	0.23948349051118675	0.2616515317022194	
300000	-6460465.15912656	-6458408.08939726	-2057.069729300131	-6458408.08939726	183.71589434017088	0.02457544978975317	4.218293220294595	5.209595276966425E-8	1.0684399888428435	5.196998977155203E-8	3.623331577022995E-15	1.1888684955807383	1.0	1.0245496779761607	3.303556199932672E-6	8.856453621851187E-5	0.012993934029041533	0.002300416806587364	0.008223052122335841	0.052293702931464875	6.589918050537E-4	0.001509885196685103	0.0011210336124989177	0.010527232463382294	0.01377653880136031	0.003712618076355135	0.0018418947900747168	0.008769526721223216	0.006831297684325424	0.03709078185590135	0.0450213377470024	0.0074545476441762164	0.02756735435002568	0.06666008855858405	0.08811302151351487	0.06914911635705918	0.0441330835386178	0.024045130158156826	0.011399048170469682	0.006063527650434658	8.260938687016147E-4	0.003242478095031226	0.001436573406394475	0.004392987148976331	0.005299767692565046	0.0049435486565787895	0.0075577608817141385	0.003906002887295627	0.002150330184365438	0.003604591764458875	0.002121003889726342	0.2622918183181568	0.23679517974843733	0.23934056016983515	0.261572441763572	
310000	-6460561.364618976	-6458405.146712018	-2156.2179069576164	-6458405.146712018	232.73931723114492	0.10066508946395508	3.7630662835547173	4.971983687223803E-8	1.1765590642215733	5.0035237048382956E-8	3.5750461643596606E-15	1.219039821883736	1.0	1.0160004429422609	3.0500069810581953E-5	1.1505795175727705E-4	0.008268256412422686	7.463458670502908E-4	7.599498584072532E-4	0.06714910100109593	5.079679414206484E-4	0.0020710693637334835	0.0013926192403528514	0.01607861809913372	0.012749579737385901	8.919177508062227E-4	0.001326951608395371	0.007242265833900604	0.0034369156040196867	0.028143119858267805	0.034649795183427826	0.011573834134858333	0.033396051415469	0.05771209061728932	0.09334418858254319	0.06106549008224398	0.04186470031730007	0.025740021560043604	0.01045263463582693	0.009591340744715156	0.0019335835496585088	5.653113581424733E-4	0.0037538665708881057	0.002050581256810949	0.003798464347372286	0.006236759980819567	0.011023293122219566	0.009711274241484536	0.003968651298204352	0.00244771275919565	7.804410075717504E-4	0.2619706395921738	0.23755779524191326	0.23922974730180904	0.2612418178641051	
320000	-6460562.387217886	-6458450.971966784	-2111.4152511009465	-6458450.971966784	132.54440179380768	0.039811228510584135	4.2482151285352465	5.225078700256119E-8	0.955467639502609	4.642483551988898E-8	3.996905716643982E-15	1.2955801631199728	1.0	1.0281414298367872	2.875259980176922E-4	1.542859783160557E-4	0.003764359299704573	0.0016757437233083628	0.0020281856524118876	0.06592350518129746	4.086512244319458E-4	0.004962132371442928	9.885834356159796E-4	0.016046041939173146	0.0053964779005559235	0.001854773944883474	0.0024232942593987697	0.007539661927403957	0.007131275048677876	0.04535921748801763	0.03314137154903589	0.010658109931526927	0.021179766263615424	0.06259817619553662	0.08627244649238044	0.06374607249320174	0.03678692562062038	0.0231194884902874	0.012818958476461485	0.0061279164702947595	4.134978218419502E-4	0.0019783282942455018	0.0050998715939230875	0.0031417632836911367	0.00609028922705229	0.0036099760972980923	0.0031069771154972905	0.004153088241046922	0.0018764306649129083	0.004343152474740427	7.095541013822027E-4	0.26221249805440305	0.2366930540565203	0.23955341121234847	0.26154103667672945	
330000	-6460516.355701353	-6458418.2765993755	-2098.0791019779167	-6458418.2765993755	142.88058406773783	0.07121441517350545	4.529019893752784	5.648027172875845E-8	1.0612446033612748	5.155935722059573E-8	5.633225259534362E-15	1.3528527270051813	1.0	1.0315732085019467	9.460695078336192E-5	1.9272519181135947E-4	0.01162164016241658	7.526494916131138E-4	0.0010126953003369629	0.16469869305703366	4.322225785346773E-4	0.0017048077436136355	3.6956878877851047E-4	0.0032486729797422103	0.016786455089250443	0.00217180332353057	0.0018205381489031936	0.005644132091231247	0.0064650979450137	0.033232758567389324	0.0341802577161052	0.01919536529841454	0.02824786011266458	0.06561235445577984	0.08627244649238044	0.057789165327603934	0.04774515645155292	0.02792632968826863	0.014547799105037824	0.006625189921042126	6.020791973887551E-4	9.581569896992723E-4	0.0016833621093931758	0.003169898942914743	0.004111637705161965	0.007404756880427023	0.004099653474536375	0.0032468471701743227	0.0014800978875434822	0.0028949523232845724	8.682716210484011E-4	0.2617962531306701	0.23707475863713784	0.23931375846390357	0.2618152297682897	
340000	-6460554.2905188	-6458392.473799406	-2161.8167193939303	-6458392.473799406	184.94183714919885	0.14876815096184312	4.152505514604949	4.209579983298953E-8	0.9877110626847477	4.572158779193022E-8	4.172026595238099E-15	1.4425450612133082	1.0	1.012323830651043	3.301299405829126E-5	2.3880630242792628E-4	0.013688575930975059	0.0019302223378157323	0.0027731780083286362	0.008915052351209502	0.0016301075082765042	5.166732672888207E-4	3.6877360853688394E-4	0.005658648556106571	0.005037367140010432	5.402075790987814E-4	0.00241634908030171	0.0034179846459265408	0.0062727077523919055	0.03386395346526279	0.03005986296748288	0.014985026997421944	0.03228568145050028	0.05214512584493828	0.08758566632512875	0.05916458835194836	0.036830384430308234	0.019998422316133486	0.005944445932239274	0.00809975366728062	3.608191173587515E-4	0.0015271039893046674	0.0011272843139135335	0.00351488063459275	0.006291979296991975	0.007914142465068998	0.005065855354719182	0.008702298372216333	0.0024485361430422654	0.0029433305172401735	0.001086084436094785	0.2619249500021686	0.23685290985637805	0.2393643834930837	0.2618577566483709	
350000	-6460608.472613636	-6458446.263920444	-2162.2086931921112	-6458446.263920444	196.7196572521002	0.17391344480759427	3.8238527966223486	4.214130540270298E-8	0.9855631159319231	4.62759149183528E-8	3.3716818067028644E-15	1.3903834993372375	1.0	1.016676207636921	2.9974222249423994E-7	1.5185599843840357E-4	0.005614825640381609	0.0023013064554995347	3.404508140553658E-4	0.10865249072545821	2.2766459279683707E-4	0.001814881632961168	8.775136394784225E-4	0.008698553644847843	0.0057871746463554925	0.003253497059828879	9.403183040749129E-4	0.0036846788653484906	0.006281410637635001	0.028974332093907977	0.025782916944725932	0.007371046243673679	0.0164274227883289	0.05561667079097102	0.07625312941486544	0.05778077376008403	0.03275470877083764	0.017863009054299023	0.006813611109491759	0.009919077360053487	1.855638225356289E-4	7.44261943362887E-4	0.002868775576292939	0.0015745041221498842	0.010247166650003995	0.005528175096058689	0.006881781671485429	0.001706140417239466	0.0022579797714097297	0.0030888399297057884	0.0011675542788256198	0.26166356705159527	0.23716406571387944	0.23942009831327216	0.2617522689212544	
360000	-6460509.771630005	-6458405.276534845	-2104.4950951602505	-6458405.276534845	164.14398125364534	0.08066195622257817	4.119840852486021	5.2198316729405757E-8	1.0904534514022195	5.003334611850794E-8	6.162775754602706E-15	1.444692980230502	1.0	1.0315693354169235	2.7349693051349313E-5	3.1612809591513233E-4	0.004795308880844628	0.0012186409556074163	0.0029782219526416904	0.14372548287620518	8.621072748592833E-4	0.003434263102670478	2.502263890532391E-4	0.0215247346713227	0.013979667175393534	0.0012068580772425798	0.002960471870454251	0.002427853004039506	0.002412203063196313	0.0351311413265548	0.040591919990185264	0.012622526681698571	0.027113117879125348	0.054030533933026585	0.0905228361529805	0.059573074134100276	0.05232383274449378	0.022199042335975094	0.010292825496314394	0.00833920552761804	5.040584481662448E-4	0.0019524790780900323	0.005572138669183343	9.419014703601951E-4	0.005032228900999608	0.007425666411658782	0.005693069646936264	0.010720944025847992	0.0014511270353957692	0.0015061796519813475	0.003760280107228569	0.2622901484512795	0.23693787766182317	0.2393590998987671	0.26141287398813146	
370000	-6460513.977875882	-6458415.215942942	-2098.7619329397644	-6458415.215942942	148.521045788317	0.005298983695788204	3.8630819638804565	5.292396170275292E-8	1.0517066469301615	5.296775460812097E-8	3.866257673615259E-15	1.2016272376685382	1.0	1.0250027617097048	1.411292678767978E-5	2.2670317702983272E-4	0.010114941367445007	0.0017025405287793742	0.002838888894764299	0.12082848007881834	4.424939676880662E-4	5.528865382439444E-4	0.001346798741405611	0.011204623454128496	0.008984381823621938	0.0016956471389551972	7.138261335862095E-4	0.0042261481304481895	0.017579023298970764	0.034755495070962546	0.04507248128553786	0.005803776632669965	0.020308668033845532	0.05932666239891292	0.07654683632269989	0.06502954650182848	0.038235851312011265	0.01821636750194622	0.011850272478317379	0.010486199536416508	6.96986743410424E-4	0.0018454005584658652	0.0025421745237204935	0.0034917247938296156	0.0050346514963311335	0.00591703722041543	0.00492571269563219	0.0030861165112724513	0.0018131718326950305	0.0017010041975651367	0.001107279261053039	0.26183049749727766	0.2369876046997888	0.23945425067944015	0.2617276471234946	
380000	-6460501.24886962	-6458431.843621035	-2069.4052485849998	-6458431.843621035	126.78575739518799	0.1242654970693021	4.0408161285002775	6.004779197629382E-8	1.083945679224799	5.7404745449022785E-8	4.526642334616807E-15	1.195126674967988	1.0	1.020864589172312	3.2106904142919227E-4	2.2549260646032533E-4	0.004446479826832503	0.0018689483968366912	3.658136602126888E-4	0.1920162503979611	6.642477640498388E-4	7.982843240321166E-4	9.93836628752367E-4	0.018108310306298853	0.00932182915812796	0.0012068783027530136	0.0012638300357334855	0.006692924894980403	0.0025830333950340543	0.032158956429238966	0.04531807585236053	0.007920648284858223	0.03331648718815011	0.06805509101799999	0.08779710889660881	0.07788516247621108	0.04304264955579303	0.020885539161306293	0.013098535020708835	0.003896573614865329	5.282399127417295E-4	6.130516077859149E-4	0.002265055733774205	0.0018064548567556106	0.008278282110106535	0.0077033845287327735	0.0064924197207469996	0.005316679360192628	0.001423082482153226	0.0015925911191839392	0.0022019364377774786	0.2620019410497094	0.23671467065204857	0.23965319430576887	0.2616301939924744	
390000	-6460538.11520297	-6458428.838026465	-2109.2771765053694	-6458428.838026465	140.59429458125103	0.15177323148638738	3.9688652619610094	4.713162355805018E-8	0.8445255275187636	5.0219315052808903E-8	2.9897256429537474E-15	1.2371117689201976	1.0	1.0220102423638766	6.991382985332084E-4	2.614515323902767E-4	0.007654317546628305	0.0025016332081602144	0.0026139700749150175	0.15452273515817014	3.3737132465035156E-5	0.0012259190714780579	4.073950150577544E-4	0.004902969325051431	0.0139113553484966	0.006949874481300514	0.0016523232156902372	8.675851312397262E-4	0.0071881949345587726	0.03848830511468103	0.02977079441591143	0.011513304059191433	0.030097447697397865	0.057774530078560406	0.08276911679094515	0.05729141833791459	0.03809447633505922	0.019491641573300803	0.008282066845663748	0.006233360981169805	0.0010053037019973209	0.0011672674268575892	0.0016314410340042714	0.00294101436109449	0.005670060413595669	0.0035004610476955453	0.004596223269515033	0.002879705604038814	0.002990791883492178	0.0014027743664436385	3.7328560618862084E-4	0.26221596262225383	0.2369392810771531	0.23927613592198044	0.2615686203786139	
400000	-6460534.196112718	-6458401.9659124045	-2132.230200314077	-6458401.9659124045	128.41175559742183	0.05683139074148275	4.449090956749728	4.656036226864486E-8	1.1221124257831059	4.862508178438698E-8	2.960437861871367E-15	1.2523024648432217	1.0	1.0207744934427285	0.001724713858579325	2.6226429722998575E-4	0.01190599536530692	0.0012055459433502225	3.728694988906207E-4	0.08312685295496751	1.2302095659817255E-4	0.0015401647061341964	0.001159647622649645	0.00616084117965692	0.003122647234347499	0.0018248159051787267	0.0013280249574898323	6.857860261107095E-4	0.0039605132420750915	0.0361790365230034	0.038738822183696606	0.015682907652428243	0.029012552297506714	0.0608174161748447	0.08933278011752682	0.06557265780673828	0.041741601789364	0.020776051574774912	0.010097903441239387	0.0077644755490636356	9.388193093340736E-4	0.001419120620115735	0.004498391411357819	0.002613220016730385	0.003911683568182426	0.00699262308290852	0.006833772209051542	0.005246148508482886	0.0015095324937894358	0.0035619213577379955	6.199450054864966E-4	0.26208950398683867	0.23656257840826295	0.2399133938951795	0.26143452370972015	
410000	-6460531.239300123	-6458414.418166992	-2116.8211331314883	-6458414.418166992	125.15385662076693	0.07873239457758409	4.72007996503633	4.736796933883859E-8	1.1084638863516285	5.1921239587388264E-8	2.878704428520544E-15	1.2112605641020955	1.0	1.0346519155119511	0.002951264110228015	0.00107116662821721	0.023538528470056982	0.0023297392836179446	0.0036326887314522068	0.10228820206712211	9.042138733800897E-4	0.0010907983104901447	7.676574946579124E-4	0.010515302348021822	0.013751616517025627	4.7504553855099373E-4	0.0032850647598394816	0.003718976775932494	0.004173113447551514	0.0374141407489566	0.03404310249708823	0.01190293729931664	0.029217151133545498	0.07045668940886302	0.09062583490300562	0.061638151451428556	0.036256654045100534	0.026182894303007385	0.01226655697521859	0.007523329140109404	0.0014534352881840976	0.002116513638097348	0.004684295115797485	0.0040886989653924535	0.004476585051772622	0.006964940737468783	0.007654053750526146	0.004450788524614516	0.002581299068050851	0.0035728101976455085	0.0011306624201993267	0.26197711516018835	0.2367458676869508	0.23925967394958528	0.26201734320327674	
420000	-6460555.469785146	-6458423.525076928	-2131.94470821884	-6458423.525076928	150.90851775251537	0.21387191256377358	4.089910969525732	5.179328119170751E-8	0.9959341412112347	5.370743497186193E-8	2.800902455204028E-15	1.101153920426447	1.0	1.0328260178104096	5.3738189310512646E-5	4.872768482048875E-5	0.0021673409993026816	0.00290295893585568	0.004720752539055629	0.027888169157602588	0.0010052454105906644	0.0017957342575419522	6.002615538769834E-4	0.013279502839837276	0.014663437163165208	0.0014037135946143862	0.003928597776842724	0.008036724349529923	0.0040469539061744695	0.054329950644782535	0.04244135235008107	0.013110791748227822	0.023648104989108205	0.05970979364682007	0.08613610231139122	0.07486667357249037	0.04347016315489828	0.021537334716159217	0.009431574735564831	0.005463758662628445	5.658994526121694E-4	6.573288215195608E-4	0.0024675589051503626	9.230098739312527E-4	0.002686513180540015	0.005336548107131219	0.007812378108691716	0.00434147285606167	0.0015747181548647067	0.002606220354331086	4.2479916718481185E-4	0.2621219396509672	0.23681213814611976	0.23905363563199894	0.2620122865709153	
430000	-6460511.896372906	-6458436.017980544	-2075.878392362058	-6458436.017980544	158.41302715740198	0.4211891390387472	3.998662412624859	5.54419179923725E-8	1.0599929856142387	5.4443291251618936E-8	3.4464070063927778E-15	1.1135218731864651	1.0	1.0332318867549557	4.678180471816259E-4	3.037283115252433E-4	0.013420396980787385	0.0010254239149296476	0.0011196225304281895	0.19449517127845395	5.208202198395991E-4	0.001181580745475552	4.249566738054973E-4	0.011200956018219339	0.002327984914366941	0.0016518751923792821	8.167311672904288E-4	0.0024217981482814706	0.009117640479011922	0.04169965317408424	0.03675544016702801	0.005405171833354037	0.028897371822314038	0.06431034224299337	0.08045416676450122	0.06695394869501414	0.03773207531611915	0.025819074686676272	0.013266710036593646	0.0065891791164506075	1.7349301260361207E-4	0.0012524633966146676	0.00180736045199233	0.002477363439745754	0.009263187240254421	0.00793738111443259	0.005586303313007024	0.00403519991248615	0.0025770274863582024	0.0018835466688674482	9.722217465089037E-4	0.2618084425714332	0.2367492102391137	0.23973458753992402	0.26170775964953025	
440000	-6460521.776670415	-6458413.847140988	-2107.929529426449	-6458413.847140988	147.45288648572568	0.12562053699722275	4.003445060848228	4.2368696349768865E-8	0.9483583287993202	5.0806578137870075E-8	2.6860115956614442E-15	1.1664844115080606	1.0	1.028091151277176	2.4209290332753182E-4	1.4639430018988233E-4	0.0010323830374866013	0.002828871444293445	0.00207368796919187	0.0867206863642985	0.0022690271277665337	0.0027160429639795512	0.0010638911352764087	0.0067442575493936235	0.010900653209382171	0.006598748247598919	0.0020593237070015203	0.01865029802901785	0.0035218263333021095	0.03731451869197638	0.043846031675205184	0.011606330139237836	0.033773240393856534	0.06439586930236246	0.09372124396344568	0.06407783257161354	0.04781839462245894	0.02009653916242733	0.012997608605589977	0.005286621382665135	0.0011404124820343974	0.001749240267870019	0.0023617406560759078	0.0014153073856888775	0.004837127530839093	0.005825919219812601	0.00608651870224635	0.004983552850546184	8.014989797566189E-4	0.006702869639554342	0.0015523501111202897	0.26190481460656667	0.23748487413408642	0.2391678941201086	0.26144241713923944	
450000	-6460562.283537922	-6458415.109418875	-2147.1741190476278	-6458415.109418875	143.81728762581153	0.12504300241268124	3.5634789619055898	3.893841893061379E-8	0.9523384065101479	4.573977184482481E-8	3.517738515824132E-15	1.4128334129050513	1.0	1.0131988327538037	9.879930599435592E-4	1.1544601931598394E-4	0.007131836185269027	0.0016709797744697788	0.0024499811926299853	0.033811627624400306	7.787585706551865E-4	7.283590291383363E-4	2.04163271247889E-4	0.008604725466592692	0.0023278082039336987	0.003354186255068187	4.6241032460029674E-4	0.004876459348870523	0.006765062685293174	0.023524756992047587	0.043599462483790055	0.017943343095396528	0.02766439462433756	0.05656981259610449	0.08368442028050929	0.05911393667319253	0.0357796880001488	0.02105877079056761	0.011220563696264627	0.009133320164515409	5.706474528015844E-4	0.002112622830274561	0.0019877299127343396	2.789756334638006E-4	0.012076519964583315	0.004357431150441618	0.010708702567615913	0.004362202059143711	0.002100737568157594	0.0038588815782220694	8.643757529606293E-4	0.26225315735872845	0.23676480316574075	0.23910668692658923	0.2618753525489426	
460000	-6460559.500346524	-6458411.75856003	-2147.741786494031	-6458411.75856003	207.07199117902908	0.07555648220128752	3.8676184092370276	3.902168362459361E-8	0.9716536000740128	4.504773456860366E-8	3.708754569262124E-15	1.4619330719208747	1.0	1.0154764390098248	1.3707473933234335E-5	1.5090002586544743E-4	0.007026796386519365	0.0015418271159889148	0.0017840767941016736	0.05598999129548737	3.8626916725582655E-4	8.40866509555153E-4	4.1103805702760705E-4	0.015140479454107389	0.00628406565178323	0.0021321946186070376	8.935969541621101E-4	0.004063962614891953	0.004695126711370133	0.038352702653338906	0.04423698918500663	0.015145190935666521	0.025413825833646247	0.05675162475615466	0.08855030424674672	0.053795301792395445	0.042990456420438625	0.02773499895055495	0.013203445253841378	0.008380416002736453	1.218681061172192E-4	0.0025536454422226246	7.868711823735934E-4	0.0010656282063888109	0.006613352712898515	0.009562373553474075	0.004910262019141205	0.0030360538573062017	0.002617358052876387	0.002461918734062548	5.169948083576863E-4	0.2618498919026203	0.23703056818717375	0.2393891034229495	0.2617304364872575	
470000	-6460558.658966254	-6458434.690725544	-2123.9682407109217	-6458434.690725544	214.96934839168856	0.03487457420641981	4.7141830046601685	4.5901240913396886E-8	1.0283996316619284	4.858809596461543E-8	3.968053288366969E-15	1.3442258198798587	1.0	1.016737568275018	1.2592661552705847E-4	7.119395997052731E-5	0.0021295279127061992	0.0019343153254218336	7.228134977221862E-4	0.037729495237895004	8.766151181178454E-4	0.001817720321135609	2.6345392179226174E-4	0.008234558928991512	0.011770089793377214	0.0021548839714808344	0.0016975056416458384	0.0026355544371838265	0.006868298853586734	0.033332830810432985	0.03216522342313281	0.016729328488472476	0.02678353522680746	0.06326423628504786	0.08155641508413089	0.05917516710786335	0.03953823048554702	0.025637010366369735	0.009339191459566598	0.009607212652637554	2.703007186000646E-4	0.0037478633506040733	9.357516651999561E-4	0.0020287439616044514	0.006932315676122632	0.006088086165991359	0.006534126804510054	0.003851069605691741	0.0013258515860237778	0.0025987808678167054	0.0016102217159162555	0.2617641597360794	0.23705113430170296	0.239239644929504	0.2619450610327148	
480000	-6460557.192862249	-6458438.475471529	-2118.7173907202596	-6458438.475471529	125.76515821604983	0.03585056251698182	4.037971564743988	4.7161416732119714E-8	0.9605958037212353	5.229975444808805E-8	3.4372965462173144E-15	1.2517942418740955	1.0	1.033528821919447	6.322951056222237E-4	4.682117710577277E-4	0.011839296421971592	0.005278462086493892	0.002662335281555778	0.09352218143383698	5.2488689926421484E-5	5.354150422336785E-4	0.001148245575412427	0.0053456577385918675	0.0055583365471348145	0.0045986566601172625	0.0031543940122277033	0.0020342299036306137	0.008137723724578605	0.036522909524969845	0.03032336095581147	0.017918268031261824	0.04071539608732979	0.05758505960494835	0.07486119453210141	0.06647619126130036	0.03582577781422791	0.019414512068161856	0.008254402194694269	0.009698113187656964	0.001073870939015198	0.0034715715771481874	0.0029239877488884654	0.0026408487958500208	0.0037791369577459227	0.007997334031978918	0.008292321885045686	0.00464735618193759	0.0031507844331849283	0.002759325656002113	8.818262970940436E-4	0.2619048742157425	0.23704705418648525	0.23945125391429553	0.2615968176834779	
490000	-6460546.583273431	-6458421.205712659	-2125.3775607724633	-6458421.205712659	121.95032085243693	0.08473899633180448	4.12532112155518	4.618665667388195E-8	1.083219060886896	5.0180993075178865E-8	2.689328537023633E-15	1.1248943427218667	1.0	1.0282630268211854	1.070192204168508E-4	6.503413943555984E-4	0.002693435894331848	0.002202514598244119	0.0016676630593868774	0.03570538851240308	7.920201000973077E-4	4.1400812581770326E-4	2.723567280455428E-4	0.005898548133520791	0.020831100917875787	8.612704546766237E-4	0.0031988604614568285	0.004992943826140676	0.002667087224521662	0.043822395058731596	0.0356454130737266	0.019519854625239405	0.021615521274624554	0.05615137153945353	0.07653707669324619	0.06007966756075884	0.03921547970493458	0.019398569227280747	0.011243085580258369	0.007906243647652529	0.0018568340247771633	0.001475324490648339	0.0016002968142676168	0.001390206502908832	0.005646878357364518	0.005635379239822064	0.004672657254251551	0.007665123545678872	0.0020500865558662107	0.002860125159099866	3.1367539897568704E-4	0.2618139486010808	0.23680430806043704	0.23960491677627746	0.26177682656220586	
500000	-6460487.193389299	-6458382.726709506	-2104.4666797937566	-6458382.726709506	172.70083441264595	0.04718076150354994	4.280914642223331	4.517486831942639E-8	0.9373165007306109	4.963621046814334E-8	3.694086727011998E-15	1.2637542967143502	1.0	1.0146957856621799	9.285468555040647E-5	6.48595908588171E-5	0.005358663915993863	0.0010039197986734289	0.0011368413052049496	0.0533299594424774	1.3665618186832994E-4	0.001516115530814744	0.0012235437287836611	0.013085219048666651	0.008361393535385788	5.158282214099241E-4	0.001321695159742726	0.0021378210214676677	0.004495065210814889	0.04719699392058049	0.037212327421220374	0.013781847373504703	0.025884669085744865	0.05501899356090936	0.08898341310656951	0.06534249010274915	0.041902342166517656	0.021201974247992895	0.009785559149569868	0.011814661852735815	0.0013574344193500215	9.752311390102235E-4	0.0018903048494059412	0.002807888782151972	0.008006745914443779	0.0101226070476938	0.008974988530406866	0.006499831561703855	0.002072379568786872	0.0023699552242239332	0.0030894203989589855	0.26194617755196314	0.23702819783355167	0.2395496627555317	0.26147596185895466	
510000	-6460473.81056762	-6458404.481244182	-2069.329323438422	-6458404.481244182	154.15355893578294	0.21424915040237213	3.9238411690239863	4.600921912190272E-8	0.90943305286227	5.299311878564574E-8	3.973944062987059E-15	1.2967390636323548	1.0	1.0440021364092775	9.560973481653432E-5	3.5267839651234806E-4	0.0038853316668052934	0.0024596496390379523	0.0018924033651071047	0.026990684730884274	8.114103995241057E-4	0.0015518112302388514	4.4495049619587714E-4	0.006258188871118141	0.005297021387761376	0.0014668042797718309	0.0014077813268302361	0.007398355805166363	0.0010951473778389009	0.044555739163560294	0.037699451973164606	0.012356766112069208	0.02805759261618913	0.05501899356090936	0.08623120485511002	0.0647299190609175	0.0351737514787893	0.02568143034970143	0.009531426276018754	0.006588051246013004	0.001126397097999409	0.0012473271245192032	0.003417370563947317	0.003867499546071685	0.00633442515967574	0.0030208188381225785	0.0034965361290463827	0.001432384773249486	3.833363944921912E-4	0.0010012984505228411	8.323857362804381E-4	0.2619074265864476	0.23723215660656907	0.23905661396701972	0.26180380283996474	
520000	-6460512.720247038	-6458410.207258131	-2102.5129889062778	-6458410.207258131	158.8603162094466	0.011468743781834066	4.005986721592265	3.971694720180296E-8	0.9718113776053702	4.5238953685691594E-8	2.8048862782220325E-15	1.288494733302456	1.0	1.0333384452911043	2.941598920363155E-6	9.144335728037565E-5	0.010319035673959795	7.050689290018914E-4	0.002500092481359142	0.03287470985398168	0.0010454282094982071	0.0019361575706991674	3.217627706035783E-4	0.002398194559077522	0.011950650486912412	0.0022667828099670537	0.0019495500861980552	0.0011590419127233587	0.007385866346640551	0.04842144739701835	0.03547333525790851	0.009468162981401736	0.03797477613321875	0.058725552525932576	0.09086949886018755	0.06765593412710513	0.04130613614393597	0.026636623891598966	0.01305203529357307	0.007394337554315119	6.286270971532194E-4	0.001292346877828705	0.0026903426170172074	0.0023052541770768836	0.00879421350841888	0.004302259336829093	0.007375182438333043	0.0048621846482096	6.893224946991156E-4	0.0018826678976102398	2.1825349007339792E-4	0.26226363762713356	0.23653211456704223	0.2397044788891647	0.2614997689166607	
530000	-6460479.483311508	-6458398.90222881	-2080.5810826983643	-6458398.90222881	119.72663886632238	0.05931575817705391	4.182816619210783	5.20618560332628E-8	1.0410190571267581	5.419539279347185E-8	4.733829909992089E-15	1.2989434323688498	1.0	1.0392715195381401	7.02195378208305E-4	1.7041015123338223E-4	0.0052308229982717894	0.0012295681922262745	0.004384593111474629	0.160170042732286	1.464199592807455E-4	0.002713138080786592	0.0011927856000458078	0.0040486842063994395	0.004679878288014831	0.0018746906891896824	0.0023698302337045256	0.00316952972033975	0.00688468929358771	0.05838706175259399	0.025665134392106815	0.008145864645151404	0.026667476187331524	0.07440324010331748	0.08888848475055666	0.06571785602970817	0.04185130983837381	0.024018640928256844	0.010864945035395708	0.010106635134551678	0.001692035589302999	0.001103022259371131	0.0018801902197799131	0.0014325650894472552	0.004078256174292476	0.00491100631657689	0.010262111259292375	0.0020757931235199	0.0023389697675319453	0.0038892848927392343	5.380549161409558E-4	0.2621007810321696	0.23678903326162126	0.23931322732584595	0.2617969583803644	
540000	-6460530.858646318	-6458432.623673535	-2098.234972783263	-6458432.623673535	117.9295639949278	0.09590693008325626	4.515404005525727	4.46288085482879E-8	1.0343426036079275	5.244927733949747E-8	5.014819872750804E-15	1.4364602991515334	1.0	1.0250834167472684	8.693912975672188E-4	7.74519758623003E-4	0.0038472178127890245	0.0011744545442966	0.0018522396083620557	0.03922560288210929	1.986986940190538E-4	3.6999050003128444E-4	0.0013459662982916616	0.012022225428789257	0.004741306206267895	5.163984470262441E-4	0.005108416091818847	0.0020063134143986187	0.007873051760988434	0.04033929626713468	0.04867181878160895	0.012312862598470045	0.03250669103328515	0.06034961454808434	0.07888101364036194	0.06237434200898401	0.038558453010008695	0.01912283090019049	0.009732576496871077	0.007825328830177143	5.361451597116312E-4	6.8201170198771E-4	0.0062556853413870475	0.0026864745776329813	0.008102134153534982	0.00801501463145849	0.006407791860618609	0.00340068362736452	0.002086099259722877	0.0042987742141460065	0.0030821311003388606	0.2620579372901634	0.23681162788007	0.23927019847597258	0.26186023635379513	
550000	-6460522.339788416	-6458392.379820631	-2129.959967785156	-6458392.379820631	116.9409773242245	0.1699181972650707	3.8075203069673385	4.6760983056723476E-8	0.9406006870153494	5.37508696401856E-8	4.196895172121877E-15	1.4113715518550807	1.0	1.032292968682689	0.003407628262750403	1.375369055128967E-4	0.013770892887425118	0.0015111283934404528	0.0023759126946747713	0.009400841162597583	0.003357958722713854	3.501805227629366E-4	2.101535807379688E-4	0.007375178971313694	0.007592352760315577	0.001441076655138878	0.0018438442264394651	0.0022910715027360377	0.00685529897950184	0.0266522386811203	0.03663296862703383	0.006035477883790895	0.03828494584139782	0.06180945537827605	0.08252924570461977	0.06439621227378707	0.04617687765979481	0.02391619695942255	0.011200385435458147	0.012995763528963167	0.0016344306933323365	0.001399911199378466	0.006079705329734965	0.0015251384576674327	0.007584957594303004	0.0039119299411841816	0.004258377995211639	0.003912019588257373	0.0013042985794418094	0.0038151423512183596	0.0015040918828418486	0.26183835524062865	0.23701688689136508	0.23932993381080084	0.26181482405720663	
560000	-6460593.293723384	-6458431.091198948	-2162.2025244355136	-6458431.091198948	135.96446487445033	0.0660800909837276	4.09247826806872	4.27182518849591E-8	0.8872508043262114	4.897413267792013E-8	3.4852399704977426E-15	1.40766292539048	1.0	1.0323626361003557	3.1389891546930454E-4	6.056786214095954E-4	0.003591070853148686	8.518447308859091E-4	2.1477944949347557E-4	0.06656099825874194	0.0011116216440742255	9.772565813348727E-4	0.0014217823993730413	0.009418845879742052	0.006954308930019691	6.297245842452892E-4	0.001985537384938927	0.0038789550371580313	0.009803107455985444	0.036281997302204744	0.028030764305075145	0.009199985833829196	0.01651121249920231	0.06456866021699392	0.09160206545678164	0.06793724199927385	0.03930923185279314	0.020934566728753382	0.010861257107347227	0.008073123359935663	5.199507948011387E-4	6.37879839801989E-4	0.0013988657012323083	0.0022336357650295097	0.006433600153316014	0.004944572501743686	0.011297916777525754	0.0033830845514924188	0.002682306974036837	0.0022251599246698194	0.0014193025203755349	0.2616813961984539	0.23696885904400206	0.23957373857405165	0.2617760061834936	
570000	-6460570.4690668555	-6458400.482050574	-2169.9870162808206	-6458400.482050574	131.1590802320461	0.17189363408494798	3.7333529515991972	4.156337184093981E-8	0.9272176638424524	4.6717659901641104E-8	2.0288342223496375E-15	1.137600687159291	1.0	1.0232138076457524	5.384783094933262E-4	2.436970042918835E-4	0.0048611912109713575	0.0012255993650696223	0.001339141732661098	0.04623699845008938	1.9494577587871446E-4	1.454436898169963E-4	0.001486102832198611	0.005235732697285767	0.007399147998453718	4.351691118139925E-4	0.001812373017184423	0.0037415094988552974	0.0033387303382988783	0.032886741846915035	0.03043371701044939	0.011854572101361488	0.0312308973337429	0.057365669698387155	0.08402495359054286	0.060857669466349705	0.04357328285474327	0.023708026470248778	0.01163147405684173	0.006069359700721212	0.001847614840514956	0.0016881330279767581	0.002374529230396571	0.0038426103810397846	0.005215138689775078	0.00859117677881595	0.010971314229370659	0.003130392795164825	0.0012305162287362015	0.0028426209352447403	0.0016712137342732446	0.261854886678986	0.23695885431540473	0.23918103614355554	0.26200522286205497	
580000	-6460562.91871341	-6458408.260711259	-2154.6580021514064	-6458408.260711259	157.45029220950588	0.15030915345418194	3.4422393720340265	4.18667061485469E-8	1.0272990956613584	4.652852891191256E-8	2.843230675544117E-15	1.25886066369637	1.0	1.0243817708505099	1.5885076706183988E-5	2.6333654512938334E-4	0.0076662142771451395	6.624263977523762E-4	6.058772946596021E-4	0.0707172582501009	1.849318299930686E-5	0.0017989399626865523	7.256167640870171E-4	0.012172065436832006	0.006836588610844235	0.006184268855767094	0.0013388876989299963	0.0038206972411802907	0.0025488068993786803	0.036945379307508325	0.04015646058040576	0.011321404944159695	0.027447206141442484	0.05658006105628918	0.09473754976520209	0.06628247158845132	0.043721688284069256	0.02369246235793183	0.013154290026563027	0.009490309338495918	0.0011459035802380186	0.0024557822564112352	0.0018072961018245725	0.005074190253593588	0.0034015545329029876	0.007934091082441898	0.008720323824581818	0.004529214747570421	0.004174350204067299	0.002121222274931081	0.0016571084752460556	0.2619873940497841	0.23716696724899172	0.2395901192897064	0.261255519411519	
590000	-6460580.199006761	-6458421.178198914	-2159.0208078475303	-6458421.178198914	134.46757821446607	0.08159559755691959	3.990253328236565	4.356181593993099E-8	0.8637841146093679	4.689073902322849E-8	3.2368341895679498E-15	1.2966625952304829	1.0	1.0261906833525534	0.004069020961729724	2.615998223251304E-4	0.003897376200672432	0.0011882117476940657	9.262186407130705E-4	0.029574594368360303	3.32063449337732E-4	0.002472640342431664	0.0016283294626188564	0.004272116622968199	0.003301015886343744	0.0017127232639213737	0.0020006053458565677	0.003145152152797331	0.002684797115337148	0.0311282700382768	0.03800436598580307	0.011235212439386784	0.02676425894460867	0.06915331484612078	0.08539118886501096	0.0627339916472873	0.037723101012363	0.02068638086316096	0.007594714053548032	0.014504700708805367	7.568623565331281E-4	7.286880100438867E-4	0.0030914445186664774	0.0012620588769703196	0.003470696477375299	0.0031765218227702194	0.0036089096265275273	0.002302431653743246	6.308149557475334E-4	0.004601183475759825	7.66138878471698E-4	0.26209832804053435	0.23694285685775143	0.23947106543577812	0.26148774966593735	
600000	-6460643.8337058015	-6458433.535425749	-2210.298280052396	-6458433.535425749	168.06809593350704	0.03881953404390297	4.521364540000974	4.122128996525803E-8	0.9886103632647519	4.292293474944986E-8	2.101170911636489E-15	1.1183728173926182	1.0	1.0191141639601806	7.04239118905042E-5	4.4250505356832646E-5	6.275875094160613E-4	0.0010513556460859475	3.490150409179643E-4	0.024652748935937715	8.831231990522318E-4	6.960490103650323E-4	8.717719388421045E-5	0.007312798841816435	0.026166487861867736	8.623165754202936E-4	0.0015490925111051176	0.0011950451757555115	0.005652876365012581	0.03591560603312604	0.04087275840970941	0.010189888236504796	0.02523757132253222	0.03962098744783653	0.0831734809682617	0.05973790267638148	0.04102069088343205	0.023281480141399937	0.01048413166638679	0.007435195916850008	0.0019231270633156823	0.0016998734558770386	0.003255205668489161	0.005248343834388527	0.003493706895638335	0.010277692759728892	0.006203232775662835	0.006580726575014475	0.001407223165548594	0.0013096281477603276	0.001318680928277389	0.26227423427048235	0.2369041196141768	0.23950499179768167	0.26131665431766044	
610000	-6460561.695420016	-6458415.483018308	-2146.212401707791	-6458415.483018308	141.5024305529812	0.14371925117693662	3.7325881075341703	4.712847610775408E-8	1.0066069671747901	5.0235783323169004E-8	2.8834722162685375E-15	1.1313455472455367	1.0	1.011711508530237	9.637908772154699E-5	2.6229368614591936E-4	0.002904882222263778	0.0018924919459004114	0.002476130598317003	0.03901823117053739	3.084553897103377E-4	9.628573057302907E-4	1.5473196467497496E-4	0.018215144289058467	0.00689891124038594	0.0010172506224854203	0.002160187187979294	0.006671632490365755	0.009620922942321777	0.03289234135321551	0.03470932381058319	0.007450921334272545	0.028678587969639763	0.05614973772982839	0.0841087813342329	0.06796210336486255	0.04102069088343205	0.02659745240434527	0.011543432035103966	0.005917121089086944	0.0010586826473826054	8.338114569669924E-4	0.001557720733132971	0.0010493983901233514	0.009515258261471829	0.008138504991598067	0.005397486860269761	0.0065721252268245624	0.0011608720847913908	6.428113184494521E-4	7.221177100574541E-4	0.2618329153558481	0.23676351824015027	0.23966942232566496	0.26173414407833795	
620000	-6460621.903323714	-6458425.915220694	-2195.988103020031	-6458425.915220694	150.09861370197044	0.018562959303434805	3.725484703856917	4.1196544506619037E-8	1.0905398286086534	4.5120471786908746E-8	2.0525962151710816E-15	1.0611730468093676	1.0	1.013671630747673	2.6617009823888917E-4	2.9102595792654683E-4	0.009257470990798402	0.0013451869920396177	0.0012426010856094842	0.11928988617522229	0.0010607207048741992	8.586580770789471E-4	2.181981299746323E-4	0.009236399571245975	0.005591024708019311	0.0011413883526924687	7.366360554101533E-4	0.003492354582269542	0.004376971173131905	0.02134822972535674	0.025167521732227267	0.00957513939420956	0.022780685134790944	0.054189741669195636	0.09011305838841968	0.06104922300722615	0.04561358757708778	0.025664438439729664	0.008408328680416632	0.007700486078201295	4.471484376468955E-4	0.001230566925878213	0.003067683074726607	0.002184325807037361	0.004756899660078379	0.006668858732131593	0.005519075925030321	0.002750084576803086	0.0037219738441252154	0.001526190152214263	0.0010883865799645248	0.26190172639196435	0.2370957323273829	0.23936391423916892	0.2616386270414851	
630000	-6460552.728429933	-6458384.180645017	-2168.547784916582	-6458384.180645017	163.0805675005752	0.05409712270651423	4.109584005434814	4.9950403423033896E-8	1.1835950856744042	4.691619188923168E-8	2.091697512904358E-15	0.9851109192111318	1.0	1.017138495115662	3.0485125152748164E-5	2.5434518253947464E-4	0.00611213087088151	0.0010285648825018353	1.7764462966643943E-4	0.06860068540094078	4.5595890764679514E-4	0.0030370504962552915	4.624058150131165E-4	0.00364021169199881	0.0020347680420789225	8.174571944367582E-4	1.9019821348565484E-4	0.00488966020916516	0.009817542873218659	0.044391780539156656	0.0382064585787073	0.009263560927635221	0.02740640993528336	0.056112324902435916	0.07907664344218365	0.055385648889075156	0.041353459603548304	0.018580714357422846	0.008205151038128368	0.010096656583253387	6.53164530410154E-4	0.0018143143025850105	0.0016336015176309632	6.697350777780455E-4	0.007899448279926682	0.006546521258744573	0.007697594016649787	0.0029093563445037308	0.00497901260148046	0.003662527102460764	0.0015732555383401968	0.2621540682268561	0.2368450244837926	0.2396271891570161	0.26137371813233645	
640000	-6460549.277323889	-6458443.223253044	-2106.054070843961	-6458443.223253044	147.9536177205326	0.07436908254396996	4.074952602799253	4.554960345334159E-8	0.8938256340828309	4.796123101737798E-8	2.3204978814101253E-15	1.051498963326571	1.0	1.0373450846732266	9.25877734437882E-5	1.1179296365503232E-4	0.005500123303300786	9.451099043289714E-4	4.24006274640157E-4	0.050194650540555275	1.3233123338245384E-4	0.0011932239392448533	8.957583253835774E-4	0.007676161074323898	0.004925722998729247	9.584747211722893E-4	0.004318742778983759	0.011475804730499271	0.003477132457359512	0.02780898420047967	0.03276637181185208	0.009918505184725314	0.021632823597503795	0.053974097766240306	0.08623466870205669	0.05547789254083609	0.039935215772691504	0.02099320677447624	0.009044907805047905	0.007351743215668945	9.056364755727845E-4	0.0018130000923841359	0.0019469574826056324	0.0015838875170383247	0.003996309226103897	0.006678704610706204	0.00603566614578268	0.0017152902313755844	0.00124163682990862	0.0036670013144160245	0.001037456176147736	0.2616789058604318	0.23713050398712032	0.2393576038518878	0.2618329863005614	
650000	-6460500.035511592	-6458392.644417445	-2107.3910941469944	-6458392.644417445	155.72826935925522	0.14858095257812873	4.555929332519555	4.502064754218758E-8	0.9309265258895417	4.761445272530003E-8	2.4652798774188717E-15	1.1212082932798186	1.0	1.03710463966921	1.175184683451266E-4	2.8674994812434253E-4	0.004725374836650511	6.616765853998711E-4	9.064996337342385E-4	0.062130175863145905	3.01573595605695E-4	6.880411227063158E-4	2.064618828557039E-4	0.005164656499058446	0.0062482302554907375	0.0018156482507460697	0.001063517983887629	0.0021646038627385466	0.0041848412230035105	0.0409864729614957	0.04102822527828916	0.0036684988284653446	0.02514956859816097	0.05622095532011503	0.10120949173986987	0.06921307920148906	0.041740127159469	0.024001349461693574	0.008273986660799213	0.009276954984463258	5.823757347757955E-4	0.001133376786598901	6.107714462297959E-4	0.0018535759565324196	0.008660541383611678	0.0036593516930565504	0.0034826484258373884	0.004991974238637885	0.002649016309974753	0.0049295845496132645	4.4899982858428994E-4	0.26221580857906257	0.23708451245132545	0.23917915790104577	0.26152052106856755	
660000	-6460517.881679532	-6458411.718894834	-2106.1627846987126	-6458411.718894834	129.72127888698088	0.09677454545517337	3.553081661322615	4.6577059313911075E-8	0.9456022679882862	5.0405070658589355E-8	3.209684533215556E-15	1.1624918273139777	1.0	1.0419033776179494	3.3697894325514146E-4	2.8154716051909584E-4	0.002927162011483421	0.002406821641261196	6.138192504799885E-4	0.058750041932512466	1.4483705771136703E-4	2.531707553949549E-4	0.001387312947079126	0.0040813521634083996	0.004365319011965259	0.0023542238744999854	0.0020780585040369092	0.012404081004593526	0.0033022335144043996	0.04437988695706913	0.03672461088023965	0.010454407732834504	0.022374779827394713	0.0762847991029531	0.08998892968076452	0.06471086834147441	0.04560509940978813	0.024118946665402874	0.010977276874140279	0.00717855702007844	0.001019606407956881	0.00236714756256027	0.001239243700967462	0.004577491047987991	0.005063495218103462	0.006322029719219495	0.004064506241392037	0.004185389030441875	0.004499104197640522	0.0026023044104875642	4.0118227198085107E-4	0.2621552109101126	0.236781966944837	0.23917915790104577	0.26188366424400594	
670000	-6460520.735208046	-6458396.047599272	-2124.687608774086	-6458396.047599272	130.17840483519527	0.08935832272348222	3.9337057558300828	4.33786060408095E-8	1.0616751906509874	4.817349083900457E-8	2.211948672076695E-15	1.071126070363314	1.0	1.0251736195936814	8.379775717919853E-4	3.903198881596905E-5	0.001001609194298972	8.768356247301333E-4	0.0019323610940030684	0.0120972432241835	3.8124165139590476E-4	1.2746421520122057E-4	9.21119018021538E-4	0.009968768049457006	0.013104302796229629	0.001552706065235487	2.8441249766459297E-4	0.0039925235304416745	0.005096591670369552	0.03714877716132906	0.02968830373179955	0.013962338463111557	0.022914069810617797	0.06284698468208309	0.09274007695795156	0.06918289133993989	0.046178980365855216	0.021455951161256502	0.01107239720232049	0.006366200346943027	1.5528767336835139E-4	0.0015409491850833536	0.001966613852304949	0.0018541171363315198	0.005704801727506682	0.003913100897616789	0.004578000002708886	0.002671182468670098	0.0014630300240454984	0.002295229792633215	0.0016405834769358545	0.2621261091760423	0.23677820428104046	0.2397652172501288	0.26133046929278975	
680000	-6460530.591057624	-6458413.8715397995	-2116.7195178243646	-6458413.8715397995	135.67352168741098	0.1563873694303785	3.9322851656227984	4.5995908652288605E-8	1.0138785035866253	5.291483423824044E-8	4.679185503490161E-15	1.401169749871444	1.0	1.0276551591721843	5.093039508860456E-4	9.10770017485244E-6	0.018873093531088403	0.0025920966475637113	0.0038044806727154665	0.15985297680850433	0.0018894404773956033	4.8516712891417496E-4	5.220267056668522E-4	0.013821313167776936	0.009170861502049493	0.003052044942402867	0.0020915763907094357	0.004585772236496641	0.008433027211019739	0.041279707043258645	0.04297405863510769	0.012386696062829003	0.031837599373448544	0.06235475753402521	0.07828132831365196	0.06381153425864852	0.041520124976820755	0.021792447352772498	0.010533690264920965	0.006951130205177871	4.948010394216476E-4	0.001446160609726922	0.002625229344078841	0.0019197714755151511	0.00536373107605644	0.005002931161759134	0.0057057427915359425	0.0037875806334968227	0.0010547007478185683	8.620856506934492E-4	0.0012638576270901183	0.26191986934213424	0.2367465704288272	0.23938815290882742	0.2619454073202124	
690000	-6460545.769646546	-6458406.5408072835	-2139.2288392626456	-6458406.5408072835	158.99910717388974	0.1072827823039645	4.240356605863388	4.290629812060437E-8	0.9997340799239605	4.7881317312205845E-8	2.8706906767706078E-15	1.2064584292448428	1.0	1.0202611346519188	1.1156439431926969E-4	8.10332527898453E-5	0.0011001062937080804	0.0012431172475959862	0.0020871646167726285	0.029841694890602313	3.977039538620382E-4	8.732198023309898E-4	0.002113453716363443	0.012673250971026995	0.010597651446747392	0.002829336718893058	0.008554967590686314	0.006845227297873195	0.009615842043056287	0.03287898151218103	0.030272593457173615	0.007242436794222422	0.02358829581443386	0.05703571895587577	0.08375722308725427	0.055364345780853336	0.03516888256629005	0.026913231618357437	0.010048054548290768	0.00953607726349058	6.400886211748475E-4	7.440061409513087E-4	0.0014694931416109548	0.0020932744064160254	0.008201752679922621	0.0054537978442854435	0.0036920132019765046	0.0044099503864781725	0.0018039327079603731	0.0019303663992351133	8.995426586740974E-4	0.26231796151901665	0.23683039158709307	0.23939260080557095	0.2614590460883206	
700000	-6460589.923732926	-6458424.967946248	-2164.9557866783753	-6458424.967946248	152.6184193445172	0.3721293478032365	4.438570426178765	4.386966411195355E-8	0.9748736123311532	4.59002178161955E-8	3.342709693843546E-15	1.3421092322260275	1.0	1.0291077789911167	2.733039644853851E-4	8.65097600174779E-5	7.056409881531066E-4	0.0013190987468626376	0.00184781776838206	0.025419985451347323	9.120957754658563E-4	5.896766865020349E-4	5.168896034333412E-4	0.0021073888669150675	0.004840461602646193	4.343315750251236E-4	0.0026204226288846044	0.006850981999310319	0.007154561987240735	0.03267881946959499	0.03356286191892831	0.012308715595955687	0.02378159631909046	0.06028330060202725	0.0833414956335386	0.05994476039359262	0.0372759477673096	0.02225457091083647	0.010938184382742903	0.007336708389541934	8.12858694836048E-4	0.0017587753978404353	0.0011478843924779215	0.0011594930277705065	0.004309036092421712	0.005936538703369805	0.005271958132279676	0.005414243376794181	0.0010974130096973438	6.790217990024272E-4	0.0010265546613378975	0.2621323354571521	0.23664363207563766	0.23925276867056727	0.26197126379664426	
710000	-6460574.640000522	-6458390.791335983	-2183.848664538808	-6458390.791335983	162.13862221244904	0.06629788218506852	4.317910484956472	3.863046646657733E-8	0.963951391276086	4.020049387920019E-8	2.2316656412790747E-15	1.2272711569622625	1.0	1.0231597908116992	2.989291269931215E-4	2.9932050047984875E-4	0.006235636563955132	8.562446007572218E-4	0.0016840412060445983	0.012169007202577855	8.042228008216045E-4	6.916649979493702E-4	7.828360004934823E-4	0.013184497776014704	0.005764712151093241	0.0014280938842646225	7.385148047474687E-4	0.0037612834933873594	0.007615892300112141	0.03355449996394099	0.0421237955975321	0.0035131131848733232	0.03414688161558618	0.06376782908634437	0.09211841199123824	0.06980286596562636	0.049670350787254125	0.02671363957567873	0.007927555617238452	0.007745620657534765	0.0021683151805460908	0.001959727879093762	0.0020687218499527127	0.0017463717780941146	0.005237216050799978	0.005411832494458689	0.005988182557906191	0.009623570376715346	0.0024592266597058435	0.0036803300812902544	0.0013104677206771562	0.2619789383813977	0.23703366160331626	0.2394626133202603	0.2615247866950271	
720000	-6460580.9464552505	-6458413.484715227	-2167.4617400236307	-6458413.484715227	130.04438098375476	0.16114003122735987	3.998754389598121	4.509423284631212E-8	0.8756986511883346	4.508837292267266E-8	3.0532962661811315E-15	1.3010012564182405	1.0	1.0341728163572415	5.686366451963575E-4	1.4149779405043042E-4	6.490427811434213E-4	4.3747688895707696E-4	0.0013587688537152456	0.029256446449040314	9.879888408952228E-4	0.0020925293147646636	0.0011613693035766725	0.009275737202426323	0.007546997528301478	0.0014130222637606749	5.148079479090687E-4	0.00234657855068679	0.01170256796322814	0.05180781007480101	0.033925064580857575	0.00805474022253796	0.01871736057596796	0.05576833681985347	0.08332731471193142	0.06839998027785583	0.03861374113209507	0.02417500824680636	0.009754350412121271	0.007170956864520839	9.430439806589632E-4	0.001581966573939956	0.002507768658415137	0.0011997863333232258	0.01243974883682682	0.008416182032134272	0.009304764207163543	0.008159414133157766	0.0016318458827287508	0.005074625147410597	0.0025050343589853143	0.26209822948520106	0.23681732415390255	0.23948539067277871	0.26159905568811903	
730000	-6460610.737319489	-6458435.300453941	-2175.4368655481358	-6458435.300453941	197.00930068939468	0.3512849693049714	3.565260603534957	4.61837364701732E-8	0.7219571855130708	4.6355424238576197E-8	1.4954634478232853E-15	0.8886283644495809	1.0	1.0201836502435957	7.340894342987293E-5	4.6331482934537745E-5	0.002886681354934013	0.0021169338573733564	0.001260438401299683	0.044485920428139945	1.7080690518760737E-4	0.0019697530731708646	8.653720441133408E-4	0.009513472093007916	0.0065406272409442015	6.679463770797156E-4	0.0012583917587092076	0.005488529036906394	0.002440923010095114	0.029969857993954442	0.032705890345471604	0.01216706021284612	0.024775712000775947	0.05519286156594261	0.08481267275823066	0.05880864058285196	0.04130502711728366	0.019139704176036353	0.013539215935135424	0.00515122804580736	5.745113183702592E-4	8.954940620795582E-4	0.0014332082114585105	0.003068969047222587	0.004123733423139447	0.008231286691296831	0.008963520044247912	0.004596721228855809	0.0031183753673541597	0.001644468974544202	9.40841370346618E-4	0.2624120373319434	0.23664638844413508	0.23932748114751262	0.26161409307641026	
740000	-6460557.424914578	-6458438.004845755	-2119.420068822897	-6458438.004845755	159.01967242608063	0.12992287621227433	3.8246457348618805	4.713559958807135E-8	0.8121970718549241	5.093074879463559E-8	2.325200520649047E-15	0.9935415523587032	1.0	1.0196439701820108	7.664669427291495E-5	9.887448640189149E-5	0.007304829109137471	8.570594607602974E-4	8.073818510523014E-4	0.026694499974567038	9.012972056075907E-5	0.0014409054841035677	9.618037028838646E-4	0.015342987137746364	0.005585484925857212	0.0027497011281099517	4.7567136558743033E-4	0.002461278048914827	0.0023450672142580867	0.029013294468472943	0.031471886170987576	0.006234497231509794	0.03012684011624273	0.057094882517489336	0.08192451046886562	0.057521751800967996	0.03542316175217029	0.02937457600846998	0.008210742360666486	0.007820255422998924	7.644077431645487E-4	0.0013408902116494828	0.0030872875170477824	0.002680338051003596	0.008184493298695505	0.005869743128656321	0.005122705514114649	0.007625408147742587	0.0024622380475418223	0.004203432431102018	9.051647854896594E-4	0.262154487043964	0.23692424213530186	0.23950660056295858	0.261414670257777	
750000	-6460561.233257599	-6458439.0057318	-2122.227525799151	-6458439.0057318	138.56933354272869	0.3766031577861781	4.271536058347105	4.60793903704601E-8	0.8252367149785994	4.866566524441807E-8	2.1145537633503646E-15	1.031399769383433	1.0	1.0253862462123482	2.600669032116477E-4	5.433868382300199E-5	0.007972884254376483	0.003605885415224181	9.62566163503832E-4	0.05180501912418928	2.2824042316151876E-4	0.0014671211623719731	2.2049590368491688E-4	0.004827234215949913	0.0036270489094593476	0.0033329338895871745	5.663595612095733E-4	0.003801406929348923	0.003053103797344252	0.021689261135346038	0.02225896965012297	0.0075835201139265165	0.013403030945647014	0.0443559288753491	0.07961031889734377	0.06018198411721752	0.036649625377179536	0.023601969544026102	0.01057795105750648	0.006364457618581972	9.730235467004426E-4	0.0015465168792345605	0.0021369113475707825	0.0022811109415929736	0.004399972576807579	0.008074679091441049	0.003633603155477756	0.005597695504334631	0.0019977162917215545	0.002135129486914656	6.432011492828783E-4	0.2625125599698996	0.23666690792614317	0.23919455056752995	0.2616259815364287	
760000	-6460572.954297103	-6458441.29860543	-2131.6556916734016	-6458441.29860543	155.82216285021414	0.05575349494260674	3.8805640571310422	4.450503784823391E-8	0.7165252266132126	4.8741861257441165E-8	1.5068916997430102E-15	0.8573712334759341	1.0	1.0203079077883916	8.057114953430508E-4	1.724282209293213E-4	0.008024173533374755	0.0010827848798285005	3.0691621637290393E-4	0.03701132549222493	2.18669845084384E-4	6.851227773706378E-4	8.41062106572357E-4	0.008576629400403298	0.007169136522673793	0.0023300550940880916	0.002863322831139233	0.0015808227767872486	0.0045534027733390966	0.04381342403404606	0.029439142066970365	0.015518518340869196	0.030140409805508077	0.06628851747691848	0.09024069653679873	0.06487954647663115	0.03092888688843026	0.023432270964838388	0.011687688290014243	0.009243777036565667	5.90296887222331E-4	0.0026115133147898363	0.0020619664827217017	0.005831628480088795	0.005336046436619606	0.003953331483479174	0.00623686422401546	0.0042348107696851935	0.00372848573072657	0.0027012046914539722	0.0015056802938638225	0.26197109141847985	0.2370032160510954	0.23910063117980798	0.2619250613506181	
770000	-6460569.200309028	-6458419.304988331	-2149.8953206969836	-6458419.304988331	161.78144475368845	0.1039152445537645	3.7202105583584157	4.333752261837909E-8	1.0339010316670962	4.4599587579687697E-8	2.5498834106288504E-15	1.2358258044311878	1.0	1.015851899968897	3.081634566554313E-4	9.770518390979808E-5	0.0119652590669357	0.0018181785065144644	0.0012368818435277609	0.09456154426393323	4.4569753061086243E-4	4.166239395932578E-4	6.422360920983829E-4	0.00721148107502926	0.007714281005075112	0.001891144093014572	7.470424547218846E-4	0.0038410519179861652	0.007046338957143761	0.02514091200068374	0.03190787966215285	0.018590015052813706	0.02394145523664693	0.051133429932394295	0.08290841335650502	0.06014246264987651	0.037621422820254574	0.02375099183389144	0.012574412284669627	0.007446260267497121	0.001097664280542357	9.282205472712777E-4	0.0022795253056099845	4.917226978664947E-4	0.0056653476283408085	0.005730157635451543	0.00881135390388196	0.0026156917423720977	0.001349806343027933	0.0013764352377537022	0.0012637753428931548	0.26164386206315193	0.23743088090861428	0.23926650743479297	0.26165874959344215	
780000	-6460628.144356387	-6458462.316639718	-2165.8277166693733	-6458462.316639718	143.39091876267148	0.08633461968719705	4.603438927441062	3.9075496213414084E-8	0.7924880191101074	4.540628486678595E-8	2.966579038780746E-15	1.35803894027025	1.0	1.0341156003024967	1.386633253718065E-4	1.0949591219979187E-4	0.006684422144821518	0.0016758124700193867	5.928141212858271E-4	0.04092128954847607	4.7072075881735806E-4	8.615763630885645E-4	9.452857434719911E-4	0.008060051765720519	0.005788494936929489	0.0013867801247101645	0.002073716052138301	0.0049157475983522825	0.008693552204981131	0.026447997521654255	0.03872838813112818	0.01091853507862247	0.03233368791397126	0.06058980630955246	0.07478681730990641	0.06123978471270516	0.03456613721037259	0.02037332106862602	0.012382420070795944	0.00877298550876798	7.027431947583087E-4	0.0010017458533341144	0.002619188040460044	0.0024426636056151534	0.004716933649187568	0.004901688412985645	0.007530101209636977	0.004412708819900171	0.002300916789244171	0.004304860453977866	0.0012293975118138256	0.26188512254115	0.23684241686279323	0.23973222004991063	0.2615402405461474	
790000	-6460573.20674509	-6458394.439055812	-2178.767689278176	-6458394.439055812	152.99194633867188	0.06157875786875463	4.555319391919563	4.4739037919540585E-8	0.855823330332549	4.9712734711068096E-8	3.765569906859082E-15	1.3804778856383983	1.0	1.009554863030365	4.7635689841620676E-4	2.1701871521589682E-4	0.0167423345471385	0.0014188812824902836	0.001201305421167193	0.09689745833728373	6.88622963457655E-4	6.910886141653644E-4	0.002055100295880367	0.02526407879637079	0.01547498397969916	0.005134816275796954	5.322721523241061E-4	0.005767778586448256	0.01066346848261123	0.04246540163786556	0.032427702999324924	0.01409880679901304	0.01983730354846147	0.06319428128871975	0.08124105868107806	0.058471409902732405	0.03821895050944033	0.020695885656059374	0.014102771751837532	0.005303412747575027	0.0017526526768249966	0.0017405404620184177	0.002287056101726961	9.723791283372357E-4	0.008967273373475044	0.00910580549547346	0.00492087558454261	0.006336950904858126	0.003875104400059871	0.0024122387990945177	0.0023076264440041075	0.2619174081395309	0.23722841906869915	0.23924128736499028	0.2616128854267809	
800000	-6460526.460921551	-6458427.496056846	-2098.9648647050985	-6458427.496056846	140.21867109918588	0.18466403465088732	4.250824347930581	5.14141550013932E-8	1.0766650737866106	5.594835513742471E-8	5.210296075232714E-15	1.387491932325814	1.0	1.030084296767881	7.279638998340394E-5	5.017321047278792E-5	0.0017285469166225173	0.0013055017915488468	0.001073996332794473	0.04779302096905258	1.1769339193977129E-4	0.004346959692502612	2.6673107586112975E-4	0.007437681693209017	0.0057501339690625	9.416704394416405E-4	0.0017930249081096188	0.004755689090769321	0.006242460157523374	0.03355730686752213	0.0403403907576687	0.02171280496076556	0.022166901709017844	0.05435352442653565	0.08077362987981838	0.06534925574832955	0.041724913506416675	0.021820534380759326	0.01230247174590894	0.011749836903193424	8.211053180915309E-4	0.0012517465349024203	0.0020226627978943775	0.0019431046073792376	0.0042579596434261175	0.0052291767530373585	0.005979061385067047	0.005765005967274737	0.0015256113530681134	0.0032747123484719058	0.0038264910285576554	0.2619690055950187	0.23717363290954283	0.2390646555819265	0.26179270591351333	
810000	-6460482.133876027	-6458410.286497245	-2071.8473787818507	-6458410.286497245	133.7944977690389	0.0809987937683387	3.8749900710440266	4.7462544521969283E-8	0.9901285373588433	5.318987302768753E-8	3.666362160961442E-15	1.2607760540950819	1.0	1.045882595737918	6.347237163909288E-4	2.450064835692807E-4	0.007386053285813484	0.0030501584264187856	9.843639660713686E-4	0.1433948777978618	0.0010829821026839236	7.684080760922241E-4	5.200555947538594E-4	0.002990230190362619	0.00753428399423153	0.004202110387658173	0.0064468465826282425	0.004981769186140027	0.010347012825321805	0.04878321992430418	0.04537973405207733	0.011044343174370606	0.03734420238898836	0.06841576713357717	0.09048104586346468	0.06024226863539866	0.04539177671243626	0.022529482559398475	0.011582323379706277	0.005922995286873928	0.0011604735462088962	9.495193601423528E-4	0.0015550063813150516	0.002324428839219723	0.005744263353109929	0.005952420763790549	0.00544810905050785	0.003179883810639394	0.0014524441292854187	0.0013860021245475833	0.0015705997180436616	0.26202669029145653	0.23712482225787446	0.23944514789310134	0.261403339557569	
820000	-6460491.579752781	-6458437.436154581	-2054.1435982003277	-6458437.436154581	159.57603402254853	0.43650119571306395	4.19724750517228	4.994027548936537E-8	1.0317253287064436	5.682153092858517E-8	5.4091006816791505E-15	1.4709471217446362	1.0	1.0274328227019844	9.647615601663886E-4	2.1026746664654246E-4	0.0073331389150525375	0.002684114319371633	0.0068061722473591385	0.17614256956920396	0.0019354487616221763	3.590723225799067E-4	4.8121179894945043E-4	0.019985449052357655	0.007360868812908871	5.644394174412251E-4	9.92597613976918E-4	0.003561230539406503	0.005794607118387783	0.03711037264562566	0.07049149025075652	0.015398543463945594	0.026258512803739795	0.06675201229132528	0.09526560519768096	0.0645321236305226	0.035250441617066586	0.020310995452177606	0.01491692656258234	0.011588083280575237	0.0010331808291177416	0.0011204378401632293	0.0030540619303077343	0.0020530236365724434	0.004725098245099348	0.009176555587665036	0.004340373419855361	0.004129924469981283	7.670162209141304E-4	0.007723510671588604	4.22542391582651E-4	0.2624816190972698	0.23661108035886613	0.23935413411535228	0.2615531664285131	
830000	-6460503.653046689	-6458408.266338517	-2095.3867081717194	-6458408.266338517	118.24557091589202	0.021518939356518798	3.8234252641838116	4.8877172175374456E-8	1.0737643708881053	5.385006199189258E-8	4.167760585723142E-15	1.3405267852359908	1.0	1.0405466287544807	4.6002712929380375E-4	6.116423337055388E-4	0.04327656384521298	0.001367439662257613	0.0028440032996333783	0.18036928381113043	0.0010558985542413516	0.001536863346368708	0.0011441974776406905	0.0073373481102750205	0.01893145785169036	7.87462044718905E-4	0.001081507091784608	0.004956049909720182	0.009003501263187738	0.04710309718215766	0.036455319342301847	0.014775631231033651	0.03236738525875171	0.0731076180819582	0.08504932118390446	0.06557371926193686	0.04087231942637832	0.020477903778333167	0.006647019483200379	0.008819445810693227	8.888504663809747E-4	8.627073830982881E-4	0.0031613330074433126	0.005090655961943302	0.005910516835683216	0.005072714254951327	0.0066089925805522245	0.006081912727617656	0.004455003649543889	0.0026581016504363627	0.0017721453822433127	0.26211110775810037	0.236964196136049	0.23927961222295688	0.2616450838828951	
840000	-6460488.111458672	-6458419.0956519395	-2069.015806732534	-6458419.0956519395	123.70975633421783	0.10937057586580069	4.006289744726189	4.5288225196086497E-8	1.0967832742555688	5.55934922019159E-8	3.3733049920753235E-15	1.2631447604263741	1.0	1.0667330716559043	9.853358339535008E-5	3.08375520734913E-4	0.003933904700162956	0.0029536514845460117	0.00491693862799162	0.03975680297040494	0.0037880981673045445	0.0021136895354455826	0.0018893740018962643	0.004670341016887728	0.00922379525638763	0.0021858875413201377	0.0034328703933091276	0.0029482703627374536	0.0025078211633667116	0.04133342335465428	0.04007269523304986	0.01440122546847024	0.04754632009826428	0.060314149944804406	0.08922481900840822	0.058058449206817374	0.044204920861432476	0.019279695909808634	0.006637039830183312	0.004624373056230415	1.2521892222554703E-4	0.0010897021176606684	0.0010294588489196423	0.001367978786353985	0.0033568818041615576	0.0033714460954018437	0.004772661243809106	0.0035619523065076263	8.309221111418377E-4	0.002252206425118075	7.031912700321296E-4	0.26190397445959174	0.23712747051057476	0.23938846766239374	0.26158008736744104	
850000	-6460496.861608166	-6458417.131127762	-2079.730480404431	-6458417.131127762	116.37015351087825	0.21844064022564955	4.061491505503851	5.271658653067193E-8	1.0313732003330718	5.530711499529443E-8	4.197382244747443E-15	1.3189743273543042	1.0	1.0418488977968714	5.722413433305523E-4	8.401069567731755E-4	0.007852401607963608	0.005427517394838002	0.0029868064927817198	0.29531189001048186	0.0011944637747889405	0.0018039896203017986	0.00213721616272633	0.004795745385707335	0.007766946329225387	9.187995219758157E-4	0.003920484303138773	0.004243080713420554	0.0072914445150419425	0.046297401448011415	0.03209216495657964	0.007010873875207072	0.03683566375966589	0.05390561202111337	0.08614458909086999	0.06251476680926814	0.043702384558409635	0.022974708783006417	0.015779271272025244	0.008739887865557518	0.00153166639278717	6.207306302061201E-4	7.193305400800936E-4	0.0043286493838343276	0.007855866580454486	0.005127232834605009	0.008275484923266017	0.005395670067712275	0.002274179567781692	0.0029937954335189517	7.422028383637328E-4	0.2621028159733077	0.2368109783182755	0.23951458529004782	0.26157162041837023	
860000	-6460502.18869072	-6458399.791154071	-2102.3975366490604	-6458399.791154071	124.87359863014497	0.02000728881063663	3.6024430706356294	5.300424375705801E-8	1.153510916058815	5.4526395740082324E-8	3.79500625794804E-15	1.291287397575501	1.0	1.037406028373719	7.164267035895457E-4	3.2736239436073855E-4	0.03629713640858451	0.0034190320440905734	0.0014547517433042448	0.1271391798633596	6.634094672371731E-4	5.318105930144471E-4	3.2722935068695035E-4	0.004071777034524063	0.0027979065662659354	0.0022115255355516046	7.277058842643677E-4	0.001115932279588264	0.004613585191810071	0.05129158025447294	0.046880489941974884	0.010686237595999074	0.026569946934073628	0.05641965425718381	0.08263568854801907	0.06459520032236206	0.03991829303421193	0.018804413472147015	0.010605318925677329	0.008436253114285724	3.719870956928338E-4	0.0012530292348355053	0.0011963162253621298	8.201572455461325E-4	0.006516625741149417	0.005145463815197563	0.006224104508885262	0.007026200986288958	0.0019603126433436614	5.514974972766019E-4	0.002379462205183902	0.2621274522025313	0.23668280101635442	0.23940919026114438	0.2617805565199711	
870000	-6460503.556699563	-6458412.267799411	-2091.2889001522453	-6458412.267799411	127.09813427959241	0.06867777701743454	4.11953036936388	5.553542077324559E-8	1.1366578797212212	5.591798216484077E-8	5.275698244277061E-15	1.350254670078636	1.0	1.035217655512911	8.793306714122022E-4	6.904524058730687E-5	0.0049375319550499005	0.0030103824739962388	0.0024183309089884975	0.05295411513679473	8.885095730075487E-4	0.003647368007377363	0.0018019651263209522	0.006956416251395212	0.0037514227138210512	0.003459045475680724	0.002478337259394749	0.003978804451408026	0.010102370579203988	0.03442395095269392	0.036155754345987334	0.015045209702203886	0.03600723632701744	0.05272680839697065	0.09268228776776649	0.07401746688954473	0.03816960520777077	0.03148812085231595	0.012063635938229966	0.010835015779107953	5.015986330896055E-4	0.0010254708484620416	0.0016991017049745422	0.003532179352997533	0.0030287903158472897	0.004899934433927761	0.002702852709979635	0.002689970817827127	0.002180412781064111	0.0032803136720229316	6.104117377905952E-4	0.26239130777646785	0.23704120524779893	0.2390738349156734	0.2614936520600611	
880000	-6460481.002723301	-6458426.711931944	-2054.290791357348	-6458426.711931944	123.36409585365736	0.04820741543033821	3.9069605741501032	5.513326534886503E-8	1.0549943845269116	5.898838686634114E-8	5.588277264968579E-15	1.3810662121066883	1.0	1.0588664793426492	0.0014710329513739182	8.931114904621664E-4	0.004952056794374685	0.005107035706130611	0.0023334900294955793	0.058799946392924074	0.0014422007614474728	0.0017149758831829897	0.0019323790751873489	0.012090153446987195	0.011233260733445709	0.0012015948271707833	0.0017446128508626774	0.003874853795447333	0.003920345665169262	0.040303147124742485	0.04007590379415704	0.012091732552450683	0.047500917156579996	0.06119095170699176	0.08172787851906929	0.06765954918174893	0.038533542032792696	0.021892829201924324	0.01102237268730541	0.009361612491732422	5.991767647595751E-4	2.7168887115993647E-4	0.002992020456042602	0.0020607681275557383	0.004431537473637351	0.004530404038037989	0.004720777514037501	0.0028381747569702215	8.675720057830816E-4	0.004674747100456205	2.560020471932192E-4	0.26188383078954536	0.2371640894029106	0.23927515615892686	0.2616769236486185	
890000	-6460529.392646535	-6458414.384385116	-2115.0082614191415	-6458414.384385116	120.43753096346154	0.20014762460997304	4.1553672787504405	4.737006488483422E-8	1.1301053359422086	5.40247076169605E-8	3.8399471121410735E-15	1.2698253726760387	1.0	1.038351477455791	4.3653075490268184E-4	3.742409776206098E-4	0.012298281557463039	0.0023744129543341735	0.002428037070339508	0.054043040926055524	3.446053366532838E-4	0.0029999289288566637	9.265596751931332E-4	0.011189268571579045	0.01527721748910259	9.371143955004147E-4	0.00418104777035415	0.008737304509299581	0.010575998261085535	0.03619913738121961	0.037610198795666155	0.012402869808793609	0.021051812016389556	0.07451885259646042	0.08547361842228111	0.06885060467351563	0.045630809577430764	0.024552287258709077	0.011909847107632966	0.007321563348256014	3.718190263409397E-4	0.0014765755155335249	0.0018193599726603203	0.0019166077757525346	0.00657915222650157	0.007412235023161651	0.005342474497010556	0.003841677443836606	0.0016400060666955465	7.526378631605993E-4	6.300559360323645E-4	0.26207175348005607	0.23716023910886688	0.239394701832373	0.26137330557870536	
900000	-6460602.961335713	-6458454.943166854	-2148.018168858871	-6458454.943166854	150.33302948090787	0.10513290025017205	4.365740933189741	4.840483421222432E-8	1.0770766803769558	5.343071630901374E-8	6.454697676952047E-15	1.5975394282101596	1.0	1.022830117567075	1.2221874672118044E-4	1.9757617892941052E-4	0.004313895032724036	0.0015694079772432055	0.004204186032128941	0.008161541713589984	0.0018694142204616227	0.002012080890024136	5.341610644261931E-4	0.0021769688747022087	0.0069557486386186175	8.576592747614038E-4	0.0012961132024792577	0.005931880320408421	0.004494330207219023	0.02561354713251129	0.028327473098305994	0.00980868222046165	0.02129333245194879	0.06349853307504753	0.08547361842228111	0.05782562637380103	0.03815907660194207	0.024987715688479805	0.009826357007846422	0.011384149226950595	0.001529117127106566	0.00108862837511296	0.0010068982306559958	0.0016891056437238444	0.003833161950162252	0.0058827284834085305	0.005535120451381282	0.004487688198422252	0.00539662760426422	0.0024813396209673365	9.428144460474182E-4	0.2620474514356022	0.23685825339284658	0.23971928868161865	0.2613750064899339	
910000	-6460500.460582922	-6458393.192315621	-2107.2682673006584	-6458393.192315621	140.71936317141973	0.06064205081120912	3.776350479103624	4.2499436556381124E-8	1.1167617734519963	4.9332526408702645E-8	4.219376695451212E-15	1.4670673570815125	1.0	1.0483055373985668	2.0581086431650802E-5	2.886339015605182E-4	0.009139118608984236	0.0013954698436024456	9.206482488199569E-4	0.10452357408113418	1.7744543272917604E-5	2.3708886310946196E-4	1.484613275633401E-4	0.007272477129288164	0.0039461577202293836	0.005010368333906774	0.0026383209144988425	0.002786096537556421	0.005292916505336303	0.04300202519562386	0.03433169697708999	0.010898558316485691	0.033521794075654913	0.06444855742692976	0.08640964383800258	0.0600691163671273	0.040723768725102055	0.019685712890213536	0.00986312915987401	0.0069915548867288384	4.769266838222366E-4	0.0012897361712634547	0.0010635819162974165	7.299172250616219E-4	0.007377394347631662	0.00804513071316539	0.004615365141080678	0.0023762554862123593	0.002726301169374997	0.0013893294956986606	0.0011117807384969699	0.26186046373485383	0.2368578971505833	0.23933163637913094	0.2619500027354331	
920000	-6460577.247426505	-6458437.573095577	-2139.6743309285343	-6458437.573095577	127.32141603549478	0.03776999791194317	4.806670775346156	4.667987190374736E-8	0.9217647293485394	4.8057248416496156E-8	3.2200640316946252E-15	1.2900739285342904	1.0	1.0249041681724151	8.721768197545656E-5	1.2377791336576517E-4	0.004437190292159403	0.003028897583082802	9.192386840176827E-4	0.04223447585931276	0.001369538709709441	0.0010580751643713793	3.047611618747685E-4	0.004890220516924327	0.009497782817969765	0.0024530291533498647	0.0029311546541855166	0.003830505388875701	0.00704695643934543	0.04208402774813381	0.03371749980143868	0.013289741480942422	0.03002227046239288	0.06077990485912877	0.07253508595616379	0.05819192291938396	0.03622629397483978	0.021572220007175836	0.015383896011398474	0.006964596877166511	6.265008435648075E-4	6.713184394241484E-4	0.003081637565937468	0.004249886616637856	0.01127153677009984	0.005146750016589519	0.011677155132423032	0.00596863202830148	0.0041031021490682724	0.005086359911798825	0.00152498976880562	0.2620858357359817	0.23716333269979223	0.23933136775665642	0.26141946380757086	
930000	-6460567.457447163	-6458410.915551938	-2156.541895224609	-6458410.915551938	131.45960618608777	0.19594940942820008	3.935540517685688	4.424029035846776E-8	1.0845316452102192	5.182057936366723E-8	3.2119448432482044E-15	1.2970414565706074	1.0	1.0228570476405465	2.8696610087910947E-4	0.0010533104100518963	0.018257245094198935	0.0020111152854623334	0.0032893580584194447	0.05007206948071219	0.001223163213973234	0.0012393819367172497	2.65270127430682E-4	0.010007047602093755	0.008271921885342355	9.774677511907403E-4	0.005346440232993025	0.003063607750759718	0.0051081570691403596	0.030997436996383774	0.034850910423369345	0.008104961707299277	0.024220770602829546	0.06462240746397964	0.07690048333366908	0.05956325097693804	0.03785927250000971	0.029054853213693298	0.010439353310940987	0.008699623200987933	4.4530602422923924E-4	8.557923863116217E-4	0.002259589887394377	0.0029961764771323485	0.005096430232255518	0.004516521320186822	0.005158871466747584	0.009466506540681445	0.0025047201277309914	0.002093538135623786	0.0017749783784858516	0.262051889303921	0.23707304941623428	0.2392981700440876	0.2615768912357583	
940000	-6460490.5992196	-6458402.774295321	-2087.824924279111	-6458402.774295321	139.15653382280692	0.06766670939699913	4.128049048808217	4.477459420110103E-8	1.1859517062748266	5.381768388788448E-8	3.975347292566377E-15	1.3483545696565689	1.0	1.017179480244664	7.93891823928888E-5	5.042765703909585E-4	0.00676263630190792	0.002360574639601351	5.956001229197941E-4	0.057888463171501835	1.868094989291026E-4	0.004336539921143922	0.0013710760470180112	0.008718680493874245	0.008633008089046304	0.0017449338600875508	0.001881602395790535	0.007653701697947538	0.009060729208908472	0.042597979594080314	0.025581012122747084	0.015601562434390684	0.029313216982751383	0.064806314396655	0.08290184545480704	0.06362538753073077	0.034518555925749435	0.019827890197674194	0.011339210650035157	0.009852868198078436	0.002045341357907053	0.0026388612736557996	0.00300022862788906	0.0023319232198465347	0.003638526562530712	0.0067879487378297255	0.005779360027682084	0.001829459919295129	9.792934408275286E-4	0.002513858509500179	5.637857097024175E-4	0.2623860891971292	0.23667845874900043	0.2391788565645435	0.2617565954893281	
950000	-6460487.621633355	-6458381.327153731	-2106.2944796230363	-6458381.327153731	113.72028325686715	0.19210261027578346	3.642720137852511	4.917837180859371E-8	1.1868884716667791	5.665520157109973E-8	8.164013307636406E-15	1.7906230100789342	1.0	1.042501206155804	0.018551367677484398	5.998194454751806E-4	0.011597673291465618	0.003969925214829533	0.004026290144154278	0.09432950973914948	6.405346957171654E-5	8.132605302872445E-4	0.003208834597863169	0.005393852833403128	0.0056639110055084745	5.718431311637518E-5	0.0034589084442056923	0.0043994243544239805	0.00506807875169152	0.03939822129925604	0.04692784165693494	0.012551310120830148	0.019167559469549657	0.06015308581313377	0.07768420782352226	0.06557895779333643	0.03889993360417389	0.016916098515817674	0.010118258291879859	0.007606263320831321	4.70258137978234E-4	5.558313560466944E-4	0.0013188996442603245	4.771773365857623E-4	0.00409999367934582	0.0026065089773785817	0.005100874929664233	0.005988089527800489	5.248264204179918E-4	0.002429172192744993	0.0011986410101678183	0.2620468266293673	0.23677127084437957	0.23953422425550186	0.2616476782707525	
960000	-6460525.492307985	-6458414.489349011	-2111.002958973907	-6458414.489349011	128.16592504703942	0.04583007993669618	4.10653268288949	4.890853183306416E-8	1.1110006740309495	5.640176831736973E-8	5.643864028653277E-15	1.4841523401060237	1.0	1.041458581982215	3.76146765987365E-4	6.944983299780236E-4	0.012403919299059072	0.0031399760696256595	0.0027424981464450864	0.21186750587667916	8.339533430164905E-5	0.0020145461582220547	0.0015244088952116406	0.018497935842338883	0.0034087008858469667	0.0021266142014739337	2.975225793066166E-4	0.008941860249988531	0.005429783272446666	0.03287699928509241	0.04117785843187637	0.018632065559837662	0.023524769028049577	0.05666102723388039	0.0767513236704895	0.06083611716473067	0.04232059990042847	0.02661624880121199	0.011113208761564188	0.005314554864177638	0.0014909971876835208	7.090165909471721E-4	0.0029492616184111395	0.004403097173275427	0.006481435309430406	0.009246787866017799	0.009216460170399756	0.005967631126836282	0.0014916832070467321	0.004201815182380687	9.62213627638588E-4	0.26208856271695136	0.23678417331785068	0.239407656400044	0.26171960756515517	
970000	-6460531.578646789	-6458404.073411057	-2127.505235732536	-6458404.073411057	139.54058404859157	0.05587502767125638	4.128160486328138	4.785130393606872E-8	1.1309176946074686	5.195478707277187E-8	4.144767399543304E-15	1.3445350712345312	1.0	1.0345346947523975	6.010858352586715E-4	1.7116702038528922E-4	0.009947869451422902	8.899533983294482E-4	0.0012883875774238548	0.020697922966282322	7.698381907040303E-4	8.434620544267422E-4	0.0023978550913800276	0.011610225352652328	0.02418964770683602	0.002376792079040275	7.845763559188653E-4	0.00582883487357829	0.009870531703638625	0.036626500020054964	0.037290114094871006	0.005512386920793707	0.018754578523001515	0.05878985894807112	0.08637486810197303	0.061092059463201294	0.03814740796810432	0.021997869776411022	0.009658886932811384	0.005228805417499997	8.133305966649567E-4	0.0015332697973303206	0.0032766448102780907	0.005692863731785491	0.006148529523159474	0.007067188661893051	0.0077199575455252625	0.00350001316297551	0.0012509454894170317	0.0023014211070425347	3.8146501198326377E-4	0.2622688428443105	0.23680647416913453	0.23936638047668674	0.26155830250986933	
980000	-6460465.563988489	-6458407.0193866035	-2058.5446018858797	-6458407.0193866035	122.11363321260824	0.07800857221451601	3.6170398280024036	6.120052275519895E-8	1.304660056539903	5.965501136007262E-8	6.85709211592068E-15	1.351907121606837	1.0	1.0473117637442428	0.004376550864150736	2.6379861314918186E-4	0.012172162944041802	0.002206217549003855	0.0023441780914406746	0.12682556636439984	0.0012308516167880714	0.0010368101555700727	0.0011566750812507058	0.010201681806895697	0.008893715541030491	0.002814654742179501	0.00175356605629249	0.004460104000942491	0.006073791035855608	0.03343494136992971	0.0396936487113547	0.00810549090355409	0.027752192252519983	0.0604485595842002	0.08362113425401613	0.06307984098648152	0.038589090826869746	0.02306182025884519	0.009734363137443431	0.0067824757003600005	5.34039475514856E-4	0.0024138872022518316	0.0010976641761316103	0.002345027953348195	0.004929743351673212	0.003224978800324417	0.004253681466199781	0.0036115712748162956	0.001102472889311863	4.99618965601973E-4	6.191676470282375E-4	0.26201305096375754	0.23708258024106038	0.23936060632559894	0.2615437624695842	
990000	-6460517.595076923	-6458424.794242041	-2092.800834881937	-6458424.794242041	136.3458368065855	0.10175858321353581	4.002970126063498	4.752531216685914E-8	0.9806174530636073	5.933969585750256E-8	8.920714125307206E-15	1.864649553114235	1.0	1.0323807597252985	4.0885792826612344E-5	5.437416364060388E-4	0.008154475067705797	0.0025669228408855965	0.0025394518893686324	0.13666996167231862	7.009614879939528E-4	0.002364978527773462	4.1948059397480057E-4	0.00901677113594789	0.006114626251577195	0.00759586572532327	8.904988973246973E-4	0.007463417879021255	0.004364194267730761	0.03773201506503655	0.028749713419336152	0.01163942518607404	0.01964025567308695	0.058539051706311795	0.08500674963492973	0.06307984098648152	0.03977699648433425	0.01721384948721911	0.014106392272727607	0.007952619883053218	3.246908680690841E-4	0.001153120126437766	0.0027348126196303137	0.0016983926319883182	0.007512595979825713	0.0060784516800825574	0.005012846880635717	0.006602667211701626	0.002201744819002131	0.004340953613898889	0.001961142072359494	0.26227005160052036	0.23690291079154951	0.23934682846933344	0.2614802091385978	
1000000	-6460516.53012746	-6458406.543555989	-2109.9865714710713	-6458406.543555989	122.2497235367222	0.028579038155878023	4.593370295490933	4.998905857439561E-8	1.1837035104870752	5.423194742619768E-8	5.624638019882312E-15	1.531890801674466	1.0	1.048345860117579	5.505036590859287E-4	2.250669542199979E-4	0.014043329464745638	0.004609086051493723	0.0013551880400380098	0.09333525221788751	0.0018590078751940548	0.0012012162851089468	0.001147794984933693	0.007573801825158316	0.007486193182337295	0.00281971783618582	0.001972501194450145	0.005542855442595594	0.0037778132592685113	0.03970921093367939	0.032343179941389695	0.0084439488048795	0.014863607780402832	0.0628291433552062	0.07883973175165451	0.06563972476399356	0.037177362591075055	0.023595179064022052	0.008612674355214976	0.009036616453756254	9.78405455870342E-4	6.319183102945017E-4	0.006521243372855751	0.0017597040775253411	0.007087828693615122	0.0061952212576291445	0.0029850858631875602	0.007443662617545381	0.0021465886549127877	0.0032764539518653794	0.0025710554400277174	0.2623278776118423	0.23712208352711878	0.23938278385142633	0.26116725500961374	
1010000	-6460497.594137815	-6458401.622223358	-2095.9719144568735	-6458401.622223358	126.0717757838424	0.0664841403178677	3.928957183751087	5.5150304444995103E-8	1.296479685481677	5.61502849037006E-8	7.04060245090896E-15	1.7207720354693357	1.0	1.0467992216431141	2.9203025572726013E-5	8.723195936770251E-4	0.006212043503744936	0.004269520857762782	0.001908330664626356	0.17275043252531772	0.0010781519087246264	8.004057514480444E-4	0.0014136064966714117	0.001263367955176394	0.005591940890291717	0.004698972258888666	0.0010066206066435782	0.0031782332241983118	0.001786535726896902	0.043940647738099504	0.042392966637146055	0.012226242570135921	0.02787976033890558	0.05485267263321084	0.08202963858579888	0.06708964175583029	0.03689419222669585	0.019334709187078365	0.014789150500831917	0.0061086880322382174	0.001819014266843455	0.001318506632906049	0.005156484112517998	0.003927614884923736	0.005363593533008046	0.006127271533386327	0.00911164555001521	0.0032831895566042975	0.002698703401693134	0.0011202894972201286	4.689071013006379E-4	0.261951767706795	0.23675554806760468	0.23938278385142633	0.2619099003741751	
1020000	-6460471.320122505	-6458382.731357855	-2088.588764650231	-6458382.731357855	117.53685942862583	0.01478875059175143	3.975550647910972	5.980867875197407E-8	1.1824645593507	5.443092031626439E-8	1.08401814056564E-14	1.964596677852547	1.0	1.064319102685538	0.00304052791823514	1.2147301554789009E-4	0.01735002214264119	0.0028611713542925662	0.0019053586506584512	0.1272493123475393	7.670718318411463E-4	4.971704726416114E-4	0.0019895783449441766	0.010993203906603626	0.012575479422739589	0.0026910379837956667	0.0050241037497846955	0.0026937425354542984	0.003057779190441785	0.02782762222483903	0.05678785611172537	0.016536955783238022	0.031026105496512132	0.06266751287594498	0.07964308588115873	0.0556765164086565	0.03853075136551911	0.02036296718768332	0.00993311633767149	0.0070166626397878806	3.1308964392658204E-4	0.0031103541374395386	0.001155864244415061	0.00155111947981221	0.0032193523332322807	0.00343917176192122	0.0023786403032734806	0.0014273707657824976	8.466728232528907E-4	0.002526726414503307	5.366946509556261E-4	0.2622124648959208	0.23685697547837004	0.23940218823130927	0.261528371394401	
1030000	-6460478.751969776	-6458384.851649596	-2093.900320180057	-6458384.851649596	121.20989233520531	0.047696083184038035	4.182254623313102	5.0898716941984E-8	1.1935303474029697	5.876478218713456E-8	1.0358941281883749E-14	1.941502833833077	1.0	1.0523188713937037	6.334144136575415E-4	2.7749357789127674E-4	0.018493157142877022	0.005056680108222675	0.0033488433588059704	0.05822143897151934	0.002511265749971427	0.0032629370944995476	0.0014674258015656078	0.010184580628094348	0.0063083267834944485	0.0012905821447331618	7.707605490158323E-4	0.013596561028717551	0.01256390966644544	0.03132978821309983	0.035009784484142256	0.017615919447971175	0.022321221636458402	0.06135653322236976	0.09165248443120562	0.07690292349198002	0.04026164614000656	0.02050080547795402	0.01384029712948098	0.007111002073347638	4.957564372969858E-4	0.0012804788881778375	0.0029866051262546498	0.003324327809082621	0.006142934808234838	0.0047805202041587055	0.004781874534896524	0.002341525202053816	0.0019296029554092306	0.0016785888642337464	5.72551251806468E-4	0.26190001322526113	0.23679753426744926	0.23940968418471256	0.2618927683225782	
1040000	-6460488.912901179	-6458403.932769896	-2084.9801312826353	-6458403.932769896	121.97194845014552	0.14994665476871624	4.453113264192095	4.584718995651595E-8	1.0778164889122532	5.6086641261026265E-8	7.401165145541829E-15	1.8003236207926154	1.0	1.0471637592022132	4.2732039476067166E-4	2.973850145528355E-4	0.019941655635893434	0.0017481460658736717	0.0016108239720333045	0.07919058679406676	2.525982352664306E-4	0.0014886118582136743	0.0016885838516275606	0.001717109317763536	0.01546711517486443	9.850551880193025E-4	0.0015184919042822494	0.0036891098834957448	0.007104854779207682	0.03976562432681924	0.027614772199226676	0.0076562063386532275	0.035862258206218016	0.06736830120793298	0.09637981991656697	0.07301349116420391	0.04168446798013515	0.02130358103257558	0.01222736017207274	0.004792258527809874	0.001004727497529565	7.432871480329117E-4	9.613713603760443E-4	0.004695311589266022	0.007570963699949943	0.005428415980411211	0.004063885872223746	0.0028045590592598382	2.7890633975625995E-4	0.003466169761560819	5.883437996990317E-4	0.262315690412252	0.2369571812573091	0.23926147952795176	0.26146564880248824	
1050000	-6460499.9055432975	-6458395.983659538	-2103.9218837587123	-6458395.983659538	116.45139223392049	0.05960231683140678	4.184578662037039	5.418941734625386E-8	1.2928061794765195	5.68805728449534E-8	1.1253400341381957E-14	1.9586061846276148	1.0	1.0423901643457518	0.0017903209529628733	0.0013027444805281672	0.005598915795176405	0.00389024791837968	0.005208785471246671	0.06914718577820958	2.572539382299671E-4	1.0538405080743827E-4	0.0014067992320824147	0.01715963765115484	0.022493998658245872	0.0015911847197761274	0.0026811889120189948	0.008827945203663546	0.007574243929026718	0.04289981171840367	0.036010808184570385	0.008137880996925166	0.02407635640268124	0.06830286956914598	0.08194642866287402	0.06853507991409055	0.04069119522020165	0.020735476118647397	0.008925777660197799	0.007805756934711687	9.168958224845126E-4	0.001326030812413985	0.0015187584710253136	0.0033442528512513266	0.007561943549301794	0.005022813437269562	0.007111690174240787	0.0041806349005826925	0.0032157514313373714	0.0010777073935085205	0.0010867812361878258	0.2617617550485727	0.23738469047439656	0.239421463957046	0.2614320905199858	
1060000	-6460523.199126838	-6458402.903157834	-2120.295969003957	-6458402.903157834	118.0000480579679	0.6984824581719542	3.712840142324566	4.20699408750117E-8	1.0709092845986143	5.330130019050854E-8	7.897027169724899E-15	2.0273279616059154	1.0	1.0601533716919418	0.001846785593025967	4.650540406077005E-4	0.011767925713607288	0.0023168910191581167	0.0033415357076590625	0.039836863570906204	7.534728369316008E-4	0.0036981103576374363	2.7732205103113113E-4	0.008959497925097542	0.013742495356055673	0.002646685778323319	8.291928986719137E-4	0.002993441360827135	0.011417966087362178	0.0355122253862236	0.05346225165932068	0.014733431786858084	0.026397926913650303	0.0699559838263374	0.09829134551146726	0.06571229423801768	0.04067452253095699	0.021029197118909385	0.00928146523418118	0.007884261318719075	4.7577658942312567E-4	9.845280530130576E-4	5.765597254237044E-4	0.00330903070516383	0.0036817411608090055	0.003722871426505031	0.0047937341614051835	0.001900036993981315	0.0013612929914371893	0.0012218698088265589	0.001295682160126067	0.26221622975645226	0.23697837294827884	0.23907659617071014	0.2617288011245598	
1070000	-6460511.154513937	-6458415.089416986	-2096.065096950934	-6458415.089416986	125.51083277778959	0.030908756682437876	3.4496271483591907	4.5830174276004663E-8	1.1014315574949178	5.7979704127001684E-8	9.659139696821109E-15	1.8869826907522305	1.0	1.0384621530653761	0.0012052007417242313	3.324290566284474E-4	0.046304773207231135	0.002003406537537677	0.0016033485700356481	0.04183855975760159	0.0010157675416178965	7.732724010165168E-4	5.00669426920385E-4	0.004362820941484038	0.015108113789756806	0.0017188344601558835	0.0022100709382601156	0.007059351131765788	0.01301679407188378	0.023287069142909293	0.036624705096243965	0.004585518858826991	0.02237248690175992	0.05640695676981071	0.09249121872622966	0.06048129303952433	0.04192795207084657	0.02789739121714592	0.010960784947723887	0.008056993217054855	3.7697208787887247E-4	0.0013838802038807058	0.0035936764028337486	0.0038670004758423714	0.00442011822270105	0.006949871655259641	0.0038058191293175335	0.005325363270228379	0.0024105329185596094	0.0016701669884827577	0.0012566860827360343	0.2625233335192	0.23687379268283557	0.23928706334323208	0.26131581045473334	
1080000	-6460505.5553585	-6458409.5229508905	-2096.0324076095453	-6458409.5229508905	125.74234063158566	0.09758670325953578	3.9636315282961623	5.0115220726506604E-8	1.0659959199659323	5.6416245981307524E-8	1.3644027812030047E-14	2.0840246118057837	1.0	1.051144881677321	5.231091565564792E-4	1.7333441635401586E-4	0.012602530744950493	0.0030933437011231597	0.0017072770558540784	0.21489699184391817	5.136689973873045E-4	0.002496041985928073	7.942770006471423E-4	0.010624029526055396	0.010872606387209226	0.003763885685073188	1.6784236887032211E-4	0.003178858038619676	0.007792250877836178	0.046584586110435984	0.03758470032908775	0.006681765467425924	0.020189761787632186	0.05115958139331344	0.07303745191782493	0.06004519460317012	0.042480325463995015	0.028560625165682422	0.009950016420788181	0.006262561384801992	4.165036319961453E-4	0.001742115514017175	0.0018707195163082516	0.005601947328320564	0.002260503588706378	0.004241958233682948	0.00365951703506621	0.0032049454776636763	0.00100867130396242	0.002132418936279092	5.41389250864933E-4	0.26207014937326256	0.2368664610442174	0.239571457147653	0.26149193243486807	
1090000	-6460516.670791941	-6458409.5673991665	-2107.103392774566	-6458409.5673991665	186.63833060040113	0.1577917159859167	3.95590011250461	4.9514144177768666E-8	1.0521812238701547	5.170958592427184E-8	6.887694036253532E-15	1.7130376975046757	1.0	1.024084579641836	4.907717739524086E-5	2.8416732511520997E-5	0.0036094196942158614	0.0018439521247705652	0.0017011151441583073	0.2799153990946541	6.748521433396514E-5	3.034193631593792E-4	1.2756646788473407E-4	0.0032928189105407395	0.012446510757439433	0.002888308828960533	0.0036858302123279826	0.007423933045771548	0.0016142391416223217	0.06667234822302101	0.05874710869488169	0.010794942163026202	0.023583262474732303	0.06544193732176269	0.09522996993480849	0.060833028542516196	0.03638582493669293	0.022240154791579456	0.008142262583252704	0.00728691376587065	1.7974041761744576E-4	0.002089693444319521	0.0021270692097609244	0.0013067869528976804	0.0038829153831367613	0.006859646910032453	0.005872400052804623	0.0033786263232976578	0.00126884716344268	0.002273202992341442	0.001194427046353632	0.262031721117016	0.23702862616122736	0.23926375900242555	0.2616758937193321	
1100000	-6460490.134848296	-6458395.285700414	-2094.8491478811707	-6458395.285700414	119.10503968224504	0.045479838550364575	4.027006131039089	5.2919651269659746E-8	1.1733995069420697	5.5595501672304675E-8	6.399566665158494E-15	1.5593389602202945	1.0	1.044541512943421	5.179887260808995E-4	1.946398579800896E-4	0.0022357905676226174	0.0027645771946014307	0.004441413424977623	0.09969799530736155	8.567873199356712E-5	0.0032785841796070026	0.0016455896301295267	0.0035162934261824446	0.012921916270944602	0.002950819689397275	0.002027394881074943	0.005704961003580142	0.008150545688863324	0.04220456455496573	0.03722676116900428	0.008569114980514787	0.021520506821892715	0.0591533593225671	0.0966753610527699	0.05814946703609815	0.04964064041995252	0.023143006826114306	0.011821833115653753	0.014146233285980142	0.0011539604755248774	0.001365316467492132	0.00290684157584896	0.003675450364648852	0.003913250487801515	0.0047665529959821365	0.003687348224588474	0.00378486560979167	0.002998998475164289	0.0025862022872106057	0.0010403411313657843	0.26228387011955817	0.23674071988843307	0.2392573447878045	0.2617180652042053	
1110000	-6460463.190616637	-6458405.549449376	-2057.64116726049	-6458405.549449376	149.2390393540114	0.7702401655413436	4.028656456346073	5.982589035454316E-8	1.1158122860657922	5.948662488420498E-8	7.743149641483836E-15	1.5795862708164814	1.0	1.0401420019493388	4.1638407220356247E-4	6.933522694811239E-4	6.901660696441486E-4	0.003903967473958949	0.002121466150833838	0.0612316826268604	1.9914324634098755E-4	8.271425480038285E-4	0.0030261302960277914	0.0038761644774159645	0.00844063050983592	0.0017050182958110772	0.0014041122998288637	0.002790096292058573	0.010401482417725713	0.03264877550622366	0.044282104201111214	0.022857658052739527	0.029267586750609316	0.07461976618940436	0.08073434370136659	0.06548716993614102	0.03987352623737812	0.020583529188157895	0.009582419161591157	0.00867691864190912	1.7719441180322402E-4	7.765978958390657E-4	0.00338613109076071	0.001440192072944304	0.006630719804206912	0.0061051453335221675	0.01029604786354237	0.003487651449568786	6.399962921540085E-4	0.00274725407108096	4.623722537168192E-4	0.2621559603901312	0.23659104011798446	0.23952365906117684	0.26172934043070845	
1120000	-6460445.343409585	-6458413.270546568	-2032.0728630168792	-6458413.270546568	128.7348295255739	0.03951473993870823	4.037747797155672	6.239062945783009E-8	1.020803767171958	6.600438586074085E-8	4.6326375759913685E-15	1.102553674109039	1.0	1.0177041607706376	3.8432040120935177E-4	1.9454204381566214E-4	0.005015191876559109	0.0016352118504463352	0.004034217762381931	0.052469523951414104	8.08092657392975E-4	0.0031058172480116168	7.953601404223127E-4	0.009909470533102127	0.0061944600524231775	8.043128638898667E-4	0.0031831003352377906	0.0043157335424774575	0.01341431493473887	0.048102762170359845	0.04271355558023133	0.012254539970481036	0.0277671388208904	0.06612348862413736	0.08245103863182343	0.06206528086387841	0.04076368250037833	0.024059713445309557	0.01096680692169808	0.011271876601080795	4.2367322306736163E-4	0.0019669759482182888	0.0014581276605926722	0.0028334439925521674	0.006542642812239407	0.005650630501831747	0.005377614069465432	0.004841066205753395	0.0012231075143231429	0.002733918199727475	0.0019367806911367307	0.26201929379840594	0.23662147714090231	0.2393326881862148	0.2620265408744779	
1130000	-6460465.558456495	-6458385.269733202	-2080.288723293885	-6458385.269733202	122.51731715226826	0.06592106200985964	3.7552061241532857	5.772037717817058E-8	1.2340154894618725	5.630613592804129E-8	3.2821543531805526E-15	1.136165343151702	1.0	1.0431189777551746	0.006574001658587693	9.62322998177248E-4	0.0029149006181899808	0.002702260878338704	0.0017594566605631029	0.1210494425956413	0.001418088662566673	6.968283257265539E-5	0.0011006255069510346	0.0064068503217928514	0.005682115656095882	0.0016199821145655017	0.0012426361703341618	0.00615601380852156	0.009424630336758765	0.041475848800275404	0.04407297802794077	0.010970312962597926	0.032785887712762064	0.044865711281798615	0.08163714312140466	0.06199045513821548	0.03941027485964474	0.023689320499933546	0.008994666866303628	0.005198413615420976	1.8695250828662597E-4	0.0011014862608685286	0.0013963521830282705	0.0018979317050863557	0.0027471731070211674	0.00417538979400504	0.004743046435858838	0.001480971564960685	9.187020801168929E-4	0.0015225120396624321	5.797456085918793E-4	0.262391477977715	0.2366676038473634	0.23955141056238455	0.261389507612538	
1140000	-6460562.715829297	-6458458.122429958	-2104.593399339557	-6458458.122429958	122.94933001168593	0.19524169691655963	3.9944604281893987	5.6483449686784535E-8	1.0552466097809992	5.872362179214333E-8	4.938246070805114E-15	1.26763878230653	1.0	1.0406825177257526	0.0042572720267321515	1.72938976175992E-4	0.002286936338906006	0.002995004602626732	0.005878654074438361	0.19669609744741773	2.560854283271173E-4	0.004518665712065273	0.002321051692860286	0.005483744269812805	0.01475434407484032	0.0034404483701853394	9.831464740863239E-4	0.004387147164199538	0.006212994651787053	0.06205469273590659	0.05173888383046895	0.023088260053826838	0.027674119018911564	0.07084618916255823	0.0838108389360327	0.0678337646982051	0.0419258619295434	0.021115399211172493	0.011556045692041354	0.011280754880085106	6.650568107577317E-4	9.437947856910172E-4	0.0022489131490642973	0.0018727668678534615	0.007619633630566824	0.004910017979811904	0.006178239888167433	0.006910233041327734	0.0025307475752566486	0.0011517379226857003	8.676900445620663E-4	0.2618972801131536	0.23706766866921278	0.23959953808700954	0.26143551313062496	
1150000	-6460504.684995375	-6458408.415794833	-2096.269200541661	-6458408.415794833	146.21055813298548	0.08057518248543928	4.139886297882363	4.930911506268132E-8	1.0405992849138612	5.376988458974011E-8	4.128145529182723E-15	1.2860681959494775	1.0	1.04310708591298	7.079036603195955E-4	5.198057093991991E-4	0.01931864681115619	0.0010545835809835462	0.0025414479940712113	0.0792022752563632	7.926578606057664E-4	0.002812936617423596	0.0010532674829738062	0.004205054630377227	0.009551368182908339	0.001542554261178493	0.006877866854148595	0.0028967865831119664	0.0025018397252982343	0.038894646562335905	0.0394978299073481	0.01867803077962329	0.019277947269717013	0.05361181746461741	0.07892181110469511	0.0689417603167221	0.037052160537102925	0.016377531875726718	0.007554060506902076	0.008857802650566833	6.728207103859425E-4	8.397587323655425E-4	0.0033426530835264172	0.0016183753938128662	0.004495166072317646	0.005664544420720074	0.010038696326191464	0.0020093526311737524	0.0011175483413287345	0.0013550629910069234	0.0010067326783997279	0.2621429584463715	0.23682737652355249	0.23962715863421555	0.2614025063958614	
1160000	-6460472.008851418	-6458430.711572805	-2041.2972786123926	-6458430.711572805	133.45864988754485	0.0646974260434863	3.6190953155829892	5.457955519232209E-8	1.1827018923132633	5.89409265898973E-8	5.5634049884740625E-15	1.3455774431871974	1.0	1.0471100757262526	3.162720857549876E-4	6.673040483789252E-5	0.002483551550046633	0.0022734629082742336	0.0047233018308079685	0.007226878814633311	4.912642924438311E-4	0.0021387680752306903	0.0035309080850279544	0.009566406016721669	0.013315942373485755	0.0049903913737661225	0.003301422052636024	0.009251602367074762	0.005269863003735285	0.05437840807833609	0.06756709892924638	0.016112833872126694	0.044936012533098424	0.06590246572570833	0.07468074392845386	0.07062376424699146	0.04568258629248118	0.023143981912270108	0.010019564938908765	0.008119518264555365	0.001027542713726479	7.169836930452908E-4	0.0016465156754049337	8.895049615791861E-4	0.004170965897786474	0.004645217827896795	0.003469302086379813	0.0026740204955585877	0.001295552821639204	0.0022885261044704765	0.0012973975883493706	0.26224220799044246	0.23705535329246152	0.23922449034534016	0.2614779483717567	
1170000	-6460465.758870672	-6458401.042792751	-2064.7160779210913	-6458401.042792751	117.36549475244753	0.059821850961615096	3.773417519089236	5.7380234177015774E-8	1.154292981089103	6.061570162584597E-8	5.9282706334443965E-15	1.3613543826036005	1.0	1.046412886545352	0.0017129207121479649	1.8242985610216676E-4	0.008617211843039003	0.0028443340258260024	0.005074818313166123	0.1710280795387376	8.041185450285453E-4	0.0026427204871621026	0.0022658377970644706	0.013802608186598658	0.010331290172988707	0.002100620139875803	0.002487385302730957	0.006888220160691666	0.005489710973951282	0.048611122097035955	0.04841165341235176	0.016356032895116796	0.02202184347504005	0.06674325300808645	0.09235524657085091	0.06766335333065625	0.03589936430690315	0.022000483047296054	0.011378856267051572	0.005863677883699122	0.001670471530642747	0.0013295080796761935	0.0010187920623257085	0.0032543275855959224	0.0033149197612983372	0.0027304579206323468	0.004452525094683138	0.004066983719015536	0.0019354574038407512	0.0014569652645870434	0.0012530203063619155	0.26210555775004996	0.23722644366503254	0.23941548155691542	0.2612525170280029	
1180000	-6460440.26145669	-6458416.88850958	-2023.3729471095642	-6458416.88850958	117.43522541295351	0.1532159231177785	3.929375033217738	6.135613613044759E-8	1.0631391330004298	6.149474389996318E-8	6.94014280709424E-15	1.4336726941738485	1.0	1.0488251605744725	0.0020388791682955966	5.649563182447484E-4	0.011722365943247812	0.0016312632671526422	0.0023155900624500484	0.40286273811913265	7.14966026806931E-4	8.683914971989222E-4	0.0013548227871087416	0.005249857895309535	0.01123316230956862	0.0021570370566412283	6.503097790142854E-4	0.004480498558444556	0.005521775911145345	0.0505395866986535	0.042724250731750305	0.01555787004544867	0.032505823391953875	0.06597839441481378	0.08084543630003446	0.05596490630357686	0.04167655751545894	0.02058867703736395	0.009245271135710971	0.006241919618457327	9.935036247866514E-4	0.0014794929010921104	0.0016940621953003571	0.0014517784999744697	0.007081314597280594	0.006899011204550052	0.0048739125344443995	0.0032767687204260354	0.0028870034745855783	0.0034388117630825502	0.0012450360327468412	0.26233507445857374	0.23685856210061718	0.23904317697760016	0.26176318646320973	
1190000	-6460466.012618612	-6458403.379901576	-2062.632717035457	-6458403.379901576	113.82084747114861	0.021500831467019282	3.981383838393275	5.4556726974847673E-8	1.2012507599583861	5.638751922235844E-8	5.9813643418838044E-15	1.482131191623022	1.0	1.0409018910076613	0.004559081976851048	2.4103171551930361E-4	0.016179132240870548	0.0047523050182305395	0.002272660238197166	0.12358008365985192	1.946758134463848E-4	0.0018900700801922068	6.394642340804018E-4	0.008931898965753618	0.009023827600565786	0.002534973532970996	0.0026836195970618656	0.005619558803638627	0.0035860855457753456	0.051812292641850416	0.04869111651471177	0.006881180338648284	0.031413513860478595	0.05470992289416912	0.08107954776827199	0.06340270493223611	0.034242679419625416	0.02254357162895004	0.013500526385811033	0.007540569461962914	0.0016995467562405018	6.736515521742415E-4	0.002941368786399628	0.002212339024444073	0.006127671435870279	0.004444932348764371	0.0034761263010930073	0.004494558319455149	0.0028978671159989606	0.0025978440990151704	4.418340449965318E-4	0.2620377036429082	0.23695266514517724	0.23940456339490718	0.26160506781700815	
1200000	-6460469.68209884	-6458391.47896178	-2078.203137060479	-6458391.47896178	128.46684237856738	0.11893414342943973	4.051009598831422	4.428314452106214E-8	1.077121458371916	5.558130061760048E-8	4.591706069746377E-15	1.408328742242599	1.0	1.029386281426071	7.187383715717349E-4	7.127033857226496E-4	0.009404442296925273	0.0026170598539470326	0.004530275052146416	0.04806951508427644	5.129542693733774E-4	2.256066879950895E-4	0.0011049175579051027	0.017741117271913395	0.005133611246777594	0.004997838518087283	0.0017670222581790845	0.0029111688439980065	0.004785528605212869	0.04226372175524235	0.0314146072776339	0.01082335328119315	0.029351200702684745	0.06313558116806205	0.09193506187579642	0.0635790212770399	0.040142954421519425	0.018969429037528962	0.012078662327626036	0.012237140932656923	0.0011326474283041964	0.0016512914060490308	0.0052362648860772255	0.0016767516395651302	0.004100258818766223	0.0051568612737296965	0.011029465408495705	0.006094679237965967	0.0017061292073260674	0.0019716021160902176	6.187789879355428E-4	0.26211942544437566	0.2369618814504897	0.23919887543876459	0.26171981766637076	
1210000	-6460515.290518458	-6458426.3028644575	-2088.987654000247	-6458426.3028644575	153.20151139828252	0.18244160960656688	3.657548647884047	5.405381050892628E-8	1.0699526959199577	5.931299023548717E-8	6.524384527917555E-15	1.4247559771011136	1.0	1.0269422998654054	1.781242499596074E-4	1.9562502042226436E-4	0.02898173588073805	0.002083351321251391	0.003000176960306891	0.227631625492279	1.1128941550734297E-4	0.0027415186711715503	0.0010004560293786038	0.020929105386959787	0.014111599191665058	0.0016244002470273695	0.006507292630337631	0.0051713392971293745	0.006589242917951789	0.033391825755652846	0.053636732507935936	0.005506934094755958	0.03508504005532729	0.05925772450134028	0.09264219756650989	0.05748787882175325	0.04223013697929985	0.015834704628149773	0.014542165804536173	0.009594322517406917	6.044717872973877E-4	0.00250922395420418	0.00265431073204553	0.0048627105358248785	0.0051065239698579006	0.006644642615644808	0.006162408308354703	0.00645692233142039	0.001624405848741848	0.0030715853999719682	6.771432888870641E-4	0.261404547407281	0.23714286883518973	0.2396394904968784	0.2618130932606518	
1220000	-6460423.008370855	-6458379.362291693	-2043.6460791619338	-6458379.362291693	148.99557861488097	0.1276318496841368	3.9930810917072113	5.744706768588615E-8	1.287549670365682	5.918531596705481E-8	4.424712433702653E-15	1.18539944301283	1.0	1.02446657616384	2.3076072213025194E-4	6.613280236425408E-5	0.0046404064953575516	0.0018089193432875485	0.002532165019122178	0.20179493917877864	0.0013591871030368466	7.471976127882644E-4	3.39375141266067E-4	0.01591533237140416	0.007461873991098881	0.0013214688233157553	0.0020268118118339875	0.011901776223941781	0.0101316458548862	0.050223270107099226	0.032473231005773276	0.017981598576688292	0.03609293634745305	0.06177390681254366	0.09064085347810738	0.06600090128150772	0.03614562614807535	0.021606704710637775	0.010506028267937024	0.004526717200759649	5.838701302379979E-4	7.521646340071714E-4	0.0025670512643883605	0.0013676440318794965	0.004019660771378902	0.008645807968701544	0.0032330184699549554	0.0043002442549686885	0.001574307016570936	0.004541461537366256	7.840291222569116E-4	0.2623083653583754	0.2367732972159443	0.23929766502566494	0.2616206724000163	
1230000	-6460504.961633663	-6458432.469002838	-2072.4926308241515	-6458432.469002838	123.36020152326628	0.3156700582676365	3.9770791688492904	5.993855048329631E-8	1.2203877617604504	5.965867200497554E-8	6.835864591358107E-15	1.3962666326675062	1.0	1.027987221108801	0.0014940123386407093	9.716872693610895E-5	0.02361073461315041	0.002090634488021004	0.0017012988707100715	0.052006714014637884	1.6817184754530802E-4	5.689736689576175E-4	2.0541261493380082E-4	0.016250780742005127	0.011548132550509675	0.001143146021775198	1.0406032828366779E-4	0.0020962873245307764	0.009254424239183804	0.037433603905595525	0.03488454507716328	0.010885003941076386	0.031132837468047795	0.07896024103133643	0.08997385217697884	0.06455076946657094	0.04045582780206911	0.020829654856701477	0.010598650683895719	0.011092917441788738	2.733860545191517E-4	9.146836210177087E-4	0.004383358816024572	0.001725710997407743	0.007337373183841536	0.00957352058983971	0.008067720290420492	0.0029648011085350832	0.0015348427902282407	0.0022545949454843097	0.0014836478582641885	0.26245183160799745	0.2365706412560476	0.23924179639649143	0.26173573073946443	
1240000	-6460497.326984126	-6458385.0732732285	-2112.2537108978504	-6458385.0732732285	122.28375338481996	0.1705744016270673	3.5681548978146918	5.36844398279551E-8	1.1937417978808775	5.416896330486295E-8	5.220563493357547E-15	1.3390323681568084	1.0	1.041190990509895	0.0013233726851396886	7.69950003772781E-4	0.013893672621051928	0.002130117968009648	0.002634957429645816	0.09932519795004603	6.604521452219446E-4	0.001492715252102744	6.804009985329391E-4	0.01404396606172429	0.008055044111435752	0.0010548631657657781	0.0018249813828771447	0.005876875592511119	0.0060751066433509665	0.02837789854014812	0.02578731532151597	0.011271161838724328	0.029416655849440383	0.0596669243063556	0.09013022917886261	0.06065794678608881	0.04997669045083882	0.01902352483329245	0.010500864046038732	0.006122982748435064	4.6684589743488326E-4	0.00138225232008815	0.002298520023929877	0.0020295046878855646	0.004897526086863465	0.005533862666200783	0.005845988023945949	0.0026084748692739627	0.0020392624232015884	0.0014036609212366715	4.2160402350823666E-4	0.26211336712795175	0.2367538978214061	0.23955135540050193	0.26158137965014105	
1250000	-6460485.548502194	-6458400.6420466965	-2084.9064554968745	-6458400.6420466965	130.43090095797575	0.06568271441949211	3.7613917752426556	4.960274566057371E-8	1.154900743243806	5.350033195271917E-8	4.51193156877334E-15	1.3168795561819406	1.0	1.0300665325071436	1.0600612028702638E-4	5.414999808448249E-4	0.004341835878608764	0.0011764245703388366	7.212348632835025E-4	0.09050571774021823	5.783536276239973E-5	2.6682219571773065E-4	0.0012115051913411693	0.005416644312001106	0.007938487165505683	0.001979152805282274	0.001262657436454241	0.002493595994157336	0.002200266779123185	0.040507529290142334	0.03430836328280104	0.013424348111845603	0.028129785343412688	0.04427738209623761	0.08908430133954379	0.06490374024865925	0.043252305820965724	0.025910526822968474	0.009258873890375613	0.004983840774211156	3.650516920879041E-4	0.001125843166447345	0.001228395086599491	0.002417660748827145	0.0040255237221554635	0.005408784285106613	0.008318342530924998	0.007944466567074418	0.00104482055386391	0.0037108174618603646	0.0013009379476315928	0.26172576353006094	0.23708506701831797	0.23965091872346644	0.26153825072815545	
1260000	-6460499.603627613	-6458419.891367814	-2079.7122597992893	-6458419.891367814	119.63715394354766	0.1865720517344511	3.845442289221274	5.065771538657441E-8	1.1325462305960874	5.370899398056214E-8	5.418854598363773E-15	1.474914264860755	1.0	1.0382758669827166	0.007603570230291318	7.369318223881762E-4	0.008809020522635354	0.0020586666376742183	0.001154208431927094	0.03394289045805012	2.080949299768176E-5	2.3880539670135466E-4	6.110140368505634E-4	0.006542749576086019	0.012815682864777026	0.0014547818716201754	0.0016268329599635797	0.009923586308268213	0.004123462559667457	0.03595632564206153	0.03938320680585207	0.01001657664711148	0.0359310531439675	0.06521516819633884	0.08005641451580586	0.06629859269428155	0.03767249369635492	0.02966367711223523	0.00881699883076813	0.008512668062693912	0.0013142677967358477	0.001199047228053553	0.001645209135257809	0.0018932973867649538	0.006115591839535608	0.007309674029231035	0.004321839074982587	0.003897313910971987	6.870994535951873E-4	0.0015811587477528252	6.41986684749117E-4	0.26168908936459684	0.23705418119792765	0.2395624283918391	0.26169430104563735	
1270000	-6460528.714956947	-6458405.01507723	-2123.6998797167025	-6458405.01507723	114.96700359318537	0.18767925063944899	4.2938431056876745	4.8813429845820336E-8	1.1064537940250971	5.3860461726456866E-8	5.439288572045599E-15	1.5212489118987733	1.0	1.0442978635564815	2.519452890771643E-4	3.259234226555398E-4	0.003725064903624991	0.001097978518894685	0.0020875016235400727	0.13011899436716612	0.0020018794411519876	2.5733752017253683E-4	0.0024624130213420393	0.010539550548524342	0.016242777254597218	0.001721360527013493	5.435723736079621E-4	0.004590640917483884	0.005251918730001763	0.022550715159461134	0.04453262567590997	0.009490675016739643	0.024365393769833477	0.062344370902048724	0.0989990362572071	0.06451078709331702	0.03298211079908167	0.02168950576006518	0.00979790168448714	0.004099011371071039	7.233673647622848E-4	9.823172644151607E-4	0.005821966612262602	0.0016816649750046892	0.0050949056326314275	0.006068187474084472	0.0041234124463733505	0.0050782318097208935	0.0024562522529434886	0.0014770867162373779	0.0010502273315415314	0.26181893088948194	0.23699777995574883	0.23952508953529614	0.26165819961947406	
1280000	-6460549.781428975	-6458423.196516287	-2126.5849126888406	-6458423.196516287	130.68542091671972	0.07414160890971463	3.85952504226349	4.617778686927684E-8	1.0176762880244459	5.362969845236772E-8	4.460097221843195E-15	1.3750874225551963	1.0	1.0386216331211493	0.0015127452560154012	1.1821351526551232E-4	0.012725414878181041	0.0013563568522514642	0.0035117350467677405	0.03540628973812973	0.00141526465168987	0.0014243705851127372	0.0012923860023886854	0.016650160515478078	0.016631128040151436	0.004813923439071288	0.0010928109495824245	8.450578513591383E-4	0.0020866468209303607	0.049909961964790014	0.028603404806403318	0.010750208553352307	0.02556614333973015	0.053984849069829983	0.07554193969065204	0.05742439495614231	0.04483027992916876	0.02130177901255662	0.007925047981933164	0.005600521181700715	0.001085111341315047	0.0017221348814602149	0.004410547117641892	0.0010375079921159348	0.006078579278882746	0.0028039115535164545	0.004351402722427416	0.0024488595299032414	0.0013613275815381133	0.0020415487638601355	0.001540492047423323	0.2619675995148241	0.23670317867953974	0.23954212861150673	0.2617870931941303	
1290000	-6460511.149757833	-6458414.743981401	-2096.405776431954	-6458414.743981401	128.54766593637424	0.29273669244974937	4.26675949026226	5.4492668314162764E-8	0.9447486392719291	5.307825911464123E-8	5.420629910337479E-15	1.3919696942660296	1.0	1.0351584987041051	7.894123493404767E-4	3.164447980907876E-4	0.007268111960233665	0.002105258535126051	9.789245920854108E-4	0.15735501892034734	0.001379187487976619	0.0013532831125152662	2.018505817403982E-4	0.016743592245230445	0.013137613025484813	0.0025223486059190456	0.0012087634629555897	0.0029540494547681062	0.007432730232569189	0.04445939648201587	0.03666582304359007	0.006898168268089345	0.030912494491064202	0.059378358905858485	0.07879474828767961	0.060208575128325885	0.04249928249893666	0.02600168875768394	0.008661833356743451	0.007473306864906203	6.598022558623757E-4	6.093758841052885E-4	0.001897028844806133	0.001671387404108368	0.002439158477448284	0.004140036446837513	0.003219379045800719	0.002727321897143947	6.277828267296806E-4	8.967575454186333E-4	0.0010518826783990358	0.26195243529118795	0.23705481531379496	0.2394684165489205	0.26152433284609744	
1300000	-6460546.433774342	-6458421.049380805	-2125.3843935368136	-6458421.049380805	125.27893432845826	0.043657334050177556	3.859930073010215	5.22528895643532E-8	1.0219459863144131	5.284918749542097E-8	3.491263258319971E-15	1.1878476100223259	1.0	1.0449752111057369	1.5945269727864187E-4	1.440200852887425E-4	0.008601312760466474	0.0028802034775306505	0.0016437630887345671	0.10435874197775837	3.8963588505490494E-5	4.5335715714502636E-4	0.0013648243891042095	0.010762440927021997	0.007064866700844934	0.0029339974931541913	4.323727791611811E-4	0.005124456983033531	0.0047790688793803	0.022564077271422713	0.04467240603532651	0.016602858008918118	0.0283271270433	0.052878126598841516	0.08031455196949666	0.06708274353851482	0.03844653648912137	0.020577135957253936	0.01460205037164167	0.009548291588879957	3.8265463862551327E-4	6.960520735632517E-4	0.002826789492292178	0.0014314158913531832	0.004211808146770731	0.003407415856820516	0.003865940034365731	0.003995164840697987	9.630388855368069E-4	0.002086295827570368	5.071624348463212E-4	0.2619572595370749	0.23677526248875583	0.2395090063214965	0.2617584716526738	
1310000	-6460565.862899137	-6458424.612883786	-2141.2500153505766	-6458424.612883786	150.56229804465247	0.047119557284368306	4.041914396568532	4.304742945805456E-8	1.071735588102427	4.6666091546341156E-8	1.872272451093045E-15	1.0764120393275172	1.0	1.043170174409284	4.7475617790287625E-4	4.692846333942036E-4	0.00980775350519507	0.0010295290276200806	0.0011382300198028103	0.1228055715111748	7.360255273228071E-4	0.0016935439140152166	2.275711217492156E-4	0.006019261089477674	0.01438204838299967	0.001439035872580534	7.169916438603374E-4	0.0031359690841979886	0.004200380169129252	0.03284982230866299	0.030559604890316967	0.00735344629699485	0.013375653882515414	0.052305558406797306	0.08136697218998057	0.06933170586521133	0.03889198431440855	0.02249488042373703	0.010797921237914874	0.008746638273549531	6.380429638446735E-4	0.0016114623850690079	0.0016027950314816861	0.0022612732543878895	0.004891283720982616	0.004447002908159961	0.004322949108470965	0.005756209472067541	0.0028576539193185934	0.0016742345062254454	0.0012515188954881685	0.2616512088067445	0.23704896108179155	0.23948889255313063	0.26181093755833434	
1320000	-6460533.691241024	-6458405.985090332	-2127.7061506921273	-6458405.985090332	148.24779941475106	0.07542766287224265	3.676895070249804	4.353832963836402E-8	0.8861009393548583	5.248781188025033E-8	2.933950619689245E-15	1.1901184664756908	1.0	1.0276782610940782	2.3495697483768345E-4	1.2981365002091692E-4	0.0012203916208327332	0.0015229370216258327	0.0016946670444728318	0.06823056164075857	7.682704780104254E-4	0.001398634884061192	0.0010326404958618347	0.00957186606020569	0.009665963602956702	9.410392490594679E-4	0.0013708040445078078	0.0014261811375867433	0.004878851002134812	0.0456139001347866	0.03514695727963801	0.018205633699593732	0.02658365170540431	0.05610155811199999	0.08138833291274414	0.05046591302863309	0.04959968420778546	0.02147407818517247	0.011612900466832788	0.008147135274351435	0.001173739417498555	0.0016819416095245636	0.0012669372110299339	0.004383447722750982	0.005560304614277818	0.007737693124303155	0.007307169489476641	0.008917552546712027	0.0016539451141042785	0.0018482233918615963	7.937993349039626E-4	0.26208601464691855	0.23700727958513298	0.23913703760913463	0.26176966815881486	
1330000	-6460571.801292569	-6458439.7160353055	-2132.085257263868	-6458439.7160353055	155.93139409764115	1.3299624176490168	4.100937616422425	4.376614507871526E-8	1.1267129497925463	4.42008015439722E-8	4.902871075956062E-15	1.5031364851314726	1.0	1.024349105602646	4.298624370866936E-5	6.647506840295661E-5	0.003440614474262715	0.0016019141623779265	0.001779866369291332	0.07772438544007397	7.232515924094261E-6	0.0017717009361707522	7.512769526297397E-4	0.015146609015874795	0.010103300606980236	0.001356362216565605	0.0029281087901124165	0.003037906052976963	0.0015858751983198682	0.039379566165579784	0.03320054541294071	0.012625342605774196	0.022068859176455843	0.05860298602123517	0.08891029043963324	0.06356667951725366	0.04008401494723643	0.021204132870081827	0.010428911697848027	0.009218808385299595	8.076297231719022E-4	0.002603072202752174	0.0018389160364733375	0.004186802813421954	0.005109432557012191	0.004126117615043153	0.004634889232112433	0.004153497456480429	0.0016531596509250191	0.0012330824890414874	0.0017355069054305666	0.2621023174093627	0.2373156505278341	0.23926065916177788	0.2613213729010263	
1340000	-6460596.3853224935	-6458422.391756333	-2173.993566160474	-6458422.391756333	197.47577093483827	0.10723505223142561	4.373707383046492	4.063225053899157E-8	0.9378763174204929	4.233204890673426E-8	3.3923442809933153E-15	1.3651331054726599	1.0	1.027400200410505	7.75170365371354E-5	4.6859469743858585E-4	0.0058412206579295375	5.538929955724365E-4	0.002092204104101782	0.06856835017164169	3.2969624441610897E-4	3.185505530950374E-4	3.991545234090482E-4	0.007930060691212472	0.004897752599254997	0.003855181101252471	0.003397306309206836	9.183707743074056E-4	0.004997065338225931	0.03917937667084845	0.02741028090617471	0.008593961191419891	0.04508775924468819	0.060181415481281975	0.08891029043963324	0.058918877707667426	0.04053047287292233	0.020221315727003086	0.009183452123815583	0.007818188966658732	9.9694583001507E-4	0.001352581754524038	0.0016566023906296504	0.0031003635650378655	0.005972661466299331	0.006334828889459053	0.010147621555072824	0.001725783147546906	0.0023307341815277465	5.911514561129843E-4	0.0011397318319105096	0.2621645030056477	0.23692684916678527	0.23911526508769007	0.2617933827398779	
1350000	-6460579.714995527	-6458417.37330905	-2162.3416864769474	-6458417.37330905	156.42007945161112	0.16458017336155276	3.449775385065822	4.076010171567541E-8	0.8260495554117119	4.491599982894283E-8	2.3212868332235914E-15	1.1806551663239764	1.0	1.0200875581793645	1.6200087619717218E-5	4.2161688780002537E-4	0.0171651264887872	0.0012488728172851758	0.0023715258717340055	0.06545333508485403	5.769599270698659E-4	8.429985659588674E-4	9.860116736001361E-4	0.01394266978697169	0.011149850759553576	3.5211065167340576E-4	0.0022549985376068993	0.004572301158679259	0.0022507964150589315	0.037267362476935274	0.03680122150373438	0.009877556190983737	0.030551793453538062	0.058607754380286134	0.08891029043963324	0.0683331464339411	0.042687882001294634	0.024520323870866657	0.008477257038542168	0.009945786631089677	0.00233908839246603	0.002124532073514246	0.0037718371183092254	0.0015928220170328103	0.003551366503760348	0.008052635927006805	0.009141585883797177	0.0043175667035383	0.0022622747293877562	0.0037421960243841012	9.2817503009982E-4	0.26200993237835557	0.23667025461751298	0.23946225243823402	0.2618575605658983	
1360000	-6460594.188281877	-6458402.00619118	-2192.1820906965713	-6458402.00619118	157.82464238056286	0.09725989426986564	4.11995827622836	4.174438286800537E-8	1.0143747890531682	4.338621293809553E-8	2.6569889162618497E-15	1.220935313038404	1.0	1.0226427866595245	4.395983588658354E-4	1.9207433908137697E-4	0.003702558598324698	8.60365484757077E-4	7.666567168832601E-4	0.057424109385923884	5.225844888700138E-6	6.579936268986732E-4	4.829945729590513E-4	0.004433608569232232	0.011609910932714716	2.88390490080588E-4	0.004725554863167219	0.002980136905070446	0.005622012016280944	0.03586645028165439	0.024091859473457204	0.011132442398458849	0.01700326840773718	0.05996935910150648	0.08082000330056265	0.0568126066777397	0.039315262394785055	0.0210837932499428	0.010504882668659312	0.007841072861241662	0.002278201002042504	9.680365497024638E-4	9.687781648945188E-4	0.0021137611617729948	0.009301806293080563	0.014355845166138614	0.010045505504446944	0.009560583369425795	0.002850007850588798	0.002380996584511548	0.0014470021052381912	0.26228510628014295	0.23640473431624076	0.2397164112047137	0.2615937481989035	
1370000	-6460608.117096929	-6458442.946419883	-2165.170677046054	-6458442.946419883	154.9263699395901	0.16146789291927044	4.156223165863923	4.45172852753055E-8	0.9119086397103439	4.397193657841423E-8	2.1142764212674573E-15	1.0700838510598092	1.0	1.0186428444214104	8.276161716401423E-6	1.7995026786052682E-4	0.005961994127080633	0.0010404082005344645	0.0020466718094983498	0.04694985610388345	4.254968594506092E-4	5.475783698378816E-4	0.0012811360418907062	0.006980488448544239	0.005765174598856402	3.565850954782365E-4	0.0016219794848736431	0.005634503735762857	0.005426310312544639	0.031345359071129765	0.03144499967694967	0.014905610418802555	0.028168370792820863	0.05099662020707688	0.08290462856149709	0.0664162698417751	0.04250648899371554	0.02721077911680958	0.013122644659927737	0.009993164751059932	0.0012068226871547023	0.0023954085681824775	0.002019823319403587	0.003392412442371191	0.0050024153827133945	0.005955608749766157	0.007690653398042292	0.002875454355087212	0.0013401533144940712	0.0040143417514676245	9.973506643034208E-4	0.2621539960757162	0.2365358445206675	0.23960261476988223	0.261707544633735	
1380000	-6460604.603253609	-6458428.978548598	-2175.624705011013	-6458428.978548598	151.62978626125906	0.03951787663289434	4.2281651140215235	4.187889715399501E-8	0.8628334997282634	4.5554267514037774E-8	1.6275753055755592E-15	1.015222326578775	1.0	1.0274773312473562	1.1721010288781942E-5	2.852830346260768E-4	0.00792028244548723	0.0014413787403814667	0.0010271300713952268	0.022135212220986144	2.1561697898595588E-4	7.79438522717853E-4	0.0020032506531879155	0.006383115103732895	0.007950325731577263	0.0020390409756115306	0.001240855345171717	0.0039363899482580894	0.006093677481254048	0.039814945959698665	0.02966071696302028	0.007423716263257755	0.022885706169915	0.0632035923535981	0.08276849467963407	0.06834106484676766	0.035947863204971564	0.022136235263985383	0.01030616568725771	0.009060417823569178	0.0019766879429464544	5.859234142224622E-4	0.003918500405046115	0.0021612466890785892	0.009478828262442156	0.009875387737451129	0.006682597320347969	0.004935425627989974	0.0012488825305573968	0.001307437545887638	0.002828020305738345	0.26205585237874374	0.23690602322411652	0.2393450310617486	0.2616930933353921	
1390000	-6460594.449976393	-6458471.327955939	-2123.1220204545916	-6458471.327955939	162.35705523713824	0.03993143827567285	4.0723166640305895	4.637313149176478E-8	0.9652367860832864	4.8372397790025084E-8	2.942280386669305E-15	1.1842855452504275	1.0	1.0293964591054057	2.610426358791136E-4	1.3864308589734288E-4	0.006764409853185685	0.002010221584896907	0.006344292127978425	0.06635621444883956	6.451526762481653E-5	9.425056588391842E-4	5.219376671887411E-4	0.003997437292654445	0.005527551447021477	8.235785529564638E-4	0.0027453890067734624	0.005367653147929195	0.0049117689220815495	0.025578519449553916	0.0386167833855423	0.008709020198533117	0.02402325079391781	0.06278372666665703	0.08129709757483344	0.0656634316618535	0.038595967510550735	0.022756430756515435	0.010744081854336824	0.007534540876895406	0.0017022620144379222	0.0019091867673400936	0.0030107611916915036	0.006010399174597218	0.003797278914078081	0.006552376540243449	0.004073381930468469	0.005435583360759292	0.0024336561411478965	0.0018113281906318465	0.0012736754997966886	0.261833652564445	0.23666781285014823	0.23932677478204029	0.2621717598033673	
1400000	-6460555.21313925	-6458400.054217941	-2155.1589213090074	-6458400.054217941	196.45481437838362	0.06732470330881635	4.129137566020092	4.1101552229722445E-8	1.0037025039688816	4.4044602800506004E-8	1.9517256339888853E-15	1.09062982872386	1.0	1.021827058973638	7.30095216600485E-6	1.3896715758779537E-4	0.0022183850449898914	0.002266391381270617	4.438522580000803E-4	0.03245273886191427	3.495100571097043E-4	0.00108107440691651	9.550434269249838E-4	0.0054204756069001275	0.005631014678742935	4.5027893021209656E-4	0.0026977713771544542	0.0033162004178446352	0.004608044409091805	0.045268715717093164	0.03678062437232519	0.017715544870653948	0.037118870160439715	0.06240411657483191	0.07508859321739211	0.0656634316618535	0.04181614733868935	0.023224145761977587	0.01241224382639255	0.006267027116683464	6.080109488700644E-4	0.0016158944858485347	0.0031876414945615486	0.001561837502531792	0.004410914895307429	0.008015359518053917	0.004044696503334461	0.004099237476698617	9.12934849209784E-4	0.00498283931552687	0.002400962422821416	0.2622838490960674	0.23667944267615176	0.2393388807214688	0.26169782750631293	
1410000	-6460605.656538107	-6458442.366505723	-2163.2900323842746	-6458442.366505723	140.23473639078495	0.08916831424801482	4.245468061503473	4.2557879737360737E-8	0.858909312230351	4.82527796421296E-8	3.880838006126818E-15	1.3408780089877015	1.0	1.031364023927665	1.9162968965132028E-4	7.732437578705823E-5	0.006796528185056172	5.583833299982928E-4	0.0015546990741725098	0.04261968223999882	7.394737729573062E-6	0.0025815198130966573	2.2914665423445484E-4	0.014775045498588404	0.0039637004704812994	0.002409122856713436	0.002373211515387397	0.003690665538706416	0.01072317151757605	0.044701253252509655	0.04613450837564379	0.009760856924960273	0.017510336240969513	0.06933936626551085	0.08126268677025997	0.06962219248693276	0.04798203310521553	0.01810816567909937	0.007991984051987427	0.010368422566636538	3.640858270144902E-4	0.0013451386955213825	0.0025310872334685917	0.0035171355663445487	0.0032847176216552524	0.008619058836037316	0.00685313947817314	0.006334019655989814	0.003494368309941815	0.0020271021868561545	0.001052462497290568	0.2620961562933923	0.23696884047866415	0.23920445410502073	0.2617305491229237	
1420000	-6460546.350771173	-6458423.668896491	-2122.6818746819954	-6458423.668896491	157.70202818862003	0.16339897408543474	4.104388199374336	4.915546387513959E-8	0.9407257302308386	5.0019937427047076E-8	3.2676211188596328E-15	1.1365396618392805	1.0	1.0133994562369069	1.082672783384736E-5	4.974585831472255E-5	0.007816006283573648	0.0010634279777843763	4.902459895414618E-4	0.020644433442947672	7.699710737913359E-4	0.0012567080230451893	2.7368628321489813E-4	0.006965800674662201	0.006829008337630538	0.0011233863162450157	9.921436428021386E-4	0.009190905621063353	0.011200540078803549	0.023960561482081425	0.03417827999928818	0.007932898465109509	0.030761683788556645	0.057540194332989084	0.08126268677025997	0.06435572576087267	0.039275246702852484	0.018747830364129674	0.011860533218195485	0.006402645359511449	3.5446861089558155E-4	0.0013034025849147758	0.002036234639991472	0.0020986057674214397	0.00280801423666102	0.007198425478587678	0.0060449555738438755	0.004931717396884986	5.274039492574785E-4	0.0016682637521900584	0.0025202067759047143	0.26185433084810117	0.2369045223998919	0.23959538930579344	0.2616457574462143	
1430000	-6460554.84707251	-6458415.290681471	-2139.5563910391606	-6458415.290681471	136.01109117689813	0.06822347676373978	3.857881383127376	4.358388168058158E-8	1.1442759476428672	4.4861797108352044E-8	1.6323743954664216E-15	0.9615235526368691	1.0	1.0262691390991843	8.156906291171813E-5	2.9188449254781856E-5	0.0036032681789863303	0.0012167417197765625	8.398813151293138E-4	0.018720731768505656	2.5577237200239176E-4	3.7676721201692563E-4	2.984225718446445E-4	0.007913932231857788	0.0037248149463926677	0.0017128155942386133	0.001750859733075897	0.006694425044597987	0.002159869983768135	0.03445314176832662	0.03689789679225925	0.008718031523410354	0.029434288961134515	0.06788650747690671	0.08599329392864366	0.06578297884285067	0.041716445826338926	0.022246052133455717	0.012708509501794469	0.008608619955902529	3.6329356666803324E-4	0.002666590208535972	0.0014079523443171604	0.0014809330721409443	0.00445233757455578	0.00769341977576167	0.00940605593346425	0.009291448412395605	0.002315085771497137	0.0018291981609673369	0.001071508211729157	0.26213738521623764	0.2372175754591285	0.23915909938255106	0.26148593994208363	
1440000	-6460585.21511288	-6458426.299291907	-2158.915820973345	-6458426.299291907	151.1570366254167	0.02064158079911776	4.238722306877544	4.5582926852946185E-8	0.9291237208319214	4.964050651965799E-8	2.377237589602578E-15	1.0884209775992832	1.0	1.0178968400953787	1.7560853878787218E-4	3.1360908329860533E-4	0.005386612059374149	0.0035560361841838486	0.001778757654663133	0.03972189856880059	2.6109890092067316E-4	6.245997526362147E-4	2.664318468645363E-4	0.00848141024943084	0.007674792231027908	0.001786470146778587	9.89389181445676E-4	0.008203979299471104	0.006350512078380263	0.029915825690808886	0.03040376287074269	0.005313488992326466	0.02662618313768042	0.0656475916523219	0.09896945297624202	0.05865521810208257	0.03631749896239903	0.022418633687130072	0.011078487041794552	0.014390535000419445	2.4183430198525689E-4	0.0015633833453742065	0.002633917335885914	0.003041356721881718	0.007371903741059816	0.006310214850254086	0.007510109099050415	0.002639098592489964	0.0021948564141720498	0.0057494061424771615	0.0016066007068546635	0.2619308409587426	0.2372486852300095	0.2391773443777089	0.2616431294335399	
1450000	-6460582.728102068	-6458447.0281363465	-2135.699965721557	-6458447.0281363465	161.85698128845294	0.17996441515401346	3.7569956198243144	4.668226839355543E-8	0.8742880006499503	5.121783700945888E-8	2.722653725258515E-15	1.0655557355299132	1.0	1.031242473797099	1.1326085180880651E-4	7.80305678403101E-5	0.006905902738970522	0.0020573122259029304	0.0010929351263098438	0.10110783871143028	4.4722499381005836E-5	0.0023495181962033067	0.0012272888853548738	0.005629698665885728	0.006722488648116973	0.0010047550841996245	0.001759464904011612	0.0038681827401671263	0.0018299721871049615	0.03201878643343876	0.03089852985768718	0.011529817397961457	0.023812963400377352	0.06437047729533597	0.08403802169222961	0.06539836975509662	0.035259587859746165	0.028465249207511225	0.008748628923969106	0.006730803663426837	0.0010397881922272782	0.0020096373726470993	0.0015769854530945804	0.00119859050891161	0.004801734775829538	0.00866806831835505	0.0035997224669676755	0.0034751763687988096	0.0027296872358629253	0.002043884740586333	0.001936652718074302	0.2620485212931276	0.23722856489645716	0.23906910400744263	0.2616538098029735	
1460000	-6460613.303098327	-6458438.44033818	-2174.8627601458534	-6458438.44033818	144.86234049812407	0.13027869700408545	4.467624408092098	3.983637885981681E-8	0.9166780235080138	4.693899379153181E-8	2.561667243538378E-15	1.2272189487331013	1.0	1.0317787086667107	2.3307455201132812E-5	1.0314158640794612E-4	0.007350523060253243	2.8898475879485E-4	9.482535428761358E-4	0.03895062638706507	2.2111171945922352E-4	0.0031848804745521924	0.0011084276491012536	0.007223912072784147	0.011941867324325844	0.005746918415084564	7.258032985283303E-4	0.0022222906829286785	0.0034802161124319834	0.031012900843182808	0.02462854418948858	0.011769809370980093	0.012628751040494298	0.049341318082369204	0.0795839444964682	0.06336807558538606	0.04488655911760587	0.022951695906594082	0.008880246497554464	0.005331368243769952	4.30514498602678E-4	0.0019766158271488127	0.0012211233493552398	0.0024298351945507184	0.003526714967643507	0.004776655873435826	0.011822141091682885	0.002173713063352727	0.003853272837649923	0.0012927697313657983	3.024770866820352E-4	0.2620638827262818	0.23707078797883763	0.23908147063633123	0.26178385865855036	
1470000	-6460543.387922667	-6458430.705008241	-2112.6829144259286	-6458430.705008241	157.5871420001834	0.20372620353888807	4.336389201191917	4.967577449658123E-8	1.094531893704875	5.0620211456065366E-8	4.9941553774778775E-15	1.4495428089736313	1.0	1.0386774154942993	2.556380552779803E-5	5.340276915424663E-4	0.004311223213750453	8.587241575477231E-4	0.0021131237114754187	0.03322194200994833	1.7093302127486356E-5	0.0017077074141886152	0.0018135205081216872	0.009251727293484597	0.012242221681768015	7.22816596539866E-4	0.0011239947924317748	0.004438546430046975	0.004371983760231553	0.043168904714566345	0.04081909895770551	0.011864769029565571	0.02669643639184303	0.06528345026236258	0.08623901296471723	0.06224745674071158	0.044313196810648214	0.018931812704711594	0.007029842232086728	0.008109650857962813	4.965889661153279E-4	6.321992116686052E-4	0.0021395281113378273	0.003123600800309104	0.003786208952416149	0.00465984004781561	0.005258700013261408	0.001848781308407127	0.0024084480221767883	7.472529483113575E-4	3.3960899941702123E-4	0.2621637260798477	0.2369009414529067	0.23942557790480243	0.2615097545624441	
1480000	-6460495.389760756	-6458409.12232338	-2086.2674373763375	-6458409.12232338	121.8757572861168	0.18351780008310628	4.457043318658404	5.266231170266459E-8	1.215853228906402	5.387216697639168E-8	7.031867307099445E-15	1.5916434600687956	1.0	1.0390582131343253	4.661754400745213E-4	5.505372269818596E-4	0.011943864184387334	0.003685561354547737	0.003065478308131219	0.28891331200926984	5.49496114547657E-4	0.0012556009021507512	1.297733783822508E-4	0.003571147757226282	0.00695656504053596	0.0013414204398307426	4.8086907745689277E-4	0.0073239258480915104	0.005983456572560442	0.029625249115162608	0.0456684530894884	0.012885704422076483	0.027297339140024204	0.06650144888898987	0.07647912755817357	0.0673311345371399	0.0378110978842733	0.02514519839209833	0.006911499586255669	0.008006814271166602	0.0010241445639625683	7.779650829852759E-4	8.463026426426313E-4	8.784095178273059E-4	0.007607986577129675	0.00423154941279644	0.006570871469785424	0.005612460072908253	0.0027243280173300005	0.002062633078746821	2.9335173168560763E-4	0.26169045765992527	0.23727331740460175	0.23921411812547425	0.2618221068099997	
1490000	-6460570.484490772	-6458437.945577201	-2132.5389135700766	-6458437.945577201	132.53924215161516	0.8470391820502391	4.416057679704848	5.1663040666842533E-8	1.1718308936770563	5.307325718448153E-8	6.987721510708284E-15	1.668269701843915	1.0	1.025875237049097	1.7820874034803E-4	1.620648186901389E-4	0.007415137529325395	0.00382707218442207	0.0026713433483013284	0.0932109754601737	0.001447847261505899	0.0021919983005479586	0.0011082554393550502	0.005024187688906807	0.009534208875118839	5.533428789081021E-4	0.0011106352883331833	0.00272358135586834	0.004571184133620672	0.036929488730432065	0.035962111076033705	0.004637684566610731	0.02778133539061985	0.0549225691668352	0.08566896502014977	0.06887403214757255	0.042438587601909904	0.019776948607401413	0.011534225149691242	0.008889029312308746	4.3774607713421783E-4	0.0036661712505701455	0.0013458920113425202	0.0029802972838550174	0.004618414655737998	0.004410432565324792	0.005251580966939609	0.003432937141689452	0.0017759465438720408	0.003410898305309524	0.0024023993892058905	0.26197030649315917	0.23672746652906396	0.23957862821805995	0.26172359875971796	
1500000	-6460524.911754876	-6458387.981126188	-2136.930628688163	-6458387.981126188	139.6618536658265	0.15547402033576424	4.374253643588025	5.093730070691797E-8	1.3029638475916805	5.4441689816267515E-8	7.054424682828992E-15	1.6460368579996356	1.0	1.0471436032062613	2.995700074065676E-4	3.883296207330476E-6	0.009253862327171992	0.0022424138217130535	0.0013658472134639042	0.02551119010866423	0.0017360703838314251	0.0010638111521857245	9.579465564878436E-4	0.007211675560156248	0.003392866661222039	0.004660809577510733	0.0035872029973600963	0.00772230934467528	0.006024515559721124	0.029521068458368712	0.032869695373843544	0.012049786962000986	0.0360677167003967	0.061935211159867935	0.0768386819958739	0.06209473832818247	0.035262021328724316	0.021663057011309238	0.007455344065819721	0.006321934119671822	0.0010987790694720694	0.0024693673518010905	6.229111694579319E-4	0.0015111798346415608	0.003946012774389638	0.0064476567380790184	0.0037601664854193086	0.0017760137637503456	0.0036776478709059906	0.0022577144192588833	5.916800069880559E-4	0.2620036990839801	0.23709342859670007	0.23950308208256166	0.2613997902367592	
1510000	-6460543.127092431	-6458421.899835307	-2121.22725712383	-6458421.899835307	165.30233286198697	0.07351739389706659	3.8082307368543997	4.6596987863108226E-8	0.9796458633653193	5.163037448940903E-8	7.181452609921023E-15	1.7723480818500317	1.0	1.027582977764304	2.802807306969589E-4	3.501677698886954E-4	0.004710239268599754	0.002318437452136376	0.0015862783623637386	0.019453969576967687	1.0149664502984896E-4	0.0015604233559462046	6.822950593200537E-4	0.016139310549043055	0.018798397477622113	0.0025321943045291586	0.0015272775934041373	0.007306588023595862	0.0035309822616425707	0.039493012853137444	0.03832057138288244	0.004662949520848007	0.02769225152008499	0.07052643850503758	0.07836219722078688	0.06185909311884801	0.046017512278391244	0.017885051826307608	0.008262681158488102	0.009127948715423566	0.001398468296164549	0.0011362666075304822	0.0019627068052742776	0.006362113590941161	0.004762551356465606	0.004966074102682748	0.007769287912235368	0.004775561519741262	9.226292692167269E-4	0.0016051317606661207	6.171251868946258E-4	0.2619408775035729	0.23691494132762694	0.23935791233995884	0.2617862688288422	
1520000	-6460540.961358235	-6458435.4173523495	-2105.544005886083	-6458435.4173523495	146.65906707581533	0.7807504044407954	4.188535862880909	4.596594316579051E-8	1.0137173239851067	5.0010509380707835E-8	3.4444525462604157E-15	1.314866347544283	1.0	1.040094696929985	1.7021886942856232E-4	6.091158132607981E-4	0.007906433609930465	0.0032684076386767756	0.001333329483700424	0.10964759421697062	0.0014781385747122087	7.439300827024375E-4	0.002374447799149364	0.010981340229020212	0.010450563507299941	0.001864920621395393	0.0013544392399626579	0.0013111811829491582	0.008690729161770078	0.0323395095674918	0.04527364134539048	0.008979749024080424	0.020426217801997316	0.055599148608244574	0.07355138148899819	0.060236332032228945	0.04160480731942936	0.024430271273815266	0.011924302151639862	0.007970449351218345	5.016502346332292E-4	0.0020585486445972166	0.003369520104414167	0.0033463663788994343	0.00550919532892424	0.0077804852579308695	0.0059960035514854656	0.0041783103079305675	8.053168540308229E-4	0.002196076439823507	0.003661473801504903	0.2621884709245489	0.23679725534472384	0.23934743544029918	0.261666838290429	
1530000	-6460428.78467488	-6458371.567898376	-2057.216776504139	-6458371.567898376	140.86030720790956	0.21128307270931054	4.372099882841015	4.7513498856022716E-8	1.1429418819669153	5.6936872519668737E-8	5.467741279782291E-15	1.4417526993459824	1.0	1.0387550853703003	0.0023455587149487523	4.061699743456699E-4	0.003167517237948138	0.0025453548089578587	0.0020873312687165815	0.06964811395517097	0.003295240078578306	0.0032684411518059493	0.002020977614983323	0.015466273003287288	0.009902853248190175	0.004756054152008473	0.006343297519828231	0.0068106308977966224	0.011547070851899556	0.05149406146655972	0.050490722258555755	0.004930718832675379	0.03741936761019782	0.0643033458916234	0.08304146091691857	0.06123728561505372	0.044035962243321326	0.024169250286889536	0.009885624093088184	0.005532382695832904	7.498206328726127E-4	0.0020579344050022227	0.002022711038640893	0.0010712121246230586	0.004467766894305898	0.003501530280330194	0.006254372979490186	0.0029645777240708284	0.0015631160509880727	0.0021793934182531586	8.027470321537502E-4	0.2621475284858755	0.2370363907436314	0.23921135838836094	0.26160472238213306	
1540000	-6460454.165283909	-6458417.137899779	-2037.0273841305302	-6458417.137899779	126.13292242577792	0.1010001920304887	4.1154646835861906	5.355696861436967E-8	1.171260280241522	6.059684927647743E-8	4.865841483261585E-15	1.3089414085127966	1.0	1.0505704913487166	0.002367189038352971	0.0011248271147657096	0.009090715680281592	0.002667478253216749	0.001316827678412471	0.45795827813928497	0.002011908277785597	0.0015560053856189641	0.00157082786222056	0.016066258073326425	0.007146723066520154	0.004200183433222215	0.0012339314804288074	0.006223702550058043	0.010560411017902777	0.04352033771077835	0.04194869633188338	0.014320176602983514	0.031136945905743344	0.058966774096136876	0.08804180403652914	0.072813108874114	0.04682356859585319	0.02306046659170825	0.00788722022154411	0.009665771644411894	6.141043918829695E-4	0.0010052289954899521	0.0012076929773124471	0.0010606585374154996	0.005122485462992166	0.00514325363603275	0.005010562295489321	0.005613059594604157	0.001897824047461149	0.0018672307320960957	5.813544493623275E-4	0.2620359281773181	0.23699453427264977	0.2390780719984712	0.2618914655515619	
1550000	-6460494.286166671	-6458412.997221206	-2081.2889454642564	-6458412.997221206	123.2366684956157	0.22617801384888092	3.903981736952283	5.208022262358406E-8	1.0798845923810918	5.6154411094298434E-8	3.699533828866398E-15	1.2043006107182586	1.0	1.0347078521515407	7.835194438269504E-4	4.567869012301532E-4	0.01205666580146537	0.0014266441733360624	0.0011589436564879265	0.03814371271881458	0.002839054283854416	0.0015645106385952813	0.0011213946985163224	0.010344193793595776	0.0032369227602025864	0.0017041147082557113	0.002626009315465618	0.00361223727052866	0.00432508468678121	0.03997298201864498	0.030200756676168065	0.01783044098195613	0.02889196754475114	0.06012848588041601	0.09395134270285695	0.06291853780440589	0.042436774235158015	0.02399762089561348	0.00837648478268762	0.0078312261708324	6.877481285860461E-4	0.002874306649379081	0.0028244656127937116	0.0016518800742478421	0.0034439501223193633	0.0064297908280148055	0.008008320303181424	0.0049004929925216	8.594988701411532E-4	0.003748604487083073	9.99852926898223E-4	0.2621238661771164	0.23664656811709298	0.2396760329419961	0.2615535327637955	
1560000	-6460476.921665377	-6458402.548939544	-2074.372725833592	-6458402.548939544	125.95391438905031	0.32499103626499853	4.193026858599673	5.8210019392485083E-8	1.2263632402530877	5.4873927176843134E-8	7.090265616327408E-15	1.3975116364275328	1.0	1.0390428368172553	0.0023778055735366663	2.9647606005363367E-4	0.03076329917783519	0.0017799570917278985	0.0014927462929798373	0.11789301293355456	2.166893515727103E-4	0.0018415442533451097	0.0022086413529381044	0.00593054611697136	0.00738636824624097	7.068279861573946E-4	0.0036329543181385583	0.0037699464415225257	0.0107423327240429	0.03857905514989396	0.032430192436792384	0.012569224781681076	0.03938901519495456	0.05384201201553629	0.09981266805209613	0.07208027036846983	0.04802959004754862	0.028580250946890345	0.01289547312968655	0.009945811604187477	2.9306131885499905E-4	7.399551187039573E-4	0.001843247005767426	8.470640638347891E-4	0.005341895849205443	0.004638168248980317	0.008414719581142245	0.006132635160931845	0.001508303093923998	0.003358179235684062	0.001196357131862903	0.2620172832304871	0.23679519329691606	0.2393292946091503	0.2618582288634474	
1570000	-6460505.911028415	-6458414.257482006	-2091.6535464083363	-6458414.257482006	130.7686413268723	0.2668151793098875	4.0287555253363765	4.496517887250114E-8	1.0347999424050354	4.9565391030692096E-8	5.257214867453462E-15	1.5335105500227686	1.0	1.0423507862324097	0.001900615708590492	1.989648610515014E-4	0.004006457137666294	0.0016599607853572493	0.0014994930059690102	0.04232113240161804	2.6561507327425203E-4	0.004181687071162983	0.0020506411437141037	0.007303382104618275	0.006732586867625624	0.0026842810471782567	0.003456098301990145	0.0032901267715825192	0.011025681074328516	0.039288061048673245	0.055121334090754176	0.017334347357617772	0.02576637196875946	0.06540790298410905	0.09400491504679867	0.06471345394622512	0.04189373960550103	0.023455587792312983	0.012054112671240328	0.00914929293638283	2.0494072811415016E-4	0.0023878438305498704	0.0049171534130664964	0.002800406118447697	0.005253166929588844	0.0066635708135970246	0.004479503688807332	0.005203290824891819	0.0011965547103129962	0.0018027495903750754	7.018047574077965E-4	0.26222172506951236	0.23689550107945298	0.23891194313082068	0.2619708307202149	
1580000	-6460516.282516181	-6458424.081168407	-2092.2013477743562	-6458424.081168407	125.1913210834486	0.48014531262860377	3.873491428091167	6.268708881330668E-8	1.2541765781763503	6.304963547222911E-8	7.511146472325439E-15	1.421727318062981	1.0	1.0333557549323042	0.0017292992522475504	7.338065456489178E-4	0.02219949331716707	0.003091302188700564	0.002303348654717881	0.0849915453073414	0.001704104127011683	8.766328902767827E-4	0.0011943902448720543	0.015865775921081755	0.00994810931108447	0.001707162415699415	9.219808290669735E-4	0.004882129953522698	0.009409462594096774	0.03771122905085718	0.032703563700305936	0.008041049391131452	0.021152785435531025	0.06121361770583529	0.08653588644509803	0.0695978935217613	0.03651045445538611	0.016302199469755252	0.005389241565105022	0.01010211141975812	0.001087538218558761	0.0010982338502928597	0.0018081327953102279	0.001662370031328338	0.0069526523576804835	0.008704330599815492	0.005877672614326767	0.0022400987612752224	0.0026378654150246727	0.0014257929303910855	0.001080861401179545	0.2620744093375125	0.2367595988575474	0.23917852861784858	0.2619874631870924	
1590000	-6460506.9099032935	-6458459.511764151	-2047.3981391425755	-6458459.511764151	124.02380350976	0.08354004367949468	3.6648718833471254	5.728457080657427E-8	1.0514226528369455	6.049149425129916E-8	5.663665073682416E-15	1.3237868016519438	1.0	1.0363750998124561	9.256729186500177E-5	2.7312989489078235E-4	0.012934874548569767	0.0070950052383286066	0.0032824425418446147	0.08937721247927038	3.1991008964338675E-4	0.0012074597449519434	0.0027872468523055384	0.007888637892977654	0.016418179072722996	0.001423772215526607	6.906272528445977E-4	0.015232002963281265	0.010053203591287349	0.03539324123110772	0.052853712424550954	0.027036096497023182	0.028173333664835525	0.0636154490426871	0.09727163070738783	0.06737958185592603	0.0407681277467486	0.02443006179449766	0.014693311999131958	0.00866262640214592	6.195817313590136E-4	0.0010746536244752307	0.001880093799507668	0.003320668006715416	0.0035226535453746263	0.005227828618570263	0.007827796720477887	0.003238311793583005	0.0014857333397851086	9.653148574298836E-4	8.754269276389227E-4	0.2617586435968931	0.23673816469254377	0.2392659668907434	0.2622372248198207	
1600000	-6460489.461380273	-6458399.554352592	-2089.9070276817583	-6458399.554352592	135.94416614949532	0.02946288452248151	4.551104770972034	4.855269801848577E-8	1.155647641167586	5.7718451157230824E-8	7.079318449391038E-15	1.6543370683727017	1.0	1.0381934558937886	6.317377928888385E-4	0.0012839334613197724	0.02166979927097957	0.005730460900014234	0.0011765283016402718	0.12050907869592113	0.00200727450372278	0.002662436664612928	5.448577830434455E-4	0.01447586551227458	0.00910578329545918	0.0012619640044472084	0.0011311717642144353	0.005100858509253552	0.007744656089368004	0.04255106181009897	0.04683075677990057	0.014858808800261292	0.028082962720543114	0.05686411071813092	0.0866345352061562	0.0650172309153071	0.03988467593464812	0.019611993397805512	0.00922251877463609	0.009003195191836403	4.332680989932494E-4	0.0019145919507343177	8.670921319042605E-4	0.0018058851683174944	0.005745732584637564	0.0062351310917719725	0.0047768284286174795	0.0036729585485159293	0.0019187382413101738	0.0021152251599878577	0.0011435753278726153	0.2621453676107434	0.23698463127219196	0.2394304063973827	0.26143959471968287	
1610000	-6460513.828474376	-6458397.383909578	-2116.444564798017	-6458397.383909578	155.65682455855583	0.05735269467210744	4.3335660173360155	4.752822500825971E-8	1.1183657437854273	5.3278057215109474E-8	5.179103302745387E-15	1.507569881531785	1.0	1.0310438811541431	5.5099328364598216E-5	1.9299953660534825E-4	0.009029030143876106	0.002702748498401456	0.002212605893081969	0.14602215989325654	8.576440016932734E-4	0.002779628384839781	3.1225977095597534E-4	0.016434042865500136	0.00956431776701388	0.002016799214562376	0.0020345010560310008	0.004303878243309212	0.003542670427226248	0.04126407367022235	0.03781024311074908	0.00918993086474129	0.022286210864473476	0.04885905901451157	0.09048750193364928	0.0644695442825351	0.03862940366278619	0.02151482642171198	0.009926267164862338	0.0051154762960691534	0.0012976865493734646	0.001769162259519859	0.0026400827382076905	0.0048405822804089196	0.007461703189646985	0.004152709701571391	0.0061601908438975155	0.00310295103028029	0.002007087476762042	0.0031064050175829273	8.20470013410313E-4	0.26195886414690106	0.2367765016387841	0.23942749133372984	0.26183714288058596	
1620000	-6460537.828751331	-6458418.893056623	-2118.9356947082165	-6458418.893056623	151.252990204996	0.20710103658074305	3.835585994296809	4.778415672617222E-8	1.099513765905005	5.20864124125334E-8	4.7390571080448925E-15	1.462662249233663	1.0	1.0249930275684753	6.588743925705657E-4	2.503214139567031E-6	0.005702719909930196	0.002756756531582848	0.0018452119690434605	0.093649379279877	1.840132369483299E-4	0.0013445754004024438	3.5348874793659894E-4	0.00744536454690903	0.006777705972049119	0.00374632138783212	5.338303114615279E-4	0.00356224077324889	0.0026978044855071096	0.047809777073425055	0.03577936647007065	0.014019685110527437	0.03295510846700059	0.06336766843174434	0.0795559609860283	0.06236637383570818	0.0470966666763931	0.021130934872175298	0.007868339281440118	0.006974944436451689	0.0010092758531459797	0.001520298745787147	0.002656828702812081	0.0013054445593196696	0.005124719039998575	0.00836240452712523	0.00669921283338318	0.007179252897011871	0.002095857271441631	0.0014553855639637384	0.0015210873637415776	0.26207200346812104	0.23698707364630545	0.23943486866715227	0.2615060542184222	
1630000	-6460501.725266075	-6458414.393745644	-2087.331520430451	-6458414.393745644	156.21310975318482	0.06029359980140309	3.6960355628091923	4.9514171455899537E-8	1.1662357984613203	4.89731870314506E-8	4.111283015300391E-15	1.3835221914532265	1.0	1.0200919889860538	7.1600094450770846E-6	1.7325807164972486E-4	0.00545317446411734	0.003135319731718146	5.879697565395877E-4	0.10766527168236571	8.178647789021115E-5	7.63995030574527E-4	3.878478611472557E-4	0.0037667870320519433	0.009825435104362163	0.002221017629175374	0.0011177393236795764	0.007246555341959753	0.009423182957053544	0.04969456542250485	0.02970130277579699	0.009469828438102845	0.06367803165796782	0.06148785431460789	0.0889734816982841	0.06831684963489641	0.04029269025615685	0.02476751561059771	0.007680225325302733	0.008775294674879208	9.705797871995986E-4	0.002174186279677672	0.0020770616273119422	0.0022938907788280284	0.0054392404207870065	0.004452047524566691	0.005350216774760244	0.004995767649474567	0.0014744185101457493	0.003019351992123987	0.0011640663620973186	0.26185491514854015	0.23701976468955396	0.2393283578291349	0.2617969623327719	
1640000	-6460509.968475458	-6458410.375636599	-2099.592838859578	-6458410.375636599	148.74319716316393	0.07777389863484437	3.8972336468953075	4.876635060952831E-8	1.1987109586468747	4.890261856869599E-8	4.884726595955174E-15	1.4835447145091654	1.0	1.0310687182199438	1.7416611024162056E-4	4.761102414578928E-5	0.0014052473616506845	0.0020826731270596095	0.002104704249033018	0.038960454422288585	5.535740435103648E-4	8.81182127607099E-4	9.191505656527287E-4	0.007749382971089168	0.011617985293861903	0.003210143618351024	0.0015488250425575224	0.012895730203750379	0.0032587397648366325	0.04301728320872271	0.04138092928471115	0.011857327473663408	0.023922440697676545	0.05950861840137407	0.08280652245941626	0.0576058587521793	0.0406849951697034	0.0187594377349936	0.012765575933993046	0.007816817765726585	0.0015314102921008665	0.0010579782812029502	0.0032764017498986223	0.004310078440485009	0.00579081476995906	0.0052481121217731325	0.015906542327964394	0.0030866408156516646	0.0035561210029926033	0.005904013266688729	0.0010495869581538422	0.26159902094571486	0.23675778356716903	0.23961454857699377	0.26202864691012323	
1650000	-6460548.301548648	-6458418.182935678	-2130.118612969709	-6458418.182935678	147.465491215807	0.1278036363459243	4.124176425472826	5.323981839414089E-8	1.1447660043685712	5.142065349949048E-8	8.235109176392487E-15	1.6451222093422446	1.0	1.0241036665167393	3.750848595744196E-4	2.993435444481005E-4	0.0070648248898677775	0.0024303758576000043	0.0014778327593600118	0.06217644131317719	2.1486539545624602E-4	0.002803172488394165	7.360889579883091E-4	0.02436879052583965	0.0031190011898794647	0.0033596172735770907	7.378134159806512E-4	0.0047042241802531595	0.0016207707405288523	0.024135430358966124	0.030888040559126164	0.007516614023465039	0.03503876230332875	0.06726285697082476	0.07916198985464985	0.06235262176507258	0.0417590684703802	0.019407584388852726	0.012827342684699443	0.009499946067981359	0.0011239505158171764	0.001469505541157037	0.00233906157040362	0.005377536712389676	0.003088128333473295	0.00810850043120042	0.005448087548357256	0.0015712281669101648	0.001513540455525587	0.005767800571217962	5.857624564506961E-4	0.2616443953624925	0.2374766585378102	0.23944489560707674	0.2614340504926214	
1660000	-6460519.125484996	-6458404.244489583	-2114.880995412662	-6458404.244489583	138.97516460702556	0.007883203187494523	4.3228653607138705	5.0372771556249845E-8	1.0478048345439068	5.418700377110415E-8	6.13448300803988E-15	1.5293917453847556	1.0	1.016199291029189	1.301475240171037E-4	3.0297701761110367E-4	0.008536901321711312	9.302282019614137E-4	6.838573145064112E-4	0.08960963546227753	0.0025689756604114025	4.025270095061598E-4	1.0876493346625182E-4	0.00668169290817339	0.003956876360928754	0.0019470551667092643	0.0018083435391549783	0.001962956260676008	0.004191202447338776	0.034145508627923475	0.0355049306088982	0.009635463822431696	0.03717487474732971	0.06499264563303016	0.08745212369505297	0.0685691877996559	0.043022298750423314	0.025421128173734327	0.00868776464376804	0.006382228905804202	2.3473686203038475E-4	0.001859648623421074	0.0031770014424615392	0.0014836449257643292	0.003387237342894024	0.004917169532939606	0.0053341589445443345	0.002464649042147287	0.0016997136386571743	0.0033515658365095014	0.002294177802375728	0.2623877117052242	0.23691321893782682	0.23921615219521172	0.2614829171617381	
1670000	-6460516.731411647	-6458394.037567632	-2122.693844014962	-6458394.037567632	142.1525858454542	0.12558658694597363	3.9800117701175313	4.604958149360014E-8	1.0661953138561662	5.231994893313967E-8	4.1096610898843944E-15	1.332539497198106	1.0	1.041013471797466	1.6135326754077522E-4	6.610013777917581E-5	6.78137130645376E-4	0.0016255399298656468	9.741620819468059E-4	0.11647655965347917	5.028389739784575E-4	9.717127923420833E-4	9.602710896609302E-4	0.011676132237978717	0.004141704176552799	0.005147191663683832	9.185767417196503E-4	0.006856100270791612	0.0017315830595648384	0.03720140797983783	0.04006760764831265	0.00942760171300379	0.02678883186253293	0.04940090949128617	0.08425498807673627	0.06286808897569905	0.04140603333384701	0.024970481461187462	0.011266148420575588	0.009375066801601883	0.0014667587236317033	0.00270450271625483	0.001402767441947858	0.0014255147243058565	0.003943984221197718	0.0029300644564512015	0.007076798684476765	0.006191763190054525	0.0015907562301709587	0.002329431514248742	9.223864919302781E-4	0.26224340259061024	0.23690818924237958	0.23940086238549682	0.2614475457815141	
1680000	-6460565.88122823	-6458427.654417497	-2138.226810732722	-6458427.654417497	180.0266454225878	0.22465538442842484	3.9960530714996256	4.729540818473042E-8	1.0034434524732248	4.811372630705376E-8	3.783551874360301E-15	1.2796596148584094	1.0	1.0248081212201132	1.0292302564643019E-4	6.105834702296584E-4	0.002792187324432919	0.0016432526441016756	0.0017429321230105486	0.09129745769685096	9.028654977609683E-4	0.0036800658679522263	0.0015389947388555305	0.00855028829171744	0.0068901627752753335	0.004116081562665906	0.0010002913613300984	0.0012961131683038962	0.005315827100749343	0.03926105320264518	0.04027726659159337	0.009015565609293482	0.026252038921499486	0.05470094586547725	0.0823965665504288	0.0598531837854985	0.03887631354735322	0.02733646563729881	0.008874708297696004	0.008203394678097688	1.961388737349592E-4	0.0012202524096560773	4.756096889886602E-4	0.0023989438505183243	0.00694160656694079	0.0040338275970891	0.005718175597583238	0.00497976275067444	0.001774286612674946	9.713902540262067E-4	0.0011253923378096828	0.26227550451692283	0.23711754121768483	0.23932814799056262	0.26127880627483047	
1690000	-6460524.942840484	-6458392.8720195955	-2132.070820888587	-6458392.8720195955	128.13489188777845	0.8496818767292443	3.6227948158238092	4.9230503077339E-8	1.139069392264081	5.2011972026068425E-8	6.240147209089652E-15	1.6231010795928424	1.0	1.0523383683600356	0.0027343213326931465	2.173625301686532E-4	0.005321836317169489	0.004318344537342745	0.0039499565525761525	0.1159605850884031	4.4408460669422803E-4	0.003731333044702379	0.0010052292535741724	0.014126673783036834	0.0064052063062562435	0.0022658581018254816	0.010924526286097528	0.006501490752075186	0.0048150295628072454	0.033338246523804675	0.04657909645594346	0.007434886775739341	0.01790315367096282	0.068343779948744	0.08707305680712554	0.05412810278978328	0.04611494134210931	0.02038212224705145	0.007853858168946374	0.006572559034514251	0.0022239229917324368	7.03353809092109E-4	0.0014779422149791188	0.0027597555816456652	0.0052779609049083956	0.002728537608147112	0.002056339643878184	0.004014462094676481	0.002834855394016694	0.0019633818559718678	9.599783783291402E-4	0.2621959312188281	0.23695036002626568	0.23937096041225014	0.26148274834265683	
1700000	-6460519.049984111	-6458446.619172174	-2072.430811937966	-6458446.619172174	120.81694644299147	0.024223453089988595	4.385645348761527	5.764710175693965E-8	1.089932210017619	5.771885296947255E-8	6.2135364308783495E-15	1.4311135459257045	1.0	1.0465522457422718	0.001193202001616464	4.4412305227387614E-4	0.008225422385040869	0.0041519684507579585	0.0010749654882879914	0.03285088285415397	3.60690214630765E-4	0.0012583370725083919	0.0011760785193245115	0.012571384629321896	0.005217233581249749	0.0014513900336712241	0.0013871426343593782	0.0019254969587122993	0.003032653225742047	0.03134345800075504	0.03344912337403522	0.017686962047226498	0.02529023573375803	0.06811907014359246	0.08656095364463735	0.06324090221738202	0.04651585796918416	0.0167745648332684	0.010539693770889232	0.007114852037104303	6.810803476231707E-4	0.001161513547501534	0.0019662739844776575	0.00439405636373324	0.007695864373014764	0.0037527487178413096	0.00957225039243292	0.0026710162313305303	7.138287209381994E-4	0.0018002383511443857	0.00142724714901376	0.2618614891401329	0.2369201387383758	0.23931065221477654	0.2619077199067155	
1710000	-6460475.566838006	-6458437.695168047	-2037.871669958146	-6458437.695168047	119.88478714355317	0.03632668353316847	4.2587858424537846	5.748277240841722E-8	1.2175384688430892	6.001726758632774E-8	6.633521236517686E-15	1.4184594424238814	1.0	1.0519777162859423	0.00240382773041619	8.615599848144224E-5	0.009757416255936827	0.0027854286555997537	0.003528332353090281	0.17908079078060318	0.0012276570261375642	5.354143243652309E-4	2.609691372709071E-4	0.004187685714349222	0.01746080605922365	0.003870817595478092	0.0010787153494210208	0.005138201259431315	0.00412841699275409	0.049289206347384915	0.02833344474406565	0.008760694640585282	0.026881992492023582	0.07346807878753538	0.08788559471191487	0.06319991999518226	0.03453081504244438	0.01843763929066089	0.011000154360416677	0.006041424728121211	5.121322675164243E-4	0.001175158601594664	0.0023004959667117814	0.0017303403371108053	0.004353120545442355	0.0034288207280585557	0.006182672614767506	0.002291180879806807	0.0012974954886135967	0.0015704730678985255	0.0018807155498861323	0.26207952275316	0.23715262674718565	0.2392823461459139	0.26148550435374124	
1720000	-6460494.931279183	-6458422.769913537	-2072.161365646096	-6458422.769913537	126.86395736013026	0.10069576700910307	3.767197811808141	5.801918688509274E-8	1.0256151201373584	5.5778752121589885E-8	4.293242289719007E-15	1.3206640607851083	1.0	1.0266443917777812	0.002711101565047158	1.769106825988141E-4	0.013507392093022591	0.002185419912051814	0.003295236943635769	0.17448601299637176	2.7531884858138392E-5	0.0017726243008725868	0.0013372984639309648	0.007120756191030931	0.004781217216783833	0.003399281272436166	0.0013292856105514132	0.003568728722183688	0.0035552673651616314	0.03836226873013417	0.05694814503279792	0.014742161041407159	0.048558915503295524	0.053781714990263664	0.07891559804631484	0.06154353853599523	0.03839624159368195	0.02429440894701966	0.014157047758539775	0.008607035725050774	0.0011372591897105928	0.0036513663243300768	0.0026127927488092	0.0027066370531569736	0.0033566920994183695	0.0036525196806182964	0.0057898117332614634	0.004137188321912379	0.001250027425469096	0.002003132091878186	0.0014904650182015373	0.2619078526106119	0.23666506561224604	0.2397937569170711	0.26163332486007174	
1730000	-6460487.127193316	-6458423.410177341	-2063.7170159752814	-6458423.410177341	133.93200684766103	0.11707183880374603	3.63204602262635	5.031477271869577E-8	1.1577003273039999	5.471266359289243E-8	4.273176243959267E-15	1.2443115277881214	1.0	1.0433199332774756	5.535936888562567E-4	1.0998464759215058E-4	0.014096954768813352	0.002416573228270678	0.0036103459435602764	0.024498956342763292	6.232170327590567E-6	0.0024990336979635558	9.923794491923036E-4	0.013009684186693965	0.0059968621923090085	0.0025033621506816805	6.379188621238666E-4	0.00722051219538283	0.0033345507820405143	0.043738687230588845	0.04657350886260639	0.016868898208143527	0.027206136048215184	0.04908968027557187	0.08309948873714518	0.062166869435646706	0.0448652652738724	0.019681343284100223	0.01145924989137454	0.009256108671125677	6.646072687380856E-5	0.0011738277170932094	0.0027951347433181144	0.0052427054118435205	0.005954335343343256	0.005010940322139196	0.005719949900176568	0.0035893197473251736	0.0011597063175607508	0.0036580601223440037	7.376508207856551E-4	0.2619410805308539	0.2369659879568503	0.23959933227745073	0.26149359923484583	
1740000	-6460524.694001227	-6458419.232979142	-2105.461022084749	-6458419.232979142	134.20619594589752	0.7922839785411544	4.0733948277059	5.1572635135890244E-8	1.1646362085597746	5.164857171832694E-8	5.3513664393936435E-15	1.343015494450143	1.0	1.031249615761844	4.811427948949435E-4	7.668199588404403E-4	0.015199846892722432	0.004799055083023777	0.0017101788207158188	0.13565361736348247	1.7447570889560115E-4	0.0018909371681585805	9.483448038375698E-4	0.006803544190965147	0.011945708018462814	0.0017764193446313786	9.63963840803574E-4	0.0030015863011709433	0.006183861453425759	0.04186313590416913	0.03147055148050786	0.00858406790760892	0.028227633293267548	0.06794000039462995	0.08581610576260917	0.06025327947119999	0.039161392515731364	0.01838361801936702	0.007806029506697244	0.006956860542663446	5.611237489413524E-4	0.0013639583331630457	0.0011872601830623134	7.678603544099676E-4	0.004725284036596352	0.005896831436398426	0.008927573210201569	0.0027533599566008644	0.0012898679232926323	0.0027444077627651617	7.424680847968098E-4	0.26193220271308276	0.23694121640993254	0.23947254313756505	0.2616540377394204	
1750000	-6460519.614976308	-6458431.754738411	-2087.8602378973087	-6458431.754738411	157.0773156452645	0.03340547934079531	4.948414299463278	5.377696729515449E-8	1.0090528094404827	5.730703106595363E-8	3.918485232031602E-15	1.1914142589629375	1.0	1.0150532329055613	3.427652096204339E-4	4.944011736703599E-4	0.01226140352885389	0.0021000942501474803	3.802973594530164E-4	0.06995264693988436	1.5401482330599717E-4	0.0014411002304144682	1.6780771477178545E-4	0.0025247824281982353	0.00891445046823888	0.00236243806806811	0.0071619849391114515	0.0059225803564772654	0.004828245223561639	0.058515721487069565	0.02850551239408368	0.012406682026446207	0.021588350120571673	0.05543227641239227	0.07791464440608818	0.06955910656768893	0.0473539663298575	0.027779321966194415	0.01164736524814928	0.005844466279986381	3.658961699084677E-4	0.0029444464023779746	0.0015172130225647518	0.0010786911544019252	0.00499811457873384	0.006869346656480864	0.008490290308757331	0.007020211413299675	0.002103492163710826	0.005527851662813712	0.0014548562795179607	0.26183383096515817	0.23707842460113168	0.23951745472051547	0.26157028971319557	
1760000	-6460482.083385218	-6458432.5014277315	-2049.581957486423	-6458432.5014277315	130.88815860765354	0.11126017277039713	4.248697664214733	5.204412436817045E-8	0.9551429283577174	5.7423055873702446E-8	5.157519945756681E-15	1.3878437537294617	1.0	1.0506542631263986	8.721856212755299E-4	6.129497624708322E-4	0.004393588919877537	0.0018548032466327352	8.339619556193813E-4	0.15266585736769642	1.0157306698815149E-4	0.0011857511587515387	4.917654842697591E-4	0.0028733068561401496	0.016193407592399074	0.0011378705604643828	0.0019506913704833296	0.006041767655924673	0.010040413885667392	0.05301896298459366	0.03762784475626061	0.007408715114066278	0.025609568125043666	0.0618248366991005	0.08866224916697703	0.06384689368326917	0.04450863835284578	0.026413644989035215	0.008605494274484746	0.00970806101890563	8.584715239222458E-4	7.618681247129972E-4	0.0020533318032288058	0.0018854544657859716	0.003780973696979547	0.005706383954726749	0.002985339977223135	0.0035022125338035376	0.002096417576022483	0.002879185806316857	7.320357795225964E-4	0.26220104589886445	0.23696561237105615	0.2394416819108941	0.2613916598191863	
1770000	-6460515.255793567	-6458404.53640343	-2110.719390137078	-6458404.53640343	131.30897929146462	0.003988516684899875	3.8111698957740217	5.059302440543258E-8	1.0567682259368956	5.349267811588108E-8	4.208074041092603E-15	1.300964026289136	1.0	1.0464348422210572	0.0026077882612290985	3.6744709645332517E-4	0.005867395937939536	0.0020026606883876566	0.003024901716175264	0.12989518677239886	0.003711727270955155	0.0019878746304865373	9.028724077181952E-4	0.018746038101513898	0.02288871537345241	0.0019405930543295775	0.0024995410800797225	0.011088974504219841	0.004852352387519332	0.036167381933411936	0.025127507696446515	0.008730007611220994	0.027296686934622696	0.05244513022213813	0.08126266862063751	0.06774033446922029	0.040137909130103275	0.02590922311767955	0.010569045404216371	0.00785745707991371	9.455565892808183E-4	3.6569763821224597E-4	0.002296434563576924	0.0011832012980081325	0.005145103961115107	0.007434370447736479	0.004222614429119914	0.0038656879424562945	0.001932923457410351	0.0016815751537209399	3.3027716591192143E-4	0.2622971641773342	0.23708262669507546	0.23923758371511947	0.261382625412472	
1780000	-6460553.332370333	-6458422.329956814	-2131.002413519867	-6458422.329956814	173.0297002294287	0.07909059492206394	3.5598465136626345	4.4049228398733215E-8	1.2319681537007106	4.656274680239744E-8	2.9204692104605252E-15	1.2215722921680316	1.0	1.0476513675443753	7.647612106473196E-4	2.558853132263502E-4	0.005602490224388883	8.872042887938668E-4	0.001067714133632463	0.04468956386709274	9.234189011146053E-4	8.320262315967608E-4	5.635118941121302E-4	0.006734917432121428	0.006462228316817533	0.0015713687588357161	0.0026266399122127997	0.004564250432203567	0.006754473300760993	0.04282501279443387	0.03274703909160359	0.008019387076963523	0.020876296007753887	0.06399021351952615	0.07563727715888648	0.06774033446922029	0.039851839059175796	0.02590922311767955	0.01141197519909322	0.008790164563118564	6.448845416977311E-4	0.001220272853806426	7.656464314533759E-4	0.001462625172359577	0.006562940138613733	0.005029923819128324	0.0038711006678328937	0.002082810975138957	8.379027085951574E-4	0.002138964135479912	9.980688229191846E-4	0.2619318969997891	0.23690111681704756	0.23970077410177074	0.26146621208139365	
1790000	-6460507.597167201	-6458400.30541171	-2107.2917554910073	-6458400.30541171	137.89047586725482	0.2545590358784904	4.079607787127204	4.6286405553006055E-8	1.133745265335299	4.838999117945437E-8	4.7094059107812146E-15	1.518261795432705	1.0	1.0222791133184375	2.066392363612992E-4	8.058465545106002E-5	0.0010465951385558348	9.461274538800496E-4	0.0015608559476328434	0.08254709225562899	1.392241307182444E-4	7.654164222381906E-4	0.001212099432732471	0.01374448183394984	0.0038079763087598066	0.0010416727182563847	0.001480772971814802	0.0017694966258357948	0.008655356570629448	0.0307861233165828	0.046458287777479255	0.012312694234856146	0.024453806115498633	0.05840953425187983	0.08968140967397274	0.06650737483439619	0.04052556835491634	0.025097904365312902	0.011200837706577592	0.011608169815302223	0.0014634725829655046	8.463564243275389E-4	0.002847468724280518	0.00448591851870773	0.008671369742815153	0.008770405508985361	0.008692438023958667	0.00577590144688969	0.002150044179083285	0.0019393530901542979	0.0011135933716494978	0.2620953610970458	0.23693263545747448	0.23940680241813445	0.2615652010273464	
1800000	-6460462.463126199	-6458414.92858323	-2047.534542969033	-6458414.92858323	123.75796987660392	0.07617635387239106	4.033177830911322	5.507713832946751E-8	1.122606919394872	5.360905542140294E-8	3.879067176126041E-15	1.2713062185860642	1.0	1.0376315110469385	0.001240380728956378	3.3499817627176713E-4	0.011098952777571211	0.00255981780074165	0.002052131518576199	0.19521967871188584	2.954147255315054E-5	0.0027594184868751513	0.002227180647574368	0.012449011537372903	0.018119717001412412	7.266278463053574E-4	0.001979529490447796	0.00401181294235503	0.016439611512207016	0.051387695409309285	0.045644135044621295	0.004652490519749871	0.0366297988805318	0.06111219339887472	0.08853252508055783	0.06437642558078961	0.0377012915020221	0.025827840141277755	0.012929713438603416	0.010596529436247868	9.646707653630659E-4	0.0014635751379990668	0.0014021610595459288	0.0013418959176180563	0.005898083166976547	0.005656226103834318	0.008817826137764601	0.004314565300517663	0.0015156762734089154	0.003265748083988053	0.0010849848739596817	0.26206967066735753	0.23686603169410617	0.23940680241813445	0.26165749522040294	
1810000	-6460483.133345075	-6458409.332105839	-2073.801239236715	-6458409.332105839	139.05788701127986	0.10312922181914493	3.6317866429951007	5.4581667635785486E-8	0.9370936504018442	5.386783771098132E-8	2.8994734069152363E-15	1.0345607268881967	1.0	1.0308509816724984	6.22137322775071E-5	5.600559910610577E-4	0.01653251886929158	0.0016372006363575807	0.0011370147307214137	0.12297816826136794	1.8825187622314435E-4	0.0018994228834134665	4.365937572515347E-4	0.004704430962307543	0.005927198227909412	0.003918065736309438	0.0015851731712798833	0.0027008760991000464	0.013029210828347121	0.044914760322529446	0.03556285847917836	0.014577737029716365	0.03532212658169137	0.06684947680617155	0.08005870652013257	0.06626247312923815	0.03765822970367502	0.021274528000451248	0.008965252875463778	0.009672344294762823	9.362504716837057E-4	0.00143131625795516	0.002345573512463229	0.0027305087615992494	0.0018745082006720183	0.006972821489137554	0.0026122401706950337	0.004370960581359559	0.002920335451905444	0.0015068729788183383	6.803480866305078E-4	0.26210509353763284	0.23713500257152495	0.23929523765000515	0.26146466624083803	
1820000	-6460492.587614425	-6458407.591957343	-2084.9956570825148	-6458407.591957343	117.65901437182458	0.28345314289872586	3.9619257589427836	5.43236865978733E-8	1.0442992806070468	5.8377188651373625E-8	3.812547515959969E-15	1.1322770555859103	1.0	1.0380239747369122	0.0032424614585390634	1.1044993183755929E-4	0.02013151599350406	0.0019215412397691665	0.0022964050474621046	0.18898282664633148	9.502188178029581E-4	0.0025926018071696314	6.769305799838683E-4	0.006020569575480706	0.0032653600754870642	0.002927798585598849	0.0010173303710181102	0.002411532553265267	0.0035774783698518456	0.0448001438342748	0.031103063341558743	0.00728525274515307	0.021592634092449655	0.057874727865307424	0.08370435606031394	0.06328353977471746	0.04969335365758842	0.028838383332341067	0.008260608811232435	0.007922574342452499	0.0016056910886693724	0.0014816313617373573	0.0012738700709217818	0.00131616025890581	0.004759720221738585	0.005217607111220485	0.004956423162817216	0.0032413978180107048	0.0018796833585312477	0.0025170558818897173	8.328266878594591E-4	0.2620015427351221	0.2367487009745694	0.2395368480087395	0.26171290828156996	
1830000	-6460492.8531492585	-6458389.450972775	-2103.402176483481	-6458389.450972775	128.4603016731901	0.111025457496544	4.175773151113332	4.647491447822509E-8	1.1167872215273327	5.2200309643688123E-8	2.9567489851374515E-15	1.1429307957874282	1.0	1.0549939476061574	0.0010881602875276375	4.1950447985358505E-4	0.0033588845789555453	0.0016799750116731492	0.0010992831229321316	0.07829142864613339	0.0010397713997583864	0.005245513456855348	0.002153727326001053	0.007571739456954345	0.012773894889010682	0.003218562070333973	0.0021367524796727993	0.003370761701916812	0.005342009711209019	0.03439223989340929	0.031198173864783563	0.007095938365300334	0.03656315136514111	0.060014141303910556	0.0897795551586624	0.06128039352889796	0.042059189909869295	0.020690149159120846	0.01247299550970928	0.004415677904701458	3.877742365741761E-4	0.0022870614586937652	0.002255829236681539	0.0014666465114660048	0.004201275853873097	0.0032506310205637616	0.0029859407423848943	0.003964193701897073	9.493341109003589E-4	5.564544942078872E-4	7.881173911618525E-4	0.26209912612655	0.23688543348527197	0.239518666890225	0.26149677349795397	
1840000	-6460490.640224527	-6458419.580817687	-2071.0594068391274	-6458419.580817687	125.36515128651841	0.07453944307405781	3.6819181875404965	4.9846757924349335E-8	1.1229929881220815	5.680915019528584E-8	6.105419035870215E-15	1.5169150309750385	1.0	1.0404523423842658	0.00328095916961355	2.703866246436802E-4	0.00898013669553014	0.002908926659141946	0.003375063955581547	0.15639186624961848	2.784394609869033E-4	7.445968431590163E-4	0.0012193575413694544	0.0035134325202817963	0.01278290389989863	0.003485944209079594	0.0028352618629580465	0.0011639439040224619	0.010035100073323497	0.058219436640743104	0.03929131059973281	0.010487529342451996	0.013955577444015252	0.06503365149383393	0.07706501129128185	0.06014118947390919	0.040810160041084134	0.02215403841647776	0.008895122159615704	0.00840262107286352	9.280642526578701E-4	0.0017713405604050795	0.0038133880007774667	0.001762485008900023	0.007000379253212602	0.006116606315468793	0.008155157285017462	0.003155614499361882	0.0018300889156142243	0.0016641228851200039	8.419334213181136E-4	0.26223615167284436	0.2371535272583809	0.23939400265934135	0.2612163184094343	
1850000	-6460515.5054067	-6458432.93801531	-2082.567391389884	-6458432.93801531	123.91819709093338	0.08486641955524189	4.256510388237538	5.1683598777981934E-8	0.9974249342403787	5.81285516221606E-8	5.326919682408282E-15	1.364122837110134	1.0	1.0401325838075008	0.00257985072033748	4.3690085605990406E-4	6.943443318296287E-4	0.00370757529304535	0.004256897970638439	0.1533050095459565	0.002072057544246917	0.0022446352889762293	0.0016444103217503365	0.011411766704460265	0.0230276729610786	0.0018966708639125858	9.550718204200127E-4	0.002751119387384999	0.00421373375480105	0.039220111846550346	0.04127550112775429	0.008772506468143778	0.020958810451541878	0.05164256140488998	0.07994487539892658	0.06795635558272178	0.04009995910502885	0.021597924510344663	0.010467234595669814	0.006874150304805209	3.960434603027675E-4	0.0025489702781318494	7.711597383488798E-4	0.003253541788821356	0.006143953915189557	0.008721708957946368	0.007923846747948386	0.004285353755010753	0.0021807736828019565	0.002331032285206342	0.0019716021301054236	0.2618294881317565	0.2372153842045706	0.23953595356018392	0.26141917410348997	
1860000	-6460545.333150506	-6458434.756192642	-2110.576957864045	-6458434.756192642	138.09362292844312	0.08619312530244991	4.175351594374395	5.155456299552633E-8	0.9033654141723035	5.553592581933241E-8	3.4787973787146168E-15	1.151699144666302	1.0	1.021224164282893	7.190392820092922E-4	2.8071899908961394E-4	0.002404669231615859	0.0019414195717641918	0.00142935511366025	0.017080783265680907	0.0011159679641895614	0.0019439464957032033	4.933460308595448E-4	0.020707747963297576	0.007901399041587015	0.004032807232806878	8.58772359477841E-4	0.0021821911941349724	0.01811141541374512	0.04349612579674389	0.044942968843710525	0.0124179791659426	0.023980024961290102	0.06224780200496469	0.08245186906073512	0.07018533522739531	0.05114750406599048	0.02545446692698219	0.008019347102651491	0.010946956530515611	0.001051119219151697	0.0012696611218402164	0.0025970374050181605	0.006990128315362615	0.0031027614165885613	0.00789404208339894	0.009933509438010543	0.002960256511663316	0.004957534707406188	0.005873988065311357	0.0010793368205422682	0.2623906590615524	0.23702363382398828	0.23923134135386992	0.26135436576059035	
1870000	-6460478.02473704	-6458412.041801913	-2065.9829351268186	-6458412.041801913	151.85262370991006	0.12520610325575723	3.866448892919223	4.9045848295083E-8	1.1338502912021053	5.4431619520895704E-8	2.9699916670102074E-15	1.0624856884616003	1.0	1.0356711540603458	1.6625185428686997E-4	7.168501271351778E-4	0.005514784832828946	0.0037545657261603437	0.0026073793780151495	0.06901472028838154	5.362894236276792E-4	0.001301478108091471	3.495675809501241E-4	0.006754331674538967	0.01738724290147392	0.0014128248660533818	0.004362829342315193	0.0024777291123789067	0.001986542326850064	0.04501080584618968	0.03077393036905124	0.010123123604847045	0.02016247785730167	0.05403207034786681	0.08965205609529181	0.06375475751003361	0.03897422078812068	0.023867489743311963	0.008622564710220939	0.010650998955950458	7.325961967177108E-4	9.910267756352965E-4	0.0010849954710212425	0.002918036072596927	0.004652100535443533	0.004892768029393156	0.0074017339174800205	0.003632407224584133	5.712859985809721E-4	0.0015555129596667445	7.603608536559156E-4	0.2621968995109868	0.2368550809858348	0.23966987943013385	0.26127814007304545	
1880000	-6460480.671883156	-6458391.420893217	-2089.250989937901	-6458391.420893217	124.95267929156473	0.09410422897122805	3.704231108506302	5.122743414103462E-8	1.2225842618923335	5.2723730775434764E-8	9.393655778619673E-15	1.7870977010993074	1.0	1.0476652973890634	0.001913114930128145	2.0355330914950215E-4	0.006697555426710065	0.0036336171106670537	0.0013894063566907324	0.0020639540608473	0.0017361054610273428	2.981795029683912E-4	8.463944507436607E-4	0.0066157375751165455	0.0029292208947792114	0.004582989340873808	7.511656852231298E-4	0.003692373275805607	0.004757590288019987	0.040150152073165114	0.056361785288774814	0.019853777459865468	0.021341670865940233	0.06251111488658093	0.08965205609529181	0.06888039745212897	0.036945032427415966	0.01853445953701968	0.008822874580214569	0.004134728262366722	0.0013597817170317142	0.0013660909012521273	0.0026511634251426405	0.0012612416433072024	0.0029868105660930335	0.0074038606025544525	0.004127546381453897	0.007732364710268444	0.0017154187862305772	0.002192703763924194	8.393629746249399E-4	0.2622918359947564	0.2369324432840256	0.23953745752003713	0.26123826320118165	
1890000	-6460491.391823588	-6458428.9390511215	-2062.4527724667873	-6458428.9390511215	139.9936994656112	0.06726303824452451	3.6328898382253234	5.542931916175057E-8	1.0351286324587683	6.155667468007728E-8	6.37662160162671E-15	1.4676210434930268	1.0	1.0300776788626154	8.129684878253711E-7	4.899220276877888E-4	0.0031690275422381607	0.0013695568509786205	0.0017206102685838034	0.10457219099431257	2.0161039869623254E-4	1.649139486900223E-4	0.001310633996747691	0.006094564572413445	0.005625402652112414	0.00466473502174225	0.002450386450684813	0.0050450222086255705	0.007377814558452092	0.041202183332161225	0.029804531876656968	0.026059169347215715	0.02988979269924717	0.06508467429768283	0.0944711105855485	0.06870032229379186	0.04804397025856556	0.022417179052983936	0.010417573455875568	0.008607890020146695	1.2633039939538622E-4	8.727118346579647E-4	0.005165763329768683	0.00407275566256178	0.0055065955345264825	0.006615606616754533	0.005831331762410252	0.0028969587554450366	0.0020995047416484196	0.007512413651534965	0.001526674250183396	0.26215116035881714	0.23668516322614377	0.23940342292098013	0.26176025349405974	
1900000	-6460515.9704390215	-6458396.549484339	-2119.4209546827083	-6458396.549484339	136.98074677012815	0.1463819200307177	3.9278805420258425	5.4158350809679635E-8	1.1721267981707466	5.585213396419171E-8	5.057894794536087E-15	1.4430182205311044	1.0	1.0385071250242253	4.232963658467653E-4	8.88066372980263E-5	0.005681112316326688	0.0029153122611961938	0.0022753117770142306	0.11984988954342614	0.0015887031830687877	0.0044460600795929355	6.369915121347365E-4	0.01278344597894188	0.004907352226660895	6.637440696344345E-4	0.0019841830264701772	0.0016660238412735436	0.002717582919760118	0.026945511509079933	0.0320165960806928	0.012602384289514343	0.019770126780442314	0.058940810768201145	0.07255652289899459	0.053285994229589885	0.04098864164855246	0.02077839634416355	0.010640936164559798	0.0066799106401075285	0.0018149638509318375	7.103886948723646E-4	0.002139316615251237	0.0017296054574448133	0.0037209548550282837	0.0035892432551049265	0.0037623465513793096	0.002137895293931195	6.230351087104028E-4	0.0027460308077417177	0.0018393564196215989	0.26214172357124743	0.23703052757930107	0.23923469924163704	0.2615930496078152	
1910000	-6460572.82432821	-6458417.042803827	-2155.7815243832815	-6458417.042803827	125.56710687969982	0.1600940390978724	3.7172239973670993	4.977157271903122E-8	1.1647647593198855	4.969563778434038E-8	4.691299316462078E-15	1.4629938671500635	1.0	1.02479572961838	0.0029772902916050635	3.3312193962126184E-4	0.01382771436924805	0.001968066428759843	2.8340295349992375E-4	0.09416435338174349	0.0010759230051979912	7.052693871694725E-4	0.001264681372272091	0.010114661833157672	0.009829731681257394	8.914155568732553E-4	0.0021529863265022948	0.0045753451711486965	0.008755359018822592	0.054358947898702555	0.04097633864076003	0.01678791304556726	0.028773523778343472	0.06012774464224379	0.08412142296346355	0.06892015709577035	0.04600472764149097	0.018067689990287853	0.008740669822265476	0.008769632273052597	5.060922441182911E-4	0.0012740007653129794	0.007093495034809546	0.0024430087370986542	0.006038093383048585	0.00604048157686145	0.014169164437620467	0.002997334421486583	3.760208285793414E-4	0.0036694752345857316	7.51422767680216E-4	0.2619026552596625	0.23721734948044004	0.23930996982981237	0.2615700254300858	
1920000	-6460477.995721389	-6458401.62810697	-2076.367614418476	-6458401.62810697	133.98139266821494	0.004312145643956451	3.7650687236471665	5.635075109788753E-8	1.1434593446621397	5.660010265473023E-8	5.399902050997331E-15	1.3312294993183686	1.0	1.0296212598872685	1.1426376289165634E-4	3.4175212615022575E-4	6.918229543547676E-4	0.0014475094171925052	0.0030277049296171176	0.09175789556870027	0.0011027871090710695	0.0020977985686319715	0.0029423883479073876	0.014336491924500462	0.010125927629633746	0.0024367841047095175	0.0021788341129601865	0.006395919808355073	0.010874072957298515	0.04969565267556721	0.05572749466071623	0.03177950157154002	0.0282054860485805	0.06072261833280021	0.08412142296346355	0.07688942266315604	0.04267375039934614	0.022083732536571067	0.007340451057381505	0.00454717851062265	0.0010513897200661454	9.708799540180383E-4	0.0030274538112044333	0.003375717242885661	0.007932892416978242	0.005866747672318383	0.005510444848247532	0.0032628443686386803	0.002558613490063408	0.001612552126202698	0.00139091247978862	0.26168530630251424	0.23776281656031004	0.2392702678847254	0.26128160925245103	
1930000	-6460533.711623707	-6458408.210520104	-2125.501103602937	-6458408.210520104	174.57664085353952	0.02649724288418154	3.8228521260474664	4.704375529646973E-8	1.1305285122481048	4.6811699070933486E-8	4.331822587786877E-15	1.4912116903626143	1.0	1.0190500012836365	6.181809494090778E-5	1.592944802248209E-4	0.00747081963215103	0.0025227527124398077	0.0025371535809044147	0.04578500493803618	4.027365797194445E-4	6.496241278388407E-4	0.001303047198011014	0.00978503332102828	0.004236601895618046	0.002360430854607074	0.001703337710595323	0.007595357113136143	0.007576579307975824	0.04005273929026408	0.051962189096820724	0.01169866017169904	0.032681934093160746	0.06528679105141566	0.08009071206347583	0.06591325136597469	0.04489307153107012	0.021581211395069848	0.01013380560705017	0.007798150210006808	3.957412617027125E-4	6.537004605775971E-4	0.0027201008548457506	0.002138043192511378	0.005496792879796111	0.0058758132825383995	0.0053692315099170395	0.0026663138967998328	0.0015403335579693654	0.0020354732097492526	5.543331827000304E-4	0.2623598867844255	0.2371379012394094	0.23913209185647033	0.2613701201196955	
1940000	-6460550.751566901	-6458413.034690953	-2137.716875948415	-6458413.034690953	130.64233820649793	0.14023546707489973	3.7371076179782223	4.905039059348396E-8	1.081851974565673	5.2924706523400575E-8	4.9081283652618535E-15	1.424460112205429	1.0	1.0266776049868316	5.527937686542233E-4	2.7229227113987795E-4	0.0017153446813605072	0.003028268653831756	0.004844511604694099	0.0959716657982873	4.793474783065201E-4	9.765382261261206E-4	9.313176306844725E-4	0.004775023511271585	0.005338678341721826	0.0013194422930662738	0.001208882623650218	0.002085544063704132	0.007336064938864477	0.03565014070202115	0.0329771358159494	0.009263476225517925	0.028606189317386045	0.04482276193747827	0.08265464017892975	0.06591325136597469	0.03989316350526423	0.020177786257883547	0.012565815358192364	0.007998032337635104	4.727138920914921E-4	7.651020614228635E-4	0.001225601806645375	0.005338680947410683	0.004101130660309086	0.003891500336090604	0.0034824360808502755	0.0032688041702880546	7.80085759625805E-4	0.003004268371848056	0.0026226503155977773	0.26200504617581916	0.23682188900151624	0.23925250031198697	0.2619205645106784	
1950000	-6460520.291553454	-6458384.491048718	-2135.8005047358333	-6458384.491048718	139.893821946337	0.09140334361463792	3.938338994581251	4.2922745120018826E-8	0.9796959264549256	4.858333103986085E-8	5.295002850259584E-15	1.6647980530179822	1.0	1.0134039417148937	1.838236811805162E-4	2.1632508060546535E-4	0.0015771646166292987	9.505828335834598E-4	3.1212828933581963E-4	0.018774186811024995	7.919348325236513E-4	0.0011177841001471693	0.0013677105274011619	0.009010055272573638	0.01226135207324832	0.0022356877750657755	0.002658729225968156	0.004275777532911996	0.0022289225387563433	0.03542254470269894	0.04274719659573763	0.007482046532064466	0.023831360007368796	0.057496954728369125	0.09442526756241806	0.06518017630436605	0.0377470364041146	0.02235684748088903	0.010731354026023	0.010619776890502964	9.470156107882314E-4	0.0020987556466998502	0.0019842860594030524	0.0036736411004530396	0.004696928499644604	0.010130243733490267	0.007097535297833506	0.007287456456496309	0.002803030747440211	0.0033268016568473203	0.0030441906383495945	0.2619164670510068	0.23711281737441223	0.23924677263989727	0.26172394293468443	
1960000	-6460520.173931173	-6458411.765415528	-2108.4085156453752	-6458411.765415528	193.53234981528544	0.24602714814874602	3.7339648153657454	4.431130276587694E-8	0.8552077395042248	4.862836848871279E-8	3.761189347358962E-15	1.3479079064836965	1.0	1.016671775351549	4.0918132715704966E-5	6.794761429834901E-5	0.01449494058171907	6.016451251126123E-4	5.129795504451919E-4	0.11768074157069407	4.3136286285273004E-4	0.0014423713553294176	0.001000079657169114	0.0070949620363530445	0.014848106780290242	0.0018297148813561411	7.190926211169715E-4	0.006410366296477183	0.001026998121005829	0.030012375246922296	0.03158499851050325	0.010305242210913753	0.029599161604469598	0.06789194013672002	0.08165585661427167	0.0608046054833587	0.038686024584476036	0.02235684748088903	0.010085675208789245	0.0041585861654554095	9.090761461161294E-4	0.00110728426667539	0.0015394631299907092	0.0020421922741443083	0.00494034064629163	0.007419152607506872	0.0031999127689181167	0.003735928230056858	0.0019562762681794425	0.002310142949731386	0.0013833236631962595	0.26179340987528515	0.2368218718705622	0.23967288957924593	0.26171182867490744	
1970000	-6460498.541369579	-6458383.385696924	-2115.155672654076	-6458383.385696924	134.4760042747116	0.02224690436477826	3.400019884957842	4.5460907480427836E-8	1.0503508428325714	5.206607955551582E-8	4.925985992702168E-15	1.4828120111836787	1.0	1.041428606277867	1.1969621326542199E-4	2.1978007050048304E-4	0.01534708186870084	0.0037724071228640915	0.0017549745511041257	0.05465141836532087	1.60156874926722E-4	0.0020030244980063262	7.949235044423042E-4	0.01752567425861402	0.011942336784284855	0.0012677520112934246	0.0025605490501088256	0.004059322749624241	0.01116770287408176	0.044462017034795166	0.0359770762189491	0.02097116924252931	0.018851139248722955	0.058671923953696324	0.08243145639063444	0.0633839873476725	0.039753395409562686	0.0200583120994917	0.007972261477254335	0.011642731791073016	0.0013393283078276153	0.0011952343738021525	0.0013490760751452054	0.003276615309837734	0.006020493730460213	0.00616763950161733	0.007324909916254985	0.007032318574827832	0.003269821013755407	6.497855585757593E-4	0.001664966754163586	0.26215430718963756	0.23679508696736237	0.23951390358439079	0.2615367022586101	
1980000	-6460517.458355369	-6458400.213916492	-2117.244438877122	-6458400.213916492	144.0875956699168	0.010596231642084489	3.687517047923424	4.3000230427169576E-8	0.986383315390024	5.0541676204442525E-8	3.573016536676788E-15	1.3905402243960607	1.0	1.0201263116096437	4.416126102713955E-6	5.156420346764686E-4	0.008111444371351317	0.002075912639937774	8.436393913661E-4	0.1083527343917262	7.411067950669757E-4	4.4246651812101606E-4	0.0011428978572580945	0.006137446606685158	0.0076268423508305695	0.0013699777563980563	0.0014452831586749823	0.008299040043321321	0.0062306649027208255	0.02517416119980634	0.025997864249362207	0.009891222959491245	0.02772855115869371	0.07079538285882085	0.08501783923234411	0.06562966700326434	0.03682591745350935	0.020110844983767792	0.012342684115898011	0.00853053038782854	4.883449039398993E-4	0.0024437247669299718	0.0016430635065058032	0.004626845026648847	0.0056481634640387565	0.005678366185343941	0.008017524794031384	0.0027078276975582246	0.003122370202509677	0.0026238602816817747	0.0012574400819955081	0.26178199042951344	0.23702877297559588	0.23968989858705814	0.2614993380078333	
1990000	-6460542.7602220215	-6458398.958589064	-2143.8016329576867	-6458398.958589064	168.63992265881606	0.13712462619667887	4.324068144224219	4.301378533209427E-8	1.1739749004629298	4.817923218952543E-8	6.3714288670845E-15	1.7556455364941876	1.0	1.0330593859634958	2.712622948856738E-4	1.820269592599805E-4	0.0031798296717122304	0.0010928172640477269	2.247652375764277E-4	0.07943609876213789	9.470942523412283E-5	0.0011952585340709125	1.5562906863597555E-4	0.0157831984147821	0.018051213768098148	0.002347980244006781	0.002022026799397771	0.00769691666941866	0.0017538171061666269	0.03660345325853104	0.04028452693224039	0.006980978507981995	0.036427516789542744	0.06194091335506291	0.09406089697704745	0.05277765819278182	0.03576555405252729	0.024878924253040023	0.00975992507359981	0.00920997661164007	0.001452178895675117	6.819969491269071E-4	0.0018332192003588895	3.285410042951049E-4	0.006590810674722234	0.008455818367097358	0.006685408207169793	0.0035392010898574354	0.0021433706907129156	0.001745473579802541	0.0013009741747198097	0.26217485672497276	0.23720215384182858	0.2389130842701441	0.2617099051630553	
2000000	-6460511.584097446	-6458403.635098411	-2107.948999035397	-6458403.635098411	143.90800547040214	0.10231126865882227	4.235042749812523	4.7079638712826214E-8	1.1597033576861058	5.0876379172779915E-8	6.82377959519444E-15	1.672473390223072	1.0	1.0230555306184292	1.5745877060458247E-4	2.655938686829597E-4	0.015301252429480109	0.0021218659930931144	0.001095258654152624	0.08456688932001029	3.6761528728016316E-4	0.001522149836771644	0.0013975596349869585	0.006772962538981568	0.020800084877494605	9.271697663185828E-4	4.909186022646629E-4	0.0038526464286995498	0.009778407079845812	0.04766076970994983	0.045358715246184136	0.017484786690701484	0.029172476324949684	0.04835293649384736	0.08427373170106418	0.06470914242720954	0.04582944982356004	0.020155923926344802	0.010223120543070617	0.007793507208172996	7.563071906041443E-4	0.0015996914959740824	0.0024368605469499327	0.0018876067883091623	0.004826408132065401	0.008044700644627072	0.008204145268332476	0.006007196893538921	0.004840128290143643	0.0012765538510642886	0.0030033544666099718	0.2619950837914894	0.2370351047620513	0.23962404870319923	0.2613457627432608	
2010000	-6460515.81054531	-6458393.755866628	-2122.0546786821124	-6458393.755866628	129.61215083351382	0.13177194247465773	3.993565194988899	5.891468095626345E-8	1.331423814945234	5.5831888938939E-8	1.2175851074253883E-14	1.956414765732265	1.0	1.0366848899400718	6.058259578195508E-4	5.714158733304657E-4	0.0023884474527856693	8.337261429211776E-4	0.0029304612701363153	0.011246873783335599	0.0016711271491612204	5.065381570904262E-4	3.246764393610343E-4	0.007618474632919936	0.011488931076957814	0.0020281400212307454	3.335127928698709E-4	0.007955619000542893	0.008220562518302728	0.024872981281359067	0.03316232403143789	0.010499691331496244	0.03572128620539915	0.05831784804417625	0.09134894196949396	0.06220330808017379	0.03407103680869458	0.0250600975810474	0.010932518759562615	0.005249745764667632	5.579342845565198E-4	0.0012061496746180182	0.0027209318729486676	0.004162617741860408	0.005515097211570894	0.00476445369996335	0.005835910707031011	0.0036963871149556004	0.0019336967180541612	0.004345718669583354	5.487963290690685E-4	0.26217436873299355	0.23673741733267198	0.23943633101317705	0.26165188292115815	
2020000	-6460521.1214576345	-6458410.917139924	-2110.2043177104256	-6458410.917139924	154.04514917959054	0.017021328785162597	3.798348194162024	5.371356744292606E-8	1.2570844878119545	5.031873609867407E-8	6.621205930320582E-15	1.5812314891884118	1.0	1.0173229904691639	5.875485614377909E-4	2.552391000183465E-4	0.003551390538786309	0.0012335598550328617	0.00579136947169987	0.12704457204489406	0.0012248616285139627	1.505565137472615E-4	0.0019289034271041052	0.011551932305713128	0.020204717693377845	0.0025126449667448873	0.0017140070766395164	0.0027962736386214506	0.003866546220661409	0.04428379939896133	0.03688522083332538	0.014194160926877144	0.032952684481777995	0.06029775025813736	0.09134894196949396	0.07153038450403512	0.040996650980755674	0.0221274482064496	0.011631492835269526	0.00807988974849374	6.070617644241105E-4	0.0012003360319136679	0.004283109273947238	0.0019480079530618932	0.004834100560461235	0.004361971419489475	0.004655864340879738	0.004122161489526474	0.0011491753001834169	0.002383601070644404	0.0011214117112837954	0.26201087849013227	0.2367569030703665	0.23957800350899242	0.26165421493050955	
2030000	-6460509.211065404	-6458396.2206927575	-2112.9903726468096	-6458396.2206927575	159.70119625644477	0.014768164752020268	4.268071164284231	4.8687595640498137E-8	1.267150034466816	4.7642501048104075E-8	8.394842412525758E-15	2.063619190382656	1.0	1.026439653763622	1.093650155576222E-4	3.2842389636342624E-4	0.005515326274737691	0.0020930795867163633	0.0022058760485881438	0.04444810739029454	4.3196693588863065E-5	0.0021932002624762796	0.0012353620950395787	0.006519383510330192	0.0019591609573100326	0.0016759094964350282	0.0022233025959410503	0.0019086669057253416	0.0036325396876735476	0.03361739020888062	0.03810466414347865	0.0085948896722062	0.034943318623295534	0.059930351243984686	0.0874919760611885	0.063932461381402	0.03949643331596314	0.020365380507199896	0.010748770255259249	0.007467970620942915	0.0016482695017612868	0.0012022798413346464	0.0022500529097805298	0.001949706509879227	0.0029741855793814745	0.0075922408329542595	0.0070706281091844	0.0025034270630443583	0.0017620921506680616	0.004562043436279319	4.993882809474875E-4	0.26204722983112333	0.23684316417847692	0.2395288952909984	0.26158071069940203	
2040000	-6460493.922029074	-6458405.85654896	-2088.0654801143064	-6458405.85654896	135.1499286773981	0.5495701761878807	3.9468278820107154	5.048154171306958E-8	1.0097679775529802	4.812335860313889E-8	6.588610497916316E-15	1.5813748101705347	1.0	1.0242764922714769	2.2727177110173975E-6	1.700970848756347E-4	0.003932639779219187	5.996063525898375E-4	0.0019762410934033563	0.031973082867769474	5.33497623574066E-5	0.0014951963978251305	0.0010143034355430125	0.015693199476493065	0.005255246188888071	0.0013937842482207978	0.0011835701868477416	0.005418460816021494	0.005962462478719956	0.041489146924036664	0.03872985881244718	0.010887605486331497	0.029360829744952452	0.05414537409384849	0.08590675653322082	0.0685534392427549	0.045701535085952684	0.024053039693717155	0.012143313202349239	0.009609770057644471	5.698910105697711E-4	0.002203695196082602	8.615110402701956E-4	0.0011627068062085761	0.005532692598582651	0.004768219734373488	0.006614256428155744	0.0020504936962278506	0.0015172990520015625	0.003507278750135196	0.0012788887380489726	0.26204722983112333	0.23693830636198854	0.23927667615706746	0.2617377876498213	
2050000	-6460516.101463308	-6458399.05287858	-2117.0485847271366	-6458399.05287858	136.7059028891848	0.023422173814535697	3.7354091888230223	4.004542981728509E-8	0.9545087668488893	4.954043451574022E-8	6.418358448609718E-15	1.8749536367717639	1.0	1.0248567341291301	2.6034009095704774E-4	1.563958844127103E-4	0.0015202635736121138	6.821185552842521E-4	7.596856680351884E-4	0.07374623069596484	1.3416824431964505E-4	6.916566555150984E-4	4.838445975457238E-4	0.011643365770766896	0.00546757538927838	5.181561389480866E-4	0.0020947467673557143	0.0029015707378216514	0.004263966028486026	0.04446844210009654	0.03444688808005927	0.006230502251550991	0.02422825405531307	0.0650897475900085	0.08930787235157087	0.06360635916863377	0.04496539559233977	0.020306366196932567	0.015618576766292625	0.006303109409217435	0.001167260349927472	0.0020644452887369088	0.0027059191618630193	0.002103562921958458	0.0051889437791516535	0.0060574346434345	0.006915827044435059	0.0034895453051809475	0.0011666468005801097	0.002242297971546649	0.002398876333065706	0.2617708427991463	0.23742996319681056	0.23928062342183748	0.26151857058220634	
2060000	-6460549.237246406	-6458408.023232736	-2141.214013670669	-6458408.023232736	131.83661241502512	0.02041992221055339	4.161299665750785	4.2734324409398256E-8	1.1629623970438363	4.925522169083204E-8	4.4703203826756856E-15	1.5008302871038597	1.0	1.0312132733194355	6.102956654170975E-4	1.870526543671722E-4	0.0027065443281347897	0.0020799151794513695	0.002301801388523117	0.10358046974648466	7.026639195114347E-4	0.0023681961360829586	0.0013361280068942653	0.004020860583754468	0.012728491654254841	0.0028093903868279257	4.0525428891023896E-4	0.004334986438644955	0.009871931188345574	0.03332929854286403	0.031593771007502616	0.008057620166041404	0.023892698585341945	0.05288016391982456	0.0706624991543508	0.05746665203346383	0.040390731204602216	0.01806087038045145	0.012738279978029524	0.008231377712337836	2.903273189730602E-4	9.000563305109671E-4	0.0032910548793548063	0.0038807202155242897	0.005713636065065198	0.004270692002800543	0.006591223411243186	0.0017956042392123627	2.991112466512842E-4	0.0029826007822675287	0.0011384861493541106	0.2620029430458603	0.2368305640716178	0.2393903105206577	0.2617761823618649	
2070000	-6460579.629804065	-6458420.6152340295	-2159.0145700357543	-6458420.6152340295	150.80930670756737	0.005663629130939401	4.07033654948336	4.343842859892044E-8	1.1403994183232977	4.483605428062724E-8	3.7049140332752816E-15	1.4592570236057967	1.0	1.0269597614349424	4.363723343823868E-4	2.8388438414853317E-4	0.0029245635443305744	0.0015823599063614505	5.576418079732273E-4	0.08262126597724792	5.371377520769203E-4	0.002094140752672947	0.0018331404659584303	0.00938197958119534	0.0070133791330058955	4.3150503085238016E-4	0.0023201533820420735	0.00334396058438891	0.0012584077109454338	0.03887383717231507	0.025471793887698272	0.008986170884137517	0.0249252985301709	0.0661225571956476	0.08556947522686176	0.0631111859808341	0.03640714041496507	0.025100465163226574	0.00827271682129086	0.006640617388870693	5.968140449456873E-4	0.001042196867201638	0.002815501148314858	0.002528822439073028	0.0048692178714843165	0.006660838675409405	0.006121475768078626	0.0028604049443606335	0.0031733182487442176	0.0037856740437846328	0.0011324120970396924	0.26201656959762704	0.23679711499658612	0.23961760534464954	0.261568710061138	
2080000	-6460523.546632613	-6458424.691977384	-2098.8546552293014	-6458424.691977384	116.1063460928422	0.009428570299284983	3.570751630411753	6.040263946239277E-8	1.2708377646116933	5.827520956512689E-8	8.051297538583773E-15	1.582251082301022	1.0	1.047659589050552	0.00543495466232569	3.042191060007302E-4	0.0032161502839274385	0.006518479883810141	0.00255849792611461	0.13538845301997396	1.1256221563474775E-5	0.003220975020056845	0.0010033377995075836	0.011416806591019239	0.00682506296458208	0.001091341904700342	0.003481514000348125	0.004317600741147034	0.0011905876372802493	0.02781732633777185	0.03143176620784612	0.010715182790470575	0.020246113142036243	0.0541979209171773	0.08176260619318305	0.057075839113185776	0.04181287183788736	0.021071959269916715	0.015567811667324762	0.006491675618144323	3.545630913854638E-4	0.0010237793752885214	0.003360580607603361	0.005624920659794836	0.005928446229703031	0.00827946584356165	0.008920374107744655	0.002221074732501052	0.0021940600944216283	0.003166974420159682	1.532733086286678E-4	0.2624275151152413	0.23684385979765785	0.23930447101534538	0.2614241540717562	
2090000	-6460509.39255611	-6458433.911391433	-2075.481164676753	-6458433.911391433	108.86982857057123	1.0520546967584103	4.120066532838766	5.456214305315552E-8	1.067642880635338	5.943618025841834E-8	6.170221177139894E-15	1.4137676066156686	1.0	1.0595411174298375	0.007113281866959061	6.199821586887535E-4	0.012121157226298095	0.002729926193116485	0.0016377608058506373	0.16859168194752866	6.477052842631556E-4	0.001690104609202927	2.8517118335577747E-4	0.002513972310252535	0.007097660511880866	0.001746430424529821	0.001509251185746	0.006602448857748128	0.00460987326217689	0.04444880779551713	0.0318608051938282	0.013030543055488166	0.04653678981806097	0.06676459800922745	0.08176260619318305	0.06390069839764792	0.04171379310226693	0.017977555783369247	0.012481605332008464	0.008930328360681517	0.0013922879961707074	0.0015548259008897765	7.763110999462784E-4	0.0037787230889146763	0.003435460558101272	0.006977170676627	0.0033543133900168624	0.004564325330413042	0.0012436629069844617	0.002201628214648635	0.0010629060035615675	0.2618212504809072	0.23682689708968396	0.23998003373798835	0.2613718186914212	
2100000	-6460553.319137493	-6458414.139268113	-2139.1798693795668	-6458414.139268113	119.66982575663147	0.005962808133265814	3.7319117028703537	4.809014651059679E-8	1.2353521821524969	4.974141903047323E-8	4.4422237515872386E-15	1.436462331490973	1.0	1.04905488594724	4.364396101928092E-4	9.306034225205144E-4	0.028429386494863287	0.001774578253960136	5.460519237273292E-4	0.20635581001161876	4.258524916896265E-4	8.059414830924123E-4	7.02025166065186E-4	0.004702073795236266	0.002285000997153465	0.001842489256661237	0.003711128569709562	0.010081001505019768	0.0021579201273073125	0.03461993267589528	0.04389783109210377	0.011224983631611755	0.01768430286830169	0.05840674629861809	0.09299192496503435	0.06638041140669908	0.043137848363003654	0.02858198999215992	0.010681520391627017	0.006660382075432071	6.43008157119381E-4	0.006637356366166726	0.001974457028848488	0.002632762891068937	0.005655587582327621	0.0059765545223942505	0.00366951519051158	0.00511302406585236	0.001315872364053161	0.0016875022573500425	8.778232646987321E-4	0.26188001765020097	0.23696976175853104	0.23964387499745218	0.2615063455938165	
2110000	-6460547.341960201	-6458419.214470406	-2128.1274897948288	-6458419.214470406	133.45674884059002	0.03251466179470183	3.895196803941641	5.457973758746822E-8	1.09620498260562	4.9827376556682475E-8	4.6705363280468934E-15	1.381175766054003	1.0	1.0313667625733958	1.4405899884911436E-4	2.607700405846815E-4	0.008289981155855823	0.0011587529743372661	0.0010997946645947099	0.12129655122910908	4.3454403430408136E-4	0.0013974829442861044	2.575543999570589E-4	0.01103841739906859	0.012056784339086194	0.0021200722575393997	0.0013284366438331174	0.007249624164916515	0.0021467841538140952	0.04234669799057588	0.03003045434528812	0.015100615250199154	0.027872351855805805	0.056721252709624366	0.08680198002710723	0.0586294428340922	0.04620750496734681	0.018431282416587865	0.013106385086727295	0.00785304063775104	3.71715396027682E-4	0.0021554617435735153	0.0015041182266708393	5.995298213630379E-4	0.004181451603463113	0.003410284500504006	0.007459744193100709	0.0021971719288494257	0.0013820205442703095	0.00205804243996495	3.364957581144853E-4	0.26226703141397273	0.23703507150631145	0.23917202077839875	0.26152587630131774	
2120000	-6460478.175820981	-6458400.676442145	-2077.499378835939	-6458400.676442145	143.23035271402412	0.03979050075806601	3.8177088340724556	5.711835081706601E-8	1.1258646095463611	5.593764319237589E-8	7.582762953840453E-15	1.5278192870741691	1.0	1.0251687251216732	6.111629545368893E-4	3.410162154040625E-5	0.0013696613967306682	6.577788363346955E-4	0.0028491137622358898	0.027339559758678158	2.6020192084024027E-4	0.0015626806670654089	0.00125232064256496	0.005838349576723094	0.005073871699111183	5.507027554107828E-4	0.0014505850024664397	0.008498564498255519	0.005268733941081041	0.04184155862500874	0.03704193573092503	0.008591783915430782	0.03317218341915508	0.05325190825207945	0.09610214972416237	0.0666484390605625	0.046674306530012005	0.0221400524836915	0.011017832625589549	0.010661723578794474	0.00128543831803731	0.002137925911183281	0.002394475672425949	0.0015240739136398267	0.004591923442883591	0.0040030203644350094	0.00498229486252892	0.005311734637986286	0.0033953600790118596	0.004090258936106346	0.0019960411172817724	0.26178397014637167	0.2368387159289251	0.23986451772818446	0.26151279619651946	
2130000	-6460515.014935778	-6458409.886765278	-2105.128170500758	-6458409.886765278	147.99877659164537	0.005412254613707027	3.7942690060050666	4.8675227845817475E-8	1.0337097412455538	5.211578601774411E-8	3.0727432884841857E-15	1.208679559394348	1.0	1.0408802039672538	9.971004273025058E-4	5.9371638244705084E-5	0.003829725718220247	0.0010808648039294408	0.0031394383567944968	0.09881425331748576	9.405727474421138E-4	0.0011852254359183145	0.0015042264784435396	0.013355896234147744	0.010252649296853236	0.002080946602129306	7.094986558269407E-4	0.0022601105672093503	0.009564729664534973	0.029145769992415627	0.04645975918935219	0.011884774018618616	0.023822764856331738	0.0675300379768308	0.08016700435618067	0.061324169289068926	0.04143891496469059	0.02100536412374427	0.007987656039374742	0.007022396619812473	0.001634042303109021	0.0011354336731001359	0.0035578813569056974	0.0010015651605607737	0.005615502020160414	0.002846187507935885	0.005204935078872696	0.0015362634897309836	0.0012222881596301205	0.0028086147819397465	0.001075198397973256	0.2622303870961355	0.23695116515291198	0.2393561509921849	0.2614622967587683	
2140000	-6460531.130532585	-6458419.5861544	-2111.544378185082	-6458419.5861544	134.18546901625257	0.1656544787232719	3.7721001408574546	4.6062337498192107E-8	1.0752234531859188	5.0808236086279494E-8	4.522587194125662E-15	1.4563187535519522	1.0	1.0381093432015156	3.411038495202868E-4	3.919841244340453E-4	0.0023559039128284204	0.001793483391103728	0.0010509535743513322	0.08434545868862142	5.361535108591385E-4	0.001606195429316178	1.5376491239486496E-4	0.017134525630535708	0.0027572338387300277	0.0024661642448494336	0.0017382609961014623	0.004909787538677322	0.008335722672131216	0.03112411452289496	0.030550157029096685	0.015429587529129825	0.03518881845481293	0.06329141217367978	0.08199950647754803	0.06706860300919117	0.03673150111094636	0.019885803835802487	0.012874661536587884	0.008085722412480454	4.44249314067867E-4	0.001355877667460008	0.0018322880692843689	0.001105967656521447	0.0020233839339697207	0.0069145139716174355	0.0058467428857397	0.0025427168725101136	0.002027385389326875	0.0013279563894086075	0.0011759974975924922	0.2622429982513446	0.23670472715573715	0.23955475131816226	0.26149752327475667	
2150000	-6460515.381321566	-6458434.347554933	-2081.0337666326823	-6458434.347554933	124.63236387235884	0.13809429248872643	3.605437839958538	5.522689282961357E-8	1.1151111590226146	6.066097204837828E-8	5.79690008009761E-15	1.3316460982110343	1.0	1.0356546808901697	0.002303323896610525	5.395590306528947E-4	0.01611660124065713	0.005650276468390299	0.003974738852295131	0.2102537078812296	0.0028497252435307316	0.0014704743839520436	0.002017163008663933	0.01584072603624532	0.0071846002727037105	0.003919231902672369	0.001518142343740791	0.002341371217477893	0.002962442336515037	0.028132733499277286	0.046743687690237505	0.01235838243070724	0.02291557441993453	0.06518467422648858	0.0920488565495412	0.0610460999526548	0.04490904346731203	0.02362236321427115	0.010202645196283396	0.009984468871105951	0.0016099743086096332	6.389360623529047E-4	0.0024094263070527392	0.001934361949681381	0.0026059629216507647	0.007101258736674621	0.006927906511964151	0.0021606587979280073	0.002221052337630697	0.0028180457319078845	6.924784765020691E-4	0.26186616368686255	0.23688492275812154	0.2396882495314893	0.2615606640235274	
2160000	-6460562.763908139	-6458415.46583027	-2147.298077869599	-6458415.46583027	129.14978810410202	0.12482542412126191	3.879925891467147	4.326599190493801E-8	1.051612786032366	4.892083578540415E-8	3.2739670106834217E-15	1.2957385573205655	1.0	1.0353281113836188	1.2551941567053433E-4	1.2672429431097348E-4	0.010982789710107676	0.0014892637545583776	9.805054560979192E-4	0.045599575466992406	1.6747421139779087E-5	5.007121140435331E-4	4.6889224942237256E-4	0.006955265468175021	0.0053943427965983245	0.001576441382392723	0.0017798277466771295	0.004003895109411137	0.01218823984034415	0.03727759255250829	0.02407674102038476	0.014893305600850556	0.035427856770421276	0.06442369922079004	0.08194175754226998	0.06422575767170721	0.03789005773681808	0.020953606245604474	0.010571987318189577	0.006481026463183295	0.0012848906655715988	0.001693465765261895	0.0011054510389348932	0.0033951684319826355	0.006278374494263303	0.004602653288271305	0.011421756208883452	0.004982616893197481	0.0019685481948806807	0.0022911404788295915	0.001246527570870551	0.262433521431082	0.23691468285202186	0.23901879478571839	0.2616330009311786	
2170000	-6460592.309777281	-6458413.53951684	-2178.7702604414008	-6458413.53951684	179.6807109870706	0.23316566977935274	3.85675170313474	4.1637183609050424E-8	0.9725212933449485	4.4669122615104606E-8	2.2568271047276795E-15	1.2252376202862534	1.0	1.0066321978344537	5.470068802919008E-5	2.5390785691049797E-5	0.0010583488548608746	0.0023039487105287527	0.0028638263133860986	0.09895566555548083	3.1314543124072886E-4	8.605720094967387E-4	6.269464741992677E-4	0.00877741450061811	0.010763069413482701	0.0014762781805248565	6.149849819494203E-4	0.002451192224406799	0.004745080737934949	0.030804215605426434	0.03062833272284629	0.009274412959479485	0.0181038703653907	0.06644572584073208	0.07550049187337769	0.06867006003717711	0.04452742725367124	0.02650413983011558	0.010157145944403846	0.013454202065750438	5.926846131070161E-4	0.0017434286429102708	0.003095132489308054	0.0027604232392351995	0.002934941528854843	0.008711275175919334	0.006254422776817573	0.0027714708165231	0.0015021543155994074	0.0035117878036643774	0.0012023621457205051	0.26146958382480245	0.23723640803278281	0.2394203755051028	0.2618736326373127	
2180000	-6460524.097181324	-6458403.013324001	-2121.0838573225856	-6458403.013324001	161.53287594430128	0.08894729059178307	4.149038404657089	5.1529607766347066E-8	1.10389437627532	5.258467823624076E-8	4.109147512866695E-15	1.2774552998588413	1.0	1.0238342725420533	2.1359147119085297E-4	2.818475673881365E-4	0.005812557236302556	0.002392186502723437	0.0016772042261919153	0.0827272226520684	0.0013122972547749232	0.0011181173050341018	2.9174940607652603E-4	0.005929134660499573	0.0032188178604867328	0.001576189486499323	0.002770017289334574	0.003037332947943769	0.003589793060265943	0.030900599330262978	0.04059805666564909	0.005059853773109152	0.026221738845024583	0.052805838528058036	0.09358073129432701	0.06498543496734982	0.04400615200185976	0.019282699614662193	0.013643339718257097	0.010156572038963427	5.127417848676469E-4	0.0022630184238814403	0.0029335416512954924	0.003040530968199977	0.005353963515159636	0.007170950969744894	0.0036526473622907293	0.0037342649633265385	0.004594741617434952	0.0013743075835098476	0.0027056258881596102	0.2619070665185775	0.23677038961317387	0.23967029602924317	0.2616522478390063	
2190000	-6460556.452604873	-6458408.7304324005	-2147.7221724729666	-6458408.7304324005	188.06819915277134	0.01704953901914669	4.316474856505155	4.2707752355557685E-8	1.0304710629667686	4.5080497754540483E-8	2.8824431591576734E-15	1.2622211152655696	1.0	1.0080264689942986	2.027659578450032E-6	1.1576843013513101E-4	0.004770892910870594	0.0033056689793336605	0.0010932285707325577	0.11144192849601565	4.4805735612832276E-4	4.1279572399881135E-4	3.64273708195287E-4	0.0029200113663648357	0.012371263783695314	5.92708010433932E-4	2.707200843714752E-4	0.0076683076606045	0.0024537710546226905	0.044626097325257234	0.03632922013813682	0.00947743942562085	0.03946623630860723	0.05219061950774134	0.08044209072917201	0.05945759377023926	0.043647177803464124	0.022424457388590613	0.009415999028476129	0.010489474889738393	0.001280165989954994	0.0013833297886296759	0.0014966248929365795	0.0026498832918561734	0.007486489123144567	0.009180142831081813	0.0056685093715201	0.007046859378166503	0.0014175663675003555	0.003659828981440668	0.0012157466712990708	0.2622273628669552	0.23672707043327812	0.2394096784905329	0.2616358882092346	
2200000	-6460498.479771191	-6458419.007276063	-2079.4724951286994	-6458419.007276063	165.04014909846646	0.038439546558101466	4.5152873244741825	4.9230181051144365E-8	0.9745566062342784	5.0374411110232524E-8	4.001119675019427E-15	1.3221630406996558	1.0	1.0347330635872318	9.699219537290314E-6	2.3196270614659562E-4	0.006419143803260795	0.0012833214155132874	9.124186323267685E-4	0.09096710551051013	4.4817731106878354E-4	0.0011953293081075676	9.741237789847042E-4	0.004250866654306387	0.005562818340371955	0.00405968829041458	0.002006024720300883	0.007208645762507935	0.0094717131042556	0.03970844043526413	0.030622197396910227	0.023647834476114557	0.033556948652491814	0.05932279339069259	0.08903120604320289	0.06254757785990553	0.04245418945105561	0.02405573516438872	0.009378208880850844	0.007864419346604796	0.0015306627698871739	0.0010135061317368883	0.0023532200225515913	0.0016334098770171292	0.005156263627760468	0.008011373114376693	0.00570849199416125	0.0032274637166365815	0.002311604291837599	0.0016870819371626643	0.0011161712188239982	0.2619947356954206	0.23700866739473597	0.23940552062068576	0.2615910762891585	
2210000	-6460504.5223734155	-6458406.222193994	-2098.3001794215315	-6458406.222193994	150.82893925769164	0.002286697651638517	4.703594182570417	4.834053668464442E-8	1.1614192678512036	5.509870487755757E-8	3.0755749505515608E-15	1.110768270627604	1.0	1.0339595699372688	9.708427297875196E-5	2.0651152705229977E-4	0.006315491144775454	0.0013460224131185837	0.002035791865222391	0.0566406605572575	0.0011565597502192694	6.298064611144035E-4	8.999677303310751E-4	0.007293869747016913	0.007292842377798865	0.0032664004375587154	6.907570229016968E-4	0.0031946293732292718	0.011750054622318285	0.04973893803536839	0.03959807151643966	0.009184966710496192	0.03484581871953085	0.055404686306043054	0.08968523387370536	0.06734544992817014	0.03742692362793677	0.023654326595539087	0.009034559765383107	0.01111290653909852	8.126997834491825E-4	0.0023414392126501985	8.442715218178374E-4	0.0027269513777388827	0.006522485264257702	0.006662798617934936	0.006190318350981183	0.007967173406838187	0.0010707480078889127	0.0031159016807346643	0.0011992981807835159	0.26236488043067546	0.2369551665237502	0.23951508558319823	0.2611648674623769	
2220000	-6460492.821542274	-6458396.841324505	-2095.9802177689844	-6458396.841324505	130.67394623391743	0.2005666687557791	4.2563096804897915	5.019928941943818E-8	1.1126516410849436	5.27189915873203E-8	3.890285318448242E-15	1.2719813617998594	1.0	1.0366520934747079	8.721898492165E-4	2.1515582179999838E-4	0.010191094349938383	0.001467079942375105	0.0020497899843009816	0.17101951231330426	5.005908351222662E-4	0.0029653630627462933	5.837049096661192E-4	0.006078862007398179	0.008354802353643252	0.006026404561240975	0.003746835486080157	0.00424873045328845	0.004501545550550501	0.04631142397236568	0.025661657443797125	0.008170022351110152	0.026991987361527855	0.05761661984503886	0.08428336623336598	0.07023488110267224	0.044647092942994876	0.026711392882906925	0.007465952911629779	0.010596164404652915	2.6448805824505874E-4	0.002426377995849409	9.971793357360557E-4	0.002181295837985241	0.007191718792590805	0.005444887810463399	0.00948686718137869	0.00333783087873786	0.0038779258424362292	0.002163553090662103	7.431295568312142E-4	0.26206329977682646	0.23713088598916773	0.2393224921509571	0.2614833220830495	
2230000	-6460534.611914591	-6458417.192248103	-2117.419666487551	-6458417.192248103	150.08986441831627	0.02160423675117651	3.5827034930811292	4.6755798690162214E-8	0.9031496395778923	4.9704628575631456E-8	3.1064906490193252E-15	1.2183681666299222	1.0	1.0360127809422661	1.302943231439689E-4	3.0282835629148958E-5	0.00819134009183625	0.0019776765178020107	0.0026186918813233696	0.04032128600385085	3.454168231532023E-5	5.560519813996369E-4	4.725082467396842E-4	0.0023311447500663877	0.008541286745021753	0.0035463191847326034	0.0020511173997219954	0.006792033861760888	0.0017649528989054552	0.036319705915977676	0.04151765816622259	0.015807765726027108	0.02355504352635099	0.050783196088971326	0.07500077832309265	0.07790467187362596	0.04528649969987994	0.02588585576922586	0.011608941619744866	0.009270259392404188	6.093264786375016E-4	0.0011618403511297003	0.005559407962946798	0.0012341330543088377	0.008580715636342804	0.00807123632760261	0.007414929856714158	0.008234411926470885	0.001174085342772301	0.0033742255619801523	0.0019085187250447533	0.2619873937057241	0.2368922477010087	0.23930802336188522	0.26181233523138275	
2240000	-6460499.460738902	-6458415.203202127	-2084.2575367753916	-6458415.203202127	116.99205258906754	0.03753623005316474	3.9641983003341164	5.66089747124347E-8	1.109784774898946	5.745418128988481E-8	4.223101027133429E-15	1.1887997526598235	1.0	1.0352055371229312	0.002072986751708951	8.589819261644795E-4	0.0041651599137698635	0.002149493757960985	0.001275878021639202	0.15611724800316856	0.0011223497534523352	0.003177159313684961	0.0026761655344834726	0.01115054260962219	0.009182881509016833	0.0058030413864466005	0.0011718308101357929	0.005971449139634017	0.005647985864563885	0.05013046632974677	0.05571642703867168	0.02531138131679958	0.020476889667054132	0.06297191749857521	0.08404198033252523	0.0705764261527888	0.0483425494410092	0.02247572446756876	0.014410067628956011	0.006947486719551156	2.7925349560656293E-4	7.86272995490972E-4	0.0017708842379815957	0.0016187723585663152	0.007895471208608474	0.008405888961578678	0.005301756891454528	0.005167531223487419	0.0014692330063236546	0.0014942744457916196	9.834004910868814E-4	0.26186453517379243	0.23745410257281133	0.23936376927740327	0.2613175929759937	
2250000	-6460535.544980629	-6458406.97116215	-2128.573818479383	-6458406.97116215	172.16702226947942	0.09448686925010313	4.074138473899107	4.757194985856868E-8	1.157641477972443	5.006025288245614E-8	3.19203417463904E-15	1.1905098106188001	1.0	1.0223058083192365	1.8730829348971082E-5	1.342351455929692E-4	0.007472953501840825	0.003248147400701989	5.014871473454262E-4	0.02763813910100981	2.674247605353492E-4	0.0012719375832633364	6.0233398233100424E-5	0.013679001372879017	0.008379300207819948	0.0013587239822867633	0.0015559934941583784	0.004667647905415133	0.0028582415928505816	0.042026539281686585	0.031171996077610585	0.00788857462583072	0.029908978290993007	0.062401587868192505	0.08509816728103584	0.07183987508037377	0.05121331669537481	0.02457301104803042	0.01013695054985892	0.009305719172548398	6.468160625359905E-4	0.0018734919406190591	3.9302039770462265E-4	0.0025701833604050536	0.005623086477632553	0.008778682394226243	0.00693103036476775	0.004028618514264287	0.004090766973076243	0.002584414825516023	0.0013505142464025253	0.26166502943607634	0.2370914458283477	0.2395757791836447	0.26166774555193195	
2260000	-6460534.681710085	-6458408.488809033	-2126.1929010514145	-6458408.488809033	172.43696624883688	0.14847090232949378	4.184675359605105	4.7693444617029315E-8	0.9647742154554702	5.120954554665637E-8	3.3519794036651174E-15	1.2133073921321373	1.0	1.035059102188845	1.0784851244026072E-4	4.4156046811149105E-4	0.0036515312723320037	6.309334756560732E-4	0.0023836238093487665	0.07171009979923881	5.564993290011625E-4	0.0016750559382866692	6.189948576278157E-4	0.009611069113965276	0.012177716542143821	0.002029114774594278	0.0025002955683111994	0.00527762458866782	0.008128301244628263	0.050038720079028536	0.04400090151210158	0.01952233928208759	0.024146654788939494	0.06334184567023855	0.08958151323459211	0.059030665697533825	0.039839932800290946	0.019916290033195838	0.007446191456425012	0.006858730090559481	0.0018378687464221562	9.458817896913598E-4	0.0037714889731985273	0.0024714701566573723	0.00424531216582742	0.007142711097812934	0.006331768156710179	0.0019812979768517535	0.0014913345422101854	9.758458490860709E-4	0.001724471998994324	0.2620726674609956	0.23676732263381656	0.23955258970692508	0.2616074201982634	
2270000	-6460558.938115218	-6458427.912014717	-2131.0261005008797	-6458427.912014717	171.111398802273	0.09955746690299694	3.98285467219807	4.7174503817037136E-8	0.9649324826200528	4.8766246897983985E-8	3.3869194050689566E-15	1.1750584376689766	1.0	1.0261442854592755	1.2899366050919332E-5	2.410527769109304E-4	0.010273903238888722	0.0013481488364427937	0.0020593777695762272	0.12189715211786685	6.246016085871851E-4	4.844975066437796E-4	0.0014028815491469728	0.0030351226963020984	0.005993953099598668	0.00241151731318906	0.002348085681088148	0.0019636488109022535	0.003378308911335609	0.0365702643121162	0.04680971547923196	0.007845145050859089	0.023983555094658802	0.06004942961863221	0.08281739535212579	0.06148988770237927	0.039839932800290946	0.0198545933317958	0.01108172935891482	0.005975654023017476	0.0018193282189676067	0.0011294564457919895	0.003821241492695253	0.0026238864177339713	0.006862877859202944	0.005657605091626154	0.007540588914835913	0.0059091560322271	0.0017915410852277483	0.001176532354832317	0.002164288497643912	0.26192028635114123	0.2369266534148962	0.23945129380659858	0.26170176642736465	
2280000	-6460596.681303643	-6458427.275615723	-2169.40568792017	-6458427.275615723	159.94845350576892	0.20229511260532274	3.5784614142708446	4.1181440134117196E-8	0.8436144085510714	4.655711256166593E-8	2.8776875609761235E-15	1.2580739394004763	1.0	1.0200331491455723	5.9134245207078275E-5	2.2272305915758406E-5	0.0033269071477085264	0.0017502051872854334	0.00130387675972478	0.03597699428941027	9.446747033455405E-5	0.001090523608212985	5.002661027682023E-4	0.011871737927678589	6.60817806794492E-4	3.36682387438109E-4	0.0021930110134122643	0.006264547532167861	0.005257316824677131	0.02860019589419188	0.039057749328773705	0.01065591898173918	0.021412386361056454	0.06539421979975822	0.08952667081071705	0.05806013285296946	0.03793897789651182	0.024049499268708526	0.010111844498604704	0.006291028294898751	3.3393209630325216E-4	0.0016255526909452994	0.002182031631776575	0.001221880057870445	0.0074664860219858745	0.008645622221854481	0.006740511583412338	0.004407214330318756	0.002500307872731891	0.007131481968141557	0.002275731425744178	0.2621209409363881	0.23686841062088704	0.23942167288522456	0.26158897555750094	
2290000	-6460539.173935076	-6458413.421683445	-2125.752251631255	-6458413.421683445	195.77286496337774	0.25455296527933685	3.724775144256941	5.0534931926237916E-8	0.9643080047780526	4.959385437424023E-8	2.9892346547196876E-15	1.1377149055821223	1.0	1.0131276643908644	5.068791112956689E-5	6.715132920788301E-5	0.0072761048490877014	0.00130299723949902	0.0012545122984871546	0.024759909611994046	0.0018905360276505222	0.00180837699778237	0.001527520840632845	0.0030243287099556626	0.011924767448429274	0.001847463156282428	1.6167735938496087E-5	0.006685800079019713	0.0015850505813581673	0.037794737592351656	0.03612657117110348	0.01278401038187986	0.016412568873790914	0.06181617230580302	0.09367481739758103	0.06667799685550908	0.0493287442818526	0.020456909393944768	0.013476724858013406	0.0069440836403503485	2.4139342725982418E-4	7.148516677916918E-4	0.0015134214826591152	0.003289978751779195	0.0037103650239639217	0.004568446112730076	0.009280439421659683	0.004062676638249866	0.003016349924743215	0.0020368637789099264	0.0010896744437899639	0.2618972287890455	0.23677236404638508	0.23954473046931718	0.2617856766952529	
2300000	-6460530.743782148	-6458412.953141121	-2117.790641027033	-6458412.953141121	133.49155556037735	0.04152267514968683	3.786217496231662	4.976730038416547E-8	1.0658279967806883	5.034474136832586E-8	3.4774504487756363E-15	1.2145153213452564	1.0	1.0327281235691577	1.8970572908623916E-5	3.8378596471888836E-4	0.009084092706028888	0.0018700404744745537	0.002443771509581564	0.035018522818720844	5.009990701223801E-5	0.0014482730874649742	9.937213980866482E-4	0.003948415026610894	0.023934565642077278	0.0019257689825560326	2.799695123991528E-4	0.008452714419085268	0.0015930583189307814	0.041439052308301194	0.055066696878152986	0.007799430587026589	0.02412880094408737	0.06149563076152965	0.09053180296095996	0.060793460749183285	0.0405464812405673	0.024956308825895834	0.013207464072555845	0.008012215188737473	8.42915684065012E-4	0.0013432065516723296	0.0037192491157161736	0.0014843508341641739	0.005939517431480564	0.011203996756756244	0.005267071779506422	0.0036763456403395927	0.0031073429540364353	0.0040354154852964	4.564260559470756E-4	0.2620347087471316	0.23688920661027174	0.23930539145378107	0.26177069318881624	
2310000	-6460602.379369261	-6458437.772920567	-2164.606448693677	-6458437.772920567	175.04454515566078	0.007376822322078111	3.8408126877681084	4.699507160334742E-8	0.8174482295041214	4.4978873129098E-8	2.671657445277824E-15	1.1497132569194877	1.0	1.0087730528006318	1.2894360831202306E-4	4.814783871445796E-5	0.008353519533900662	8.330019159493641E-4	0.0013622051446877902	0.2147026322430297	2.6864040379239156E-4	0.0012175131383716244	0.0012840736218403916	0.005976585398458809	0.004444787885483465	0.005217511802791216	7.712713810730817E-4	0.007124312557447049	0.0032484413823492863	0.06017522102425118	0.03564301263665943	0.006353098799884946	0.029851004216325906	0.04604776695078469	0.09091043129174103	0.06311123795790183	0.045538316984617584	0.02487210971690952	0.011354716977969725	0.006614394117073582	0.0020416948543120006	9.003928325226714E-4	0.003240322909512805	0.004109000419212129	0.006138913368664442	0.007665148670095641	0.009776824295568918	0.010155997426905677	0.004264171070324291	0.002270750290036278	0.0027959421593440376	0.2619313435726111	0.2370973247402552	0.2394094460216186	0.26156188566551575	
2320000	-6460577.015749025	-6458430.038555432	-2146.9771935926005	-6458430.038555432	152.43499303078337	0.02406752382714575	3.849128153701098	4.333820013112382E-8	0.9416374386931617	4.6155058378738074E-8	1.946000026576041E-15	1.0415674116750562	1.0	1.0155523074646529	2.5526822681547207E-4	5.5953335230228814E-5	0.006280899227186109	0.0012861692581901368	4.2217119106195586E-4	0.03274536162088125	3.4303839325107666E-4	0.0010626249682144926	4.5820717744834744E-4	0.005302772787079235	0.004534402295727047	0.0012333963243838643	0.0017037889913952887	0.001997122911818264	0.007681144870290784	0.040778459222102534	0.03549552605540828	0.010271645820283639	0.023059511533142264	0.06303932588039951	0.080998510403574	0.062155593616392696	0.035304562495835995	0.026690675641484522	0.010651385144630035	0.005020500300768665	0.0016732147553377638	7.432231740000639E-4	0.003991430254620708	0.003089860944134177	0.006955423606742072	0.006098086330389825	0.004474002034650602	0.0048133431301828076	0.006279564428495471	0.006102552610705627	8.978813733900083E-4	0.26199873633730003	0.23688493309508885	0.23923600471734907	0.2618803258502627	
2330000	-6460579.902411427	-6458415.939340723	-2163.963070704312	-6458415.939340723	172.28110167428946	0.12956290447537497	3.868543669220353	4.3400714715160824E-8	0.912012997590207	4.575745560556131E-8	2.2408404568816998E-15	1.1257454083344056	1.0	1.0175661252695436	6.43147254323154E-5	6.215530906551528E-5	0.005575476545402187	0.0012489759943626441	0.0023848377566900074	0.14264525594812635	5.441832550552762E-5	9.218085493228414E-4	0.0016600402381639356	0.004180739586521817	0.002970486054517567	0.0012072808221997907	0.0038098198137102284	0.006030137932643721	0.005009169506857637	0.05282578693020398	0.05665241059928198	0.010209684994933691	0.029162966548747064	0.050766186254651235	0.08607206865790462	0.06511426276928978	0.05109670979840665	0.03026765985655871	0.01044162497294554	0.006946807917170457	4.5242374536151597E-4	0.0013302803312740536	0.0014135721579080311	7.482983255127807E-4	0.0035510743116310924	0.0036704331899503266	0.010693080459572683	0.00451663932274732	6.324818570743459E-4	0.00388411248110738	0.0015753031634946077	0.2618617098445067	0.2370648475697961	0.23951185748206827	0.2615615851036297	
2340000	-6460560.790140129	-6458410.511631183	-2150.278508945446	-6458410.511631183	177.05808281560215	0.033070471110846274	3.4093877624484232	4.521183954219847E-8	0.9095198093751918	4.6879134644189245E-8	2.453228319607726E-15	1.0874660436044221	1.0	1.0125365471651915	1.3449981925739447E-5	7.706466994052552E-5	0.001143024000678673	0.0010644998634893282	0.0018790387214199687	0.04945900492651299	7.59675090050293E-4	0.001199180374210383	5.376907530407258E-4	0.004680412162278532	0.009433394889107211	0.0013658160331914044	0.0011999816213536616	0.005274047520272475	0.004554245126688273	0.018157412228232785	0.033896973356215755	0.010990924904970912	0.02367524462892562	0.055236608630801785	0.08769196341859162	0.06619259594835762	0.0412223398238839	0.02142163434181602	0.009873751148237821	0.00838259113960409	3.3435469900136474E-4	3.3253595584679447E-4	9.809612402126226E-4	0.0012100273588837396	0.0041852416378630975	0.005330966697004372	0.0037542475065120216	0.0030306772144518966	0.0010665604429352653	0.0029607553402513655	6.07357985355381E-4	0.26204403799467785	0.2368202870158927	0.2395954267706296	0.2615402482188007	
2350000	-6460559.1972336685	-6458406.069246821	-2153.127986847426	-6458406.069246821	158.18599758743756	0.1585987307806585	3.632245779476726	4.332370359741548E-8	0.9611101418437522	4.5969596534047574E-8	2.500935973311826E-15	1.1632754112790051	1.0	1.0154549054213606	1.8592261640214502E-4	5.95373518357728E-5	0.007160621091839593	7.485898271264115E-4	0.0012957061234683002	0.05699562387354512	6.92977941751768E-4	3.372248434374198E-4	6.510961799139262E-4	0.011560366102882481	0.008032320822467683	0.00268747236825169	1.7919764589121117E-4	0.0027502021976849125	0.0029362883225030507	0.028068601816512377	0.032458926271580125	0.01591177651357805	0.02303941494709991	0.059553208922514145	0.0727971366485763	0.06842046991304306	0.03941423553854595	0.020222860607152077	0.010304741674132641	0.005282114932475182	8.273369117381279E-4	0.0015613560782208279	0.0035172307876306795	0.002493978041837839	0.0038471177698384184	0.010091201418560881	0.007030312010990064	0.004310491355922339	0.0026223072401906113	0.0011350686525827072	0.0022185195619288155	0.2617372460239206	0.23708556730760263	0.2392648001181616	0.2619123865503159	
2360000	-6460529.372662135	-6458407.222331956	-2122.1503301791663	-6458407.222331956	150.58213792735495	0.13739704324407415	4.299681984372073	4.224906123357962E-8	0.9267373452283338	4.7381114727731125E-8	2.4041495362273188E-15	1.1706089674568196	1.0	1.019761406197353	1.5141411593655105E-4	1.743240791700787E-4	0.015689785029347023	0.0013653518779202436	0.0019462009937262468	0.14625471094725648	2.7862315760686336E-4	3.8444486946725466E-4	0.0010012240027514156	0.003026518504337209	0.005664762038094996	0.0032798574393252625	3.446890946776215E-4	0.005309878465535764	0.007604913732891331	0.03499141590545745	0.043348183602780116	0.007384089078134083	0.03250695234306665	0.05564011711460088	0.07478946451436168	0.06751966165609563	0.0412080436089056	0.02565158512793639	0.00902717609541425	0.006469804878486718	7.585933377713373E-4	0.002923752076152485	0.0025468914583066187	0.002463234288101899	0.00510399388679623	0.004413644146510597	0.00461984032333818	0.003664889546070778	5.88505834578709E-4	0.0015350007753102048	9.518737787392392E-4	0.2618858903124126	0.23693890822712016	0.2393141682143105	0.2618610332461575	
2370000	-6460588.2153813215	-6458428.7917958	-2159.423585521125	-6458428.7917958	170.33739358108255	0.013172257281229565	3.5741459561442293	3.824784645295888E-8	0.9255333068164089	4.298384622742716E-8	2.081321554420041E-15	1.1627644923973164	1.0	1.0208053451609866	1.6085777338390965E-5	6.906300311865433E-5	0.00705927457161591	0.0010537426130181819	4.2055209814197624E-4	0.034173155225140056	6.69691445082729E-4	0.0016174589303988994	1.7000159246966678E-4	0.008005621920347086	0.010470027165593192	0.0027520260645465047	0.0017864092782443202	0.0032858812101226515	0.0055671245656822195	0.029888073611599487	0.04415246249045423	0.00639518922301334	0.016415944814885765	0.05439371263584687	0.09340702681039957	0.06720381029244483	0.038837168224678933	0.019940464316159045	0.010122588559369084	0.009052127611359897	9.173547844227276E-4	6.521150941278976E-4	0.004087825418062956	0.0010704222294154124	0.0029379755606400854	0.004152865515877747	0.006280105466318534	0.001929736737241798	0.003484526352118639	0.002842953811482641	4.4811134889654556E-4	0.26171511154490507	0.237009680866373	0.239632317046751	0.26164289054197165	
2380000	-6460603.102958946	-6458419.709322339	-2183.393636606619	-6458419.709322339	194.2366079841554	0.04503222288786208	4.1466735292404975	3.8539959488053856E-8	1.0213748868240164	4.273804281806191E-8	2.415343035909085E-15	1.2078318372908528	1.0	1.023105029535725	1.4659133754575249E-5	5.483695803899911E-5	0.002370295998915032	0.0015797163125302264	0.0013328933769357432	0.07334858768634771	0.001384230043544609	5.909623478631646E-4	0.002211560298511601	0.011562322249820995	0.006401862240109521	0.002341461819726657	0.0017164555236571862	0.005728243298841306	0.007373317727112127	0.026955790035120462	0.029543541764184923	0.01447561616412292	0.02314803641766896	0.06040021302211075	0.08219789732846768	0.06517191383291034	0.04532388359044187	0.021022709337605562	0.007666340419919965	0.007145915589599541	7.015032357287072E-4	0.0011837387900446754	0.004232898116929967	0.004620753062930266	0.006228096829167471	0.004815202124919608	0.008898419146973492	0.0038837186504969605	0.0017106171670911966	0.005637048344157706	0.0010058175168934753	0.2618149880087011	0.23683075009191532	0.23952227455087644	0.2618319873485079	
2390000	-6460550.093430504	-6458412.011290441	-2138.0821400626933	-6458412.011290441	145.45873200109838	0.1096626275633118	4.61038662563523	4.505167589421196E-8	0.9898413332292814	5.419217035968298E-8	2.7807366749681045E-15	1.1655901855468425	1.0	1.0256403731305028	6.367618335373689E-6	3.6372570365577657E-4	0.020659181909922334	0.0022718373660030496	0.0013933616297089413	0.05637686957302693	0.001132247542074622	8.157983796999501E-4	3.5635936481937956E-4	0.013097164525619055	0.0034244693901944834	0.004408976443939312	0.004635409659342801	0.008809826711757602	0.004937639857959004	0.032576285603102745	0.030480925342969506	0.003967816675291103	0.035142321647780375	0.062158216702602576	0.08690710375233923	0.059977330327315836	0.04063417407550873	0.021249032972232185	0.010421469245518039	0.00866845843617037	4.116402904569896E-4	0.001833250145826272	0.0037404704038388145	0.0013549106167947522	0.00387494544438881	0.01463068352443112	0.005753825243723486	0.005349112195873821	0.0033522779920922663	0.004664822725167887	7.198732882665392E-4	0.26249103465243057	0.2368384102532065	0.23901735894995446	0.2616531961444092	
2400000	-6460558.541259103	-6458395.882107181	-2162.6591519232297	-6458395.882107181	139.80949097603022	0.23071825025565681	3.793182570302629	4.0379462037598484E-8	1.0454765416701388	4.8101232967169215E-8	1.9147043127358715E-15	1.0808058720995748	1.0	1.0203458833275005	5.3806617694838385E-6	6.777358134685109E-4	0.00525992552894213	0.0014657311825155036	0.0032494057721471734	0.08254549057501583	7.628873946847047E-4	0.002716537574132147	2.6048250727043386E-4	0.006933031293955761	0.00309603445426226	4.903515585131356E-4	8.593301683059235E-4	0.007394485677445032	0.004566063164772189	0.02500754718507568	0.030976558217665786	0.013288417910917198	0.025161996657028632	0.056390310810355754	0.08373994314004732	0.06055433069536651	0.04015847883733257	0.026016375001324053	0.00827698543187895	0.0067743723945846565	0.0014940828663960054	8.366082329122427E-4	0.0014208884167009612	0.0012472614249524308	0.00890552350034277	0.008372488266348458	0.009020359331309251	0.003613420943284728	0.002186564001133532	0.002057676164248504	0.0020706621603564183	0.2622438680733436	0.23676132329249003	0.23936362585510843	0.26163118277905867	
2410000	-6460524.444024631	-6458410.015628041	-2114.428396589697	-6458410.015628041	153.65186839347697	0.03664674006016944	3.832917809524231	4.5999952497923355E-8	1.1754938115695583	4.9671326324054146E-8	5.382072455645982E-15	1.621820510844602	1.0	1.0243184395732505	1.7041731584352767E-4	1.7480390100276815E-4	9.149815450767046E-4	0.0017242327760338535	0.0024174630574301543	0.10216437315721393	1.06858285386294E-4	0.00397512943092404	1.681585501095885E-4	0.0049173527379424925	0.008810562877690544	0.0017230826055667089	0.006424554752678521	0.006092628582105563	0.007405432115426739	0.027877141797628995	0.030934150869283916	0.012490614250578819	0.029772111175105333	0.0552905687538507	0.09431881706646231	0.06257582128435447	0.0362962013606915	0.020764493550528798	0.011432141645610003	0.009287390775986138	7.178841651524807E-4	0.0017750402930804938	0.0025831295473179553	0.0040456931361288915	0.0034157982073300965	0.006196816607967632	0.009469405688412131	0.0017397035881388041	5.862250780200983E-4	0.002762951161024829	5.555724143677179E-4	0.262059200623726	0.2370744760186627	0.239175439928768	0.261690883428844	
2420000	-6460520.158240811	-6458432.513852921	-2087.6443878900395	-6458432.513852921	151.24410519249784	0.07979352189907973	4.314594150170923	5.223227152031679E-8	1.0713520147679798	5.548116393318811E-8	3.827665061902217E-15	1.1835043423699276	1.0	1.0199157616962962	1.0327361827696348E-4	8.207723653514569E-4	0.009142379735843312	0.0037634469989411196	3.8597857337759685E-4	0.17064288674991457	2.996346494094306E-4	0.0018274662790982725	5.620783639800859E-4	0.014751842277025458	0.017951061404776224	0.002349451118593099	8.014468869280215E-4	0.001815307444563756	0.003579679256034988	0.03218696316076961	0.05012634104457069	0.009900375895112933	0.03209641832178513	0.0643781740802548	0.08133227420540921	0.06653940532159895	0.0454184021048038	0.02029781837034515	0.011718159335534648	0.005923710531877906	7.293982223593859E-4	0.0013574732602057743	0.001047009144779329	0.0031498770723845733	0.00418784991969809	0.00803693905430442	0.00431608005155856	0.0052837222968010545	0.0011071721038717417	0.0014562438549955373	0.0013848928705317664	0.26230152239297944	0.23648817445536774	0.23971577169918526	0.26149453145246826	
2430000	-6460458.395912452	-6458391.995225973	-2066.4006864780163	-6458391.995225973	158.66251913836152	0.08118002481884412	4.299337685089864	5.1815498335596754E-8	1.0656762377713402	5.472093643466459E-8	4.21124358257238E-15	1.2669371977782997	1.0	1.0216541639397116	2.3158178741886846E-5	5.438585534950943E-4	9.486495296336392E-4	0.0024030675973750696	0.002522600030212002	0.024287601021631376	0.0013281083033031193	0.002334359788980571	0.00168977887557297	0.003742181862646427	0.01318292232230384	9.270750627801601E-4	0.003937109923422823	0.002944186013105605	0.005167416838948211	0.037643088390107826	0.03582498114820306	0.014337059594858955	0.02522436647895926	0.06900082286009517	0.09181157486027579	0.0648068797030551	0.04378372876970278	0.02424323421885645	0.011378993877052225	0.009258433691900702	8.449434109431451E-4	0.0023641414276023404	0.0015822264933210654	0.0020161582343992445	0.007719832840297848	0.007825634178090582	0.010168826630811239	0.0070245378273718784	0.004030256934025134	0.0017363701815863	4.535404559218032E-4	0.2620560379445654	0.2367845898815687	0.23971916823811232	0.2614402039357543	
2440000	-6460520.170618615	-6458421.10474803	-2099.0658705850446	-6458421.10474803	130.10983932037098	0.11476966031975537	4.326697618662924	5.4963923283957956E-8	1.098581061556463	5.940979229653212E-8	4.794062245178117E-15	1.3164650049627324	1.0	1.0429596217683332	2.527556102930587E-4	5.446945076156973E-4	0.005908676857977922	0.002859943884835436	0.0011581931880699137	0.11674137721855984	0.002203619150171197	0.0028309798583732587	0.001605397783235434	0.005631425844757024	0.016596111707172078	0.00390123653088341	0.0023823180381412194	0.0027509068656071957	0.0036148771650060356	0.051845228410654344	0.02636686407928508	0.011935431609543887	0.02838283267376019	0.07084701814593625	0.08239943211746924	0.05609083105060387	0.04527833001415496	0.017250192954624665	0.014518271877561191	0.01129009955214379	7.428362221039851E-4	0.0011630257243728577	0.007481512836320414	0.001381403098848073	0.005523024508149504	0.005782242489428439	0.008936160849717269	0.006849804684639522	0.0018224300312234861	0.005031606455276475	3.7771203472996233E-4	0.2621176600982524	0.2372066483895562	0.2394960964446031	0.261179595067589	
2450000	-6460528.3415181795	-6458409.34505026	-2118.996467919406	-6458409.34505026	131.3068598295089	0.046966545595733586	4.565770782464817	4.522877156639296E-8	0.9798232275635307	5.1172154458800855E-8	4.6200062108295225E-15	1.4516026964337243	1.0	1.026564563699519	7.775634164909627E-5	2.0819394534185004E-4	0.0027879544965622024	0.0030915771773754623	8.689579310278534E-4	0.08215882694728874	3.416261414753859E-5	5.747217897369783E-4	5.299471149514542E-4	0.003844433569478555	0.008806556629796758	0.004025544723517708	0.002478789941361501	0.002092962233274035	0.004249975588668788	0.04128517700512934	0.03219351648227963	0.011642050842197894	0.03775606578743984	0.06202744225139953	0.07537310172238225	0.06488693777357457	0.04223192773216093	0.020495683688381516	0.01234423248041236	0.0047172766047563625	6.761827737879729E-4	0.0015040443457904843	0.0015863547112561311	0.002209680879150777	0.0051945815636070015	0.0069763788301228594	0.006199076373921096	0.0066255069074219524	8.929041109951442E-4	0.0031423199481718173	5.44690924508671E-4	0.2622488067001788	0.23683453710923155	0.23950954370830166	0.26140711248228865	
2460000	-6460525.250237882	-6458436.148516029	-2089.1017218529887	-6458436.148516029	148.37903026247034	0.062085649327164656	4.025072220710624	5.357236012381912E-8	1.0533958267673664	5.331715167546671E-8	6.296547186157813E-15	1.4888130910605515	1.0	1.0321108309355669	2.6438718641926223E-4	1.258164756012313E-4	0.04313848097724187	0.0014301360915189897	0.0024148475967190643	0.028069583152420693	3.285079214152249E-5	1.1511649474876461E-4	6.417232227029581E-4	0.005715066974679093	0.008790836226401857	7.863613983638185E-4	0.004272365713943435	0.011499334148871415	0.004132888988151992	0.042086802085284945	0.03954310176778058	0.011167885905190356	0.02655691000513014	0.0666301161089826	0.08847052865931697	0.06466189896327511	0.03401711019700293	0.02193024234052308	0.010202256333489533	0.007972170813552717	5.233108757929216E-4	0.0010080977180083213	7.025584826687614E-4	0.003989981956400821	0.003746277562544439	0.008195891396449337	0.007049926071567127	0.0029073635269137813	0.0038101046607881993	0.002495458180746915	0.001324099336026838	0.2623474074448721	0.23675130600669533	0.23894606525778236	0.261955221290651	
2470000	-6460535.210944413	-6458421.751899571	-2113.45904484207	-6458421.751899571	135.0470048459223	0.09869884087764111	4.2654945221043645	4.874435403167565E-8	0.7605391878561973	6.095110468635893E-8	8.588869959799847E-15	1.6879352599887527	1.0	1.0380121417632007	7.331807015655376E-5	5.6864993589689E-4	0.006074366378556152	0.0011457945506848977	3.936482984946598E-4	0.0321927540145394	4.483271594864655E-4	0.0014159549004457424	6.322938572614989E-4	0.007624477783056247	0.007059388498654993	0.001254507459059004	0.002265725549095223	0.0064935824096227735	0.004646963749558829	0.04114357688701292	0.03649288013110085	0.009198584674877787	0.026329098364433846	0.06763876635604787	0.08244016879174013	0.062241787280249435	0.03446432812316906	0.022436897820451808	0.011982706121016587	0.008247989120794224	3.619667169081409E-4	7.473019105751268E-4	0.0013555999077329173	0.0033660953205470467	0.0038558479133912536	0.007441785382039821	0.006631680236550596	0.0038110099095066095	0.002921583991024066	0.0027031572806006415	0.0017983893469939863	0.261854435113847	0.23691447173930494	0.23970262149054686	0.2615284716563021	
2480000	-6460565.091254647	-6458447.916669374	-2117.1745852721047	-6458447.916669374	129.33599409730454	0.11905415633272308	3.7765101200928695	4.4609823931905854E-8	0.9091895844972463	5.420382625574685E-8	5.170708779355176E-15	1.4710190140464658	1.0	1.033697296471326	2.302917576792862E-4	2.185249973049039E-4	0.008208751363248607	0.0015347125706028399	0.0025383171053959272	0.06548010650119171	3.4178727483352906E-4	9.089038281241398E-4	4.8113836644139967E-4	0.002654499366992949	0.00600466639508145	2.2052920173940097E-4	9.897596354614515E-4	0.0034744144824038585	0.005255334378670706	0.04444133548451339	0.025782270623350964	0.013521226754997952	0.019359180564255875	0.06265630325534034	0.07903439929196476	0.059240433959434624	0.04008411560835922	0.016967937265142414	0.0073362321835530875	0.007042514473041501	0.0010309416273865057	0.0020105096206401614	0.0021499040216249998	0.0048934646502435996	0.007566645816106909	0.008265937679247031	0.01305042691176631	0.00254147412083678	8.810678872013737E-4	0.006141911839062035	0.001003768712611081	0.2625071608776707	0.23673767282872302	0.23939168613681464	0.2613634801567926	
2490000	-6460554.817966171	-6458434.986043606	-2119.831922564448	-6458434.986043606	145.70976922421983	0.014686717982581872	4.780950580137776	4.4784080740102355E-8	0.9225928688624546	5.373948137847584E-8	4.354625214070538E-15	1.4341871478231258	1.0	1.0146850914469416	1.9668443648654762E-4	9.867321657429848E-5	0.013307483130528534	0.00232986980541225	0.001729127701087881	0.14060612664476688	4.27488408510716E-4	0.0027177853514037177	0.0011644071310169001	0.005656773634749284	0.01684774101509451	9.264025627859629E-4	8.761256505732964E-4	7.507360823433398E-4	0.012448550921289972	0.03196353064382524	0.03367244581211747	0.008770251194569503	0.023898088568719163	0.052937471630554955	0.08988288207752601	0.06525747009630939	0.0439075365892568	0.023057615365987112	0.01149217330606447	0.008100669533542505	3.9620375406300797E-4	0.0021012832127822387	0.002669346443484789	0.0030653299303434263	0.004816121396173361	0.009180752011916045	0.007626837251070375	0.0039054586563983073	0.004526493049225549	0.0012275352270479346	0.002860059689414674	0.261924383877969	0.23694744539481308	0.2397718545143532	0.2613563162128656	
2500000	-6460511.589743737	-6458407.236773121	-2104.352970615608	-6458407.236773121	146.51806101550068	0.24317391457067078	4.403593327110383	4.5916335003092044E-8	1.0205301520658865	4.940772707028705E-8	5.7291522367723464E-15	1.5849571687014183	1.0	1.0217174717766988	2.925907407962932E-4	1.4053516470150098E-4	0.008546972040906889	9.921105299256986E-4	6.46712132834589E-4	0.03688120331079409	4.3826910898706946E-6	6.573029773285015E-4	8.515673802909906E-4	0.004129876835866321	0.006110418038819873	0.0011304917108927006	0.0011830077957587855	0.005104714566167304	0.0068937012269283246	0.040970012064800596	0.04130813600666906	0.01986501613094561	0.022511072340152885	0.0666303084029396	0.09299804564778581	0.0726180368822105	0.041185691943128856	0.019542431485779724	0.013718094953702272	0.010362013449358226	5.698399747921227E-4	0.0010951229014055433	0.0038503363221059524	0.001951793785135376	0.003606469442468361	0.007262869917913343	0.006334265994247903	0.0021534518272402986	0.0013130336677721073	0.0014293451181633034	0.0023255514024878026	0.2620169224148491	0.23672318552584523	0.23947166187659802	0.2617882301827085	
2510000	-6460536.016245259	-6458406.802032221	-2129.2142130374577	-6458406.802032221	158.6057277586208	0.09164739462077734	4.443988737122363	4.377268062427143E-8	1.0419301818918407	5.2309117865305436E-8	3.854139731857223E-15	1.3648839140296387	1.0	1.030158156423505	1.5412207213056226E-4	1.5406683357534066E-4	0.003301846580623533	0.0033922232694282997	0.004318514913431354	0.22036310689104568	7.347836296439289E-5	0.0018684436227789027	8.809550665888001E-4	0.016008785948251877	0.012315575294326137	7.415824740956071E-4	0.0015756507054163287	0.004745065297757954	0.006757235419981418	0.030755753633128907	0.031258846352979125	0.019116413693121045	0.026779251584305854	0.06372672280577707	0.08108186288246941	0.06142482026519811	0.0426861597436201	0.02310160034598781	0.00935094221638374	0.014610076832482393	8.56179484244151E-4	0.001838971650667838	0.004311038312615126	0.0023516232475186086	0.004797962265470096	0.0047767464466938955	0.004655263510630821	0.003999454514144498	0.0011225865231199018	0.001959843581216261	0.0011292839023597742	0.26185011170501926	0.23743882782095121	0.2390901303643655	0.2616209301096649	
2520000	-6460587.591334014	-6458431.79526369	-2155.7960703238655	-6458431.79526369	170.96457562108128	0.1763300811630944	3.597694172881443	5.2383337151787945E-8	1.1084183811265316	5.004420699092982E-8	4.774333685513093E-15	1.3883135285960906	1.0	1.0252505669125214	3.162691742552482E-5	6.477661629379958E-5	0.00990201349594707	0.0017893947411875824	0.00112718371079828	0.04522697465583956	6.645587614713481E-4	0.002671647911470841	3.023554677910126E-4	0.007394901827789249	0.006693585516012615	0.002957056875517164	7.710385469232836E-4	0.006745560477673614	0.00989339051634536	0.03225901983482823	0.04834273349622194	0.01763982159660592	0.029861634189019992	0.05361593353103592	0.07680806804103607	0.05385573574538231	0.03852655916646806	0.01636173031020864	0.01124331065187022	0.0105588270298788	7.977955498489508E-4	4.529616537646519E-4	9.346772182653015E-4	0.0013967835532403322	0.0035255716468320926	0.002138365348142384	0.005343246957325352	0.003923839467994112	0.0011950991146443297	0.001798606077285933	2.973836770130261E-4	0.262148283690491	0.23676142128359334	0.23951247288008087	0.2615778221458356	
2530000	-6460562.527278881	-6458407.378808142	-2155.1484707392424	-6458407.378808142	118.56915943931912	0.052461375297614625	3.893555352017108	4.638023565965388E-8	1.0111465430403825	5.01079110563022E-8	3.635002954975279E-15	1.34349864299422	1.0	1.0291199733799559	0.0011376730593312782	2.9904595877300143E-4	0.002923278095476006	7.01274342346629E-4	0.0011010628771135245	0.039900723301083886	4.364333520831468E-4	6.766965115312328E-4	2.5088180261117717E-4	0.005262500651523832	0.00703486463078184	7.375168549741963E-4	3.3978684323026325E-4	0.0031998389490214647	0.004028893294540394	0.027907139372419166	0.020314663799357015	0.009534287984871109	0.02858098335494157	0.05167778943813241	0.07874902847971109	0.06583079425432954	0.03225461510401567	0.02152046769034181	0.009188469135918954	0.008916515279072435	0.0024553242836231302	0.0011086087860420015	0.002119595456386335	0.0013708489691062937	0.004447238403596479	0.005283171086987954	0.0062544595659022135	0.0037201291298910796	0.0015883020376684853	0.0038556064935287575	3.929179996196424E-4	0.2621199909494723	0.23695598599898365	0.23922582107466842	0.26169820197687643	
2540000	-6460594.641822027	-6458430.213885338	-2164.4279366890282	-6458430.213885338	130.51442880862888	0.1634427176017889	3.9629886213672236	4.7655934016294736E-8	1.081063743876813	4.705730023430555E-8	3.921372913564536E-15	1.3909908379191038	1.0	1.019596838550403	5.1633221210623954E-5	2.9813465854896967E-4	0.002833324619062436	0.0010118193910013764	0.0010283340226297378	0.10237057369622488	8.725576435090338E-4	3.314716656996425E-4	9.754597473417687E-4	0.0037060521231179313	0.0054979367586704166	0.0027295997039427024	0.003101061694292305	0.004724956983528972	0.0034519726801201206	0.030018007595598636	0.03366464837615593	0.01018933613448815	0.03194615312707138	0.0496351101769619	0.08167840564282663	0.059633608396802484	0.04511708984291376	0.023434151047064106	0.011423240114664517	0.010452912999272715	0.0013321781629668517	0.0034207546956654994	0.0030134946441566146	0.0018708792723520049	0.005347735147789909	0.01056552811027039	0.007387048352748712	0.007771122940295153	0.0018161080835847132	0.003108050437906696	7.303922929851249E-4	0.2618758471193795	0.23721654863681102	0.23938224779175962	0.2615253564520507	
2550000	-6460558.807377335	-6458405.872693902	-2152.934683432518	-6458405.872693902	158.46258277261617	0.1710399949977931	3.6453558434660325	4.584845683293337E-8	0.9958241213064085	4.9756111913004795E-8	3.2232536118629426E-15	1.2405051178300728	1.0	1.022412583646417	4.776971807309029E-5	5.067444058426441E-5	0.0055182993079484636	4.06432526595973E-4	0.00258364138959377	0.08313933577143182	1.1233919282907496E-4	4.97288495885882E-4	4.865056009385338E-4	0.005946609844554864	0.005375195770012911	0.001293764839718503	0.0033973118929196138	0.0030177876532603057	0.003135658588488355	0.04007315611430029	0.03338399347030224	0.0066408027732147235	0.02909559720995192	0.06625805395108829	0.08167840564282663	0.061735202229187866	0.041352342446639136	0.02201436047767007	0.010303862656775404	0.006782794598289854	5.870774538031189E-4	7.371174715147184E-4	0.002393155338714648	0.005151042501148316	0.005237303683498974	0.01134646057223941	0.0030786117248808808	0.004757160507891934	0.0018667306555472702	9.608878353965349E-4	9.038073231961197E-4	0.26206498759321134	0.23701537637826417	0.2392427507545591	0.26167688527396626	
2560000	-6460530.681154813	-6458381.637567299	-2149.0435875130993	-6458381.637567299	133.57577290413957	0.1908780542052447	4.134931989795158	5.0474419580985534E-8	1.1576501341609284	5.2542917963953815E-8	3.147128585527504E-15	1.1449658390023179	1.0	1.0248792446294563	1.607337679586616E-4	2.509839204624073E-4	0.004834256873028812	0.0015817536579048146	0.0016206911360589766	0.06696273463032287	2.739624573553856E-4	0.00127321381155955	6.723441218255916E-4	0.007304910843391931	0.012785405235538276	0.0017838664631530333	0.0060076695929475185	0.00501169840962429	0.002257449983841168	0.03203072911469249	0.03197945571322718	0.010062364376476939	0.025809208927019395	0.07109379958950995	0.08078927727920472	0.06389503968249709	0.03431388593641926	0.021865372647624805	0.010188026187620275	0.012618963974085066	0.0018588190694401082	7.342322976404032E-4	0.004026627592924786	0.002464131528621198	0.009059398421212549	0.008870706633730564	0.011113757880531457	0.0027926445678521632	9.804326104375198E-4	0.007493749062141941	0.0013506153974252276	0.2621885033762935	0.23712614113354485	0.23923869325743422	0.2614466622327283	
2570000	-6460536.317181254	-6458389.77310143	-2146.5440798231893	-6458389.77310143	179.11019622874312	0.11352370007547251	3.9813750237774683	4.6306039358256966E-8	1.1294829069429648	4.9826534092368675E-8	4.6568052053535265E-15	1.4236900408138076	1.0	1.0188567192238545	7.894530349389512E-5	2.571646969325519E-4	0.0045687736736246334	0.0011762345898124291	1.5100262735271789E-4	0.023187611035300804	5.934818862655366E-4	4.923813830118272E-4	7.818903646218241E-4	0.0027767808807940314	0.002548298756206644	0.0017571242669218454	0.0029791671174082277	0.009093779549067184	0.0036468102747322906	0.049801227555324144	0.031059252845251108	0.010077617480010006	0.02268401750478315	0.06303376468578123	0.08047570156771487	0.05687121194494826	0.03621514815580829	0.02072316046622861	0.010898670999267245	0.007157946591154107	0.0012471676043164107	9.845282803139371E-4	0.00174100532835571	0.0017841027904911754	0.006390368868142242	0.007192053966438633	0.01393025401041794	0.004830590896362658	0.0038806113706252375	9.112903826163267E-4	0.001817445066735237	0.26227878238370395	0.2372409217391941	0.2392001432895454	0.2612801525875575	
2580000	-6460510.51042316	-6458392.496516051	-2118.013907109285	-6458392.496516051	133.86388445957837	0.22220479302887797	4.14720321866024	4.686232693592225E-8	1.0022976287846483	5.274584455341182E-8	4.59744937476579E-15	1.4255192532623502	1.0	1.0424865114977766	5.230219934521682E-4	6.159576589939025E-4	9.451170218606627E-4	0.001021593610014071	0.0016278233476331306	0.11636902925538495	9.44280548850458E-5	0.0019578866375174753	3.11126047837954E-4	0.0064233922515725865	0.0020743465904064537	0.0025368175671171833	0.002453496081526565	0.008183855206507022	0.002403007276684392	0.036526587503230894	0.04279405944475984	0.011206222276332008	0.03878669567744543	0.047566519605872735	0.07480026649475506	0.056124060402185226	0.04375139624977916	0.025382143947200834	0.012076370752994158	0.005320012971256621	9.523999946335683E-4	0.0016496672182012805	9.631784444096996E-4	0.0014451208835338574	0.004443353066350164	0.008051566427434017	0.006230542548307599	0.004391895466510547	8.042081273509912E-4	0.001716256208494202	0.0012360787914314135	0.2618352997664312	0.2369138292994274	0.23951782211284278	0.26173304882129944	
2590000	-6460523.580725333	-6458429.222913886	-2094.3578114467277	-6458429.222913886	130.92687985124164	0.07443743588247485	4.201586494476083	4.936616157747415E-8	0.8960329495893857	5.613477815009357E-8	2.6744207011975844E-15	1.0310953612828249	1.0	1.0319194362986397	5.524234392410239E-4	1.5905416698679147E-4	2.196222955069455E-4	0.001264360498452434	0.0025341776813715138	0.022798023211418425	4.949057983687277E-4	0.0014846370266956086	2.181916969469079E-4	0.008065356453948411	0.008687126287383301	3.6520095942850225E-5	0.005500302054433719	0.0030632713928599835	0.008800933609578671	0.044333435596169576	0.04730267153068163	0.013936640509365083	0.033545223671867595	0.07979368517911892	0.07862795908071049	0.07173889775841888	0.03938173107774942	0.018660838758197084	0.009734609325011518	0.008098228627674684	0.0011232555857313556	0.0011610904720301728	0.0017609235335013908	0.001674102723077665	0.005761369654613897	0.0034089910143032813	0.006721120443519994	0.0025591398424270034	0.001996608143125641	0.002105672241450165	5.618754076898095E-4	0.26211448894336636	0.237115649056889	0.2392521328292178	0.26151772917052774	
2600000	-6460493.854063659	-6458384.507137954	-2109.346925704646	-6458384.507137954	125.6835598794207	0.048402360496861294	4.171273569069542	4.1319221242934875E-8	1.1132955790336376	4.9559518099824746E-8	2.946805921950815E-15	1.2290167066682491	1.0	1.032814404979688	3.4805192920961964E-5	6.049808442515428E-4	0.015767892222291698	0.0017516228117473423	0.00133484535083543	0.08139044369362423	3.5363627172930106E-4	4.3588417733225564E-4	5.772729028090025E-4	0.018177150537958812	0.019246443866987453	0.0024340319917384237	0.002448518735903697	0.004266771490839006	0.00664664611366493	0.04159230753403554	0.03780367543170182	0.012672850817021386	0.01797121510591023	0.060800706831517115	0.07807399461391769	0.06584494361161332	0.03979153940225163	0.018969545111658197	0.00638313942192513	0.007484068581337187	0.001292381516994128	0.0013098438957584013	0.001224861446821949	0.002975784434125186	0.004176333255924158	0.0039923096387834076	0.006987587356685558	0.0026833741447859468	0.002551117549252057	0.004344926472643373	0.0010663366197010502	0.2622984185962341	0.23683144071062762	0.2395369308426493	0.2613332098504899	
2610000	-6460504.2078985525	-6458402.341033644	-2101.8668649087263	-6458402.341033644	164.78520395667337	0.03992417139683601	4.855402117257022	4.7061988576158604E-8	0.999703076624407	5.256406217558512E-8	3.1802916342988635E-15	1.1882716922596313	1.0	1.0426984377157806	1.0692721347989566E-6	2.594938027008538E-4	0.0035382663632827958	0.0014973405079936406	0.0026488944657421594	0.04433461009062511	3.5744524046178673E-4	0.0010059304707319024	0.0011567172588546845	0.006182345663265892	0.0035594779824781476	4.010094854781579E-4	9.06213213860128E-4	0.005781867339176732	0.0077342975396051256	0.021795250425686256	0.028188518471374862	0.011486236426694559	0.026310232118465237	0.052135155124240155	0.08347775864802123	0.06584494361161332	0.043880967897911606	0.023119086078812686	0.009241483543183212	0.012311359747284336	0.0011007717402184978	0.0023429235393131634	0.0032779931950314934	0.0015212135289218846	0.004285358801613332	0.004736681795012912	0.00444491289138678	0.004062031367352868	0.0012092879151851656	0.0015367627349166548	0.0016916047558565787	0.2621675807772417	0.23673678979893228	0.23928806417251364	0.2618075652513133	
2620000	-6460580.4396986	-6458428.060568293	-2152.37913030721	-6458428.060568293	133.33481636949787	0.5852589346457225	3.9863799654584144	4.1499645444093746E-8	0.9536097116241175	4.9623749512440716E-8	3.2255553398891413E-15	1.254075348087238	1.0	1.026531660939168	3.8698864396329995E-4	3.7970066332443673E-4	0.008978150377029294	0.0023080182586998686	0.00141954791692461	0.1594682876805785	2.64314424318633E-4	6.28943568122183E-4	0.002447593751314585	0.004042396367255883	0.005348984447954923	0.0016519994715579898	0.0012481958939704596	0.004580616275916352	0.0013560603742894344	0.046789819507274455	0.030142396293677914	0.01265024408619976	0.025524624033140278	0.057085584434138636	0.07781394857262244	0.06898622340414257	0.04305066947275567	0.024384305783718467	0.011193663057435974	0.008358680371247517	5.319149868174693E-4	0.00122387805065365	9.010732675080355E-4	0.002831478410009009	0.006213056346478598	0.004761417177551318	0.007778050775022058	0.004945199207117009	0.001292401008447569	0.0018204379435628247	0.0015954493224291913	0.2619104508262157	0.23715459373580647	0.23931892177761474	0.261616033660364	
2630000	-6460549.652689529	-6458427.568595552	-2122.084093976505	-6458427.568595552	140.15521126693523	0.010294598948878178	4.198891667330219	4.0507857337207554E-8	0.9843671295612789	4.768349152040892E-8	3.0371453713556446E-15	1.265017767196418	1.0	1.0229060313755725	8.552847855827033E-4	4.198401282841676E-5	0.007618565859118265	0.0017571762178651838	0.0010449513028517364	0.029176271119240597	0.0011579343431180713	2.4936414536823104E-4	7.196946849201685E-4	0.002769654403320903	0.007415556498307767	0.002801222172481245	0.0013188801927155006	0.0031052891003216804	0.00202767932485128	0.051163012643538855	0.030820642622959	0.005614768546900457	0.019153663447321296	0.05346070530603132	0.08503920285417949	0.07164984336693556	0.03499421743449665	0.022966256091308142	0.0092357848238287	0.010426493098567406	0.0018882244509323604	0.0017452427871733752	0.0016278244853548192	0.0020125290414014373	0.0057800986828349995	0.005758388919762104	0.006449264565558215	0.002431303366570367	0.0025703482236088923	0.0031056615920895744	9.658506805895725E-4	0.2621249078849154	0.23691149771761538	0.23952228368253262	0.2614413107149376	
2640000	-6460580.240036697	-6458432.372071158	-2147.867965538521	-6458432.372071158	134.05576711369875	0.12046330073176638	4.453915303796189	4.6589135923792345E-8	1.027564687289287	5.1294679160052445E-8	3.406539611786301E-15	1.254661458591683	1.0	1.0297871372153309	9.705567296422457E-5	2.4272541474430298E-4	0.02807433970299799	0.0019271414728138378	0.0016310663077807258	0.3553351227587133	9.928940181369134E-4	0.0015300342202176674	9.698183921497443E-4	0.010928729668988769	0.00674827106954057	0.003154536313306517	0.001406087848635343	0.009434907306153177	0.009478435297423015	0.02881980307922602	0.034800829716836276	0.010689002585287748	0.03156747950985621	0.05517518865428714	0.09428659381431127	0.06182113594124915	0.04135929735869379	0.02722249206717321	0.014855220147346014	0.008614631539483244	2.95529017885785E-4	0.0021618869604040363	0.0033986158653675448	0.0023492598975544685	0.007493824384343113	0.005857889565333851	0.011793693288454823	0.0038958517391560637	0.0019167350670996424	0.005292729764637763	5.944079482747497E-4	0.2620338637886092	0.23712228386955297	0.2390202767659343	0.2618235755759044	
2650000	-6460537.469406402	-6458422.313785916	-2115.15562048592	-6458422.313785916	149.82685943104497	0.1425178692928106	3.828283329993828	4.546831064524216E-8	0.9946773553502949	5.586020300834973E-8	3.429707801995466E-15	1.236696075782485	1.0	1.0310179419977914	4.863735664326381E-4	5.413998460292612E-4	0.028383500131946553	0.003117593782161943	9.520645268447563E-4	0.22030957466577325	0.0011988429127761265	5.380321476759936E-4	9.816766253997126E-4	0.012129756826061332	0.018188349683156677	0.0037920171891492513	0.0034438237841067513	9.060885362521718E-4	0.0033177804989371193	0.04288460099681751	0.04792700730806735	0.01763880236367372	0.020001277855335696	0.052563214894219785	0.08291537586800009	0.06666979184572337	0.04101432987146322	0.0238854772436668	0.007364216333061486	0.006824109768718507	1.471684276559069E-4	0.0017378333749776102	0.0031871116455228434	0.0016125862661901546	0.007570329195789887	0.004150041324759772	0.006369137222778439	0.005830328355022074	0.0028187001812264452	0.0011873363767591634	7.301404831210901E-4	0.26201865680563546	0.2367151149128866	0.23949238086715988	0.2617738474143189	
2660000	-6460503.486718276	-6458401.655310669	-2101.8314076066413	-6458401.655310669	133.75632211675517	0.04483634932592453	4.450107528677908	4.9028691015072573E-8	1.0094144456795842	5.2911851691193165E-8	3.923519064194596E-15	1.222476746708438	1.0	1.0436807189771804	1.2002907676633995E-4	5.829230380392026E-5	0.0037554038334119432	0.003248506964741884	0.0023045061072378384	0.1857603722951905	1.8231154649651042E-4	0.001648477327568311	0.001812103998147875	0.011726459138522603	0.007854162812400879	0.0032483348717510714	0.0026269442218802177	0.004813999436912443	0.004008828449606459	0.03856611859867124	0.028228882186562554	0.010060739966900744	0.02788057578759621	0.06568172271668736	0.080251461186228	0.05696868470340225	0.044123657917120016	0.020268402389220307	0.00896010309910967	0.006833927300058457	0.0017638887969845252	0.0029525854530476478	0.0017510330181579974	0.001270110558014904	0.003774680982675799	0.011439183122783579	0.0060765729099552055	0.002291554080936091	0.002394521865923318	0.0013563704076049851	0.0015308078858273472	0.2620529514900494	0.2372900408413068	0.23902559301414072	0.2616314146545039	
2670000	-6460541.630636903	-6458421.776211929	-2119.8544249746838	-6458421.776211929	130.95483041175385	0.10901987087936454	3.859215549409747	5.0056664656225245E-8	1.0366420127550708	5.3268251175142466E-8	2.9431233543378086E-15	1.1269884841217788	1.0	1.0290529243722926	0.0014559439632735878	2.45700508987281E-4	0.01064543164389896	0.001719576686515422	6.796659478766758E-4	0.10445793770824537	2.620851481685862E-4	0.0017658152987315478	7.843127106835067E-4	0.01385430341071508	0.008263463067861574	0.0020725506018600764	0.0034794746504863815	0.013903319166510055	0.005414943179929046	0.03952579779878837	0.043697003468672384	0.012124114037347037	0.03500732679369748	0.05113210213266908	0.08767269243932507	0.07186799637574728	0.03500040020927767	0.024789181501831736	0.013802714990736093	0.007082423010630311	0.0025655781158459797	0.0011957242180060889	0.005264732400726581	0.004134977698184637	0.005466549984888469	0.0078052458713966846	0.007299459560236008	0.004181536849919095	0.003214892647966612	0.0016118429946505469	1.8214151176473037E-4	0.26181019280711115	0.23688863612036998	0.23930307249835173	0.26199809857416795
[truncated: 5,769,154 more chars]
