# Supplementary material for: Phylogenetic analysis of the origin and spread of plague in Madagascar
Source: PLoS Negl Trop Dis. 2023 May 1;17(5):e0010362. doi: 10.1371/journal.pntd.0010362 (PMC10174576; doi:10.1371/journal.pntd.0010362)
Supplement: S6 Appendix — File can be open with a phylogenetic tree visualization tool, like Figtree or IcyTree. (TREE) [file pntd.0010362.s009.tree]

#NEXUS
begin taxa;
	dimensions ntax=445;
	taxlabels
	'154/98B_1998_Mahajanga'
	'53/91_1991_Mahajanga'
	IP1086_1991_Mahajanga
	IP1087_1991_Mahajanga
	IP1088_1991_Mahajanga
	IP1089_1991_Mahajanga
	IP1090_1991_Mahajanga
	IP1092_1991_Mahajanga
	IP1093_1991_Mahajanga
	IP1094_1991_Mahajanga
	IP1095_1991_Mahajanga
	IP1096_1992_Mahajanga
	IP1097_1992_Mahajanga
	IP1098_1992_Mahajanga
	IP1099_1992_Mahajanga
	IP1100_1995_Mahajanga
	IP1102_1995_Mahajanga
	IP1104_1995_Mahajanga
	IP1105_1995_Mahajanga
	IP1107_1995_Mahajanga
	IP1108_1995_Mahajanga
	IP1109_1995_Mahajanga
	IP1110_1995_Mahajanga
	IP1111_1995_Mahajanga
	IP1112_1995_Mahajanga
	IP1113_1995_Mahajanga
	IP1114_1995_Mahajanga
	IP1115_1995_Mahajanga
	IP1116_1995_Mahajanga
	IP1117_1995_Mahajanga
	IP1118_1995_Mahajanga
	IP1119_1995_Mahajanga
	IP1120_1995_Mahajanga
	IP1121_1995_Mahajanga
	IP1122_1995_Mahajanga
	IP1123_1995_Mahajanga
	IP1124_1995_Mahajanga
	IP1125_1995_Mahajanga
	IP1126_1995_Mahajanga
	IP1127_1995_Antananarivo
	IP1128_1995_Antananarivo
	IP1129_1995_Antananarivo
	IP1130_1995_Antananarivo
	IP1131_1995_Antananarivo
	IP1132_1991_Mahajanga
	IP1133_1995_Antananarivo
	IP1134_1995_Antananarivo
	IP1135_1995_Antananarivo
	IP1136_1995_Antananarivo
	IP1137_1995_Antananarivo
	IP1138_1995_Antananarivo
	IP1139_1995_Antananarivo
	IP1140_1995_Antananarivo
	IP1141_1995_Antananarivo
	IP1142_1995_Antananarivo
	IP1143_1995_Miarinarivo
	IP1144_1995_Mahajanga
	IP1145_1995_Antananarivo
	IP1146_1995_Antananarivo
	IP1147_1991_Mahajanga
	IP1148_1995_Mahajanga
	IP1149_1995_Antananarivo
	IP1151_1995_Mahajanga
	IP1152_1995_Antananarivo
	IP1153_1995_Antananarivo
	IP1154_1995_Mahajanga
	IP1155_1995_Antananarivo
	IP1156_1995_Antananarivo
	IP1157_1995_Antananarivo
	IP1158_1995_Antananarivo
	IP1159_1995_Antananarivo
	IP1161_1995_Mahajanga
	IP1164_1995_Antananarivo
	IP1165_1995_Antananarivo
	IP1289_1977_Antanifotsy
	IP1294_1995_Manandriana
	IP1296_1996_Ambositra
	IP1302_1996_Miarinarivo
	IP1303_1996_Soavinandriana
	IP1304_1996_Soavinandriana
	IP1305_1996_Anjozorobe
	IP1306_1996_Mahajanga
	IP1307_1996_Anjozorobe
	IP1311_1996_Soavinandriana
	IP1312_1996_Antanifotsy
	IP1313_1996_Antanifotsy
	IP1316_1996_Antananarivo
	IP1317_1996_Betafo
	IP1318_1996_Mahajanga
	IP1319_1996_Betafo
	IP1321_1996_Arivonimamo
	IP1323_1996_Anjozorobe
	IP1324_1996_Antanifotsy
	IP1325_1996_Antananarivo
	IP1326_1996_Betafo
	IP1327_1996_Miarinarivo
	IP1328_1996_Miarinarivo
	IP1329_1996_Miarinarivo
	IP1330_1996_Antananarivo
	IP1331_1996_Mahajanga
	IP1332_1996_Mahajanga
	IP1333_1996_Mahajanga
	IP1334_1996_Mahajanga
	IP1336_1996_Soavinandriana
	IP1337_1996_Soavinandriana
	IP1339_1996_Ambositra
	IP1344_1996_Manandriana
	IP1345_1996_Antananarivo
	IP1346_1996_Betafo
	IP1347_1996_Antanifotsy
	IP1348_1996_Betafo
	IP1349_1996_Ambositra
	IP1350_1996_Antananarivo
	IP1351_1996_Antananarivo
	IP1352_1996_Antananarivo
	IP1353_1996_Antananarivo
	IP1354_1996_Antananarivo
	IP1355_1996_Antananarivo
	IP1356_1996_Antananarivo
	IP1357_1996_Antananarivo
	IP1358_1996_Antananarivo
	IP1359_1996_Antananarivo
	IP1360_1996_Antananarivo
	IP1362_1996_Antsirabe
	IP1366_1996_Antananarivo
	IP1367_1996_Antananarivo
	IP1368_1996_Antananarivo
	IP1371_1996_Antananarivo
	IP1372_1996_Antananarivo
	IP1373_1996_Antananarivo
	IP1376_1996_Antananarivo
	IP1377_1996_Antananarivo
	IP1378_1996_Antananarivo
	IP1379_1996_Antananarivo
	IP1380_1996_Antananarivo
	IP1381_1996_Antananarivo
	IP1382_1996_Mahajanga
	IP1383_1996_Antananarivo
	IP1384_1996_Miarinarivo
	IP1385_1996_Mahajanga
	IP1386_1996_Mahajanga
	IP1387_1996_Mahajanga
	IP1388_1996_Miarinarivo
	IP1389_1996_Mahajanga
	IP1391_1996_Faratsiho
	IP1393_1996_Antananarivo
	IP1394_1996_Mahajanga
	IP1395_1996_Mahajanga
	IP1396_1996_Mahajanga
	IP1397_1996_Antananarivo
	IP1399_1995_Antananarivo
	IP1400_1996_Antananarivo
	IP1401_1996_Mahajanga
	IP1402_1996_Mahajanga
	IP1403_1996_Mahajanga
	IP1404_1996_Mahajanga
	IP1405_1996_Mahajanga
	IP1406_1996_Mahajanga
	IP1407_1996_Mahajanga
	IP1408_1996_Mahajanga
	IP1409_1996_Mahajanga
	IP1410_1996_Mahajanga
	IP1411_1996_Mahajanga
	IP1412_1996_Mahajanga
	IP1413_1996_Mahajanga
	IP1414_1996_Mahajanga
	IP1415_1996_Mahajanga
	IP1416_1996_Mahajanga
	IP1417_1996_Antsirabe
	IP1418_1996_Mahajanga
	IP1419_1996_Mahajanga
	IP1420_1996_Mahajanga
	IP1421_1996_Mahajanga
	IP1422_1996_Mahajanga
	IP1423_1996_Mahajanga
	IP1447_1996_Antananarivo
	IP1448_1996_Antananarivo
	IP1451_1996_Soavinandriana
	IP1452_1996_Antananarivo
	IP1453_1996_Anjozorobe
	IP1455_1996_Mahajanga
	IP1456_1996_Mahajanga
	IP1457_1996_Mahajanga
	IP1458_1996_Mahajanga
	IP1459_1996_Betafo
	IP1460_1996_Arivonimamo
	IP1461_1996_Mahajanga
	IP1462_1996_Tsiroanomandidy
	IP1463_1996_Antanifotsy
	IP1470_1996_Betafo
	IP1471_1996_Betafo
	IP1472_1995_Antananarivo
	IP1473_1995_Antananarivo
	IP1474_1995_Antananarivo
	IP1475_1995_Antananarivo
	IP1476_1995_Antananarivo
	IP1477_1995_Antananarivo
	IP1478_1994_Manandriana
	IP1484_1994_Ambositra
	IP1496_1995_Manandriana
	IP1498_1995_Ambositra
	IP1510_1996_Ambositra
	IP1511_1996_Ambositra
	IP1513_1996_Ambohimahasoa
	IP1515_1991_Mahajanga
	IP1516_1991_Mahajanga
	IP1517_1991_Mahajanga
	IP1518_1991_Mahajanga
	IP1519_1991_Mahajanga
	IP1521_1994_Ambositra
	IP1522_1994_Ambositra
	IP1531_1991_Mahajanga
	IP1533_1996_Antananarivo
	IP1534_1996_Antananarivo
	IP1596_1997_Manandriana
	IP1599_1998_Ambositra
	IP1600_1998_Ambositra
	IP1601_1998_Ambositra
	IP1605_1995_Mahajanga
	IP1606_1995_Mahajanga
	IP1607_1995_Mahajanga
	IP1608_1995_Mahajanga
	IP1609_1995_Mahajanga
	IP1610_1995_Mahajanga
	IP1611_1995_Mahajanga
	IP1612_1995_Mahajanga
	IP1613_1996_Mahajanga
	IP1614_1997_Mahajanga
	IP1615_1997_Mahajanga
	IP1616_1997_Mahajanga
	IP1617_1997_Mahajanga
	IP1618_1997_Mahajanga
	IP1619_1997_Mahajanga
	IP1620_1997_Mahajanga
	IP1621_1997_Mahajanga
	IP1622_1997_Mahajanga
	IP1623_1997_Mahajanga
	IP1624_1997_Mahajanga
	IP1625_1997_Mahajanga
	IP1626_1997_Mahajanga
	IP1627_1997_Mahajanga
	IP1644_1998_Antananarivo
	IP1646_1995_Mahajanga
	IP1647_1995_Mahajanga
	IP1650_1997_Antananarivo
	IP1651_1997_Antananarivo
	IP1652_1997_Antananarivo
	IP1653_1997_Antananarivo
	IP1654_1997_Antananarivo
	IP1655_1997_Antananarivo
	IP1656_1997_Antananarivo
	IP1657_1997_Antananarivo
	IP1658_1997_Antananarivo
	IP1659_1997_Antananarivo
	IP1660_1997_Antananarivo
	IP1661_1997_Antananarivo
	IP1662_1997_Antananarivo
	IP1663_1997_Antananarivo
	IP1664_1997_Antananarivo
	IP1665_1997_Antananarivo
	IP1666_1997_Antananarivo
	IP1667_1997_Antananarivo
	IP1668_1997_Antananarivo
	IP1669_1998_Antananarivo
	IP1670_1998_Antananarivo
	IP1671_1998_Antananarivo
	IP1672_1998_Antananarivo
	IP1673_1997_Antananarivo
	IP1674_1997_Antananarivo
	IP1675_1997_Antananarivo
	IP1676_1997_Antananarivo
	IP1677_1997_Antananarivo
	IP1678_1997_Antananarivo
	IP1679_1995_Mahajanga
	IP1680_1995_Mahajanga
	IP1681_1995_Mahajanga
	IP1682_1995_Mahajanga
	IP1683_1997_Mahajanga
	IP1697_1998_Mahajanga
	IP1698_1998_Mahajanga
	IP1699_1998_Antananarivo
	IP1700_1998_Antananarivo
	IP1701_1998_Antananarivo
	IP1702_1998_Antananarivo
	IP1703_1998_Antananarivo
	IP1704_1998_Antananarivo
	IP1705_1998_Antananarivo
	IP1706_1998_Antananarivo
	IP1707_1998_Antananarivo
	IP1708_1998_Antananarivo
	IP1709_1998_Antananarivo
	IP1710_1998_Mahajanga
	IP1711_1998_Mahajanga
	IP1712_1998_Mahajanga
	IP1713_1998_Mahajanga
	IP1714_1998_Mahajanga
	IP1716_1998_Mahajanga
	IP1717_1998_Mahajanga
	IP1718_1997_Ambatolampy
	IP1719_1998_Antananarivo
	IP1720_1997_Ambatolampy
	IP1721_1997_Ambatolampy
	IP1722_1997_Ambatolampy
	IP1723_1997_Ambatolampy
	IP1725_1999_Antananarivo
	IP1731_1998_Manjakandriana
	IP1732_1998_Manjakandriana
	IP1733_1998_Mahajanga
	IP1734_1998_Antananarivo
	IP1735_1998_Antananarivo
	IP1736_1998_Antananarivo
	IP1774_2000_Vondrozo
	IP1775_1999_Antananarivo
	IP1779_2000_Manjakandriana
	IP1780_2000_Ambositra
	IP1783_1999_Bealanana
	IP1785_1999_Manjakandriana
	IP1786_2000_Soavinandriana
	IP1787_2000_Ambositra
	IP1788_1999_Betafo
	IP1789_1999_Miarinarivo
	IP1793_1999_Antananarivo
	IP1795_2000_Miarinarivo
	IP1796_1996_Miarinarivo
	IP1798_1998_Antananarivo
	IP1811_1997_Ambositra
	IP1817_2000_Ambositra
	IP1845_2000_Miarinarivo
	IP1850_1999_Manjakandriana
	IP1851_1997_Anjozorobe
	IP1854_2000_Miarinarivo
	IP1858_1999_Betafo
	IP1918_1969_India[&!color=#3333ff]
	IP2208_2014_Mahajanga
	IP2210_2001_Miarinarivo
	IP2211_2001_Antananarivo
	IP2212_2000_Antananarivo
	IP2213_2000_Antananarivo
	IP2214_2000_Antananarivo
	IP2215_2000_Antananarivo
	IP2216_2000_Antananarivo
	IP2217_1999_Miarinarivo
	IP2218_1999_Fianarantsoa
	IP2219_1999_Mahajanga
	IP2220_1999_Mahajanga
	IP2224_1998_Mahajanga
	IP2225_1998_Mahajanga
	IP2226_1998_Soavinandriana
	IP2227_1998_Mahajanga
	IP2228_1998_Mahajanga
	IP2229_1998_Miarinarivo
	IP2230_1998_Manjakandriana
	IP2231_1997_Mahajanga
	IP2232_1997_Mahajanga
	IP2233_1997_Soavinandriana
	IP2235_1997_Manjakandriana
	IP2236_1997_Mahajanga
	IP2238_1997_Mahajanga
	IP2239_1997_Mahajanga
	IP2241_1997_Mahajanga
	IP2242_1997_Mahajanga
	IP2243_1997_Mahajanga
	IP2244_1997_Antananarivo
	IP2245_1997_Mahajanga
	IP2246_1997_Ambositra
	IP2247_1996_Soavinandriana
	IP241_1989_Ambositra
	IP243_1991_Mandritsara
	IP244_1992_Antananarivo
	IP249_1993_Ambositra
	IP259_1994_Ambositra
	IP260_1994_Andapa
	IP261_1994_Andapa
	IP262_1994_Andapa
	IP263_1994_Tsiroanomandidy
	IP264_1994_Tsiroanomandidy
	IP265_1994_Tsiroanomandidy
	IP266_1994_Antananarivo
	IP267_1994_Antananarivo
	IP268_1994_Antananarivo
	IP269_1994_Antananarivo
	IP270_1994_Antananarivo
	IP271_1994_Antananarivo
	IP272_1995_Antananarivo
	IP273_1995_Antananarivo
	IP274_1995_Antananarivo
	IP275_1995_Haute
	IP276_1995_Antananarivo
	IP277_1995_Antananarivo
	IP278_1995_Antananarivo
	IP279_1995_Antananarivo
	IP280_1995_Antananarivo
	IP285_1995_Antananarivo
	IP304_1969_Fandriana
	IP505_1952_Turkey[&!color=#ff0000]
	IP521_1952_Turkey[&!color=#ff0000]
	IP529_1951_Highlands
	IP579_1908_India[&!color=#3333ff]
	IP600_1982_Ambositra
	IP601_1984_Ambatofinandrahana
	IP630_1974_Ambositra
	IP634_1991_Ambositra
	IP643_1983_Ambositra
	IP656_1964_Ambositra
	IP657_1983_Ambositra
	IP658_1983_Ambositra
	IP659_1986_Ambositra
	IP661_1988_Ambositra
	IP662_1989_Ambositra
	IP664_1990_Ambositra
	IP665_1990_Ambositra
	IP666_1992_Ambositra
	IP668_1993_Ambositra
	IP674_1952_Turkey[&!color=#ff0000]
	MG05-1020_2005_Ambalavao
	Yp2856_2003_Fenoarivo-Afovoany
	Yp2871_2004_Fenoarivo-Afovoany
	Yp2872_2004_Fenoarivo-Afovoany
	Yp2905_2004_Fenoarivo-Afovoany
	Yp2947_2006_Fenoarivo-Afovoany
	Yp2963_2006_Fenoarivo-Afovoany
	Yp2979_2006_Fenoarivo-Afovoany
	Yp2983_2007_Fenoarivo-Afovoany
	Yp2991_2007_Fenoarivo-Afovoany
	Yp3009_2007_Fenoarivo-Afovoany
	Yp3010_2007_Fenoarivo-Afovoany
	Yp3014_2007_Fenoarivo-Afovoany
	Yp3016_2007_Fenoarivo-Afovoany
	Yp3017_2007_Fenoarivo-Afovoany
	Yp3019_2008_Fenoarivo-Afovoany
	Yp3023_2008_Fenoarivo-Afovoany
	Yp3026_2008_Fenoarivo-Afovoany
	Yp3034_2008_Fenoarivo-Afovoany
	Yp3041_2009_Fenoarivo-Afovoany
	Yp3042_2009_Fenoarivo-Afovoany
	Yp3043_2009_Fenoarivo-Afovoany
	Yp3044_2009_Fenoarivo-Afovoany
	Yp3045_2009_Fenoarivo-Afovoany
	Yp3048_2009_Fenoarivo-Afovoany
	Yp3050_2010_Fenoarivo-Afovoany
	Yp3059_2011_Fenoarivo-Afovoany
	Yp3069_2011_Fenoarivo-Afovoany
	Yp3078_2011_Fenoarivo-Afovoany
	Yp3079_2012_Fenoarivo-Afovoany
	Yp3083_2012_Fenoarivo-Afovoany
;
end;
begin trees;
	tree TREE1 = [&R] (((((((((((((((((((((((('154/98B_1998_Mahajanga'[&height=15.936269984936681,height_95%_HPD={15.187843523334593,16.695285645400332},height_median=15.931157346246565,height_range={15.001218410884121,16.9550101989163},length=3.5482021332029645,length_95%_HPD={1.078515940873757,6.506093587183813},length_median=3.3316157340116206,length_range={0.5455779829097764,11.803775824957015},r…
end;
begin figtree;
	set appearance.backgroundColorAttribute="Default";
	set appearance.backgroundColour=#ffffff;
	set appearance.branchColorAttribute="User selection";
	set appearance.branchColorGradient=false;
	set appearance.branchLineWidth=2.0;
	set appearance.branchMinLineWidth=0.0;
	set appearance.branchWidthAttribute="Fixed";
	set appearance.foregroundColour=#000000;
	set appearance.hilightingGradient=false;
	set appearance.selectionColour=#2d3680;
	set branchLabels.colorAttribute="User selection";
	set branchLabels.displayAttribute="Branch times";
	set branchLabels.fontName="sansserif";
	set branchLabels.fontSize=8;
	set branchLabels.fontStyle=0;
	set branchLabels.isShown=false;
	set branchLabels.significantDigits=4;
	set layout.expansion=0;
	set layout.layoutType="RECTILINEAR";
	set layout.zoom=0;
	set legend.attribute="height";
	set legend.fontSize=10.0;
	set legend.isShown=false;
	set legend.significantDigits=4;
	set nodeBars.barWidth=4.0;
	set nodeBars.displayAttribute="height_95%_HPD";
	set nodeBars.isShown=true;
	set nodeLabels.colorAttribute="User selection";
	set nodeLabels.displayAttribute="Node ages";
	set nodeLabels.fontName="sansserif";
	set nodeLabels.fontSize=8;
	set nodeLabels.fontStyle=0;
	set nodeLabels.isShown=false;
	set nodeLabels.significantDigits=4;
	set nodeShapeExternal.colourAttribute="User selection";
	set nodeShapeExternal.isShown=false;
	set nodeShapeExternal.minSize=10.0;
	set nodeShapeExternal.scaleType=Width;
	set nodeShapeExternal.shapeType=Circle;
	set nodeShapeExternal.size=4.0;
	set nodeShapeExternal.sizeAttribute="Fixed";
	set nodeShapeInternal.colourAttribute="User selection";
	set nodeShapeInternal.isShown=false;
	set nodeShapeInternal.minSize=10.0;
	set nodeShapeInternal.scaleType=Width;
	set nodeShapeInternal.shapeType=Circle;
	set nodeShapeInternal.size=4.0;
	set nodeShapeInternal.sizeAttribute="Fixed";
	set polarLayout.alignTipLabels=false;
	set polarLayout.angularRange=0;
	set polarLayout.rootAngle=0;
	set polarLayout.rootLength=100;
	set polarLayout.showRoot=true;
	set radialLayout.spread=0.0;
	set rectilinearLayout.alignTipLabels=false;
	set rectilinearLayout.curvature=0;
	set rectilinearLayout.rootLength=100;
	set scale.offsetAge=0.0;
	set scale.rootAge=1.0;
	set scale.scaleFactor=1.0;
	set scale.scaleRoot=false;
	set scaleAxis.automaticScale=true;
	set scaleAxis.fontSize=20.0;
	set scaleAxis.isShown=true;
	set scaleAxis.lineWidth=1.0;
	set scaleAxis.majorTicks=25.0;
	set scaleAxis.minorTicks=5.0;
	set scaleAxis.origin=0.0;
	set scaleAxis.reverseAxis=true;
	set scaleAxis.showGrid=false;
	set scaleBar.automaticScale=true;
	set scaleBar.fontSize=10.0;
	set scaleBar.isShown=false;
	set scaleBar.lineWidth=1.0;
	set scaleBar.scaleRange=20.0;
	set tipLabels.colorAttribute="User selection";
	set tipLabels.displayAttribute="Names";
	set tipLabels.fontName="sansserif";
	set tipLabels.fontSize=22;
	set tipLabels.fontStyle=0;
	set tipLabels.isShown=true;
	set tipLabels.significantDigits=4;
	set trees.order=true;
	set trees.orderType="decreasing";
	set trees.rooting=false;
	set trees.rootingType="User Selection";
	set trees.transform=false;
	set trees.transformType="cladogram";
end;
